# Supplementary material for: Aging activates escape of the silent X chromosome in the female mouse hippocampus
Source: Sci Adv. 2025 Mar 5;11(10):eads8169. doi: 10.1126/sciadv.ads8169 (PMC11881916; doi:10.1126/sciadv.ads8169)
Supplement: Supplementary file 3 — Data S1 to S8 [file sciadv.ads8169_data_s1_to_s8.zip]

Archive with 8 entries (8 files):
- ads8169_data_s2.csv
- ads8169_data_s4.csv
- ads8169_data_s5.csv
- ads8169_data_s1.xlsx
- ads8169_data_s3.xlsx
- ads8169_data_s6.xlsx
- ads8169_data_s7.xlsx
- ads8169_data_s8.xlsx
