# Supplementary material for: Aging activates escape of the silent X chromosome in the female mouse hippocampus
Source: Sci Adv. 2025 Mar 5;11(10):eads8169. doi: 10.1126/sciadv.ads8169 (PMC11881916; doi:10.1126/sciadv.ads8169)
Supplement: Supplementary file 3 — Data S1 to S8 [file sciadv.ads8169_data_s1_to_s8.zip › ads8169_data_s2.csv]

0_n	0_l	0_s	0_p	1_n	1_l	1_s	1_p	2_n	2_l	2_s	2_p	3_n	3_l	3_s	3_p	4_n	4_l	4_s	4_p	5_n	5_l	5_s	5_p	6_n	6_l	6_s	6_p	7_n	7_l	7_s	7_p	8_n	8_l	8_s	8_p	9_n	9_l	9_s	9_p	10_n	10_l	10_s	10_p	11_n	11_l	11_s	11_p	12_n	12_l
mus__Slc1a2	5.1466317	131.9381	0	mus__Ppfia2	2.6258883	162.19771	0	mus__Dpp10	3.5367622	66.43714	0	cast_Grip1	3.7600825	80.26317	0	cast_Pde4b	5.361801	145.81367	0	mus__Lhfpl3	6.799741	72.00831	0	cast_Cntnap2	3.2165413	101.38793	0	mus__Mgat4c	3.9385276	77.43177	0	cast_Nav3	3.2559721	67.23163	0	mus__Cped1	7.2104087	28.597878	7.14E-180	cast_Ttr	3.496733	26.037207	1.88E-149	cast_MGP_CASTEiJ_G0004819	6.097493	62.788994	0	mus__Sgcd	3.783138
cast_Slc1a2	5.163337	131.50502	0	mus__Lrrtm4	3.1811755	159.0369	0	mus__Ptprd	1.8514295	59.974922	0	mus__Grip1	3.7160776	80.124084	0	mus__Pde4b	5.2574043	145.73703	0	cast_Lhfpl3	7.199194	69.30505	0	mus__Hs6st3	3.192851	101.245445	0	cast_Mgat4c	3.7660246	76.206795	0	cast_Plxdc2	4.7848296	62.58809	0	cast_Cped1	7.488235	24.894125	8.61E-137	mus__Ttr	3.532043	25.900938	6.50E-148	mus__Dpp10	5.408722	62.546806	0	mus__Asic2	3.3060505
cast_Gpc5	5.959326	127.442085	0	cast_Ppfia2	2.5380738	155.50034	0	cast_Ptprd	1.7065006	58.29264	0	cast_Nxph1	5.2493057	76.07395	0	mus__Plp1	5.087417	144.11227	0	mus__Lrrc4c	2.8635929	66.52325	0	mus__Cntnap2	3.152317	100.05576	0	cast_Hs3st4	3.64354	71.11972	0	cast_Nav2	3.0710735	62.51563	0	mus__Mir99ahg	1.8164505	22.896027	5.09E-116	mus__mt-Co2	2.2968857	17.897034	1.24E-71	mus__Etl4	4.105884	60.125996	0	cast_Asic2	3.2196596
mus__Gpc5	5.804958	126.532776	0	cast_Lrrtm4	3.0678735	154.03914	0	mus__Meg3	2.3176265	57.49349	0	mus__Nxph1	5.1966615	75.85142	0	mus__Slc24a2	3.06037	132.31909	0	cast_Dscam	3.4911149	66.03224	0	cast_Hs6st3	3.1294994	98.723305	0	mus__Hs3st4	3.4767034	68.72283	0	mus__Plxdc2	4.4515505	62.365723	0	cast_Bicc1	5.200192	22.219141	2.24E-109	mus__Htr2c	5.43546	17.404964	7.57E-68	cast_Etl4	4.177451	59.77696	0	mus__Tshz2	4.1573157
cast_Slc1a3	5.0045485	120.09088	0	mus__Kcnip4	2.8593578	147.94902	0	mus__Kcnh7	2.3776093	57.33805	0	cast_Snhg11	2.808754	72.51596	0	cast_Plcl1	3.787109	128.59938	0	mus__Dscam	3.3813522	65.232285	0	mus__Galntl6	3.9361098	96.19941	0	mus__Frmpd4	2.409823	68.43413	0	cast_Tanc2	3.5439143	60.13669	0	mus__Rora	2.0665665	21.264702	2.41E-100	mus__Apoe	1.7616581	17.363632	1.56E-67	mus__Hs3st4	4.241191	59.090233	0	cast_Sgcd	3.4786541
mus__Ntm	3.756097	119.24053	0	cast_Dab1	2.1502166	146.00299	0	mus__Phactr1	1.7603595	55.738743	0	mus__Kcnmb2	5.1609464	71.60671	0	mus__Prr5l	7.645581	126.737335	0	cast_Lrrc4c	2.7933903	64.231575	0	cast_Galntl6	3.8283517	95.56445	0	cast_Khdrbs3	2.8993971	67.88376	0	mus__Zfhx3	6.0663595	59.76478	0	mus__Bicc1	4.3421526	20.673574	5.99E-95	mus__Fth1	1.615217	17.139093	7.58E-66	cast_Hs3st4	4.1683445	58.16628	0	cast_Tshz2	4.0311103
mus__Slc1a3	5.070169	117.41221	0	mus__Adarb2	3.2295773	144.77423	0	mus__Kcnq5	2.3411036	55.363964	0	mus__Snhg11	2.684693	71.195114	0	mus__Nkain2	2.3992074	124.33424	0	mus__Pcdh15	3.95243	63.37852	0	cast_Epha6	2.6877737	93.82597	0	mus__Khdrbs3	2.655841	66.72664	0	mus__Inpp5d	9.299562	58.176216	0	mus__Ranbp3l	6.4041467	20.518642	1.47E-93	cast_Cst3	1.4737701	16.929153	2.74E-64	mus__Ptprd	2.154436	54.61241	0	mus__Csmd1	1.9511268
cast_Nrxn1	2.3900924	117.05511	0	cast_Kcnip4	2.7065315	144.15392	0	cast_Phactr1	1.7211722	54.52723	0	mus__Kcnc2	4.225517	70.320854	0	mus__Magi2	1.9810889	124.22067	0	cast_Tnr	3.4592443	62.332767	0	mus__Epha6	2.483744	90.90529	0	cast_Spock1	2.9444294	65.82467	0	cast_Inpp5d	9.120253	55.67773	0	mus__9530026P05Rik	3.4609685	20.487207	2.80E-93	mus__Otx2os1	7.595687	16.777336	3.58E-63	cast_Ptprd	2.0050998	53.09395	0	cast_MGP_CASTEiJ_G0005946	3.9195552
cast_Ntm	3.6589556	115.64528	0	mus__Erc2	2.2441046	143.7508	0	cast_MGP_CASTEiJ_G0004819	3.627543	54.5259	0	mus__Meg3	2.641058	69.720215	0	mus__Pcdh9	1.942553	123.716705	0	cast_Xylt1	4.018832	61.80086	0	mus__Cacnb2	2.0856054	88.25753	0	mus__Gm32647	4.9704475	63.82397	0	mus__Elmo1	4.2070093	55.478367	0	mus__Eya2	7.671546	20.213848	7.40E-91	mus__mt-Co3	1.9123678	16.728975	8.06E-63	cast_Phactr1	2.188437	51.27816	0	cast_Cacna2d3	2.7703967
mus__Nrxn1	2.319443	115.18514	0	mus__Btbd9	2.3534513	141.34515	0	cast_Kcnh7	2.2737617	54.246952	0	cast_Kcnmb2	4.703833	69.6561	0	cast_Slc24a2	2.8645053	123.35188	0	mus__Tnr	3.530807	61.39999	0	cast_Pex5l	2.4050276	88.249176	0	mus__Kcnq5	3.2340167	63.7339	0	mus__Nav2	2.698299	54.60013	0	cast_Rora	1.8324426	19.580793	2.25E-85	mus__Enpp2	3.2492974	16.630209	4.21E-62	cast_Asic2	2.6516004	50.584934	0	cast_Dcc	2.8357162
cast_Npas3	3.8863227	115.13271	0	mus__Dab1	2.1393633	141.28462	0	mus__Sgcz	2.436654	54.221996	0	mus__Galntl6	3.5244915	65.90532	0	mus__Plcl1	3.5937696	123.14038	0	mus__Xylt1	3.9665718	60.93215	0	mus__Meg3	2.4768739	87.60197	0	mus__Spock1	2.6822207	62.779423	0	mus__Tanc2	2.84016	54.291325	0	cast_Ranbp3l	7.056237	18.982206	2.39E-80	mus__mt-Co1	2.059429	16.53259	2.14E-61	mus__Phactr1	2.1358876	50.338795	0	mus__Cacna2d3	2.5018167
cast_Apoe	3.4241526	114.96789	0	cast_Trpm3	2.9515574	140.6812	0	cast_Snhg11	2.273047	52.989185	0	mus__Gria4	2.689569	65.20944	0	mus__St18	4.9543066	121.87625	0	cast_Pcdh15	3.5571587	59.780838	0	mus__Dmd	1.8353082	87.07286	0	mus__Grik4	2.5823364	62.620895	0	mus__Srgap2	4.030919	51.007187	0	mus__Gpc6	2.7848067	18.379803	1.91E-75	mus__mt-Nd2	2.5000303	16.003548	1.21E-57	mus__Pde1a	2.8057516	47.32231	0	mus__Meg3	2.4684875
mus__Npas3	3.9007776	113.55234	0	mus__Cntnap5a	2.9147887	138.36101	0	mus__Snhg11	2.1405435	52.553234	0	mus__Grik1	4.51458	64.85959	0	cast_Frmd5	3.6311035	121.736046	0	mus__Ptprz1	3.4572024	58.23833	0	cast_Snhg11	2.5843081	86.650856	0	cast_Grik4	2.578187	62.078728	0	mus__Hexb	6.242314	50.644497	0	cast_MGP_CASTEiJ_G0004198	2.9737086	18.317476	6.00E-75	mus__Eef1a1	1.5467131	15.887488	7.74E-57	mus__Asic2	2.3648822	46.951694	0	cast_Csmd1	1.7196038
mus__Apoe	3.37136	113.26908	0	cast_Adarb2	3.0165687	137.66669	0	cast_Kcnq5	2.059097	50.972767	0	cast_Galntl6	3.3182356	64.44603	0	mus__Mbp	4.3742523	120.84702	0	mus__Nxph1	4.9803295	57.725525	0	mus__Snhg11	2.4537833	86.32312	0	cast_Dcc	2.420203	60.396896	0	cast_Elmo1	3.8566577	50.084232	0	mus__Slc6a20a	6.9501605	18.18723	6.52E-74	mus__Msi2	2.0206287	15.866238	1.09E-56	mus__Agbl4	2.3951175	46.770855	0	cast_Hs6st3	2.7430766
mus__Msi2	3.995903	109.46047	0	cast_Lingo2	2.4690857	135.34805	0	cast_Cntn5	2.00895	50.785675	0	mus__Rbms3	3.3967435	63.775646	0	cast_Prr5l	7.5361648	116.307106	0	cast_Ptprz1	3.6034741	57.725414	0	cast_Cacnb2	1.9798572	85.14984	0	cast_Shisa6	2.2664037	60.365746	0	cast_Hexb	6.005693	49.515854	0	mus__Foxp1	2.6567738	18.005512	1.76E-72	cast_Apoe	1.669412	15.856154	1.27E-56	mus__Dlc1	3.73594	46.314587	0	mus__Hs6st3	2.6849906
cast_Msi2	4.0776067	107.28257	0	mus__Slit3	2.4033473	134.93733	0	mus__Tenm4	1.8375117	49.96776	0	cast_Kcnc2	4.0047917	63.733852	0	mus__Edil3	3.22612	114.99308	0	cast_Nxph1	4.979558	56.29825	0	mus__Atp2b1	1.7885071	85.04749	0	mus__Opcml	1.9131463	60.12939	0	mus__Csmd3	1.9679875	48.47562	0	mus__Slc7a11	5.3876915	17.847502	3.02E-71	mus__mt-Atp6	2.1254668	15.830128	1.93E-56	mus__Cdh18	4.007781	46.296585	0	mus__Car10	2.53262
mus__Gm3764	4.064601	106.6877	0	cast_Rfx3	2.778968	133.57683	0	cast_Ptprn2	1.635625	49.728123	0	mus__Nrxn3	2.2949975	61.702393	0	cast_Mbp	4.561161	114.47595	0	mus__Sox2ot	3.4027648	55.450462	0	mus__Hcn1	2.4253955	83.21229	0	mus__Pde4d	2.18354	59.520176	0	mus__Lrmda	4.6325555	47.04394	0	cast_Slc7a11	5.9351635	17.586948	3.10E-69	mus__mt-Nd4	2.4656236	15.697528	1.57E-55	cast_Cdh18	4.20233	45.227768	0	cast_Pcdh15	2.9545412
mus__Ptprz1	3.5140562	101.05614	0	mus__Dgkh	2.8723524	133.49455	0	mus__Agbl4	1.8527367	49.47652	0	mus__Erbb4	3.5826833	60.089962	0	cast_Mast4	3.1289642	113.178345	0	mus__Grid2	2.4225223	55.055573	0	mus__Pex5l	2.1888545	83.18779	0	mus__Dcc	2.1709058	59.39982	0	cast_Tmcc3	4.333338	47.008556	0	cast_Lama2	4.7030354	17.441906	3.97E-68	mus__Ppia	1.5777982	15.656074	3.02E-55	mus__Arpp21	2.0825033	45.02812	0	mus__Pcdh7	2.3554716
mus__Mir99ahg	2.2054694	99.8325	0	mus__Ppp3ca	1.7412368	133.45291	0	mus__Ralyl	1.7171754	49.032356	0	mus__Astn2	2.6435575	60.05575	0	mus__Phlpp1	3.3536718	110.362404	0	mus__Gpc5	3.5598211	54.367844	0	mus__Tafa1	2.458216	82.333145	0	mus__Cadps	1.874395	59.188084	0	cast_Rapgef5	3.3423927	45.77651	0	mus__Slc38a2	3.1945658	17.363838	1.55E-67	mus__Gapdh	1.764126	15.5473995	1.66E-54	mus__Khdrbs3	2.406838	43.99376	0	mus__Hdac9	2.4017885
mus__Atp1a2	4.457162	99.66114	0	cast_Erc2	2.0888438	133.17525	0	mus__Tenm2	1.7452681	48.950874	0	mus__Rian	1.9358474	59.738365	0	mus__Qki	3.1244023	110.322586	0	mus__Luzp2	3.3516057	54.100773	0	mus__Arl15	2.1637146	81.741554	0	mus__Dock4	1.6497148	59.056137	0	cast_Apbb1ip	7.1372495	45.63835	0	mus__Tmem164	2.6051083	16.964785	1.50E-64	mus__Sulf1	5.003367	15.525564	2.33E-54	cast_Agbl4	2.3581913	43.63509	0	mus__Grm7	1.7908415
mus__Rorb	5.563988	96.96351	0	cast_Ryr2	2.1674576	133.17314	0	cast_Sgcz	2.1433463	48.857845	0	cast_Nrxn3	2.1680284	59.6012	0	mus__Tmeff2	2.6720111	109.2576	0	mus__Erbb4	3.088538	52.767826	0	cast_Hcn1	2.5478323	81.19138	0	mus__Prkca	2.0590277	58.816475	0	mus__Apbb1ip	6.906126	45.39766	0	mus__Atp1a2	2.9579082	16.89875	4.60E-64	mus__Cst3	1.3900528	15.46743	5.76E-54	mus__Dlg2	1.4372034	43.395943	0	mus__Dcc	2.3640084
mus__Plpp3	4.9439206	96.87959	0	cast_Ppp3ca	1.760594	132.92252	0	mus__Ptprn2	1.6308683	48.743587	0	cast_Erbb4	3.6246836	58.744823	0	mus__Frmd5	3.1358864	106.99593	0	mus__Sox6	4.2388396	51.74859	0	mus__Entrep2	2.1768165	80.520134	0	mus__9530059O14Rik	2.321775	57.948467	0	mus__Dock2	7.8971596	45.307343	0	cast_Foxp2	5.144836	16.346487	4.61E-60	mus__Spag16	5.6628537	15.42019	1.20E-53	cast_Dpp10	2.4645133	43.23119	0	mus__Phactr1	1.8402418
mus__Rora	2.3637722	96.82913	0	cast_Slit3	2.3876867	132.91049	0	cast_Agbl4	1.8156124	47.259804	0	cast_Cntnap2	2.3888106	58.315136	0	mus__Rnf220	5.0255527	105.561195	0	cast_Gpc5	3.3204577	51.277325	0	mus__Ryr3	2.2518055	79.816154	0	mus__Cpne4	2.3634298	57.907993	0	cast_Ldlrad4	3.1540248	45.148434	0	mus__Nxn	4.0648727	16.067394	4.32E-58	mus__Vat1l	5.1891127	15.386281	2.02E-53	cast_Pcdh9	1.5148462	42.669	0	cast_Snhg11	2.4588923
cast_Ptprz1	3.6799436	96.42678	0	mus__Lingo2	2.4267778	132.48273	0	cast_Ptprt	1.9730079	46.31541	0	cast_Astn2	2.6940486	57.941223	0	mus__Fnbp1	3.2188177	102.73503	0	cast_Sox6	4.339056	51.06503	0	mus__Rbfox1	1.7771052	79.64719	0	cast_MGP_CASTEiJ_G0007059	4.6769557	57.904152	0	mus__Ldlrad4	2.844264	44.538437	0	cast_Eya2	7.7545285	15.9666605	2.18E-57	cast_Otx2os1	8.086309	15.270567	1.20E-52	cast_Arpp21	2.0047953	42.654037	0	mus__Grm8	3.1012743
cast_Atp1a2	4.4785304	96.28692	0	mus__Rfx3	2.5740316	132.01128	0	mus__Cntn4	2.116672	46.186665	0	mus__Cntnap2	2.3372862	57.688583	0	cast_Ano4	4.2664986	102.58596	0	cast_Grid2	2.2759652	50.90429	0	mus__Man1a	3.3389666	79.48867	0	mus__Nrxn3	2.1473105	57.73081	0	mus__Tmcc3	4.2806263	44.270596	0	mus__Colec12	6.341292	15.829922	1.93E-56	cast_Enpp2	3.1325588	15.266407	1.28E-52	mus__Adgrb3	1.4917564	42.3219	0	cast_Ptprd	1.597996
mus__Cst3	2.4593213	96.13378	0	mus__Ryr2	2.1315885	131.41289	0	cast_MGP_CASTEiJ_G0031405	2.197418	46.000782	0	mus__Fgf12	1.9403399	57.67025	0	cast_Edil3	3.1963785	101.9762	0	mus__Brinp3	3.4571345	50.67837	0	mus__Grin2b	1.5871829	79.39465	0	mus__Gm49678	2.906403	57.669506	0	mus__Ophn1	3.2892025	44.21198	0	mus__Foxp2	5.289884	15.762206	5.66E-56	mus__Hspa8	1.7615151	15.262427	1.36E-52	cast_Dlg2	1.4171672	40.87682	0	mus__Snhg11	2.3214986
mus__Pitpnc1	3.407037	95.73166	0	mus__Trpm3	2.5615587	130.93102	0	mus__Cntn3	1.8245034	45.990692	0	mus__Xkr4	1.7823389	56.59317	0	mus__Sox2ot	3.6379905	101.210625	0	mus__Sgcd	3.042318	50.522583	0	mus__Slc8a1	1.9987115	79.34023	0	cast_Snhg11	2.438676	57.45617	0	cast_Srgap2	3.8263788	43.75416	0	mus__Adam12	4.5756354	15.5932455	8.09E-55	cast_MGP_CASTEiJ_G0030263	10.430465	15.164211	6.10E-52	mus__Pbx1	1.7519959	40.846806	0	cast_Grm8	3.4486806
cast_Plpp3	4.904293	95.62754	0	cast_Btbd9	2.2825944	129.48798	0	mus__Sv2b	2.2458854	45.98908	0	mus__Dlx6os1	4.3599024	56.476234	0	cast_Magi2	1.5562627	101.01335	0	cast_Brinp3	3.718401	47.665012	0	cast_Fam189a1	2.3001602	78.79664	0	mus__Nkain3	2.2711215	57.42039	0	mus__Maml3	3.1738784	43.225777	0	mus__Foxd1	8.029472	15.469332	5.59E-54	mus__mt-Cytb	2.5726004	15.143879	8.32E-52	mus__Celf4	1.9134413	40.497253	0	cast_Phactr1	1.7737619
cast_Sash1	3.947881	94.98944	0	mus__Grin2a	2.190193	128.03639	0	mus__Asic2	1.6206716	45.681297	0	cast_Gabrg3	3.2876117	56.40933	0	cast_Phlpp1	3.1824005	100.7236	0	cast_Luzp2	3.2153587	47.54937	0	cast_Slc8a1	2.0509558	77.57789	0	cast_Opcml	1.7968478	57.25286	0	mus__Dock8	7.9253697	42.957016	0	mus__Lama2	2.9245098	15.396499	1.73E-53	cast_Rbm47	5.9726243	15.092301	1.82E-51	mus__Nrxn1	1.5360119	40.13818	0	mus__Ptprd	1.6461222
mus__Tspan7	2.5397518	94.86022	0	cast_Auts2	1.5106744	125.92092	0	mus__Celf2	1.4719805	45.43002	0	cast_Etl4	2.7305892	56.133484	0	cast_St18	4.576325	100.62404	0	cast_Sgcd	3.0992124	47.408363	0	cast_Phactr1	1.6903203	77.47066	0	mus__Shisa6	2.1210053	57.11741	0	cast_MGP_CASTEiJ_G0033116	5.1931386	42.813812	0	mus__Rbms1	3.7418544	15.31947	5.67E-53	mus__Rbm47	5.6492023	15.059334	3.00E-51	cast_Nrxn1	1.5160345	40.061817	0	mus__Tenm4	2.1017447
cast_Sparcl1	2.8879375	93.40244	0	mus__Stxbp6	2.7695823	125.372444	0	mus__Pde1a	1.8831682	45.33883	0	cast_Xkr4	1.7332833	55.006516	0	cast_Pcdh9	1.6436263	100.43222	0	cast_Erbb4	2.7432332	46.969414	0	mus__Ralyl	1.8885989	77.28944	0	mus__Snhg11	2.303874	56.90953	0	cast_Dock2	8.187415	42.014248	0	mus__Ptgds	4.2818985	14.974955	1.07E-50	mus__Hsp90ab1	1.9468155	15.033535	4.43E-51	mus__Nrg3	1.6059024	39.734856	0	mus__Cacnb4	2.0563586
mus__Farp1	3.5714602	93.35589	0	mus__Tafa2	2.5752363	124.28022	0	mus__Cntn5	1.8014712	45.130566	0	mus__Etl4	2.643992	54.94521	0	cast_Rnf220	5.5967274	100.34598	0	mus__Csmd3	1.4429497	44.82731	0	mus__Gm49678	3.0396929	77.24004	0	mus__Meg3	2.303728	56.60219	0	mus__Mef2a	3.566265	41.236454	0	cast_Colec12	5.8151503	14.953198	1.48E-50	cast_Trpm3	2.109581	14.99399	8.04E-51	cast_Nrg3	1.5827514	39.41521	0	mus__Camk2d	2.690458
cast_Cpe	2.6992807	92.99256	0	mus__Tmem108	2.5086806	122.546104	0	mus__Arpp21	1.514528	45.108547	0	cast_Gria4	1.9880323	54.6404	0	cast_St6galnac3	3.225533	99.52998	0	mus__Sox5	2.7867994	44.5672	0	mus__Gm10754	4.2598877	77.16522	0	cast_Kcnq5	2.7205834	56.524826	0	mus__Lyn	4.626509	40.9303	0	cast_Adam12	4.421811	14.922393	2.36E-50	mus__Nxn	3.456037	14.566274	4.60E-48	mus__Meg3	2.1537635	39.19306	0	cast_Rgs6	3.327156
mus__Prex2	4.364016	92.72246	0	cast_Cacna1c	2.070981	122.409645	0	cast_Lrfn5	1.5040914	44.895054	0	mus__Gabrg3	2.8063843	54.395264	0	mus__Dock10	2.693669	98.183105	0	mus__Ptprt	2.6441119	44.511448	0	cast_Grin2b	1.5309914	77.127	0	cast_9530059O14Rik	2.3084443	56.52115	0	mus__Nav3	1.5740877	40.531208	0	cast_Atp1a2	2.7685037	14.894652	3.57E-50	cast_Ckb	1.6545492	14.491886	1.36E-47	mus__Slc35f1	2.4246938	39.1853	0	mus__Necab1	3.2543325
mus__Cpe	2.6135783	92.245125	0	mus__Cacna1c	2.0280952	122.13995	0	mus__Rian	1.4850587	44.84448	0	cast_Ube3a	1.676011	54.289883	0	mus__Mast4	2.6867723	95.59	0	cast_MGP_CASTEiJ_G0016971	1.4791454	44.194004	0	mus__Phactr1	1.6719943	76.24206	0	cast_MGP_CASTEiJ_G0031405	2.6504602	56.49241	0	mus__Gm2629	8.91935	40.434204	0	cast_Rbms1	3.8105073	14.600379	2.79E-48	mus__Actg1	1.742315	14.406979	4.68E-47	cast_Slc35f1	2.31432	39.10878	0	cast_Grm7	1.6473292
cast_Cst3	2.3073053	91.66552	0	cast_Tmem108	2.436669	121.91143	0	cast_Tenm2	1.5525339	44.784023	0	mus__Alk	4.340446	53.8512	0	mus__C030029H02Rik	7.4416075	94.284706	0	mus__Zeb1	2.7735748	44.124947	0	cast_Arl15	2.110409	76.174225	0	cast_Nrxn3	2.0455556	56.21444	0	cast_Maml3	2.9218602	38.875015	0	mus__Bnc2	7.8465657	14.431322	3.29E-47	cast_Vat1l	5.325859	14.324581	1.54E-46	cast_Pde1a	2.2442398	38.86082	0	mus__Rasgef1b	2.9288032
mus__Ctnnd2	1.7810537	91.059074	0	mus__Celf2	1.9061406	121.80484	0	cast_Celf2	1.5076154	43.866524	0	mus__Ptprm	2.87613	53.576885	0	cast_Fnbp1	3.235478	94.01149	0	mus__Anks1b	1.4665905	44.042603	0	cast_Grin2a	1.8510952	76.16439	0	cast_Dgkb	1.9225178	56.092358	0	mus__Epb41l2	4.6359663	38.857338	0	cast_Ptgds	5.9436455	14.346001	1.13E-46	cast_Rpsa	1.8848879	14.238661	5.27E-46	mus__Grm8	3.017846	38.81308	0	cast_Dpp10	2.2142048
mus__Ptprt	3.2396202	90.9414	0	mus__Auts2	1.453059	121.48115	0	mus__Ldb2	2.1957576	43.76384	0	cast_Dpp10	2.2336636	53.458702	0	mus__Enpp2	4.3568387	92.78183	0	cast_Ptprt	2.7206829	43.88137	0	mus__Opcml	1.6947088	75.5816	0	cast_Ccbe1	2.8248112	56.003227	0	mus__Pag1	4.634078	38.784546	0	mus__Mir100hg	1.9485637	14.3381405	1.26E-46	cast_Hsp90ab1	1.9842945	14.201026	9.03E-46	mus__Frmpd4	2.0151906	38.744324	0	mus__Asap1	2.2143855
mus__Rgs20	5.746533	90.903465	0	mus__Dlgap1	1.6986967	121.444595	0	mus__Fgf12	1.3853723	43.370087	0	cast_Rbms3	3.846829	53.424797	0	cast_Qk	3.0627625	92.759895	0	mus__Slc35f1	2.9191628	43.662766	0	cast_Ryr3	2.1528242	75.251625	0	cast_Nkain3	2.0903366	55.942245	0	cast_Chn2	4.855777	38.46473	0	cast_Nxn	4.2319913	14.156824	1.69E-45	mus__Itpr1	2.0408819	14.172608	1.35E-45	mus__Mdga2	1.3399496	38.58243	0	cast_Tenm4	1.8982041
cast_Prex2	4.1627083	89.89944	0	mus__Kalrn	1.8371074	121.11221	0	mus__Chrm3	2.0973399	42.926003	0	mus__Unc5d	2.4194372	52.620407	0	mus__Ano4	3.6876955	90.18479	0	cast_Csmd3	1.5977412	43.627834	0	cast_Celf2	1.7094016	75.233955	0	mus__Sv2b	2.649095	55.645176	0	mus__Dock4	1.485364	38.3787	0	mus__Utrn	2.9459174	14.056583	7.02E-45	mus__Tmem72	9.013792	14.104186	3.58E-45	cast_Pbx1	1.6892895	38.481716	0	cast_Pcdh7	2.115676
cast_Gm3764	4.0010924	89.6044	0	mus__Prkce	1.82642	121.07607	0	mus__Dmd	1.3082204	42.81968	0	cast_Cntnap5c	2.9183493	52.372875	0	mus__St6galnac3	2.4070277	89.48648	0	mus__Il1rapl1	1.3543116	43.45692	0	cast_Fam19a1	2.1961584	75.15914	0	mus__Rbfox1	1.7068018	55.50415	0	cast_Epb41l2	4.6896443	38.2215	0	cast_MGP_CASTEiJ_G0003252	3.213865	14.0232	1.12E-44	mus__Nhsl2	2.6542046	14.03385	9.68E-45	mus__Grik3	3.3480134	38.429146	0	mus__Tenm2	1.8543988
mus__Phkg1	6.31894	89.21722	0	mus__Zfpm2	2.3188257	120.73621	0	cast_Ldb2	2.143691	42.708054	0	mus__Hcn1	2.1337123	52.306553	0	cast_Mobp	4.578898	87.767456	0	cast_Nrxn1	1.4474974	43.37605	0	mus__Grin2a	1.8133503	74.979645	0	cast_Slit2	3.0992877	55.23083	0	cast_Slc9a9	2.9529674	37.89696	0	mus__Arhgap6	3.7443807	13.889562	7.33E-44	mus__Pdzd2	2.1836445	14.024542	1.10E-44	mus__Sox5	2.2342527	37.90884	0	mus__Rian	1.7556989
mus__Sparcl1	2.8860018	88.29441	0	mus__Synpr	2.775563	120.6438	0	cast_Arpp21	1.4457668	42.688873	0	cast_Fgf12	2.0604713	51.748558	0	cast_Sik3	2.509024	86.997025	0	cast_Slc35f1	2.7192402	43.08974	0	mus__Kcnh7	2.3457725	74.632286	0	mus__Chrm3	2.469082	54.975292	0	mus__Numb	3.4658833	37.85008	0	mus__Ptn	2.3093464	13.879444	8.44E-44	cast_Sulf1	4.4651933	14.01886	1.20E-44	cast_Cntnap4	3.8559976	37.894794	0	cast_Spock1	2.3693278
mus__Slc4a4	2.6353028	88.22486	0	cast_Grin2a	2.098771	120.47193	0	mus__Grm8	2.3312955	42.31401	0	cast_Alk	4.727637	51.095055	0	mus__Mag	5.7403197	85.646385	0	mus__Npas3	2.2217753	40.867123	0	cast_Khdrbs3	2.2718284	74.61962	0	cast_Dock4	1.5918951	54.860622	0	cast_Dock8	8.209381	37.59041	0.00E+00	cast_Foxp1	2.3620796	13.832675	1.62E-43	mus__Rpl41	1.3032639	13.866186	1.02E-43	cast_Khdrbs3	2.1789567	37.49704	1.03E-307	mus__Vwc2l	4.183153
mus__Gpm6b	1.7807904	88.00636	0	cast_Dlgap1	1.7016655	120.29776	0	cast_Grm8	2.735845	42.255512	0	mus__Pde4d	1.9408972	51.024822	0	mus__Trf	5.0721745	82.084366	0	cast_Sox5	2.6949863	40.51195	0	mus__Nell1	2.917872	74.35072	0	mus__Ryr3	2.0114324	54.707207	0	cast_Dock4	1.5343915	37.31652	8.86E-305	mus__2610307P16Rik	5.885832	13.716363	8.10E-43	mus__Ckb	1.6649163	13.857984	1.14E-43	cast_Celf4	1.8944705	37.43481	1.06E-306	mus__Fgf12	1.6572258
cast_Rorb	5.394528	87.04374	0	mus__Mctp1	2.3599613	120.02502	0	cast_Dpp10	1.7307181	42.22157	0	mus__Dpp10	1.9906578	50.572464	0	mus__Mapt	2.0263383	81.26002	0	mus__Nav3	1.4684569	40.240063	0	cast_4930419G24Rik	2.5329258	74.2397	0	mus__Pde1a	2.213364	54.202187	0	mus__Rreb1	3.9928935	36.67495	1.83E-294	cast_Ttr	1.6647081	13.595857	4.24E-42	mus__Gmnc	6.0221205	13.722744	7.42E-43	cast_Adgrb3	1.314686	37.432793	1.14E-306	cast_Tenm3	2.685111
mus__Gabrb1	1.8263229	86.308136	0	mus__Plxna4	2.129233	119.49701	0	mus__Nrg3	1.3832235	42.193	0	mus__Gria1	1.7790627	50.21362	0	cast_Dock10	2.4858932	81.24429	0	cast_Ppfibp1	4.118858	40.16041	0	cast_Nell1	2.828418	74.01093	0	cast_Prkca	1.8956462	54.105194	0	mus__Siglech	8.3717165	36.233284	1.82E-287	mus__Eya1	3.4030604	13.375511	8.41E-41	mus__Tuba1a	1.748893	13.683505	1.27E-42	cast_Dlc1	3.234757	36.99071	1.62E-299	cast_Asap1	2.2385526
mus__Dtna	2.5565467	86.242	0	mus__Grm1	2.4162178	118.96115	0	cast_Tenm4	1.454332	42.158394	0	mus__5330434G04Rik	1.8029976	50.005383	0	cast_Ctnna3	3.8715072	81.1419	0	cast_Opcml	1.5300676	39.951786	0	mus__Gm2164	3.308736	73.88554	0	mus__Slit2	2.724714	54.032806	0	cast_Csmd3	1.6218219	35.951653	4.77E-283	cast_Apod	3.472811	13.367421	9.37E-41	mus__Ubb	1.8230453	13.64637	2.12E-42	cast_Chsy3	2.2810235	36.968338	3.70E-299	mus__Cntn5	2.0920353
mus__Wdr17	3.5105298	85.59644	0	mus__Cdh9	3.0566764	118.65958	0	mus__Hcn1	2.017621	42.15113	0	mus__Cntnap4	4.283046	50.00038	0	cast_Pex5l	2.4195414	81.12321	0	cast_Cntn1	1.7135864	39.726967	0	mus__Khdrbs3	2.0956674	73.23982	0	mus__Tenm4	2.0410547	53.853638	0	mus__Chd9	2.372984	35.618923	7.14E-278	mus__Cfh	4.500135	13.284115	2.86E-40	mus__Clic6	7.6895905	13.600048	4.00E-42	cast_Prickle1	1.6568002	36.83532	5.02E-297	cast_Pcdh9	1.3446969
cast_Ctnnd2	1.8095224	84.683365	0	mus__Gm20754	2.2558212	118.5854	0	cast_Kcnma1	1.2641202	41.126904	0	cast_Gria1	1.7754097	49.784992	0	cast_Enpp2	4.2489305	80.10393	0	cast_Zeb1	2.6317534	39.63227	0	cast_Man1a	3.2985678	73.04609	0	cast_Cadps	1.7398931	53.70888	0	mus__Pde3b	4.3238726	35.472652	1.30E-275	mus__Fbxl7	3.1279285	13.244938	4.83E-40	mus__Rpl13	1.6346973	13.572744	5.81E-42	mus__Pde4d	1.9884465	36.774754	4.68E-296	mus__Pcdh15	2.3312745
cast_Farp1	3.290536	83.513985	0	cast_Celf2	1.9750888	118.234276	0	cast_Hs6st3	1.6203967	40.75884	0	mus__Myo16	3.0864847	49.314438	0	mus__Gm54109	5.6832614	77.08024	0	mus__Nrxn1	1.3084198	39.451023	0	mus__Chrm3	2.7503047	73.00341	0	mus__Dgkb	1.7697701	53.69651	0	mus__Ly86	8.782946	35.21193	1.31E-271	cast_Pdzrn3	3.178765	13.204579	8.26E-40	cast_Msi2	1.7855506	13.521943	1.16E-41	cast_Brinp3	3.4124289	36.70477	6.13E-295	mus__Khdrbs2	2.2244418
mus__Nckap5	3.4926546	83.35183	0	cast_Glis3	3.2127624	117.417534	0	cast_Asic2	1.4464062	40.54557	0	cast_Hcn1	2.111026	48.93011	0	mus__Arhgap23	4.033592	75.62195	0	mus__Fchsd2	2.7042637	38.827103	0	cast_St6galnac5	1.7697726	72.84817	0	cast_Cntnap2	2.20661	53.566525	0	mus__Ikzf1	8.806442	35.153477	1.03E-270	mus__Prkag2	1.9872983	13.177742	1.18E-39	cast_Rpl13	1.5996585	13.403127	5.80E-41	mus__Rasgef1b	2.8243635	36.60186	2.67E-293	mus__Arpp21	1.7580491
cast_Rora	1.9061301	81.624596	0	cast_Dlgap2	1.901084	116.88425	0	mus__Ptprt	1.6119239	40.53018	0	cast_Ptprm	2.7930534	48.913067	0	cast_Mag	5.591321	75.147995	0	mus__Sh3d19	2.544589	38.74127	0	mus__Cadps2	2.511426	72.69122	0	mus__Camk1d	1.8795009	53.549408	0	cast_Ly86	8.830542	34.702328	7.27E-264	cast_Robo1	2.139159	13.056527	5.83E-39	cast_Rplp1	1.5283163	13.234372	5.56E-40	cast_Sh3gl2	2.0896635	36.578426	6.30E-293	cast_Camk2d	2.5240362
mus__Macf1	2.1358955	81.570366	0	mus__Sema5a	3.1305969	116.47727	0	mus__Grm7	1.3189957	40.44015	0	mus__Robo1	2.045973	48.75358	0	mus__Aspa	6.53843	74.84546	0	mus__Nckap5	2.6766694	38.73227	0	mus__Cnksr2	1.6152596	72.60076	0	cast_Raver2	3.0221088	53.461647	0	mus__Slco2b1	8.075519	34.57514	5.97E-262	cast_Pde7b	2.5694919	12.978396	1.62E-38	mus__mt-Nd1	2.3855562	13.219915	6.73E-40	cast_Grm8	3.32278	36.50726	8.51E-292	mus__Oxr1	1.7691587
cast_MGP_CASTEiJ_G0030047	5.8618174	81.1825	0	mus__Il1rapl1	1.5116559	116.22089	0	mus__Nrg1	1.8166858	40.36905	0	cast_Cadps	1.623029	48.680305	0	mus__Zfp536	3.2305806	74.12	0	cast_Chst11	3.0995295	38.715527	0	mus__Pde1a	2.061517	72.328514	0	cast_Neto1	2.3755403	53.148804	0	cast_Rreb1	3.802167	34.5513	1.36E-261	cast_Bnc2	7.0594687	12.969508	1.82E-38	cast_Spag16	5.21383	13.168705	1.33E-39	mus__Nav3	1.4445019	36.325886	6.32E-289	mus__Sorcs3	2.4589353
mus__Gm6145	7.0050488	80.53589	0	cast_Negr1	1.8608724	115.5668	0	mus__Pcdh15	1.9274285	40.35626	0	mus__Cit	3.1111066	48.634205	0	mus__Pex5l	2.2613328	74.01114	0	mus__Epn2	3.417888	38.447403	0	mus__Adgrb3	1.3402102	72.01015	0	cast_Sh3gl2	2.0140042	53.095005	0	mus__Slc8a1	1.809811	34.416084	1.45E-259	mus__Dlc1	2.995963	12.96662	1.89E-38	mus__Trpm3	2.099584	12.956236	2.17E-38	cast_Lrrtm3	2.517442	36.004795	7.04E-284	mus__Rgs6	2.650097
cast_Nfia	2.363296	79.62055	0	mus__Epha7	2.3949604	115.232956	0	cast_Nrxn3	1.4994389	40.336517	0	cast_Myo16	3.4449866	48.355003	0	cast_Prickle2	2.1528413	73.25898	0	mus__Lsamp	1.1824219	38.427937	0	cast_MGP_CASTEiJ_G0016971	1.3559992	71.204605	0	mus__Cacna1c	1.6884316	52.67551	0	cast_Cst3	1.6513343	34.140865	1.83E-255	cast_Ptn	2.3841703	12.927572	3.15E-38	mus__Pcsk1n	1.4642214	12.873932	6.31E-38	cast_Sox5	2.2304227	35.917904	1.61E-282	cast_Car10	2.2771683
cast_Macf1	2.4405162	79.27481	0	mus__Glis3	2.8805025	114.37313	0	cast_Cacna2d3	1.4635133	40.183506	0	cast_Cntnap4	3.9785962	47.579388	0	cast_Arhgap23	3.9634533	73.133194	0	mus__Ppfibp1	4.669953	38.303135	0	cast_Kcnh7	2.2616234	70.935555	0	mus__Nrp1	2.0228438	52.505848	0	cast_Slco2b1	7.9234176	33.825615	8.29E-251	cast_Tgfbr3	3.1713276	12.902267	4.37E-38	mus__Calm1	1.8113104	12.850776	8.52E-38	cast_Snhg11	2.1375237	35.88353	5.52E-282	mus__Epha3	2.5930576
mus__Hdac8	2.507903	79.22791	0	mus__Ccdc85a	2.3084922	113.93105	0	mus__Hs6st3	1.606052	40.018795	0	cast_Grik1	3.6889179	47.57368	0	mus__Dnm3	2.6849701	72.082214	0	mus__Ntm	1.8284087	38.106678	0	cast_Atp2b1	1.7771454	70.82741	0	mus__Cntnap2	2.1109793	52.115475	0	mus__Mertk	4.226804	33.557236	7.06E-247	cast_Clic4	2.9819076	12.833042	1.07E-37	cast_Clic6	7.767384	12.728514	4.11E-37	mus__Thsd7b	2.8894277	35.805233	9.16E-281	mus__Syt1	1.5630348
cast_MGP_CASTEiJ_G0032628	3.345139	78.80272	0	cast_Wbscr17	2.058624	113.78571	0	cast_Hcn1	2.0332232	39.986656	0	mus__Cntnap5c	2.6498878	47.551754	0	cast_Il33	6.142395	71.358765	0	mus__Vcan	6.289994	37.988113	0	mus__Celf2	1.5661021	70.13117	0	mus__Rims1	1.5407943	51.908924	0	mus__Gm10790	8.770434	33.239265	2.92E-242	cast_Adamts12	7.4238753	12.804209	1.55E-37	mus__Prdm16	3.607164	12.667058	9.00E-37	mus__Snhg11	1.9892964	35.47743	1.10E-275	cast_Cacnb4	1.8147322
mus__Nfia	2.196006	77.94704	0	mus__Galnt17	2.0642462	113.47187	0	cast_Chrm3	2.097112	39.957073	0	mus__Cadps	1.5034318	47.130245	0	mus__Septin7	3.0357	70.585304	0	cast_Dcc	1.922019	37.772736	0	mus__4930419G24Rik	2.2874486	69.22105	0	cast_Enox1	1.7406956	51.73508	0	cast_Ankrd44	4.12257	33.056034	1.27E-239	mus__Svil	3.49409	12.7783375	2.17E-37	cast_Prdm16	3.567003	12.570629	3.06E-36	cast_Mdga2	1.3200127	35.380257	3.44E-274	mus__Marchf1	1.6711086
cast_Gpc6	2.9710073	75.1013	0	mus__Grik2	1.5418979	113.15797	0	cast_Cntn3	2.0498	39.906715	0	cast_Cit	3.2425883	46.44129	0	cast_Malat1	0.55260193	69.39358	0	cast_Ppp2r2b	1.9588505	37.439266	8.98E-307	cast_Lrrc7	1.4980451	69.00231	0	cast_Rbfox1	1.5457983	51.62391	0	cast_Mef2a	3.596794	32.922985	1.03E-237	mus__mt-Co3	1.332138	12.760605	2.72E-37	mus__Mid1	2.5445232	12.56704	3.20E-36	cast_MGP_CASTEiJ_G0028889	3.2057414	34.957832	9.85E-268	mus__Adcy8	2.3384924
cast_Ckb	2.096407	74.058815	0	cast_Prkce	1.6625736	112.650215	0	mus__Nrxn3	1.4959351	39.83543	0	cast_Unc5d	1.9332917	46.306942	0	mus__Car2	4.060444	68.16647	0	cast_Sh3d19	2.6177418	37.253487	9.30E-304	mus__Gria1	1.7009752	68.8841	0	mus__Celf4	1.6430649	51.029312	0	cast_Numb	3.2378216	32.581577	7.48E-233	mus__Alcam	2.3752718	12.612357	1.81E-36	mus__Stk39	2.786401	12.481941	9.37E-36	mus__Sdk2	3.2947488	34.94584	1.50E-267	cast_Vwc2l	4.1847506
mus__Lama2	4.0981483	73.19562	0	cast_Stxbp6	2.5378752	112.646355	0	mus__Cacna2d3	1.409662	39.62157	0	mus__Mirg	2.0026422	46.040455	0	mus__Cdk19	3.3140602	67.41906	0	mus__Rora	1.5686221	37.232056	2.07E-303	cast_Cntnap5c	2.6938477	68.475334	0	cast_Syt1	1.5333229	50.734673	0	cast_Lyn	6.687549	32.49898	1.10E-231	mus__Col4a6	7.458802	12.5944195	2.27E-36	cast_Mecom	6.1234217	12.464737	1.16E-35	mus__Samd12	1.6622308	34.906063	6.02E-267	cast_Sorcs3	2.457793
cast_Lsamp	1.3514595	72.82387	0	mus__Ahcyl2	2.489672	112.57102	0	cast_Nrg3	1.3140575	39.409313	0	mus__Elavl2	3.1227899	45.83062	0	mus__Cdc37l1	2.8027844	67.21699	0	mus__Megf11	4.70666	37.195354	8.11E-303	mus__Lrrc7	1.4624221	68.4345	0	cast_Pde1a	2.0260901	50.717976	0	mus__E230029C05Rik	4.144214	32.409855	1.99E-230	cast_Dcdc2a	5.19736	12.551408	3.91E-36	mus__Rps2	1.5388805	12.365341	4.03E-35	mus__Chsy3	2.1563587	34.90217	6.89E-267	cast_Necab1	2.9338377
mus__B3galt1	1.6103442	72.753685	0	mus__Thsd7a	2.5739734	112.07357	0	cast_Pde1a	1.5855347	39.35846	0	mus__Pam	1.702649	45.684856	0	mus__Grm3	2.5547345	67.028435	0	mus__Chst11	3.06143	37.160133	3.01E-302	mus__Anks1b	1.3190827	68.28616	0	mus__Galnt17	1.7107875	50.522472	0	mus__Itgb5	4.99474	32.351788	1.31E-229	mus__Adamts12	7.1725116	12.537909	4.63E-36	mus__Cox8a	1.6510404	12.333736	5.96E-35	mus__Kcnh7	1.8312703	34.85306	3.83E-266	mus__Dpp10	1.8693655
mus__Bmpr1b	5.7723937	72.49414	0	mus__Dlgap2	1.811647	111.20533	0	mus__Gria4	1.5632888	39.193558	0	cast_Pam	1.6253756	45.250355	0	mus__D7Ertd443e	6.1467376	66.95973	0	mus__Cspg5	2.9374385	36.986603	1.88E-299	mus__Prkcb	1.761295	67.720085	0	cast_Cacna1c	1.6264814	50.41407	0	mus__Foxn3	2.1335971	32.145863	1.01E-226	cast_Dlc1	2.9654386	12.425753	1.89E-35	mus__Lrriq1	4.2880554	12.309596	8.04E-35	cast_Samd12	1.7101998	34.681305	1.51E-263	mus__Tenm3	2.3797452
cast_Pitpnc1	2.7973647	71.51065	0	cast_Cdh9	2.855389	111.08245	0	mus__Syt1	1.310364	39.175888	0	cast_Kctd8	3.7139108	44.99379	0	cast_Fgfr2	4.2196794	66.91193	0	cast_Rora	1.4964688	36.453133	6.14E-291	cast_Gm27247	3.234292	67.547676	0	mus__Epha6	1.8024372	50.27734	0	mus__Cyth4	6.744655	31.882109	4.73E-223	cast_Cpq	4.3571873	12.41418	2.19E-35	mus__Sptbn1	1.564536	12.258328	1.52E-34	cast_Nav3	1.3696824	34.657383	3.46E-263	cast_Tenm2	1.601173
cast_Malat1	0.64484924	71.383644	0	cast_Cadm2	1.4139293	111.039116	0	cast_Cntnap2	1.479765	39.072884	0	mus__Sgcz	2.233632	44.758934	0	cast_Bcas1	4.0706944	66.621506	0	cast_Epn2	3.4268198	36.326942	6.08E-289	cast_Gria1	1.6807855	67.512115	0	cast_Tenm4	1.7858515	50.219147	0	mus__Zfp710	4.279594	31.43395	6.96E-217	mus__Eef1a1	1.2298917	12.339514	5.55E-35	mus__Rpl23	1.504178	12.132941	7.07E-34	mus__Brinp3	2.840707	34.597496	2.76E-262	cast_Adcy8	2.4744565
mus__Cspg5	3.4575424	71.31967	0	mus__Kctd16	1.9167029	110.225235	0	cast_Pcsk2	1.3820525	38.887623	0	mus__Rims2	1.462189	44.560677	0	mus__Ctnna3	2.9958282	66.6095	0	cast_Ntm	1.7882545	36.253334	8.80E-288	mus__St6galnac5	1.5783641	67.50425	0	cast_Cpne4	2.063203	50.084156	0	cast_Csf1r	7.5174246	31.328417	1.91E-215	mus__Ttr	1.5485092	12.314819	7.54E-35	cast_Stk39	2.6687384	12.003706	3.40E-33	mus__Cntnap4	3.6048818	34.30658	6.26E-258	cast_Syt1	1.4468694
cast_Gabrb1	1.5673509	70.4643	0	cast_Epha7	2.3877332	110.10769	0	cast_Syt1	1.2539271	38.44114	0	mus__Dner	2.3145423	44.483402	0	mus__Ypel2	3.7536747	66.55323	0	mus__Gm4876	4.3324113	36.00849	6.16E-284	mus__5730522E02Rik	1.646597	67.4179	0	mus__Nlgn1	1.3330503	49.933598	0	cast_Fyb	8.41228	31.184782	1.71E-213	mus__Cpq	3.5052583	12.307023	8.30E-35	cast_Nxn	3.3279727	11.9756155	4.77E-33	mus__Mmp16	1.6440384	34.160305	9.40E-256	mus__Lingo2	1.6949185
mus__Sash1	3.392657	70.41773	0	cast_MGP_CASTEiJ_G0022021	1.6713879	109.07796	0	cast_Khdrbs3	1.5747795	38.42397	0	mus__C130073E24Rik	3.1707132	44.370632	0	mus__Erbb4	2.3962555	66.27439	0	mus__Cacng4	6.2968802	35.325737	2.36E-273	cast_Kcnd2	1.5434121	66.9354	0	cast_Camk1d	1.7286512	49.79856	0	mus__Cst3	1.5089378	31.15446	4.41E-213	mus__Sned1	4.16089	12.277862	1.19E-34	mus__Tbc1d9	3.0330584	11.866486	1.77E-32	mus__Sh3gl2	1.8809043	33.95626	9.86E-253	cast_Oxr1	1.5627435
cast_Glul	3.0113673	70.28101	0	cast_Dgkh	2.7999082	109.007225	0	cast_Grm7	1.2460335	38.325706	0	mus__Gad2	4.174854	44.23046	0	cast_Plekhh1	6.4644146	65.97663	0	cast_Npas3	1.8559167	34.906467	5.93E-267	mus__Tenm4	1.7636201	66.7944	0	mus__Ak5	1.6965281	49.763546	0	mus__Ankrd44	3.9755752	30.88806	1.73E-209	mus__Ddx5	0.87236905	12.263005	1.43E-34	cast_Pdgfd	4.220959	11.866313	1.77E-32	mus__Ptprn2	1.532061	33.54064	1.23E-246	mus__Kcnb2	1.6001902
mus__Lsamp	1.2586356	69.759995	0	mus__Cadm2	1.3366871	108.86603	0	cast_Cntnap5a	1.643689	38.156075	0	mus__Zfp385b	2.0000618	44.17484	0	mus__Map7	2.8589923	65.31669	0	mus__Sntg1	1.4026412	34.6479	4.80E-263	cast_5730522E02Rik	1.6585579	65.822914	0	mus__Trhde	2.884151	49.72136	0	mus__Cfh	6.3373923	30.65361	2.37E-206	cast_Eya1	3.2879705	12.221211	2.39E-34	cast_Sh3d19	2.1591926	11.770862	5.52E-32	mus__Htr1f	2.7530174	33.485355	7.87E-246	cast_MGP_CASTEiJ_G0028889	2.8864496
mus__Pbx1	1.69949	69.42217	0	cast_Pip5k1b	2.3993707	108.85397	0	mus__Cacnb4	1.3206832	38.10343	0	cast_Elavl2	3.2051134	43.641285	0	mus__Pde8a	5.755849	65.21436	0	mus__Astn2	2.0920107	34.56436	8.67E-262	mus__Prkcg	2.0999737	65.79876	0	mus__Syt1	1.527656	49.38605	0	mus__Dleu2	2.230955	30.648157	2.80E-206	mus__Slc1a3	2.0679717	12.149963	5.74E-34	mus__Utrn	2.3643687	11.760414	6.24E-32	cast_Ctnnd2	1.3393819	33.430218	4.99E-245	cast_Arpp21	1.5940447
mus__Gpc6	2.7655249	69.29279	0	cast_Gria1	1.9376849	108.57483	0	mus__Kcnma1	1.1589549	38.098507	0	cast_Dner	2.1961577	43.64082	0	mus__Mobp	3.7017586	64.15657	0	mus__Cask	2.0277417	34.167305	7.40E-256	mus__Grm5	1.4289804	65.76605	0	cast_Nrp1	1.9808329	49.385464	0	cast_Siglech	8.196651	30.604	1.08E-205	mus__Fth1	1.0861188	12.137892	6.65E-34	mus__Cab39l	2.718379	11.740849	7.87E-32	cast_Ptprn2	1.4917517	33.37369	3.30E-244	mus__Il1rapl2	3.4527855
cast_Dtna	2.2522693	69.09852	0	mus__Slc35f3	2.224175	108.1313	0	cast_Thrb	1.5142221	38.029747	0	mus__Frmpd3	2.5781574	43.584522	0	cast_Pde8a	6.091106	63.976048	0	mus__Sorcs1	2.375034	34.003555	1.97E-253	mus__Large1	1.385457	65.75752	0	mus__Trps1	2.2908947	49.135635	0	mus__Runx1	8.6526	30.565294	3.54E-205	cast_Lama1	8.02166	12.087781	1.23E-33	cast_Utrn	2.4005942	11.652651	2.22E-31	mus__Myt1l	1.490962	33.286743	6.01E-243	cast_Hcn1	2.000488
cast_Pbx1	1.7723947	68.91827	0	cast_Kcnd2	1.7588679	107.97085	0	mus__Khdrbs3	1.4905158	38.02354	0	mus__Nhs	2.6529305	43.483387	0	cast_Agap1	2.2582319	63.92513	0	cast_Cacng4	6.196	34.002445	2.05E-253	cast_Kcnq5	1.7603723	65.718094	0	mus__Zfp385b	1.9889146	49.054466	0	mus__Fli1	6.832084	30.418257	3.15E-203	mus__Pdzrn3	2.969126	11.976201	4.74E-33	mus__Prlr	4.9621234	11.650444	2.28E-31	mus__Lrrtm3	2.2859588	33.236256	3.22E-242	mus__Pcdh9	1.0537329
mus__Sox6	3.7366197	68.68162	0	cast_Zfpm2	2.118155	107.652336	0	mus__Samd12	1.267689	37.93569	0	cast_Tenm3	1.8621489	42.861565	0	mus__Sec14l5	6.3367558	63.801964	0	mus__Pcdh7	1.916852	33.312355	2.56E-243	mus__Hivep2	1.4855804	65.71004	0	cast_Ryr3	1.8226696	48.88724	0	mus__Rapgef5	2.2544963	30.40889	4.19E-203	mus__Lama1	7.5355954	11.971405	5.02E-33	cast_Itpr1	1.7701097	11.6027975	3.99E-31	mus__Prkcb	1.6881802	33.068043	8.56E-240	cast_Pcsk2	1.670504
cast_Slc4a4	2.354716	68.62315	0	cast_Lrp1b	1.5208746	107.37147	0	mus__Csmd1	1.308477	37.847454	0	cast_Rab3c	2.2477212	42.71898	0	cast_Gm16168	4.819259	63.720383	0	mus__Gm56750	5.375818	33.21246	7.11E-242	cast_Chrm3	2.6495926	65.44607	0	mus__Thsd7b	2.0616167	48.628235	0	mus__Pip4k2a	3.0101845	30.236536	7.84E-201	mus__Dock5	3.7582397	11.927176	8.54E-33	cast_Calm1	1.7306136	11.575933	5.46E-31	mus__Pcdh9	1.0233804	32.99253	1.04E-238	cast_Khdrbs2	2.166451
cast_Gli3	7.0033975	68.14852	0	cast_Grm1	2.2876606	107.124825	0	mus__Pcsk2	1.3497837	37.804996	0	mus__Tenm3	1.8419596	42.267525	0	cast_Sept7	2.9673336	63.654385	0	cast_Lsamp	1.071668	32.967667	2.36E-238	mus__Cntnap5c	2.692606	65.24154	0	mus__Ccbe1	2.8893943	48.556076	0	cast_Pde3b	3.8346121	29.853596	7.88E-196	cast_Prdm6	8.632047	11.913794	1.00E-32	cast_MGP_CASTEiJ_G0020977	4.9990435	11.542685	8.04E-31	cast_Mmp16	1.6446255	32.901466	2.09E-237	cast_Epha3	2.4189823
mus__Trps1	2.7229006	67.782	0	cast_Grik2	1.5087005	107.08979	0	cast_Rapgef5	1.4219416	37.730335	0	mus__B830012L14Rik	1.7704153	42.192905	0	cast_Zfp536	3.2063923	63.13302	0	cast_Abtb2	4.380532	32.87406	5.16E-237	cast_Cadps2	2.1972373	65.0232	0	cast_Cntnap5c	2.7694013	48.52503	0	cast_Cx3cr1	5.5953913	29.559393	4.97E-192	mus__Itpr1	1.9086373	11.696721	1.32E-31	cast_Gulp1	3.8635588	11.475087	1.76E-30	mus__Csmd1	1.4055992	32.734516	5.04E-235	cast_Ptprn2	1.4626542
mus__Syne1	1.4257171	67.682724	0	mus__Shisa9	2.5455556	107.03848	0	mus__Tenm3	1.6843121	37.663387	1.97548999596774e-310	cast_Pde4d	1.4802909	42.113495	0	cast_Tubb4a	4.283631	63.03134	0	mus__Opcml	1.2910311	32.520214	5.52E-232	mus__Msra	1.6045108	64.94662	0	cast_Dock9	1.6969763	48.384586	0	cast_Slc8a1	1.7454293	29.369856	1.33E-189	cast_Uaca	5.323364	11.691375	1.41E-31	cast_Lrriq1	4.19242	11.474174	1.78E-30	mus__Slc8a1	1.5879066	32.66329	5.19E-234	cast_Lrtm1	2.679526
mus__Ckb	1.9388604	67.113014	0	cast_Kcnj6	2.2135794	106.979034	0	mus__Thrb	1.4589893	37.645737	3.8415719903885e-310	cast_Ptprn2	1.3604096	42.03656	0	cast_MGP_CASTEiJ_G0018579	1.8176603	62.29956	0	cast_Adarb2	1.6431931	32.427185	1.14E-230	mus__Iqgap2	1.8540072	64.68843	0	cast_Trps1	2.30217	48.237007	0	cast_Ikzf1	8.820557	29.354443	2.10E-189	mus__Tgfbr3	2.7026665	11.597474	4.24E-31	mus__Col8a1	6.270028	11.47275	1.81E-30	mus__Dync1i1	1.6042418	32.658985	5.97E-234	cast_Etl4	1.8358994
mus__Gm20713	4.6276135	66.79701	0	cast_Thsd7a	2.434109	106.816315	0	mus__Pde10a	1.3930566	37.35547	2.07E-305	mus__Rab3c	1.991199	42.033634	0	cast_Erbb4	2.3315034	62.17959	0	cast_Vcan	6.4163733	32.39052	3.73E-230	cast_Prkcg	2.26246	64.64106	0	mus__Raver2	2.751999	48.13886	0	mus__Tgfbr1	6.000841	28.965946	1.77E-184	cast_Slc1a3	1.8948299	11.574611	5.54E-31	mus__Sh3d19	2.1080158	11.380858	5.21E-30	cast_Kcnma1	1.3332919	32.60152	3.90E-233	mus__Pcsk2	1.6169769
mus__Glul	2.90368	66.71441	0	cast_Xist	0.8975418	106.76725	0	cast_Tmem132d	1.6854521	37.265034	6.05E-304	mus__Ptprn2	1.3714486	41.85221	0	mus__Neat1	3.9521897	61.837017	0	cast_Cdh13	2.5448458	32.287403	1.05E-228	cast_Prkcb	1.7367808	64.57335	0	cast_Zfp385b	1.9581535	47.907837	0	mus__Lgmn	4.4612474	28.864073	3.37E-183	mus__Zbtb20	0.8401546	11.524629	9.91E-31	cast_Shroom3	3.21821	11.380363	5.24E-30	cast_Tenm3	2.2432287	32.432182	9.66E-231	cast_Lingo2	1.5784913
mus__Luzp2	2.9841807	66.23989	0	mus__Kirrel3	1.8590288	106.64395	0	cast_Ppp2r2b	1.2802995	36.984016	2.07E-299	cast_Sgcz	2.115036	41.80671	0	cast_Ugt8a	5.397314	61.39351	0	mus__Ctnna2	1.0868335	32.203648	1.57E-227	mus__Kcnd2	1.467191	64.48653	0	cast_Focad	1.7975907	47.844433	0	cast_Pag1	4.335637	28.725344	1.84E-181	cast_Cst3	0.9761101	11.52112	1.03E-30	mus__Fras1	2.5593848	11.300219	1.31E-29	cast_Myt1l	1.4414037	32.303528	6.24E-229	mus__Pde10a	1.6291718
mus__Gli3	6.6212354	65.85249	0	cast_Sema5a	3.0995853	106.00774	0	cast_Samd12	1.2717922	36.975376	2.85E-299	mus__Sntg1	1.3523188	41.401546	0	mus__Fgfr2	1.937593	60.420864	0	cast_Pcdh9	0.9488946	32.193893	2.15E-227	cast_Opcml	1.5003278	64.471535	0	cast_Ppp2r2b	1.700125	47.742752	0	cast_Tgfbr1	5.751609	28.616539	4.18E-180	cast_Tshz2	1.9815106	11.496037	1.38E-30	cast_Trpv4	8.118403	11.296586	1.36E-29	mus__Prickle1	1.4006059	32.17899	3.47E-227	cast_Fam19a2	1.7501417
cast_B3galt1	1.4728731	65.7534	0	cast_Nkain2	1.8733189	105.98556	0	mus__Rapgef5	1.3252213	36.92785	1.65E-298	cast_Gad2	4.179822	40.715263	0	mus__Ppp1r16b	3.1503687	60.127502	0	cast_Megf11	4.3172665	32.19048	2.40E-227	cast_Dlg2	1.2483746	64.299034	0	cast_Celf4	1.5806724	47.487522	0	cast_Runx1	8.790234	28.613974	4.50E-180	cast_Slc38a2	3.8725135	11.473844	1.79E-30	cast_Spag6l	3.7656806	11.085551	1.47E-28	mus__Hecw2	1.6141461	31.895584	3.07E-223	mus__Kcnq5	1.784755
cast_Ndrg2	2.8986707	65.43771	0	cast_Plxna4	1.8641021	105.66785	0	cast_Fam189a1	1.4749762	36.91127	3.05E-298	mus__Ntrk2	1.2966423	40.59536	0	mus__Plekhh1	6.2964516	59.634083	0	mus__Dcc	1.4601895	32.161312	6.14E-227	cast_Msra	1.6190108	64.26429	0	mus__Kcnc2	2.2412138	47.474937	0	cast_Serinc3	3.0697417	28.437757	6.91E-178	cast_Svil	3.3902676	11.472523	1.81E-30	mus__Agbl4	1.3782685	11.051718	2.15E-28	mus__Ralyl	1.5303749	31.890068	3.67E-223	mus__Galnt13	1.7284924
cast_Nckap5	3.0801973	65.33228	0	mus__Tiam1	2.4678724	104.93016	0	cast_Snap25	1.1632153	36.810604	1.25E-296	cast_Sntg1	1.339255	40.551834	0	mus__Ugt8a	5.496681	59.60415	0	mus__Adarb2	1.6323555	32.145786	1.01E-226	cast_Pde1a	1.777411	64.22504	0	mus__Cntnap5c	2.6934884	47.440163	0	mus__Ubash3b	2.7992606	28.382063	3.37E-177	mus__Cald1	2.4138818	11.38781	4.81E-30	cast_Notch2	2.8417592	11.045943	2.29E-28	mus__Ext1	1.6905351	31.694824	1.83E-220	mus__Rtl4	1.729623
mus__Nhsl1	4.9036827	64.87855	0	mus__Negr1	1.6109946	104.888084	0	mus__Ppp2r2b	1.242996	36.57942	6.08E-293	cast_Rims2	1.390295	40.46809	0	mus__Sorcs1	2.9904325	59.553673	0	cast_Astn2	2.1843803	32.11605	2.63E-226	mus__Etl4	1.7980806	63.96328	0	mus__Neto1	2.0636132	46.994743	0	cast_Snx29	2.9385517	28.347237	9.05E-177	cast_Apoe	1.0866218	11.232708	2.82E-29	cast_Etl4	1.9203898	11.040752	2.43E-28	cast_Xylt1	1.7297455	31.582087	6.51E-219	cast_Pde10a	1.6167958
mus__F3	4.892357	64.513885	0	mus__Fam135b	1.920162	104.331406	0	cast_Pde10a	1.3557059	36.44245	9.06E-291	mus__Kcnip1	3.2173123	40.26336	0	cast_Grm3	2.6030557	59.189064	0	cast_Nckap5	2.5400825	32.05338	1.97E-225	cast_Cttnbp2	1.4166956	63.798992	0	mus__Gria1	1.6444241	46.987106	0	mus__Gab2	3.08252	28.274027	7.21E-176	mus__Pde7b	2.2245424	11.187956	4.67E-29	mus__Esrrg	2.4289856	10.950633	6.60E-28	cast_Csmd1	1.2713212	31.414364	1.29E-216	cast_MGP_CASTEiJ_G0032663	1.5142893
mus__Nwd1	5.580152	64.296555	0	mus__B230303A05Rik	1.9629219	104.31719	0	cast_Slc8a1	1.3437696	36.387997	6.59E-290	mus__Ptchd4	1.708874	40.089455	0	mus__Sik3	1.8980495	58.755527	0	cast_Ctnnd2	1.1893829	31.996271	1.23E-224	mus__Rian	1.4973216	63.7797	0	mus__Sh3gl2	1.7316935	46.91587	0	mus__Fyb	7.6617975	28.139805	3.19E-174	mus__Col4a5	5.1548743	11.064819	1.86E-28	mus__Pdgfd	3.7785718	10.865241	1.69E-27	cast_Pde4d	1.5324088	31.150185	5.04E-213	cast_Kcnq5	1.6931347
mus__Pla2g7	4.2252197	63.156635	0	mus__Plekhg5	2.6270669	104.0158	0	mus__Grm5	1.1945814	36.36391	1.58E-289	mus__Epb41l3	1.7314452	40.088566	0	mus__App	1.4638052	58.613995	0	mus__Pid1	2.4984503	31.840204	1.80E-222	mus__Ptprn2	1.5022107	63.654057	0	cast_Trhde	2.964581	46.796036	0	mus__Csf1r	7.651153	28.051975	3.78E-173	mus__Gmds	2.2216132	11.054996	2.07E-28	cast_Tbc1d9	2.926787	10.822153	2.70E-27	cast_MGP_CASTEiJ_G0031405	2.2455764	31.065922	6.95E-212	mus__Hcn1	1.7750314
cast_Gm9925	3.3314047	61.543877	0	mus__Gria1	1.8476759	103.81309	0	mus__Nrxn1	1.005834	36.287926	2.51E-288	cast_Usp29	1.6163788	40.00765	0	mus__Plxdc2	2.306694	58.360226	0	cast_Sntg1	1.3566467	31.722948	7.50E-221	cast_Adgrb3	1.1980222	63.63948	0	mus__Gm26871	1.5360957	46.70447	0	cast_Ubash3b	3.0314534	27.814215	2.92E-170	cast_Rbms3	3.270725	11.033912	2.62E-28	mus__Mecom	5.3393416	10.764934	5.04E-27	cast_Hecw2	1.6509544	30.970657	1.34E-210	cast_Ube3a	1.3784066
cast_Kirrel3	1.5730387	61.48433	0	mus__Kcnd2	1.656496	102.659096	0	mus__Lrfn5	1.1968061	36.231773	1.92E-287	mus__Agbl4	1.3755058	40.007603	0	cast_Neat1	4.2266064	58.15359	0	cast_Fchsd2	2.6063519	31.593422	4.55E-219	cast_Ppm1e	1.5199797	63.502003	0	mus__Cpne7	2.9180956	46.681065	0	cast_Tbxas1	7.5760827	27.551626	4.23E-167	cast_Sned1	4.0347505	11.010617	3.40E-28	mus__Rpsa	1.9886733	10.759113	5.37E-27	cast_Csmd3	1.2336562	30.95596	2.11E-210	cast_Kcnb2	1.4784279
cast_Sox6	3.5357559	61.445507	0	mus__Lrfn5	1.6777422	102.56317	0	mus__Anks1b	1.0594193	36.124756	9.27E-286	mus__Cracd	1.8792248	39.800606	0	cast_Dnm3	2.2135184	57.69776	0	mus__Dmd	1.142689	31.506733	7.02E-218	cast_Ppp2r2b	1.5944109	63.338825	0	cast_Pde4d	1.580028	46.394012	0	cast_Fli1	7.097382	27.437635	9.76E-166	cast_Alcam	2.258475	10.950377	6.62E-28	cast_Sptbn1	1.3792361	10.678156	1.29E-26	mus__Ahi1	1.3248514	30.944263	3.03E-210	mus__Tafa2	1.6357536
mus__Son	1.7222123	60.731678	0	mus__Cttnbp2	1.5549464	102.53194	0	cast_Nrxn1	0.9677212	36.08746	3.57E-285	cast_Ptprt	2.091924	39.67933	0	cast_A230001M10Rik	7.1345363	56.882607	0	cast_Gm38505	4.7220592	31.37523	4.41E-216	cast_Slit3	1.6039712	63.06415	0	cast_Gria1	1.6410851	46.34831	0	cast_Csf3r	8.084215	27.410192	2.07E-165	cast_Kcnk2	3.4325213	10.921854	9.06E-28	mus__Norad	1.7998877	10.675699	1.32E-26	mus__Rims2	1.4457713	30.942598	3.20E-210	mus__Cdh12	1.7346898
cast_Cspg5	3.334504	60.581177	0	mus__Zbtb20	1.478309	102.02217	0	mus__Efna5	2.5430758	36.077663	5.08E-285	mus__Rbfox1	1.3400481	39.50034	0	mus__Rtn4	2.1689882	56.716385	0	cast_Tmem132d	2.332572	31.199251	1.09E-213	mus__Ndst3	2.9845297	62.807064	0	mus__Ptprg	1.685592	46.18051	0	mus__Snx29	2.7111485	27.224962	3.29E-163	mus__Col23a1	3.4283936	10.875005	1.52E-27	cast_Ndrg2	1.7480489	10.6439905	1.86E-26	cast_Ncald	1.7910542	30.938341	3.65E-210	mus__Kcnma1	1.2407025
[truncated: 26 more columns]
