# Supplementary material for: Aging activates escape of the silent X chromosome in the female mouse hippocampus
Source: Sci Adv. 2025 Mar 5;11(10):eads8169. doi: 10.1126/sciadv.ads8169 (PMC11881916; doi:10.1126/sciadv.ads8169)
Supplement: Supplementary file 3 — Data S1 to S8 [file sciadv.ads8169_data_s1_to_s8.zip › ads8169_data_s4.csv]

	baseMean	log2FoldChange	lfcSE	stat	pvalue	padj	sig	X	xchr	3chr	4chr
cast_0610007P14Rik	12.495658	0.091262682	0.098871597	0.923042464	0.355985076	0.806133584	n	All	A	n	n
cast_0610009O20Rik	12.456657	-0.006043865	0.069258948	-0.087264752	0.930461071	0.993111608	n	All	A	n	n
cast_0610010F05Rik	20.70914	0.127918595	0.162213627	0.788581063	0.430356903	0.859744588	n	All	A	n	n
cast_0610030E20Rik	7.2726345	0.066257185	0.12083161	0.54834314	0.583456311	0.928696658	n	All	A	n	n
cast_1110002L01Rik	7.165422	-0.024125101	0.093184449	-0.258896211	0.795715322	0.975439847	n	All	A	n	n
cast_1110004F10Rik	9.229556	-0.062941526	0.075546041	-0.833154519	0.404757589	0.845548764	n	All	A	n	n
cast_1110008L16Rik	11.113526	0.047907013	0.118246681	0.405144677	0.685371168	0.952268219	n	All	A	n	n
cast_1110034G24Rik	18.353151	-0.006844218	0.128951735	-0.053075813	0.957671503	0.995757009	n	All	A	n	n
cast_1110037F02Rik	38.167473	0.062105354	0.039431141	1.575033166	0.115248789	0.47281571	n	All	A	n	4
cast_1110051M20Rik	49.147778	-0.005191122	0.13540946	-0.038336476	0.969419408	0.997105026	n	All	A	n	n
cast_1110059E24Rik	16.92721	-0.013218111	0.134772724	-0.098077048	0.921871112	0.992106636	n	All	A	n	n
cast_1300002E11Rik	8.435773	0.103972544	0.145850439	0.712870975	0.475925601	0.885302021	n	All	A	n	n
cast_1500035N22Rik	22.055328	-0.588473004	0.332120444	-1.771866244	0.076416763	0.37459916	n	All	A	n	n
cast_1600020E01Rik	35.242485	0.166405809	0.080825157	2.058836812	0.039509874	0.250462505	n	All	A	n	n
cast_1700020I14Rik	17.274862	-0.01857775	0.153389916	-0.121114546	0.903600308	0.990603666	n	All	A	n	n
cast_1700025G04Rik	43.27045	0.053260587	0.252336086	0.211070035	0.832832622	0.979231653	n	All	A	n	n
cast_1700080N15Rik	5.016474	-0.227743899	0.358500462	-0.635268076	0.52525359	0.906386967	n	All	A	n	n
cast_1700084C06Rik	6.9398346	-0.209050935	0.134157734	-1.558247366	0.119174621	0.482701053	n	All	A	n	n
cast_1700111E14Rik	10.15796	-0.138185065	0.245981438	-0.561770296	0.574272533	0.923818502	n	All	A	n	n
cast_1700112E06Rik	46.685825	0.466581479	0.427506009	1.091403322	0.275095451	0.725311528	n	All	A	n	n
cast_1810013L24Rik	12.023408	0.211912402	0.114279299	1.854337608	0.063690875	0.335543314	n	All	A	n	n
cast_1810022K09Rik	7.8587966	-0.178845286	0.115242713	-1.551901044	0.120685903	0.485003664	n	All	A	3	n
cast_1810043H04Rik	5.9623675	-0.153769535	0.193873774	-0.793142527	0.427694788	0.85911876	n	All	A	n	n
cast_1810058I24Rik	8.032115	-0.516789244	0.227071088	-2.275891875	0.022852482	0.175528232	n	All	A	n	n
cast_2010107E04Rik	22.638327	-0.333605064	0.138111734	-2.415472282	0.015714819	0.139976299	n	All	A	n	n
cast_2010111I01Rik	73.2273	-0.11098024	0.124339706	-0.892556716	0.372094607	0.819478105	n	All	A	n	n
cast_2010300C02Rik	18.123386	0.166806768	0.371490651	0.449020097	0.653417159	0.94599102	n	All	A	n	n
cast_2210016L21Rik	18.994446	-0.230955783	0.090332282	-2.556735837	0.010565942	0.107263047	n	All	A	n	n
cast_2210408I21Rik	29.207354	0.412236394	0.119007897	3.463941501	0.000532322	0.013955423	s	All	A	n	n
cast_2310022B05Rik	12.490299	-0.067274341	0.304910879	-0.22063608	0.825375805	0.978599365	n	All	A	n	n
cast_2310035C23Rik	32.133095	0.129208733	0.067262988	1.920948469	0.054738204	0.305347879	n	All	A	n	n
cast_2410015M20Rik	22.785929	-0.400773223	0.176619614	-2.269132024	0.023260298	0.177288558	n	All	A	n	n
cast_2410089E03Rik	73.45625	-0.188929394	0.122159149	-1.546584069	0.121963574	0.487307597	n	All	A	n	n
cast_2510002D24Rik	12.688766	0.05819115	0.128373544	0.453295501	0.650335972	0.945007275	n	All	A	n	n
cast_2510009E07Rik	18.918856	0.005207686	0.133013922	0.039151436	0.968769652	0.996940569	n	All	A	n	n
cast_2610008E11Rik	7.6991334	-0.024017206	0.098715666	-0.243296808	0.807775477	0.975589794	n	All	A	n	n
cast_2610035D17Rik	79.181206	-0.026647413	0.298179401	-0.089367048	0.928790211	0.992660575	n	All	A	n	n
cast_2610037D02Rik	29.606138	0.034808794	0.065759796	0.52933245	0.596574848	0.9317661	n	All	A	n	n
cast_2610301B20Rik	10.155574	0.122369245	0.089056426	1.374064176	0.16942176	0.575124204	n	All	A	n	4
cast_2610507B11Rik	16.864737	0.038562065	0.0798821	0.482737252	0.629282309	0.941708428	n	All	A	n	n
cast_2700049A03Rik	11.644183	0.076054204	0.074191075	1.02511258	0.30531007	0.759112098	n	All	A	n	n
cast_2700060E02Rik	14.203792	-0.210778216	0.140117108	-1.504300357	0.132504047	0.505394879	n	All	A	n	n
cast_2700097O09Rik	7.908938	-0.23850647	0.115088028	-2.072382981	0.038229739	0.244841382	n	All	A	n	n
cast_2810049E08Rik	13.891656	0.642865653	0.272500002	2.359139996	0.018317344	0.152866698	n	All	A	n	n
cast_2810403A07Rik	26.675581	0.016656117	0.04963989	0.335538966	0.737218556	0.965337403	n	All	A	3	n
cast_2810432F15Rik	15.658741	-0.320099788	0.268321205	-1.192972386	0.232880188	0.674923468	n	All	A	n	n
cast_2900011O08Rik	43.201553	0.062020718	0.187534487	0.330716334	0.740858763	0.965645249	n	All	A	n	n
cast_2900026A02Rik	13.154906	-0.175786794	0.300498015	-0.584984877	0.558557885	0.919372349	n	All	A	n	n
cast_3010026O09Rik	5.9475484	0.406338746	0.177673374	2.28699854	0.022195908	0.172680825	n	All	A	n	n
cast_3110009E18Rik	6.6859813	-0.052780198	0.139375339	-0.378691084	0.704917275	0.956800491	n	All	A	n	n
cast_3110021N24Rik	24.0886	-0.256601673	0.195172559	-1.314742579	0.188596431	0.609108601	n	All	A	n	4
cast_3110035E14Rik	18.458338	-0.054659114	0.331199076	-0.165034016	0.868917208	0.985349771	n	All	A	n	n
cast_3110039M20Rik	6.9142385	0.162729314	0.218027835	0.746369445	0.455444272	0.875652022	n	All	A	n	n
cast_3110056K07Rik	23.48661	-0.340643283	0.056724436	-6.005229911	1.91E-09	8.82E-07	s	All	A	n	n
cast_3110082I17Rik	18.35343	-0.068632806	0.178714516	-0.384035991	0.700951772	0.956129709	n	All	A	n	n
cast_3830406C13Rik	13.6647835	-0.209033186	0.11266354	-1.85537562	0.063542606	0.335132229	n	All	A	n	n
cast_4430402I18Rik	44.661655	-0.280746935	0.332499558	-0.844352805	0.398472287	0.839709	n	All	A	n	n
cast_4632415L05Rik	9.989091	-0.286501263	0.107235205	-2.671709012	0.007546606	0.085731838	n	All	A	3	n
cast_4632427E13Rik	34.755756	-0.035455181	0.065719266	-0.539494473	0.58954571	0.929851326	n	All	A	n	n
cast_4732440D04Rik	7.863627	-0.688933902	0.122774437	-5.61137905	2.01E-08	5.13E-06	s	All	A	n	n
cast_4833420G17Rik	8.107179	-0.26689694	0.137770182	-1.937262015	0.052713323	0.2985949	n	All	A	n	n
cast_4833439L19Rik	6.356976	-0.060644695	0.10005641	-0.606105046	0.544445001	0.91620582	n	All	A	n	n
cast_4921504A21Rik	8.796729	0.001810013	0.174858337	0.010351311	0.991740996	0.998900095	n	All	A	n	n
cast_4921511C10Rik	44.931652	-0.120229834	0.232957296	-0.516102461	0.605782849	0.936108788	n	All	A	3	n
cast_4930402H24Rik	115.033936	0.017639256	0.157400857	0.112065816	0.910771221	0.990670358	n	All	A	n	n
cast_4930419G24Rik	41.278748	-0.253682161	0.434937158	-0.583261641	0.559717181	0.920155246	n	All	A	3	n
cast_4930444A19Rik	8.754666	-0.363936984	0.338882815	-1.073931661	0.282853312	0.733604332	n	All	A	n	n
cast_4930445B16Rik	11.194999	-0.223297843	0.411202762	-0.543035854	0.587105117	0.929336659	n	All	A	n	n
cast_4930512B01Rik	6.9787927	-0.557369162	0.155583187	-3.582451121	0.000340385	0.010076857	s	All	A	n	n
cast_4930545L23Rik	6.691242	-0.33931308	0.302563802	-1.121459596	0.262092281	0.709789731	n	All	A	n	n
cast_4930570G19Rik	10.155511	0.175301345	0.178071705	0.98444245	0.324898015	0.779449907	n	All	A	3	n
cast_4930590L20Rik	5.6902823	-0.395422436	0.374950892	-1.054597935	0.291609249	0.743131753	n	All	A	n	n
cast_4931406C07Rik	9.9088545	0.377637754	0.126791279	2.978420572	0.002897381	0.045855492	s	All	A	n	n
cast_4931406P16Rik	28.401228	-0.097470597	0.199148342	-0.489437151	0.624532239	0.940238157	n	All	A	n	n
cast_4931440J10Rik	9.972848	0.06443467	0.208033462	0.309732238	0.756764585	0.969128479	n	All	A	n	n
cast_4933406I18Rik	39.529045	0.12366124	0.302034075	0.409428108	0.682225516	0.951398512	n	All	A	n	n
cast_4933427D14Rik	8.739541	-0.037057111	0.11612143	-0.319123795	0.74963264	0.967385649	n	All	A	n	n
cast_5031414D18Rik	7.2010064	-0.092935608	0.232883754	-0.39906437	0.689845775	0.952595708	n	All	A	n	n
cast_5031439G07Rik	28.31841	-0.026156241	0.247921022	-0.105502312	0.915977235	0.990670358	n	All	A	n	n
cast_5330417C22Rik	25.732485	0.071477351	0.367823536	0.194325115	0.845921322	0.980745067	n	All	A	3	n
cast_5430402O13Rik	8.367733	-0.037046189	0.096854017	-0.382495126	0.702094143	0.956129709	n	All	A	n	n
cast_5730480H06Rik	8.249707	-0.116120206	0.074562155	-1.557361175	0.119384759	0.483142051	n	All	A	n	n
cast_5730522E02Rik	93.19814	0.220738791	0.311859764	0.707814269	0.479060604	0.886181634	n	All	A	n	n
cast_5930430L01Rik	10.4515085	0.214097247	0.227917694	0.939362116	0.347544857	0.798132052	n	All	A	n	n
cast_6030458C11Rik	10.933628	-0.26015741	0.092659216	-2.807679821	0.004989981	0.066183215	n	All	A	n	n
cast_6330403K07Rik	13.434918	-0.13771747	0.122189429	-1.127081708	0.259707937	0.707413778	n	All	A	n	n
cast_6430548M08Rik	18.11363	-0.014229864	0.127936496	-0.111225991	0.911437141	0.990670358	n	All	A	n	n
cast_6430573F11Rik	7.437605	0.135423755	0.315775392	0.428861013	0.668024374	0.9490919	n	All	A	n	n
cast_6530409C15Rik	13.606224	-0.390536529	0.146867177	-2.659113754	0.007834651	0.088442577	n	All	A	n	n
cast_6720427I07Rik	9.614379	-0.348333061	0.084668509	-4.114080469	3.89E-05	0.001933792	s	All	A	n	n
cast_8030462N17Rik	16.757057	0.122767679	0.063835638	1.923184011	0.054456945	0.304548594	n	All	A	n	n
cast_9030624J02Rik	44.978455	0.150238056	0.062229955	2.414240145	0.015768066	0.140363244	n	All	A	n	n
cast_9130011E15Rik	51.394344	0.085138898	0.060146024	1.415536579	0.156911231	0.55117236	n	All	A	n	n
cast_9230110C19Rik	7.4768834	0.203957419	0.232910394	0.8756905	0.381198312	0.825612442	n	All	A	n	n
cast_9330159F19Rik	54.187626	-0.132492011	0.195981996	-0.676041746	0.499014141	0.894570767	n	All	A	n	n
cast_9330182L06Rik	12.088028	0.153696777	0.238836013	0.643524296	0.519883955	0.904012681	n	All	A	n	n
cast_9430015G10Rik	8.753274	0.018609639	0.120698391	0.154182988	0.877465455	0.985808329	n	All	A	n	4
cast_9430038I01Rik	9.380582	-0.159930898	0.154936666	-1.032234026	0.301962499	0.755645316	n	All	A	n	n
cast_9430076C15Rik	30.696253	0.127787136	0.450294404	0.283785751	0.776574575	0.972483382	n	All	A	n	n
cast_9530059O14Rik	61.45372	-0.214799479	0.361909971	-0.593516334	0.552835655	0.918121541	n	All	A	n	n
cast_9530068E07Rik	7.3251185	-0.301289444	0.087125332	-3.4581153	0.000543969	0.014125434	s	All	A	n	n
cast_9530077C05Rik	8.777621	-0.256388367	0.123456413	-2.076752118	0.037824444	0.243443834	n	All	A	n	n
cast_9630028H03Rik	23.88652	-0.354027209	0.295283832	-1.198938684	0.230551788	0.671711439	n	All	A	n	n
cast_9930021J03Rik	50.820568	-0.008354438	0.056383756	-0.148171001	0.882207817	0.987079617	n	All	A	n	n
cast_A230046K03Rik	18.128891	0.16628	0.123503638	1.3463571	0.178187379	0.592467862	n	All	A	n	n
cast_A230050P20Rik	9.646604	-0.039200972	0.209064506	-0.187506588	0.851263459	0.981010284	n	All	A	n	n
cast_A330017A19Rik	13.809197	-0.397354681	0.229810193	-1.729055953	0.083799081	0.393773515	n	All	A	n	n
cast_A330102I10Rik	21.499266	0.168414577	0.308576425	0.545779144	0.585217761	0.928696658	n	All	A	n	n
cast_A430005L14Rik	6.7319617	-0.26050623	0.123920527	-2.102204009	0.035535409	0.23343453	n	All	A	n	4
cast_A730017C20Rik	11.175805	0.175947812	0.178362182	0.986463668	0.323905635	0.779079323	n	All	A	n	n
cast_A830018L16Rik	66.10067	0.090483074	0.278048151	0.325422317	0.744861467	0.966544016	n	All	A	n	n
cast_AI314180	76.97948	0.065801596	0.07771282	0.846727683	0.397146925	0.838336688	n	All	A	n	4
cast_AI593442	7.750566	0.287199898	0.114844798	2.500765419	0.012392523	0.119926029	n	All	A	n	n
cast_AI846148	16.739065	-0.032551295	0.090663785	-0.359033047	0.719570367	0.960589095	n	All	A	n	n
cast_AU040320	25.369253	0.018183679	0.079349747	0.229158623	0.818745631	0.976972724	n	All	A	n	4
cast_AW146154	12.791396	0.233827171	0.12195884	1.917263002	0.055204528	0.306872858	n	All	A	n	n
cast_AW549877	9.305874	0.040085891	0.15549057	0.257802718	0.796559167	0.975439847	n	All	A	n	n
cast_AW554918	39.71986	0.112011981	0.096681596	1.158565702	0.246633256	0.693592821	n	All	A	n	n
cast_Aacs	9.90557	-0.096826874	0.17829294	-0.543077444	0.587076482	0.929336659	n	All	A	n	n
cast_Aagab	24.22109	-0.282692499	0.178294113	-1.585540285	0.112843632	0.466563762	n	All	A	n	n
cast_Aak1	78.54064	0.0191776	0.102182501	0.187679886	0.851127598	0.981010284	n	All	A	n	n
cast_Aamdc	17.428867	-0.059457108	0.106019014	-0.560815517	0.574923308	0.923889019	n	All	A	n	n
cast_Aasdh	7.947881	-0.117025961	0.076388459	-1.531984825	0.125526179	0.493681554	n	All	A	n	n
cast_Aatf	20.90593	0.06237312	0.078892094	0.790613063	0.429169822	0.859255934	n	All	A	n	n
cast_Aatk	11.876743	0.084720011	0.308537685	0.274585617	0.783634618	0.973834161	n	All	A	n	n
cast_Abat	29.628775	-0.254730951	0.198314867	-1.284477328	0.198974991	0.625549753	n	All	A	n	n
cast_Abca1	24.501642	-0.107401146	0.325022156	-0.330442538	0.741065604	0.965645249	n	All	A	n	4
cast_Abca2	11.8884325	0.072312341	0.247491605	0.292180984	0.77014825	0.971484342	n	All	A	n	n
cast_Abca3	16.017878	0.044712948	0.073948646	0.604648643	0.545412479	0.916319212	n	All	A	n	n
cast_Abca5	18.0717	0.151706172	0.129404633	1.172339568	0.241060752	0.686171285	n	All	A	n	n
cast_Abca8b	15.091546	0.35324691	0.194174342	1.819225473	0.068877038	0.352612991	n	All	A	n	n
cast_Abcb4	8.057012	0.644085581	0.169613362	3.797375231	0.000146236	0.005381046	s	All	A	n	n
cast_Abcb9	6.275192	-0.142617022	0.239660901	-0.595078387	0.551791075	0.917897386	n	All	A	n	n
cast_Abcc1	8.95075	-0.004273906	0.106762192	-0.040032021	0.968067598	0.996940569	n	All	A	n	n
cast_Abcc4	26.358263	0.17504428	0.363080571	0.482108637	0.629728774	0.941708428	n	All	A	n	n
cast_Abcc5	43.23316	0.006080166	0.10930338	0.055626513	0.955639343	0.995757009	n	All	A	n	n
cast_Abcc8	8.524583	0.001286151	0.357438374	0.003598246	0.997129022	0.99978319	n	All	A	n	n
cast_Abcd3	19.081493	-0.042448904	0.163796854	-0.259155795	0.795515037	0.975439847	n	All	A	3	n
cast_Abcg1	14.185947	0.124329734	0.227478225	0.546556641	0.584683364	0.928696658	n	All	A	n	n
cast_Abcg2	22.813604	-0.067075411	0.413061456	-0.162386032	0.87100187	0.985404307	n	All	A	n	n
cast_Abcg4	5.6021996	-0.09740834	0.250943538	-0.388168354	0.69789145	0.954979593	n	All	A	n	n
cast_Abhd11	7.0367656	-0.151674113	0.107615891	-1.409402564	0.158716166	0.554951971	n	All	A	n	n
cast_Abhd12	33.010715	0.111228753	0.095029944	1.170460052	0.241815881	0.686640056	n	All	A	n	n
cast_Abhd14a	7.30183	-0.124728725	0.11847207	-1.05281123	0.292427517	0.74454064	n	All	A	n	n
cast_Abhd14b	12.794667	0.057709362	0.174435768	0.33083445	0.740769537	0.965645249	n	All	A	n	n
cast_Abhd16a	8.784038	-0.014788635	0.106856234	-0.138397497	0.889926275	0.988154059	n	All	A	n	n
cast_Abhd17a	25.332771	-0.094337706	0.193227197	-0.488221677	0.625392832	0.940238157	n	All	A	n	n
cast_Abhd17b	25.12668	0.013903866	0.22031844	0.063108043	0.94968047	0.99558064	n	All	A	n	n
cast_Abhd2	30.830294	-0.01714813	0.279353602	-0.061385032	0.951052572	0.99558064	n	All	A	n	n
cast_Abhd3	9.199402	-0.002776476	0.25026647	-0.01109408	0.991148386	0.998900095	n	All	A	n	n
cast_Abhd6	38.748978	-0.14381634	0.153774113	-0.935244154	0.349662488	0.800327014	n	All	A	n	n
cast_Abi1	48.456085	-0.132365233	0.102933212	-1.285933176	0.198466384	0.624087835	n	All	A	n	n
cast_Abi2	38.8016	-0.009822563	0.182027637	-0.053961932	0.956965494	0.995757009	n	All	A	n	n
cast_Abl2	31.97049	0.073255851	0.106664628	0.686786731	0.492217133	0.89143163	n	All	A	n	n
cast_Ablim1	82.50565	0.067686438	0.242555124	0.279055897	0.780201929	0.973144859	n	All	A	n	n
cast_Ablim2	52.601612	0.063083214	0.261894325	0.240872778	0.809653721	0.975589794	n	All	A	n	n
cast_Ablim3	19.038147	0.144435295	0.28021831	0.515438463	0.60624666	0.936264157	n	All	A	n	n
cast_Abr	77.392235	0.087068338	0.220341234	0.395152267	0.692730518	0.953594254	n	All	A	n	n
cast_Abtb2	29.912176	-0.153898089	0.471354264	-0.326501957	0.744044609	0.966097109	n	All	A	n	n
cast_Acaca	67.79107	0.151767566	0.128325142	1.182679899	0.236936034	0.680239855	n	All	A	n	n
cast_Acad10	7.302498	-0.003684259	0.113205936	-0.032544754	0.974037627	0.99826321	n	All	A	n	n
cast_Acad12	32.251476	-0.1042215	0.067273034	-1.549231436	0.121326095	0.486628831	n	All	A	n	n
cast_Acadl	9.958257	-0.161519397	0.381101621	-0.423822382	0.671695354	0.949962755	n	All	A	n	n
cast_Acadsb	39.303596	0.128957266	0.110744302	1.164459598	0.244237807	0.689686324	n	All	A	n	n
cast_Acap2	53.797318	0.154681717	0.112083712	1.380055266	0.167569629	0.571365334	n	All	A	n	n
cast_Acap3	7.694328	-0.099537554	0.167841053	-0.59304653	0.553150013	0.918292466	n	All	A	n	4
cast_Acat1	27.493143	-0.1225972	0.075884418	-1.615578043	0.106185574	0.451566523	n	All	A	n	n
cast_Acbd3	11.895139	-0.272126382	0.098128851	-2.773153658	0.00555159	0.07125538	n	All	A	n	n
cast_Acbd4	13.220088	-0.14880988	0.165137333	-0.901128031	0.367520251	0.814852056	n	All	A	n	n
cast_Acbd5	22.239508	-0.086252774	0.075561292	-1.141494162	0.25366434	0.700246204	n	All	A	n	n
cast_Acbd6	46.124294	0.117029337	0.075169724	1.556867986	0.119501832	0.483205994	n	All	A	n	n
cast_Acer3	29.37954	0.20066382	0.188986786	1.061787571	0.288332133	0.74030245	n	All	A	n	n
cast_Acin1	36.639603	-0.108026376	0.037675451	-2.867288168	0.004140059	0.059083547	n	All	A	n	n
cast_Aco1	9.9884615	0.01309262	0.120856081	0.108332325	0.913732082	0.990670358	n	All	A	n	4
cast_Aco2	31.648405	-0.019358203	0.083959804	-0.230565131	0.817652659	0.976776455	n	All	A	n	n
cast_Acot13	22.352257	0.02627356	0.102874457	0.255394397	0.798418498	0.975439847	n	All	A	n	n
cast_Acot7	19.61108	-0.105168122	0.079143331	-1.328831124	0.183903691	0.602623351	n	All	A	n	4
cast_Acot8	9.047425	-0.217277242	0.095786937	-2.268338963	0.023308555	0.177467369	n	All	A	n	n
cast_Acox1	29.900826	-0.052471432	0.082215409	-0.638218954	0.523331161	0.905580541	n	All	A	n	n
cast_Acsl1	25.780798	-0.024401521	0.175367148	-0.139145335	0.889335304	0.988154059	n	All	A	n	n
cast_Acsl3	29.011797	-0.044798403	0.294303316	-0.15221848	0.879014619	0.985808329	n	All	A	n	n
cast_Acsl5	6.5692296	0.307135583	0.218685178	1.404464562	0.160180557	0.557368055	n	All	A	n	n
cast_Acsl6	18.144464	0.176912067	0.230085422	0.768897333	0.441954261	0.866080886	n	All	A	n	n
cast_Acss1	18.185907	-0.022892872	0.383939259	-0.059626286	0.952453282	0.995740099	n	All	A	n	n
cast_Acss2	11.3861265	0.096838033	0.182535688	0.530515615	0.595754485	0.9317661	n	All	A	n	n
cast_Actl6b	9.552447	0.169877249	0.241474303	0.703500318	0.481744009	0.888046844	n	All	A	n	n
cast_Actn1	22.257849	0.05889383	0.232659078	0.253133598	0.800164976	0.975439847	n	All	A	n	n
cast_Actn2	9.303731	-0.169984955	0.299889735	-0.566824853	0.570833184	0.922907795	n	All	A	n	n
cast_Actn4	32.23525	-0.187972765	0.146540344	-1.282737292	0.19958413	0.626364227	n	All	A	n	n
cast_Actr10	21.26276	-0.156149999	0.052788426	-2.958034754	0.003096072	0.048434073	s	All	A	n	n
cast_Actr1a	24.960356	-0.043372072	0.071229816	-0.608903333	0.542588515	0.915226491	n	All	A	n	n
cast_Actr1b	20.3795	-0.168123512	0.072756553	-2.310767967	0.020845675	0.166416614	n	All	A	n	n
cast_Actr2	33.429012	-0.027635819	0.135617319	-0.203777949	0.838527026	0.980483745	n	All	A	n	n
cast_Actr3b	32.272236	0.13116684	0.226218966	0.579822472	0.562034342	0.921772863	n	All	A	n	n
cast_Actr6	8.679158	0.04942553	0.070503256	0.701038969	0.483278696	0.888326207	n	All	A	n	n
cast_Actr8	6.1844764	0.084899179	0.109052287	0.778518098	0.436263641	0.862752386	n	All	A	n	n
cast_Acvr1	32.23319	0.203407315	0.140822529	1.444423111	0.148619994	0.535641763	n	All	A	n	n
cast_Acvr2a	16.417145	0.000185493	0.160026222	0.001159144	0.999075137	0.999926341	n	All	A	n	n
cast_Acyp2	62.771114	0.094237311	0.098452098	0.957189459	0.338471636	0.790872346	n	All	A	n	n
cast_Adal	7.0754113	0.109413437	0.098534821	1.110403775	0.266825072	0.715901421	n	All	A	n	n
cast_Adam10	27.96721	-0.096777252	0.13615135	-0.710806407	0.47720421	0.885344079	n	All	A	n	n
cast_Adam12	40.696003	-0.279062042	0.490501084	-0.56893257	0.569401901	0.922907795	n	All	A	n	n
cast_Adam15	9.129773	0.092438702	0.143881291	0.642465056	0.520571271	0.904303056	n	All	A	3	n
cast_Adam17	17.433924	0.02696114	0.203532558	0.132465979	0.894615731	0.988457122	n	All	A	n	n
cast_Adam19	8.896424	-0.018017554	0.284616123	-0.063304755	0.94952383	0.99558064	n	All	A	n	n
cast_Adam22	69.75573	0.146910702	0.1595161	0.920977265	0.357062297	0.807295802	n	All	A	n	n
cast_Adam23	53.88582	0.354729685	0.264993073	1.338637575	0.180688688	0.596902348	n	All	A	n	n
cast_Adam9	15.045592	-0.181150619	0.095438008	-1.898097242	0.057683273	0.31586778	n	All	A	n	n
cast_Adamts17	45.90747	0.076745885	0.283785604	0.270436144	0.786824737	0.973914875	n	All	A	n	n
cast_Adamts20	9.78396	0.265708008	0.245506917	1.082283184	0.279126716	0.729935784	n	All	A	n	n
cast_Adamts3	12.301926	0.241421982	0.307963493	0.783930524	0.433080878	0.861588865	n	All	A	n	n
cast_Adamts6	13.658418	0.083349573	0.297918501	0.279773066	0.779651617	0.973031982	n	All	A	n	n
cast_Adamts9	15.438582	-0.03155316	0.331693999	-0.095127317	0.924213701	0.992106636	n	All	A	n	n
cast_Adamtsl1	25.027765	0.048816531	0.372196337	0.131158009	0.895650313	0.988765894	n	All	A	n	4
cast_Adap1	12.296302	-0.007891493	0.360273677	-0.021904162	0.982524405	0.99863929	n	All	A	n	n
cast_Adar	23.15246	0.124598372	0.189239488	0.658416346	0.510270635	0.900145237	n	All	A	3	n
cast_Adarb1	31.228777	0.049963674	0.195373059	0.255734715	0.798155688	0.975439847	n	All	A	n	n
cast_Adarb2	127.115746	0.229105781	0.328020409	0.698449775	0.484895957	0.888557298	n	All	A	n	n
cast_Adat1	8.826355	-0.077568063	0.124086482	-0.625112919	0.53189695	0.910595883	n	All	A	n	n
cast_Adck1	17.564287	0.078290678	0.109715005	0.713582232	0.475485548	0.885043091	n	All	A	n	n
cast_Adcy10	9.240596	0.052219239	0.211012851	0.247469475	0.804544912	0.975441034	n	All	A	n	n
cast_Adcy2	86.680786	0.165218504	0.258821555	0.638349088	0.523246464	0.905580541	n	All	A	n	n
cast_Adcy3	8.667268	0.077001454	0.201746216	0.381674837	0.702702566	0.956129709	n	All	A	n	n
cast_Adcy5	12.568866	-0.079268574	0.284763961	-0.278365891	0.7807315	0.973322704	n	All	A	n	n
cast_Adcy8	31.488447	0.164516773	0.300205462	0.548013926	0.583682341	0.928696658	n	All	A	n	n
cast_Adcy9	69.42234	0.137946743	0.15783098	0.874015624	0.382109745	0.826336137	n	All	A	n	n
cast_Adcyap1r1	16.1188	0.162163756	0.223321804	0.726143859	0.467750585	0.880044935	n	All	A	n	n
cast_Add1	39.900814	-0.06333747	0.114489901	-0.553214465	0.580116563	0.927072511	n	All	A	n	n
cast_Add2	42.209534	0.178170518	0.284782355	0.625637489	0.531552743	0.910125116	n	All	A	n	n
cast_Adgra1	14.790814	-0.10167838	0.218172223	-0.466046405	0.641182285	0.943261735	n	All	A	n	n
cast_Adgra3	7.391208	-0.293684722	0.238431568	-1.2317359	0.218047755	0.65252097	n	All	A	n	n
cast_Adgrb2	37.54011	0.054934843	0.120356592	0.456434018	0.648077908	0.94437414	n	All	A	n	4
cast_Adgrb3	327.0719	0.115050473	0.214265248	0.536953491	0.591299741	0.929973323	n	All	A	n	n
cast_Adgrl1	42.94244	0.143222935	0.139266598	1.028408373	0.303757772	0.75739212	n	All	A	n	n
cast_Adgrl2	22.526724	-0.093430535	0.347644648	-0.26875298	0.788119779	0.974024047	n	All	A	3	n
cast_Adgrl3	207.10976	0.242278095	0.20219173	1.198259169	0.230816137	0.672081167	n	All	A	n	n
cast_Adh5	7.6827884	-0.391732604	0.179237737	-2.185547595	0.02884872	0.202305262	n	All	A	3	n
cast_Adipor1	8.385611	0.141039095	0.122767125	1.148834391	0.250624276	0.697401998	n	All	A	n	n
cast_Adipor2	23.442446	-0.099835209	0.285853702	-0.349252812	0.726899521	0.962065016	n	All	A	n	n
cast_Adk	69.30526	0.120345103	0.160704303	0.748860493	0.453941295	0.874550969	n	All	A	n	n
cast_Adora1	12.512126	0.039331003	0.192619604	0.20419003	0.838205002	0.980483745	n	All	A	n	n
cast_Adprhl2	7.2573094	-0.278804855	0.088043848	-3.166659145	0.001542009	0.029540994	s	All	A	n	4
cast_Adra1a	14.812408	0.118252001	0.392235419	0.30148221	0.763046813	0.971036251	n	All	A	n	n
cast_Adrbk2	21.00774	0.222048957	0.250915715	0.884954361	0.376181247	0.822178944	n	All	A	n	n
cast_Adss	14.985977	-0.067693721	0.091448484	-0.740238846	0.45915508	0.877857941	n	All	A	n	n
cast_Aebp2	19.170292	0.053728297	0.140106271	0.383482455	0.701362077	0.956129709	n	All	A	n	n
cast_Aes	32.691162	-0.253860138	0.152682187	-1.662670306	0.096378449	0.426943576	n	All	A	n	n
cast_Afap1	22.828661	-0.277751975	0.266833865	-1.04091726	0.297913951	0.751558035	n	All	A	n	n
cast_Aff1	19.430944	-0.076020944	0.276778847	-0.274663127	0.783575062	0.973834161	n	All	A	n	n
cast_Aff3	65.557945	-0.015060144	0.272573809	-0.055251618	0.955938007	0.995757009	n	All	A	n	n
cast_Aff4	42.802967	-0.028343706	0.055041133	-0.514954994	0.60658447	0.936264157	n	All	A	n	n
cast_Afg3l1	18.96512	0.154398595	0.058835256	2.62425299	0.008683926	0.094382468	n	All	A	n	n
cast_Afg3l2	15.449524	0.111752034	0.108833677	1.026814831	0.304507664	0.758255602	n	All	A	n	n
cast_Aftph	25.666204	0.040666383	0.091141331	0.446190361	0.655459745	0.945991256	n	All	A	n	n
cast_Agap1	114.417244	0.103777166	0.207733524	0.499568699	0.617378803	0.938208034	n	All	A	n	n
cast_Agap3	19.66672	-0.054845776	0.083681686	-0.655409545	0.512204108	0.901363363	n	All	A	n	n
cast_Agbl3	11.119736	0.117404789	0.194981563	0.602132773	0.547085761	0.916941521	n	All	A	n	n
cast_Agbl4	103.284294	0.115498635	0.308385355	0.374526978	0.708012289	0.957219623	n	All	A	n	4
cast_Agfg1	39.165485	0.041581412	0.113020424	0.367910604	0.712939893	0.958398993	n	All	A	n	n
cast_Agfg2	21.75387	0.014203817	0.172839522	0.082179219	0.934504199	0.993925061	n	All	A	n	n
cast_Aggf1	15.479014	-0.118895607	0.07940672	-1.497299051	0.134315462	0.509902291	n	All	A	n	n
cast_Agl	15.923934	0.120112207	0.16239983	0.739607958	0.459537911	0.877880258	n	All	A	3	n
cast_Agmo	17.630259	0.032348626	0.517739373	0.062480521	0.950180173	0.99558064	n	All	A	n	n
cast_Ago1	11.723514	0.284151344	0.100766723	2.819892687	0.004803971	0.064774181	n	All	A	n	4
cast_Ago2	16.797287	-0.352418009	0.115473613	-3.051935427	0.00227371	0.039164725	s	All	A	n	n
cast_Ago4	15.738739	0.132229425	0.07895762	1.674688596	0.093995346	0.421268378	n	All	A	n	4
cast_Agpat3	13.464466	0.020559472	0.106812062	0.192482681	0.847364133	0.980745067	n	All	A	n	n
cast_Agpat4	33.653187	-0.104577575	0.208748189	-0.500974764	0.616388883	0.937773791	n	All	A	n	n
cast_Agpat5	22.409239	0.026290015	0.106720113	0.246345457	0.805414824	0.975589794	n	All	A	n	n
cast_Agps	19.775324	0.120047435	0.146403611	0.819975914	0.412229838	0.851041962	n	All	A	n	n
cast_Agrn	22.233229	0.039122857	0.112067798	0.349099902	0.72701431	0.962065016	n	All	A	n	4
cast_Agtpbp1	44.175022	0.071130783	0.132587183	0.536483098	0.591624714	0.929973323	n	All	A	n	n
cast_Ahctf1	14.679435	-0.144444117	0.102469897	-1.409624889	0.158650474	0.554951971	n	All	A	n	n
cast_Ahcyl1	8.683139	-0.102642255	0.160178779	-0.640798087	0.521653876	0.905304751	n	All	A	3	n
cast_Ahcyl2	74.471725	0.091269375	0.186960036	0.488175851	0.625425288	0.940238157	n	All	A	n	n
cast_Ahdc1	10.625798	-0.303722786	0.150390553	-2.019560276	0.043429019	0.264641541	n	All	A	n	4
cast_Ahi1	137.39449	-0.103227749	0.221301818	-0.466456852	0.640888526	0.943261735	n	All	A	n	n
cast_Aida	7.1278706	-0.088236858	0.081542484	-1.082096755	0.279209538	0.729935784	n	All	A	n	n
cast_Aifm3	22.61846	-0.138215305	0.276815309	-0.499305134	0.617564439	0.938208034	n	All	A	n	n
cast_Aig1	75.92531	0.245546792	0.111983505	2.192705004	0.02832864	0.19988523	n	All	A	n	n
cast_Aimp1	15.21116	-0.225999201	0.05919469	-3.817896534	0.000134594	0.005017144	s	All	A	3	n
cast_Ajap1	14.873795	0.050700293	0.26257357	0.193089857	0.846888596	0.980745067	n	All	A	n	4
cast_Ak3	9.4229145	0.231010916	0.189204916	1.220956204	0.222102602	0.658470935	n	All	A	n	n
cast_Ak4	7.3203506	-0.219723507	0.203231206	-1.081150438	0.2796302	0.730308949	n	All	A	n	4
cast_Ak5	88.32297	0.071726255	0.254933781	0.281352495	0.778440051	0.972859064	n	All	A	3	n
cast_Akap10	40.51369	0.140971887	0.052986841	2.660507482	0.007802299	0.088146893	n	All	A	n	n
cast_Akap11	36.565765	0.02826885	0.070125935	0.403115479	0.686863274	0.952268219	n	All	A	n	n
cast_Akap12	11.207952	-0.585791934	0.285866818	-2.049177791	0.040444733	0.253359259	n	All	A	n	n
cast_Akap13	30.003553	-0.124694988	0.20968525	-0.594676962	0.552059424	0.917897386	n	All	A	n	n
cast_Akap6	116.13758	0.188042247	0.214372119	0.877176791	0.38039062	0.825238962	n	All	A	n	n
cast_Akap7	27.845736	0.196981027	0.130116983	1.51387637	0.130057198	0.501114061	n	All	A	n	n
cast_Akap9	30.735924	0.008979272	0.088408583	0.101565618	0.919101471	0.991335879	n	All	A	n	n
cast_Akr1a1	14.61778	-0.287828669	0.099398627	-2.89570065	0.003783131	0.055443676	n	All	A	n	4
cast_Akr1b10	15.994251	0.267294769	0.279889514	0.955001012	0.339577185	0.792033213	n	All	A	n	n
cast_Akt1	10.459041	-0.078713249	0.174392356	-0.451357218	0.651732112	0.945510878	n	All	A	n	n
cast_Akt3	98.4425	0.165945529	0.094731877	1.751739053	0.079818688	0.383140411	n	All	A	n	n
cast_Aktip	10.747341	0.1704836	0.093550004	1.822379401	0.068397438	0.350825327	n	All	A	n	n
cast_Alas1	7.733831	-0.328174499	0.113787105	-2.884109761	0.003925219	0.056637873	n	All	A	n	n
cast_Alcam	89.2305	-0.140820923	0.190133725	-0.740641479	0.458910851	0.877857941	n	All	A	n	n
cast_Aldh2	14.047559	-0.282802045	0.188995808	-1.496340303	0.134564998	0.510241954	n	All	A	n	n
cast_Aldh3a2	7.502191	-0.03693511	0.105171339	-0.351189877	0.725445904	0.961992371	n	All	A	n	n
cast_Aldh5a1	8.23954	0.180361957	0.172549379	1.045277343	0.295894806	0.749300705	n	All	A	n	n
cast_Aldh7a1	23.239105	0.129916832	0.148111303	0.877156772	0.380401492	0.825238962	n	All	A	n	n
cast_Aldoc	53.32523	-0.056077641	0.231157301	-0.242595155	0.808319035	0.975589794	n	All	A	n	n
cast_Alg14	7.924949	0.059182996	0.149531085	0.39579059	0.692259519	0.95333873	n	All	A	3	n
cast_Alg5	7.85861	-0.297593769	0.090963279	-3.271581372	0.001069478	0.022928393	s	All	A	3	n
cast_Alg9	11.518291	0.107282817	0.092433593	1.160647485	0.245785286	0.692536696	n	All	A	n	n
cast_Alkbh1	16.532713	-0.19938029	0.110177648	-1.809625582	0.07035387	0.357044082	n	All	A	n	n
cast_Alkbh3	7.1116314	0.255145221	0.110815739	2.302427647	0.021311067	0.168162413	n	All	A	n	n
cast_Alkbh6	7.1160274	-0.1219324	0.09321264	-1.308110145	0.190835953	0.61247216	n	All	A	n	n
cast_Alkbh8	11.283275	0.044031946	0.092830599	0.474325778	0.635267612	0.942497989	n	All	A	n	n
cast_Alms1	12.351356	0.029988115	0.254216192	0.117963041	0.906096942	0.990670358	n	All	A	n	n
cast_Alpk1	15.685254	0.184106657	0.381400939	0.482711598	0.629300527	0.941708428	n	All	A	3	n
cast_Ambra1	82.36112	0.03425865	0.044228092	0.774590277	0.438581804	0.863573782	n	All	A	n	n
cast_Amd1	10.493178	0.189342531	0.169921277	1.114295598	0.265152395	0.714315668	n	All	A	n	n
cast_Amfr	13.983933	-0.138825024	0.085679546	-1.62028198	0.105171718	0.449034596	n	All	A	n	n
cast_Ammecr1l	14.565102	0.063111374	0.062187956	1.014848825	0.310177896	0.766213089	n	All	A	n	n
cast_Amn1	20.698597	-0.186021343	0.071326038	-2.608042561	0.009106163	0.097248931	n	All	A	n	n
cast_Amotl1	6.468413	0.158963073	0.373440941	0.425671252	0.670347413	0.949570959	n	All	A	n	n
cast_Amph	74.70273	0.104874713	0.229909775	0.456155953	0.648277837	0.944569316	n	All	A	n	n
cast_Amy1	17.424334	0.472203644	0.136718837	3.45383016	0.000552685	0.014242167	s	All	A	n	n
cast_Amz2	9.563336	-0.067709644	0.105952053	-0.639059296	0.522784358	0.905580541	n	All	A	n	n
cast_Anapc1	25.015516	0.222511474	0.066343305	3.353940126	0.000796696	0.018579511	s	All	A	n	n
cast_Anapc10	12.562705	-0.043062013	0.068599629	-0.62772953	0.530181137	0.9092994	n	All	A	n	n
cast_Anapc11	8.014569	-0.072213784	0.126414564	-0.571245762	0.567833062	0.92252883	n	All	A	n	n
cast_Anapc16	25.956406	-0.055658909	0.085242575	-0.6529473	0.513790254	0.901671268	n	All	A	n	n
cast_Anapc4	17.683138	-0.021840661	0.055826674	-0.391222673	0.69563265	0.953718029	n	All	A	n	n
cast_Anapc5	30.077713	-0.095937099	0.075609249	-1.268854017	0.204493135	0.633334734	n	All	A	n	n
cast_Angel2	22.089468	0.02114711	0.069281048	0.305236576	0.760185977	0.970009888	n	All	A	n	n
cast_Ank	27.45218	0.220724333	0.145180368	1.520345599	0.128424139	0.498635031	n	All	A	n	n
cast_Ank1	13.696017	0.157470753	0.331230735	0.475411055	0.634494017	0.942219086	n	All	A	n	n
cast_Ankhd1	49.168945	0.001780643	0.05032691	0.035381532	0.971775511	0.997846911	n	All	A	n	n
cast_Ankib1	24.500694	-0.049296432	0.128028904	-0.385041426	0.700206724	0.955898555	n	All	A	n	n
cast_Ankle2	10.763406	0.065661391	0.072551991	0.90502534	0.365451963	0.813326984	n	All	A	n	n
cast_Ankmy2	15.683656	-0.016027739	0.079351375	-0.201984385	0.839928931	0.980483745	n	All	A	n	n
cast_Ankra2	18.577423	-0.1680364	0.08212143	-2.046194272	0.040737261	0.254301417	n	All	A	n	n
cast_Ankrd10	6.455759	-0.276845935	0.105254582	-2.630250686	0.008532193	0.093586057	n	All	A	n	n
cast_Ankrd12	67.08271	0.040513409	0.065348919	0.619955309	0.53528721	0.912660116	n	All	A	n	n
cast_Ankrd13a	9.130587	0.049224647	0.187483933	0.262553951	0.792894397	0.975341844	n	All	A	n	n
cast_Ankrd13c	14.723468	-0.106823901	0.085235381	-1.253281205	0.210103386	0.641103428	n	All	A	3	n
cast_Ankrd16	33.016518	0.052079104	0.071189559	0.731555376	0.464439994	0.879268813	n	All	A	n	n
cast_Ankrd24	8.414239	-0.236128503	0.185708432	-1.271501247	0.203550384	0.63229605	n	All	A	n	n
cast_Ankrd26	11.126723	-0.024477535	0.087212908	-0.28066413	0.778968023	0.972955898	n	All	A	n	n
cast_Ankrd27	19.08752	0.090715014	0.145795954	0.622205293	0.533806886	0.911912134	n	All	A	n	n
cast_Ankrd28	57.891865	0.055425707	0.168816506	0.32831924	0.742670298	0.965806238	n	All	A	n	n
cast_Ankrd29	6.777949	-0.004006573	0.248542374	-0.01612028	0.987138435	0.998900095	n	All	A	n	n
cast_Ankrd33b	24.987913	0.102112732	0.327822198	0.311488156	0.755429545	0.969128479	n	All	A	n	n
cast_Ankrd40	8.158757	-0.001314045	0.116426454	-0.011286481	0.990994882	0.998900095	n	All	A	n	n
cast_Ankrd42	8.659737	0.116065053	0.240328616	0.482943127	0.629136119	0.941708428	n	All	A	n	n
cast_Ankrd44	54.3347	0.09439746	0.31759745	0.297223609	0.766295798	0.971036251	n	All	A	n	n
cast_Ankrd52	7.5298114	-0.166679946	0.084781556	-1.965992999	0.049299419	0.286044543	n	All	A	n	n
cast_Ankrd6	21.44581	0.120746493	0.196227067	0.615340664	0.538329769	0.913418467	n	All	A	n	4
cast_Anks1	27.507904	-0.155903862	0.191630615	-0.813564481	0.415894493	0.853237356	n	All	A	n	n
cast_Anks3	20.418163	-0.152085826	0.11198649	-1.358072983	0.174440527	0.585312167	n	All	A	n	n
cast_Anks6	8.401939	0.077207149	0.132511725	0.582643907	0.560133042	0.92073316	n	All	A	n	4
cast_Ano10	11.070123	0.123671752	0.153023603	0.808187427	0.418982694	0.855212437	n	All	A	n	n
cast_Ano3	35.00451	0.274803626	0.335729461	0.818526993	0.413056335	0.851330221	n	All	A	n	n
cast_Ano4	87.35801	0.280279927	0.334997998	0.836661499	0.402782866	0.844218379	n	All	A	n	n
cast_Ano6	45.770214	0.049243111	0.18278624	0.269402725	0.78761979	0.973914875	n	All	A	n	n
cast_Anp32a	25.790062	-0.152581214	0.096703907	-1.5778185	0.114607312	0.471134138	n	All	A	n	n
cast_Anp32b	10.117822	-0.284458726	0.167419076	-1.699081926	0.089303748	0.408792406	n	All	A	n	4
cast_Antxr1	30.53923	0.052968351	0.236753992	0.223727385	0.822969436	0.978054714	n	All	A	n	n
cast_Anxa11	18.062128	0.255876231	0.209931761	1.218854307	0.222899495	0.659756694	n	All	A	n	n
cast_Anxa6	17.291906	-0.080342148	0.151641807	-0.529815295	0.59624	0.9317661	n	All	A	n	n
cast_Anxa7	12.734389	-0.225024494	0.138224015	-1.627969596	0.103531333	0.445162961	n	All	A	n	n
cast_Ap1ar	9.399969	-0.087836164	0.126597594	-0.693821747	0.487794003	0.889916309	n	All	A	3	n
cast_Ap1b1	24.761713	0.207192978	0.110424195	1.876336782	0.060609049	0.324320722	n	All	A	n	n
cast_Ap1g1	22.115952	-0.051229043	0.060702213	-0.843940291	0.398702772	0.840010521	n	All	A	n	n
cast_Ap1m1	17.858587	-0.316391394	0.083492303	-3.789467795	0.00015097	0.00551273	s	All	A	n	n
cast_Ap1s1	21.675611	-0.00550573	0.077541904	-0.071003292	0.943395135	0.995210511	n	All	A	n	n
cast_Ap2a1	21.66749	-0.172133579	0.057162292	-3.011313444	0.002601202	0.04274811	s	All	A	n	n
cast_Ap2a2	40.90348	-0.028656865	0.081611666	-0.351136867	0.725485671	0.961992371	n	All	A	n	n
cast_Ap2b1	53.08003	-0.128664922	0.096852838	-1.328457943	0.184026868	0.60264484	n	All	A	n	n
cast_Ap2s1	21.403212	-0.088499924	0.125270098	-0.706472852	0.47989413	0.886806684	n	All	A	n	n
cast_Ap3b1	46.60966	0.092355916	0.101273754	0.911943243	0.361798596	0.81025868	n	All	A	n	n
cast_Ap3b2	22.00809	0.13648452	0.19769815	0.69036822	0.489962656	0.890128882	n	All	A	n	n
cast_Ap3d1	10.700269	-0.0369232	0.086893367	-0.424925415	0.670891047	0.949864931	n	All	A	n	n
cast_Ap3m1	13.350093	-0.144924191	0.115284915	-1.257095879	0.208718919	0.639196108	n	All	A	n	n
cast_Ap3m2	13.839885	0.091088802	0.082480383	1.104369298	0.269432973	0.718053171	n	All	A	n	n
cast_Ap3s1	18.438787	-0.153967269	0.162876521	-0.945300572	0.344505446	0.795129287	n	All	A	n	n
cast_Ap3s2	19.39438	0.108846832	0.058404391	1.863675474	0.062367292	0.330090091	n	All	A	n	n
cast_Ap4e1	12.705892	0.153901438	0.094388787	1.630505514	0.102994701	0.443922356	n	All	A	n	n
cast_Ap4m1	12.961197	-0.261305082	0.062566018	-4.176469748	2.96E-05	0.001579877	s	All	A	n	n
cast_Ap4s1	12.247087	0.066131784	0.082942957	0.79731645	0.425267269	0.857125853	n	All	A	n	n
cast_Apaf1	12.063202	0.142655502	0.122505915	1.164478482	0.244230159	0.689686324	n	All	A	n	n
cast_Apba1	91.72738	0.096988014	0.170720891	0.568108645	0.569961198	0.922907795	n	All	A	n	n
cast_Apba2	57.33739	0.13064076	0.216611735	0.60311026	0.546435341	0.916530991	n	All	A	n	n
cast_Apbb1	15.076566	0.078784486	0.099060335	0.795318192	0.426428434	0.858132519	n	All	A	n	n
cast_Apbb2	100.753235	0.071285441	0.160112672	0.445220486	0.656160424	0.946588076	n	All	A	n	n
cast_Apc	118.97531	0.049720178	0.079553438	0.624990947	0.531977	0.910595883	n	All	A	n	n
cast_Api5	8.392688	-0.194614482	0.081586892	-2.385364585	0.017062203	0.146637813	n	All	A	n	n
cast_Apip	5.281359	-0.087556675	0.162612055	-0.53843902	0.590273994	0.929851326	n	All	A	n	n
cast_Aplp1	91.91425	-0.055422094	0.151499266	-0.365824174	0.71449628	0.959105336	n	All	A	n	n
cast_Aplp2	25.397993	-0.250445533	0.083941671	-2.983566206	0.002849104	0.045313415	s	All	A	n	n
cast_Apoa1bp	9.984288	-0.274698243	0.083564566	-3.287257462	0.001011683	0.022142553	s	All	A	3	n
cast_Apod	42.950836	0.01129399	0.353982306	0.031905521	0.974547396	0.99826321	n	All	A	n	n
cast_Apoe	267.1089	-0.095807121	0.218109393	-0.439261785	0.660471861	0.948059421	n	All	A	n	n
cast_Apopt1	17.847239	-0.054403793	0.052747203	-1.031406222	0.302350364	0.756087196	n	All	A	n	n
cast_App	207.89467	0.091314891	0.115208772	0.792603628	0.428008794	0.859255934	n	All	A	n	n
cast_Appbp2	19.37604	0.028627856	0.081429564	0.351565876	0.72516386	0.961992371	n	All	A	n	n
cast_Appl1	41.385	0.047051056	0.068007299	0.691853034	0.489029627	0.890128882	n	All	A	n	n
cast_Appl2	16.779337	0.204266477	0.260282453	0.784787735	0.432578032	0.861544727	n	All	A	n	n
cast_Aprt	10.10434	-0.328032767	0.169573102	-1.934462273	0.053056316	0.299585054	n	All	A	n	n
cast_Aqp4	24.481354	0.219948838	0.33404944	0.658431989	0.510260585	0.900145237	n	All	A	n	n
cast_Aqr	18.14253	0.060313469	0.115389421	0.522694956	0.601186549	0.93356833	n	All	A	n	n
cast_Arap1	6.3275414	-0.239269806	0.430853375	-0.555339287	0.578662611	0.925989561	n	All	A	n	n
cast_Arap2	21.778753	0.02744842	0.286615191	0.095767499	0.92370523	0.992106636	n	All	A	n	n
cast_Arcn1	8.918288	0.041079759	0.087215459	0.471014645	0.637630277	0.942748443	n	All	A	n	n
cast_Arel1	12.766048	-0.158213437	0.07094397	-2.230118159	0.0257396	0.189232989	n	All	A	n	n
cast_Arf3	54.990658	0.135129497	0.101782058	1.327635731	0.184298475	0.602982484	n	All	A	n	n
cast_Arf4	23.576708	-0.154888487	0.074035488	-2.092084366	0.036430969	0.237325093	n	All	A	n	n
cast_Arf5	24.460258	-0.346241948	0.097162861	-3.563521541	0.000365913	0.010538579	s	All	A	n	n
cast_Arfgap1	7.5147476	-0.242388834	0.120863831	-2.00547039	0.044912783	0.270231853	n	All	A	n	n
cast_Arfgap2	8.899897	-0.292396613	0.084970149	-3.44116865	0.000579207	0.014673937	s	All	A	n	n
cast_Arfgef1	39.15226	0.0511816	0.069762736	0.733652425	0.463160601	0.878918314	n	All	A	n	n
cast_Arfgef2	39.491325	0.017280542	0.083319473	0.207400998	0.835696703	0.980064079	n	All	A	n	n
cast_Arfgef3	44.773113	0.183677369	0.262747917	0.699063083	0.484512609	0.888557298	n	All	A	n	n
cast_Arglu1	81.93634	0.053007616	0.049204773	1.077286066	0.281352486	0.732431036	n	All	A	n	n
cast_Arhgap1	6.777729	-0.012545941	0.081066417	-0.154761263	0.877009531	0.985808329	n	All	A	n	n
cast_Arhgap10	19.739	-0.060056746	0.251981777	-0.238337657	0.811619217	0.9756338	n	All	A	n	n
cast_Arhgap12	30.648977	0.026545914	0.198736277	0.133573569	0.893739786	0.988392304	n	All	A	n	n
cast_Arhgap17	42.223938	0.170007419	0.132909389	1.279122723	0.200853843	0.628671724	n	All	A	n	n
cast_Arhgap18	15.812915	-0.018817474	0.298725659	-0.062992492	0.949772483	0.99558064	n	All	A	n	n
cast_Arhgap20	32.548008	0.103874227	0.197531217	0.525862334	0.598983861	0.932422314	n	All	A	n	n
cast_Arhgap21	68.81698	0.173462595	0.135616429	1.279067708	0.200873214	0.628671724	n	All	A	n	n
cast_Arhgap22	37.607952	-0.232918387	0.225192661	-1.034307183	0.30099258	0.754795581	n	All	A	n	n
cast_Arhgap23	48.86817	0.148293347	0.309104391	0.479751666	0.631403985	0.941708428	n	All	A	n	n
cast_Arhgap24	14.88474	-0.017684697	0.378595428	-0.046711334	0.962743297	0.996370332	n	All	A	n	n
cast_Arhgap26	93.50546	0.324857183	0.200803206	1.617788828	0.105708115	0.45046322	n	All	A	n	n
cast_Arhgap32	57.810837	0.179130325	0.082193955	2.1793613	0.029304839	0.204098894	n	All	A	n	n
cast_Arhgap33	8.516628	-0.170585881	0.136505582	-1.249662309	0.211422931	0.642119211	n	All	A	n	n
cast_Arhgap35	38.10626	0.020943777	0.112196397	0.186670673	0.851918851	0.981122089	n	All	A	n	n
cast_Arhgap39	53.35449	-0.036753454	0.173694591	-0.211598151	0.832420552	0.979132789	n	All	A	n	n
cast_Arhgap42	29.087458	0.143780801	0.376315509	0.38207514	0.702405631	0.956129709	n	All	A	n	n
cast_Arhgap44	40.00428	0.190825794	0.228589878	0.834795468	0.403832878	0.844973515	n	All	A	n	n
cast_Arhgap5	52.836994	-0.016543122	0.201228628	-0.082210577	0.934479263	0.993925061	n	All	A	n	n
cast_Arhgef10	17.500978	0.019904838	0.315431893	0.063103442	0.949684133	0.99558064	n	All	A	n	n
cast_Arhgef10l	24.64958	0.112925993	0.224648548	0.502678491	0.615190334	0.937773791	n	All	A	n	4
cast_Arhgef11	30.177603	-0.051306857	0.084222441	-0.609182743	0.542403318	0.915129784	n	All	A	3	n
cast_Arhgef12	61.680004	0.157429514	0.12562089	1.253211259	0.210128834	0.641103428	n	All	A	n	n
cast_Arhgef17	22.832298	0.387237992	0.217367091	1.781493186	0.074831917	0.370381764	n	All	A	n	n
cast_Arhgef18	20.359936	-0.172989788	0.099827391	-1.732889005	0.083115399	0.391988355	n	All	A	n	n
cast_Arhgef2	19.874418	-0.029448382	0.154880656	-0.190135956	0.849202595	0.981010284	n	All	A	3	n
cast_Arhgef25	25.423159	-0.075616673	0.185607884	-0.407400113	0.683714144	0.952268219	n	All	A	n	n
cast_Arhgef28	44.257736	0.086665856	0.208301342	0.41606	0.677366099	0.950916843	n	All	A	n	n
cast_Arhgef3	19.218374	-0.311767308	0.244221172	-1.276577724	0.20175137	0.629757022	n	All	A	n	n
cast_Arhgef7	28.751448	0.145693868	0.152447937	0.955695897	0.339225896	0.791600827	n	All	A	n	n
cast_Arid1a	26.901474	-0.090791504	0.131608159	-0.689862277	0.490280801	0.890141981	n	All	A	n	4
cast_Arid1b	107.16046	0.046569676	0.05511555	0.844946235	0.398140858	0.839444431	n	All	A	n	n
cast_Arid2	29.388987	-0.129094252	0.10796117	-1.19574706	0.231795281	0.672752223	n	All	A	n	n
cast_Arid4a	36.095566	-0.170992377	0.065095425	-2.626795595	0.008619309	0.093908433	n	All	A	n	n
cast_Arid4b	62.123013	-0.059182342	0.076243624	-0.776226773	0.437615101	0.862752386	n	All	A	n	n
cast_Arid5b	39.20284	-0.020194924	0.153241313	-0.131785117	0.895154258	0.988591034	n	All	A	n	n
cast_Arih1	82.016396	-0.068165096	0.049120729	-1.387705292	0.165226804	0.566479093	n	All	A	n	n
cast_Arih2	20.133678	0.040473676	0.062378806	0.648836986	0.516443748	0.90205013	n	All	A	n	n
cast_Arl13b	15.823998	-0.004279448	0.131589526	-0.032521191	0.974056417	0.99826321	n	All	A	n	n
cast_Arl15	130.84871	-0.057403571	0.166735648	-0.344278933	0.730636526	0.964079206	n	All	A	n	n
cast_Arl2	23.163872	-0.211740863	0.146489883	-1.445429939	0.148337159	0.535388731	n	All	A	n	n
cast_Arl2bp	16.503561	-0.184968149	0.170764014	-1.083179906	0.278728577	0.729515606	n	All	A	n	n
cast_Arl3	35.21111	-0.282141813	0.063922971	-4.413778184	1.02E-05	0.000663948	s	All	A	n	n
cast_Arl4a	13.806348	-0.593735438	0.208797229	-2.84359826	0.004460725	0.061493699	n	All	A	n	n
cast_Arl5b	7.949074	-0.427398906	0.134278549	-3.182927643	0.00145794	0.028548508	s	All	A	n	n
cast_Arl6ip1	17.616747	-0.118577617	0.142096415	-0.834487044	0.404006585	0.844980655	n	All	A	n	n
cast_Arl6ip5	19.681719	-0.175284402	0.081147683	-2.160066627	0.030767512	0.210768497	n	All	A	n	n
cast_Arl6ip6	8.990537	-0.100285657	0.116620326	-0.859932917	0.389826022	0.831838057	n	All	A	n	n
cast_Arl8b	20.626028	0.160561873	0.075296666	2.132390193	0.032974783	0.220968182	n	All	A	n	n
cast_Armc1	7.6824074	-0.099731028	0.086624163	-1.151307256	0.249605853	0.696443633	n	All	A	3	n
cast_Armc8	12.763245	0.033565279	0.059033859	0.568576736	0.569643416	0.922907795	n	All	A	n	n
cast_Armc9	18.249083	0.029931096	0.190039631	0.157499234	0.874851411	0.985761658	n	All	A	n	n
cast_Armt1	7.3546124	0.058723737	0.109363328	0.536960046	0.591295213	0.929973323	n	All	A	n	n
cast_Arnt	33.91059	0.147035092	0.05188583	2.833819768	0.004599527	0.062822159	n	All	A	3	n
cast_Arnt2	56.30902	0.213025969	0.172656897	1.233810943	0.217273361	0.651729119	n	All	A	n	n
cast_Arntl	38.44775	-0.007314784	0.156312082	-0.046796022	0.962675799	0.996370332	n	All	A	n	n
cast_Arpc1a	16.013962	-0.233851285	0.17241858	-1.356299793	0.175003801	0.58651473	n	All	A	n	n
cast_Arpc1b	10.763611	-0.088638104	0.33474434	-0.264793436	0.791168594	0.975046364	n	All	A	n	n
cast_Arpc2	43.488216	-0.24063641	0.142029982	-1.694264874	0.090214962	0.411253812	n	All	A	n	n
cast_Arpc3	32.343323	-0.442293116	0.100095689	-4.41870293	9.93E-06	0.000657254	s	All	A	n	n
cast_Arpc5	12.845435	-0.212303826	0.110034196	-1.929434975	0.053676885	0.301661145	n	All	A	n	n
cast_Arpp19	10.46336	-0.346601197	0.125693909	-2.757501924	0.005824487	0.073584914	n	All	A	n	n
cast_Arpp21	129.32472	0.057155664	0.291736013	0.195915695	0.844676152	0.980745067	n	All	A	n	n
cast_Arrb1	16.473104	-0.012610381	0.211131435	-0.059727633	0.952372563	0.995740099	n	All	A	n	n
cast_Arrdc3	13.850234	0.038747274	0.338727416	0.114390724	0.908928067	0.990670358	n	All	A	n	n
cast_Arsb	53.062927	0.078845868	0.173485729	0.454480425	0.649483078	0.945007275	n	All	A	n	n
cast_Arsg	23.908165	0.326138535	0.314821752	1.035946636	0.300227039	0.754524502	n	All	A	n	n
cast_Arv1	7.3475175	-0.201172782	0.104954515	-1.91676158	0.055268228	0.306988519	n	All	A	n	n
cast_As3mt	11.059709	0.072956617	0.195547669	0.373088658	0.70908246	0.957219623	n	All	A	n	n
cast_Asah1	15.239773	-0.124690171	0.127953208	-0.974498201	0.329809232	0.784111619	n	All	A	n	n
cast_Asap1	98.44641	0.027328772	0.167395066	0.163259123	0.870314417	0.985404307	n	All	A	n	n
cast_Asap2	29.476862	0.300308469	0.227742969	1.318628938	0.187293194	0.607091211	n	All	A	n	n
cast_Asb13	7.961334	-0.160011158	0.152353901	-1.050259674	0.29359874	0.745269084	n	All	A	n	n
cast_Asb3	34.53038	-0.030971196	0.060740359	-0.509894837	0.610125139	0.937721218	n	All	A	n	n
cast_Asb7	8.408758	0.021208608	0.079900836	0.265436623	0.790673127	0.974883482	n	All	A	n	n
cast_Asb8	9.626571	-0.158914978	0.161995785	-0.980982176	0.326601531	0.781376286	n	All	A	n	n
cast_Ascc1	11.238647	0.195746492	0.071726208	2.729079037	0.006351148	0.076782375	n	All	A	n	n
cast_Ascc2	13.451131	0.093160381	0.13766384	0.676723681	0.498581289	0.894570767	n	All	A	n	n
cast_Ascc3	51.67346	-0.000571477	0.058530434	-0.009763758	0.992209772	0.998900095	n	All	A	n	n
cast_Ash1l	80.68716	0.037238776	0.041917967	0.888372682	0.374340315	0.821900982	n	All	A	3	n
cast_Asic2	162.57922	-0.010498295	0.281486438	-0.037295916	0.970249061	0.997138503	n	All	A	n	n
cast_Asna1	11.855972	-0.363361048	0.078154718	-4.649252859	3.33E-06	0.000287263	s	All	A	n	n
cast_Asph	38.78955	0.283043468	0.143113246	1.977758701	0.047955935	0.280982909	n	All	A	n	4
cast_Asphd2	15.125271	0.031532473	0.121249628	0.260062427	0.79481562	0.975439847	n	All	A	n	n
cast_Asrgl1	37.892776	0.143291283	0.244401605	0.58629436	0.55767772	0.919336411	n	All	A	n	n
cast_Astn1	70.17417	0.190249517	0.288714957	0.658952756	0.509926107	0.900145237	n	All	A	n	n
cast_Astn2	93.20757	0.067113307	0.337551145	0.198824112	0.842400334	0.980745067	n	All	A	n	4
cast_Asxl1	37.08957	-0.126956391	0.065706141	-1.932184575	0.053336728	0.300575563	n	All	A	n	n
cast_Asxl2	40.20465	-0.019014428	0.047878075	-0.397142702	0.691262232	0.952882086	n	All	A	n	n
cast_Asxl3	20.325043	-0.084626946	0.252591267	-0.335035121	0.737598593	0.965337403	n	All	A	n	n
cast_Atad1	27.921991	-0.002833153	0.074504095	-0.038026811	0.969666305	0.997105026	n	All	A	n	n
cast_Atad2b	41.947323	0.021646823	0.073496338	0.29452928	0.768353493	0.971070842	n	All	A	n	n
cast_Atad3a	8.144108	-0.337552607	0.111682466	-3.02243154	0.002507528	0.041721485	s	All	A	n	4
cast_Atad5	8.179067	0.224865965	0.102805861	2.187287395	0.02872155	0.201628382	n	All	A	n	n
cast_Atcay	20.058321	-0.165079416	0.263238635	-0.627109375	0.530587542	0.909596773	n	All	A	n	n
cast_Ate1	73.88372	0.068201048	0.047619115	1.432219992	0.152080872	0.542593058	n	All	A	n	n
cast_Atf1	14.648688	-0.084232438	0.100733167	-0.836193689	0.403045948	0.844561514	n	All	A	n	n
cast_Atf2	46.40588	0.058766274	0.069471425	0.845905698	0.397605353	0.838685975	n	All	A	n	n
cast_Atf6	39.17457	0.17032613	0.112981257	1.507560932	0.131666938	0.503795805	n	All	A	n	n
cast_Atf7ip	29.285896	-0.173230964	0.097662116	-1.773778528	0.076099791	0.374115478	n	All	A	n	n
cast_Atg10	38.63946	0.335855064	0.093129614	3.606318654	0.000310572	0.009438479	s	All	A	n	n
cast_Atg12	11.9213915	-0.215569591	0.095443491	-2.258609668	0.023907676	0.180295055	n	All	A	n	n
cast_Atg13	15.786438	-0.011627453	0.097884037	-0.118788044	0.905443281	0.990603666	n	All	A	n	n
cast_Atg16l1	32.10333	-0.010668434	0.10394646	-0.102633934	0.918253509	0.991018679	n	All	A	n	n
cast_Atg16l2	6.6464906	-0.360499517	0.232265592	-1.552100394	0.120638204	0.485003664	n	All	A	n	n
cast_Atg2b	14.06142	0.069061261	0.060047782	1.150105101	0.250100586	0.696893086	n	All	A	n	n
cast_Atg3	9.619695	-0.040104101	0.072375319	-0.554112943	0.579501553	0.926503432	n	All	A	n	n
cast_Atg4b	11.82806	0.056951854	0.070368546	0.809336804	0.418321442	0.854898204	n	All	A	n	n
cast_Atg4c	19.335897	0.08614407	0.162228758	0.531003695	0.595416218	0.9317661	n	All	A	n	4
cast_Atg4d	9.240594	-0.138003655	0.117612429	-1.17337645	0.240644877	0.685621901	n	All	A	n	n
cast_Atg7	18.32635	0.017127205	0.070296852	0.243641145	0.807508759	0.975589794	n	All	A	n	n
cast_Atg9a	15.987271	-0.01793676	0.055311297	-0.324287464	0.745720409	0.966718897	n	All	A	n	n
cast_Atic	7.519256	-0.136869347	0.095573276	-1.43208806	0.152118621	0.542593058	n	All	A	n	n
cast_Atl1	22.306885	0.20661056	0.195742137	1.055524191	0.291185652	0.742699825	n	All	A	n	n
cast_Atl2	11.369546	0.011393268	0.196044985	0.058115582	0.953656563	0.995751334	n	All	A	n	n
cast_Atl3	14.050641	-0.230899043	0.111822145	-2.064877609	0.038934582	0.248134287	n	All	A	n	n
cast_Atm	21.74714	0.022319211	0.065111212	0.342785986	0.731759469	0.964264027	n	All	A	n	n
cast_Atox1	21.19573	-0.290329214	0.199767086	-1.453338586	0.146129769	0.531074473	n	All	A	n	n
cast_Atp11a	17.116253	0.141015555	0.134984257	1.044681492	0.296170201	0.749465503	n	All	A	n	n
cast_Atp11b	26.00249	-0.017745695	0.109832361	-0.16157073	0.871643909	0.985404307	n	All	A	3	n
cast_Atp13a2	14.713704	0.060877986	0.099322256	0.612933985	0.539919991	0.913801441	n	All	A	n	4
cast_Atp13a3	28.79296	-0.133047514	0.105975907	-1.255450585	0.209315236	0.639539456	n	All	A	n	n
cast_Atp13a5	39.0077	0.534795507	0.432063392	1.23777093	0.21580101	0.649124228	n	All	A	n	n
cast_Atp1a1	9.844577	-0.151805021	0.21470679	-0.707034092	0.479545292	0.886390923	n	All	A	3	n
cast_Atp1a2	101.4672	-0.102143425	0.341567656	-0.299043025	0.764907217	0.971036251	n	All	A	n	n
cast_Atp1a3	39.769962	0.019452488	0.305886671	0.063593775	0.949293688	0.99558064	n	All	A	n	n
cast_Atp1b1	68.81902	-0.108260031	0.117431088	-0.921902652	0.356579356	0.806841116	n	All	A	n	n
cast_Atp1b2	11.981293	-0.139204572	0.289883605	-0.480208505	0.63107914	0.941708428	n	All	A	n	n
cast_Atp1b3	28.683493	-0.092164973	0.138336267	-0.666238688	0.505258548	0.896656424	n	All	A	n	n
cast_Atp2a2	54.932842	-0.083306685	0.067983243	-1.225400288	0.220424439	0.656300345	n	All	A	n	n
cast_Atp2b1	113.6177	0.104380569	0.160042543	0.652205141	0.514268844	0.901671268	n	All	A	n	n
cast_Atp2b2	62.844563	-0.15148198	0.236702595	-0.639967552	0.522193695	0.905509609	n	All	A	n	n
cast_Atp2b4	9.981845	-0.053670021	0.248403499	-0.216059844	0.8289411	0.978599365	n	All	A	n	n
cast_Atp2c1	57.092625	0.059623607	0.1095168	0.544424292	0.586149533	0.928832549	n	All	A	n	n
cast_Atp5a1	39.064014	-0.167070869	0.069007485	-2.421054289	0.015475566	0.138609279	n	All	A	n	n
cast_Atp5b	46.273678	0.039219608	0.155794253	0.251739761	0.801242222	0.975439847	n	All	A	n	n
cast_Atp5c1	36.862835	-0.139180512	0.090146366	-1.543939243	0.122603052	0.488769662	n	All	A	n	n
cast_Atp5d	33.26831	-0.24927707	0.16321305	-1.527310899	0.12668372	0.495180441	n	All	A	n	n
cast_Atp5e	44.109844	-0.378799231	0.176283955	-2.148801526	0.031650136	0.215234272	n	All	A	n	n
cast_Atp5f1	23.863966	-0.177222446	0.10880699	-1.628778138	0.103359994	0.444827107	n	All	A	3	n
cast_Atp5g1	51.01695	-0.49052512	0.142846024	-3.433943102	0.000594869	0.014851506	s	All	A	n	n
cast_Atp5j	35.072163	-0.424061577	0.167990975	-2.52431166	0.01159251	0.114123242	n	All	A	n	n
cast_Atp5j2	33.26109	-0.296070873	0.173670172	-1.704788277	0.088233919	0.406233616	n	All	A	n	n
cast_Atp5k	27.492126	-0.200332362	0.163092784	-1.228333695	0.219321727	0.654854234	n	All	A	n	n
cast_Atp5l	6.1578183	-0.073596414	0.132479204	-0.555531828	0.578530946	0.925985907	n	All	A	n	n
cast_Atp5o	64.640205	-0.452208267	0.083217912	-5.434025601	5.51E-08	9.86E-06	s	All	A	n	n
cast_Atp5s	6.1252866	0.001052795	0.106456848	0.009889403	0.992109527	0.998900095	n	All	A	n	n
cast_Atp6v0a1	88.54184	-0.037813062	0.115721872	-0.32675813	0.74385083	0.966055799	n	All	A	n	n
cast_Atp6v0a2	17.209665	-0.192148825	0.199808357	-0.961665608	0.336217604	0.789559716	n	All	A	n	n
cast_Atp6v0b	138.71812	-0.431909742	0.08534325	-5.060854188	4.17E-07	5.48E-05	s	All	A	n	4
cast_Atp6v0d1	34.075527	-0.109774126	0.050668616	-2.166511243	0.030272142	0.208124609	n	All	A	n	n
cast_Atp6v0e	10.314345	-0.213179617	0.089565415	-2.380155516	0.017305333	0.147757993	n	All	A	n	n
cast_Atp6v0e2	7.498442	-0.392474817	0.155807896	-2.518966159	0.011769997	0.115079054	n	All	A	n	n
cast_Atp6v1a	39.714336	0.121015726	0.076993718	1.571761038	0.11600598	0.474337795	n	All	A	n	n
cast_Atp6v1b2	39.71356	0.133365575	0.061967499	2.152185851	0.03138272	0.214012505	n	All	A	n	n
cast_Atp6v1c1	22.990814	0.091516008	0.053504215	1.710444847	0.087183644	0.403735581	n	All	A	n	n
cast_Atp6v1d	9.593425	-0.057791222	0.135770459	-0.425653872	0.670360079	0.949570959	n	All	A	n	n
cast_Atp6v1e1	21.691025	-0.105202458	0.100916992	-1.04246526	0.297196024	0.750814231	n	All	A	n	n
cast_Atp6v1f	16.646532	-0.319796645	0.201912865	-1.583834915	0.113231291	0.467659115	n	All	A	n	n
cast_Atp6v1h	38.477924	0.194054981	0.07798977	2.488210698	0.012838765	0.122352913	n	All	A	n	n
cast_Atp8a1	100.008606	0.171417005	0.142922291	1.199372072	0.230383302	0.671711439	n	All	A	n	n
cast_Atp8a2	38.105427	0.182885906	0.344869424	0.530304785	0.59590063	0.9317661	n	All	A	n	n
cast_Atp9a	40.00462	0.042886689	0.120473765	0.355983637	0.721852819	0.961383446	n	All	A	n	n
cast_Atp9b	59.62918	0.092694734	0.08066364	1.149151379	0.250493566	0.697309393	n	All	A	n	n
cast_Atpaf2	7.406073	-0.306721419	0.09540607	-3.214904644	0.001304879	0.02636506	s	All	A	n	n
cast_Atpif1	54.835567	-0.238394787	0.161016578	-1.480560507	0.138723726	0.518736093	n	All	A	n	4
cast_Atr	9.850465	0.141470103	0.091923045	1.539005844	0.12380287	0.490890381	n	All	A	n	n
cast_Atrn	38.194843	0.002265056	0.112035386	0.020217331	0.983870003	0.998860048	n	All	A	n	n
cast_Atrnl1	37.202213	-0.035692187	0.223638653	-0.159597576	0.873198089	0.985644463	n	All	A	n	n
cast_Atxn1	146.19498	0.126175068	0.172031858	0.733440128	0.463290032	0.879047391	n	All	A	n	n
cast_Atxn10	15.513928	0.111500808	0.072832348	1.530924251	0.125788115	0.494221917	n	All	A	n	n
cast_Atxn2	45.319134	-0.095446981	0.059621185	-1.600890356	0.109401206	0.459902749	n	All	A	n	n
cast_Atxn2l	23.018845	-0.133808096	0.053203963	-2.515002425	0.011903157	0.116143001	n	All	A	n	n
cast_Atxn3	12.468364	0.128528638	0.062793507	2.046845985	0.040673209	0.254234198	n	All	A	n	n
cast_Atxn7	15.881501	0.075867907	0.093065329	0.815211287	0.414951378	0.852535385	n	All	A	n	n
cast_Atxn7l1	57.516224	0.059792417	0.139740322	0.427882347	0.66873678	0.94932585	n	All	A	n	n
cast_Atxn7l3b	26.474716	-0.405794912	0.154344534	-2.629149876	0.008559863	0.09380082	n	All	A	n	n
cast_Auh	30.705713	-0.117072258	0.066406831	-1.76295504	0.077908073	0.378282278	n	All	A	n	n
cast_Aurkaip1	8.866895	-0.193320011	0.192141381	-1.006134178	0.31435103	0.770076308	n	All	A	n	4
cast_Auts2	377.35938	0.04547691	0.140072184	0.324667676	0.745432601	0.966718897	n	All	A	n	n
cast_Avl9	20.155607	-0.035567268	0.089840993	-0.395891306	0.692185215	0.95333873	n	All	A	n	n
cast_Axin1	18.6714	-0.114957881	0.078426915	-1.465796288	0.142703793	0.526032355	n	All	A	n	n
cast_Azi2	7.132691	-0.024228472	0.083782619	-0.289182557	0.77244168	0.972095133	n	All	A	n	n
cast_Azin1	6.810293	0.012310852	0.181853666	0.067696471	0.946027258	0.99558064	n	All	A	n	n
cast_Azin2	9.51181	-0.100989837	0.242666755	-0.41616676	0.677287981	0.950916843	n	All	A	n	4
cast_B230118H07Rik	8.493522	0.061680418	0.211029681	0.292283142	0.770070147	0.971484342	n	All	A	n	n
cast_B230303O12Rik	13.808509	0.495059397	0.101464748	4.879127065	1.07E-06	0.000112151	s	All	A	n	n
cast_B230334C09Rik	36.728043	0.316259145	0.183607799	1.722471195	0.084984196	0.396629862	n	All	A	3	n
cast_B2m	14.025646	0.126105986	0.278924616	0.452114939	0.651186182	0.945150985	n	All	A	n	n
cast_B3galnt2	7.451656	0.072735385	0.128587805	0.565647613	0.571633354	0.92325621	n	All	A	n	n
cast_B3galt1	189.49391	0.055492012	0.176801378	0.313866398	0.753622512	0.968517924	n	All	A	n	n
cast_B3gat1	8.972331	0.093080464	0.133747013	0.695944251	0.486463743	0.889259817	n	All	A	n	n
cast_B3gat3	17.750565	-0.142811083	0.113476766	-1.258505041	0.208209165	0.638181155	n	All	A	n	n
cast_B3glct	12.990413	0.284875151	0.173992239	1.637286543	0.101570611	0.440170067	n	All	A	n	n
cast_B3gntl1	7.9871	0.211149246	0.089977747	2.346682959	0.018941364	0.155946266	n	All	A	n	n
cast_B4galnt1	7.610556	-0.032322921	0.128360068	-0.251814459	0.801184481	0.975439847	n	All	A	n	n
cast_B4galt1	16.17559	0.133967682	0.31817434	0.421051181	0.673717709	0.950321336	n	All	A	n	4
cast_B4galt5	8.04359	0.035253214	0.195288971	0.180518203	0.856745765	0.982806367	n	All	A	n	n
cast_B4galt6	12.548828	-0.088751465	0.136815662	-0.64869375	0.516536345	0.90205013	n	All	A	n	n
cast_B4gat1	8.405051	-0.332837333	0.133997897	-2.483899675	0.012995241	0.123351382	n	All	A	n	n
cast_BC004004	12.376667	0.167291126	0.105923261	1.579361559	0.114253149	0.47042812	n	All	A	n	n
cast_BC005537	13.501933	0.064865253	0.116332996	0.557582588	0.577129449	0.92508745	n	All	A	n	n
cast_BC029214	7.588922	-0.222936239	0.122448318	-1.820655796	0.068659196	0.351749365	n	All	A	n	n
cast_BC030336	20.322584	0.019198192	0.085434125	0.224713388	0.822202249	0.97775304	n	All	A	n	n
cast_BC052040	19.336523	0.073054393	0.094297812	0.774719915	0.43850518	0.863573782	n	All	A	n	n
cast_Babam1	15.600005	-0.05284367	0.073674989	-0.717253856	0.473217474	0.883825016	n	All	A	n	n
cast_Bace1	20.25188	-0.077427818	0.115767648	-0.668820862	0.503609757	0.89642941	n	All	A	n	n
cast_Bach1	8.158318	-0.459918873	0.244261723	-1.882893751	0.059714768	0.321994776	n	All	A	n	n
cast_Bach2	86.79498	0.135747347	0.230291908	0.589457738	0.555554255	0.918992672	n	All	A	n	4
cast_Bag4	7.744661	-0.023941115	0.114751448	-0.208634534	0.834733549	0.979799904	n	All	A	n	n
cast_Bahcc1	6.293176	0.092608478	0.124183796	0.745737208	0.455826178	0.87623193	n	All	A	n	n
cast_Baiap2	15.214276	-0.172808603	0.232140372	-0.744414261	0.456625894	0.877007671	n	All	A	n	n
cast_Banp	22.414598	-0.361013499	0.100429106	-3.594709861	0.000324753	0.009786355	s	All	A	n	n
cast_Basp1	69.70566	-0.23198713	0.110399772	-2.101337043	0.03561139	0.233719138	n	All	A	n	n
cast_Bax	20.374315	-0.125748766	0.085043651	-1.478637901	0.139237118	0.519697549	n	All	A	n	n
cast_Baz1b	25.118225	0.08810723	0.068226675	1.291389776	0.196568554	0.620026947	n	All	A	n	n
cast_Baz2a	20.389757	-0.255521802	0.083509166	-3.059805441	0.002214808	0.038520977	s	All	A	n	n
cast_Baz2b	97.326515	-0.006004144	0.128614489	-0.046683261	0.962765672	0.996370332	n	All	A	n	n
cast_Bbip1	19.494987	-0.26195726	0.05364242	-4.883397456	1.04E-06	0.000110561	s	All	A	n	n
cast_Bbs2	15.07282	-0.032989815	0.141330959	-0.233422423	0.815433403	0.976467725	n	All	A	n	n
cast_Bbs4	13.184231	0.098552971	0.05382343	1.831042196	0.067094245	0.346835328	n	All	A	n	n
cast_Bbs5	5.7364883	0.100070559	0.162436339	0.616060174	0.537854806	0.913376876	n	All	A	n	n
cast_Bbs7	12.654144	0.168446689	0.095181588	1.769740273	0.076770418	0.375325681	n	All	A	3	n
cast_Bbs9	29.439188	-0.117619829	0.111590336	-1.054032396	0.291868086	0.743513041	n	All	A	n	n
cast_Bbx	37.683357	0.053622701	0.075604489	0.709252864	0.478167573	0.885903526	n	All	A	n	n
cast_Bcan	38.37507	0.1769934	0.336363138	0.526197374	0.598751079	0.932422314	n	All	A	3	n
cast_Bcap29	19.714771	0.148322491	0.071568501	2.072454924	0.038223036	0.244841382	n	All	A	n	n
cast_Bcar1	15.820786	-0.372447049	0.182725306	-2.038289367	0.041521003	0.25650912	n	All	A	n	n
cast_Bcas1	60.61176	-0.053198116	0.415806567	-0.127939577	0.89819679	0.989069045	n	All	A	n	n
cast_Bcas2	17.421524	-0.190874471	0.075652534	-2.523041328	0.011634473	0.114379012	n	All	A	3	n
cast_Bcas3	56.415928	0.101008952	0.066002635	1.530377565	0.125923299	0.494221917	n	All	A	n	n
cast_Bcat1	15.482886	0.208255714	0.209047766	0.996211141	0.319147567	0.775072663	n	All	A	n	n
cast_Bckdha	13.557477	-0.034710859	0.12942413	-0.268194648	0.788549494	0.974106031	n	All	A	n	n
cast_Bckdhb	32.7878	0.101220385	0.182504348	0.554619032	0.579155268	0.926244313	n	All	A	n	n
cast_Bcl11a	37.993027	0.036987548	0.284481827	0.13001726	0.896552771	0.988770811	n	All	A	n	n
cast_Bcl11b	32.594265	0.041374291	0.254413316	0.162626279	0.870812695	0.985404307	n	All	A	n	n
cast_Bcl2	25.037317	0.005236363	0.291626408	0.017955723	0.985674176	0.998900095	n	All	A	n	n
cast_Bcl2l1	30.612602	-0.048374927	0.195419859	-0.247543555	0.804487588	0.975441034	n	All	A	n	n
cast_Bcl2l13	12.126079	0.009801094	0.08180686	0.119807725	0.904635463	0.990603666	n	All	A	n	n
cast_Bcl7a	14.715024	-0.086745292	0.114500789	-0.75759558	0.448693127	0.87038805	n	All	A	n	n
cast_Bcl9	25.507086	-0.039150006	0.114677716	-0.341391578	0.732808815	0.964316678	n	All	A	3	n
cast_Bclaf1	26.936365	0.038315696	0.076665758	0.499775873	0.617232901	0.938208034	n	All	A	n	n
cast_Bcr	25.26734	0.181825246	0.152633945	1.191250387	0.233555304	0.676195514	n	All	A	n	n
cast_Bdh1	6.8497314	-0.231064768	0.191147374	-1.208830459	0.226727987	0.665400424	n	All	A	n	n
cast_Bdp1	20.91747	-0.089346811	0.075851705	-1.17791433	0.238830761	0.682768827	n	All	A	n	n
cast_Becn1	18.556118	0.023814353	0.067211398	0.354320159	0.723098962	0.96140057	n	All	A	n	n
cast_Bend6	52.621387	0.167138603	0.214989784	0.777425792	0.4369076	0.862752386	n	All	A	n	n
cast_Bfar	19.484053	0.093242969	0.06111389	1.525724663	0.12707845	0.496181377	n	All	A	n	n
cast_Bicc1	44.93939	-0.152652702	0.381369121	-0.400275464	0.688953638	0.952441176	n	All	A	n	n
cast_Bicd1	34.747402	0.07087862	0.191438972	0.370241332	0.711202683	0.95802788	n	All	A	n	n
cast_Bin1	56.906612	0.001538364	0.267352108	0.005754074	0.995408938	0.999554545	n	All	A	n	n
cast_Bin3	12.692009	0.144923309	0.125596728	1.153878065	0.248550163	0.696232297	n	All	A	n	n
cast_Birc2	9.491738	-0.100049165	0.096368352	-1.038195247	0.299179165	0.753421986	n	All	A	n	n
cast_Birc6	76.07859	0.13083807	0.046831376	2.793812208	0.005209072	0.06803162	n	All	A	n	n
cast_Bivm	7.32654	-0.132392849	0.128131332	-1.033258982	0.301482717	0.755501333	n	All	A	n	n
cast_Blm	6.5677276	0.214630354	0.146046748	1.469600361	0.141670022	0.523319923	n	All	A	n	n
cast_Blmh	18.411646	0.087852418	0.089134274	0.985618827	0.324320196	0.779079323	n	All	A	n	n
cast_Bloc1s2	15.993447	-0.341647176	0.075134235	-4.547157166	5.44E-06	0.000434821	s	All	A	n	n
cast_Blvra	9.880366	-0.039750256	0.153667585	-0.258676909	0.795884537	0.975439847	n	All	A	n	n
cast_Blvrb	10.840759	0.172081949	0.204581483	0.841141371	0.40026874	0.841893442	n	All	A	n	n
cast_Bmp1	10.279824	0.166578189	0.194957235	0.85443451	0.392864281	0.835208573	n	All	A	n	n
cast_Bmp2k	30.200502	0.12220364	0.332529247	0.367497418	0.713248017	0.958398993	n	All	A	n	n
cast_Bmper	12.51112	0.275860578	0.430210475	0.641222365	0.521378221	0.905045823	n	All	A	n	n
cast_Bmpr1a	35.804302	-0.041129813	0.10484249	-0.392300991	0.694835831	0.953594254	n	All	A	n	n
cast_Bmpr2	59.759823	-0.046838702	0.098540104	-0.475326283	0.634554428	0.942219086	n	All	A	n	n
cast_Bms1	8.897271	-0.122874161	0.068960499	-1.781804979	0.07478104	0.370257976	n	All	A	n	n
cast_Bmyc	7.7448716	-0.15819819	0.163302391	-0.968743866	0.332673	0.786437873	n	All	A	n	n
cast_Bnip3l	9.768981	-0.078687867	0.179852136	-0.43751422	0.661738466	0.948254756	n	All	A	n	n
cast_Boc	10.802255	-0.306591597	0.331564391	-0.924681919	0.355131387	0.805367921	n	All	A	n	n
cast_Bod1l	34.527508	-0.046706314	0.049581538	-0.942010187	0.346187425	0.796938451	n	All	A	n	n
cast_Bola2	8.672305	-0.056196481	0.233471646	-0.240699384	0.809788117	0.975589794	n	All	A	n	n
cast_Bop1	6.210648	-0.156890285	0.200132748	-0.7839311	0.43308054	0.861588865	n	All	A	n	n
cast_Borcs5	8.78151	0.173960289	0.13887198	1.252666585	0.210327071	0.641103428	n	All	A	n	n
cast_Borcs7	11.887623	-0.122383288	0.101536444	-1.205313908	0.228082143	0.668325034	n	All	A	n	n
cast_Bpgm	15.16375	-0.142427	0.19580127	-0.727405906	0.466977338	0.879684102	n	All	A	n	n
cast_Bphl	15.122537	-0.209345434	0.092114069	-2.272675999	0.023045712	0.17640445	n	All	A	n	n
cast_Bptf	44.310684	0.06318253	0.052218876	1.209955753	0.226295872	0.664996738	n	All	A	n	n
cast_Braf	104.67977	0.068166545	0.080141427	0.85057813	0.395003743	0.837269891	n	All	A	n	n
cast_Brap	18.240847	0.06317165	0.066828415	0.945281289	0.344515288	0.795129287	n	All	A	n	n
cast_Brat1	6.686424	-0.030278325	0.096328569	-0.314323413	0.753275417	0.968517924	n	All	A	n	n
cast_Brca2	7.00272	0.376881752	0.123480822	3.05214806	0.0022721	0.039164725	s	All	A	n	n
cast_Brd1	16.874546	-0.251800123	0.076850104	-3.276509849	0.001050986	0.022690528	s	All	A	n	n
cast_Brd3	9.407184	0.001750889	0.069716391	0.025114454	0.979963671	0.99863929	n	All	A	n	n
cast_Brd4	18.252605	-0.087482123	0.056971248	-1.535548645	0.124649118	0.492608357	n	All	A	n	n
cast_Brd7	9.144654	-0.094974198	0.088743512	-1.07021005	0.284524772	0.735129494	n	All	A	n	n
cast_Brd8	23.173025	0.11648199	0.06439271	1.808931317	0.070461674	0.357044082	n	All	A	n	n
cast_Brd9	10.572915	-0.09713133	0.147292186	-0.659446591	0.509609032	0.900005389	n	All	A	n	n
cast_Bre	60.994404	0.290469975	0.058631488	4.954163435	7.26E-07	8.70E-05	s	All	A	n	n
cast_Brf1	13.889848	0.053029384	0.067905993	0.780923473	0.434847505	0.862690194	n	All	A	n	n
cast_Bri3	26.00059	0.08305642	0.113865473	0.729425855	0.465741207	0.879268813	n	All	A	n	n
cast_Brinp1	73.047874	0.253493922	0.288282828	0.879323697	0.379225791	0.824584227	n	All	A	n	4
cast_Brinp2	25.97303	-0.127277667	0.309163398	-0.411684137	0.680570954	0.95139148	n	All	A	n	n
cast_Brinp3	62.66331	0.095252321	0.401093578	0.23748154	0.812283238	0.975830657	n	All	A	n	n
cast_Brip1os	15.947693	-0.216400807	0.084857307	-2.550172947	0.010766949	0.108813227	n	All	A	n	n
cast_Brk1	27.812204	-0.164208662	0.087297808	-1.881017007	0.059969605	0.322224073	n	All	A	n	n
cast_Brms1l	19.805822	0.066322474	0.063452934	1.045223119	0.295919861	0.749300705	n	All	A	n	n
cast_Brox	17.026667	0.184071608	0.077576749	2.372767736	0.017655362	0.149449352	n	All	A	n	n
cast_Brsk1	12.457046	0.006031847	0.091755825	0.065738031	0.947586393	0.99558064	n	All	A	n	n
cast_Bscl2	12.314239	-0.099150023	0.104855818	-0.945584376	0.344360616	0.795129287	n	All	A	n	n
cast_Bsdc1	16.03139	0.062009914	0.071937797	0.861993502	0.388691093	0.830720657	n	All	A	n	4
cast_Bsg	82.749825	-0.553258018	0.238985286	-2.315029626	0.020611311	0.165005762	n	All	A	n	n
cast_Bsn	36.656788	0.11891909	0.254315247	0.467605037	0.640067062	0.943195546	n	All	A	n	n
cast_Btaf1	36.31725	0.065494918	0.070750227	0.925720254	0.354591379	0.805015226	n	All	A	n	n
cast_Btbd1	19.348585	-0.075352885	0.110026229	-0.684862924	0.493430424	0.891715066	n	All	A	n	n
cast_Btbd10	14.004791	0.103651668	0.137703624	0.752715617	0.451620824	0.872519971	n	All	A	n	n
cast_Btbd11	16.740274	-0.088810266	0.413605799	-0.214722003	0.829984066	0.978599365	n	All	A	n	n
cast_Btbd3	37.13116	0.101748795	0.127367924	0.798857287	0.424373168	0.85653385	n	All	A	n	n
cast_Btbd7	26.727781	-0.143850467	0.075991107	-1.89299082	0.05835909	0.317262445	n	All	A	n	n
cast_Btbd9	129.4316	0.146100705	0.142336916	1.026442818	0.304682904	0.758361154	n	All	A	n	n
cast_Btf3l4	15.887466	0.090286324	0.073042523	1.236078944	0.216429221	0.650560241	n	All	A	n	4
cast_Btg2	22.021866	-0.968213004	0.29751592	-3.254323343	0.001136628	0.023944275	s	All	A	n	n
cast_Btrc	67.023285	0.032579722	0.065831802	0.49489336	0.620675398	0.939248087	n	All	A	n	n
cast_Bub3	9.629642	-0.16561771	0.117642463	-1.407805527	0.159188663	0.55581559	n	All	A	n	n
cast_Bzrap1	7.0015717	0.076209747	0.228119259	0.33407853	0.738320301	0.965337403	n	All	A	n	n
cast_Bzw1	10.903424	-0.24670612	0.12330716	-2.000744481	0.045419933	0.272112339	n	All	A	n	n
cast_Bzw2	30.396149	-0.164557986	0.126903268	-1.296719851	0.194727596	0.6177961	n	All	A	n	n
cast_C1galt1	8.14458	-0.3249101	0.167714721	-1.937278365	0.052711325	0.2985949	n	All	A	n	n
cast_C1ql2	13.109651	0.619959025	0.223575733	2.772926279	0.00555547	0.07125538	n	All	A	n	n
cast_C1ql3	9.186357	-0.303659069	0.188465237	-1.611220581	0.107131654	0.454573225	n	All	A	n	n
cast_C1qtnf4	13.355769	-0.150053023	0.317588058	-0.472476907	0.636586421	0.94264796	n	All	A	n	n
cast_C2cd2	12.737939	-0.133159087	0.182182654	-0.730909801	0.464834249	0.879268813	n	All	A	n	n
cast_C2cd3	14.192337	-0.218617701	0.111689738	-1.957366052	0.050304447	0.290111947	n	All	A	n	n
cast_C530008M17Rik	46.55452	0.034538822	0.29049924	0.118894706	0.905358776	0.990603666	n	All	A	n	n
cast_C87436	8.415397	0.029646887	0.124418771	0.238283076	0.811661547	0.9756338	n	All	A	n	n
cast_Caap1	14.167713	0.043783049	0.061014624	0.717582874	0.473014521	0.883791789	n	All	A	n	4
cast_Cab39	16.188732	-0.019517975	0.067409482	-0.289543468	0.772165521	0.971843601	n	All	A	n	n
cast_Cab39l	22.474195	-0.264277074	0.164483112	-1.606712508	0.108117448	0.457359696	n	All	A	n	n
cast_Cabin1	19.03687	0.041852608	0.112170073	0.373117416	0.709061057	0.957219623	n	All	A	n	n
cast_Cables1	33.318874	0.031982147	0.360924769	0.08861167	0.929390533	0.992956625	n	All	A	n	n
cast_Cabp1	19.481253	-0.151564046	0.273288915	-0.554592731	0.579173262	0.926244313	n	All	A	n	n
cast_Cachd1	25.63428	-0.123525	0.274774658	-0.449550189	0.653034811	0.94599102	n	All	A	n	4
cast_Cacna1a	91.547676	-0.048276579	0.266421555	-0.181203729	0.856207668	0.982715842	n	All	A	n	n
cast_Cacna1b	40.435055	0.065217693	0.348135358	0.187334298	0.851398533	0.981010284	n	All	A	n	n
cast_Cacna1c	170.40656	0.099101654	0.225163835	0.440131313	0.659842004	0.948005465	n	All	A	n	n
cast_Cacna1d	72.6642	0.177179356	0.197233022	0.898325009	0.369012303	0.816137532	n	All	A	n	n
cast_Cacna1e	54.062466	0.066580956	0.319568985	0.208346114	0.834958728	0.979799904	n	All	A	n	n
cast_Cacna2d1	145.95073	0.18308985	0.213651466	0.85695574	0.391469346	0.833728941	n	All	A	n	n
cast_Cacna2d3	117.51063	0.142709047	0.269598361	0.529339446	0.596569997	0.9317661	n	All	A	n	n
cast_Cacnb2	184.89662	0.149479934	0.225388083	0.663211344	0.507195207	0.898140235	n	All	A	n	n
cast_Cacnb4	101.91833	0.133786948	0.28064639	0.476710027	0.633568622	0.941939197	n	All	A	n	n
cast_Cacng2	11.147378	0.066354128	0.336329253	0.197289195	0.843601234	0.980745067	n	All	A	n	n
cast_Cacng3	17.342514	0.00660027	0.323815982	0.02038278	0.983738021	0.998810188	n	All	A	n	n
cast_Cacng7	13.34077	-0.235709227	0.204921918	-1.150239219	0.250045357	0.696874852	n	All	A	n	n
cast_Cacng8	28.189905	-0.076482734	0.306620877	-0.249437464	0.803022409	0.975439847	n	All	A	n	n
cast_Cacul1	18.116394	0.0830735	0.051864284	1.601747764	0.109211398	0.459515723	n	All	A	n	n
cast_Cadm1	158.94157	0.216766282	0.182137269	1.190125907	0.233996909	0.676821819	n	All	A	n	n
cast_Cadm2	404.58603	0.086539569	0.163066358	0.530701549	0.595625612	0.9317661	n	All	A	n	n
cast_Cadm3	14.140117	0.124591276	0.226210524	0.550775772	0.581787395	0.927844053	n	All	A	n	n
cast_Cadm4	12.8375635	-0.083781876	0.227750027	-0.367867687	0.712971895	0.958398993	n	All	A	n	n
cast_Cadps	146.44505	0.096592681	0.268135606	0.360238173	0.71866903	0.960589095	n	All	A	n	n
cast_Cadps2	46.720936	0.135351612	0.270226985	0.500881181	0.616454747	0.937773791	n	All	A	n	n
cast_Calb1	10.214614	-0.237369827	0.208880203	-1.136392171	0.255792471	0.702661975	n	All	A	n	4
cast_Calcoco1	10.972152	-0.050990764	0.094576081	-0.539150743	0.589782845	0.929851326	n	All	A	n	n
cast_Cald1	61.60317	-0.095802578	0.320328663	-0.299075884	0.764882146	0.971036251	n	All	A	n	n
cast_Calm1	125.8888	0.011543017	0.15383112	0.075036944	0.940185318	0.994164461	n	All	A	n	n
cast_Calm2	30.348345	-0.140863584	0.207160039	-0.679974696	0.496520483	0.892863592	n	All	A	n	n
cast_Calm3	33.768036	-0.082694899	0.160580069	-0.514976107	0.606569717	0.936264157	n	All	A	n	n
cast_Caln1	66.50692	0.133641416	0.283176119	0.471937451	0.636971435	0.942737022	n	All	A	n	n
cast_Calr	14.027518	-0.154357883	0.145778673	-1.058850924	0.289667678	0.741249498	n	All	A	n	n
cast_Calu	10.343041	-0.092288045	0.133881705	-0.689325287	0.490618589	0.890303559	n	All	A	n	n
cast_Caly	6.75466	-0.047466667	0.283252849	-0.167577017	0.866916053	0.98484293	n	All	A	n	n
cast_Camk1	27.937487	-0.005566322	0.250455907	-0.022224757	0.98226867	0.99863929	n	All	A	n	n
cast_Camk1d	125.06313	0.085116472	0.212227663	0.401062098	0.688374405	0.952300875	n	All	A	n	n
cast_Camk2a	150.61855	0.009837614	0.186659563	0.052703508	0.957968144	0.995801631	n	All	A	n	n
cast_Camk2b	55.535248	0.069536744	0.169670006	0.409835221	0.681926827	0.951398512	n	All	A	n	n
cast_Camk2d	66.352715	0.046241801	0.19150722	0.241462444	0.809196721	0.975589794	n	All	A	3	n
cast_Camk2g	44.526287	0.158085606	0.171085421	0.924015645	0.35547817	0.805367921	n	All	A	n	n
cast_Camk2n1	15.196739	0.261913775	0.243995758	1.073435772	0.283075642	0.73404796	n	All	A	n	4
cast_Camk4	48.92223	0.012579489	0.257333709	0.048883952	0.961011778	0.996223708	n	All	A	n	n
cast_Camkk2	26.21438	0.002112685	0.198264137	0.010655913	0.991497972	0.998900095	n	All	A	n	n
cast_Camkmt	63.778515	-0.01337037	0.073357216	-0.182263861	0.855375658	0.982466168	n	All	A	n	n
cast_Caml	15.730462	-0.06962092	0.075295423	-0.92463681	0.355154859	0.805367921	n	All	A	n	n
cast_Camsap1	13.600638	0.038204707	0.097343945	0.392471323	0.694709996	0.953594254	n	All	A	n	n
cast_Camsap2	35.017384	0.015478425	0.065330674	0.236924305	0.812715514	0.975967775	n	All	A	n	n
cast_Camta1	101.94305	0.224271933	0.128764802	1.741717687	0.081557856	0.388104771	n	All	A	n	4
cast_Camta2	10.313358	0.135704722	0.117843627	1.151566065	0.249499433	0.696443633	n	All	A	n	n
cast_Canx	22.232973	-0.221726786	0.092315388	-2.401839944	0.016312844	0.143252793	n	All	A	n	n
cast_Cap2	39.70705	-0.035698241	0.23174522	-0.154040894	0.877577491	0.985808329	n	All	A	n	n
cast_Capn10	7.5951343	-0.241194224	0.120892836	-1.995107675	0.046031137	0.273861108	n	All	A	n	n
cast_Capn15	11.663673	0.058855713	0.105279216	0.559043987	0.5761317	0.924310261	n	All	A	n	n
cast_Capn2	14.71693	0.250883883	0.165144232	1.51918041	0.128717091	0.498635031	n	All	A	n	n
cast_Capn7	14.879197	-0.180395902	0.103605414	-1.741182198	0.081651647	0.388292914	n	All	A	n	n
cast_Capns1	16.487127	0.003751254	0.148439334	0.025271294	0.979838571	0.99863929	n	All	A	n	n
cast_Caprin1	15.786836	-0.132465365	0.053897629	-2.457721561	0.013982153	0.128625028	n	All	A	n	n
cast_Capza1	23.973963	-0.038863897	0.110241078	-0.352535527	0.72443668	0.961992371	n	All	A	3	n
cast_Capza2	10.520064	-0.191529635	0.146413677	-1.308140328	0.190825717	0.61247216	n	All	A	n	n
cast_Capzb	11.392745	-0.018411516	0.157736289	-0.116723401	0.907079246	0.990670358	n	All	A	n	4
cast_Car10	76.99993	0.201343668	0.304452344	0.661330653	0.508400287	0.898843177	n	All	A	n	n
cast_Car11	18.138426	-0.134510804	0.104731129	-1.284344067	0.199021594	0.625558872	n	All	A	n	n
cast_Car12	14.191882	-0.106986006	0.325359892	-0.328823584	0.742289036	0.965806238	n	All	A	n	n
cast_Car2	38.68056	0.098523518	0.30730548	0.320604495	0.748510131	0.967224474	n	All	A	3	n
cast_Car4	15.305623	-0.493607726	0.36218602	-1.362856926	0.172927606	0.58255725	n	All	A	n	n
cast_Carf	18.819614	0.068010642	0.102032911	0.666555933	0.505055825	0.896656424	n	All	A	n	n
cast_Carkd	17.157003	-0.36150486	0.083028589	-4.353980514	1.34E-05	0.00081778	s	All	A	n	n
cast_Carm1	10.3928385	-0.049817848	0.095417931	-0.52210153	0.601599641	0.933878892	n	All	A	n	n
cast_Carnmt1	9.304026	0.11815436	0.094606474	1.248903534	0.211700359	0.642689065	n	All	A	n	n
cast_Cars	8.194564	-0.183625363	0.138919918	-1.321807305	0.186232325	0.605572354	n	All	A	n	n
cast_Cars2	9.42651	-0.178543528	0.09877213	-1.807630641	0.070664006	0.357573041	n	All	A	n	n
cast_Casc3	12.259972	-0.182726172	0.087463559	-2.089169186	0.036692496	0.238626256	n	All	A	n	n
cast_Casc4	41.241043	0.057990738	0.153495636	0.377800565	0.705578754	0.956800491	n	All	A	n	n
cast_Casd1	14.557694	0.046436119	0.107157479	0.433344637	0.664764414	0.948366864	n	All	A	n	n
cast_Caskin1	9.829354	0.207440632	0.226440149	0.916094751	0.3596172	0.809135059	n	All	A	n	n
cast_Cat	7.0753384	0.038752459	0.194314316	0.199431824	0.841924968	0.980745067	n	All	A	n	n
cast_Catsper2	6.6073318	0.033986403	0.163911129	0.207346525	0.835739242	0.980064079	n	All	A	n	n
cast_Cbfa2t2	34.965572	-0.053310498	0.062882353	-0.847781535	0.396559648	0.837962032	n	All	A	n	n
cast_Cbfb	8.857361	-0.003194866	0.256449585	-0.012458067	0.990060158	0.998900095	n	All	A	n	n
cast_Cbl	33.631947	-0.005935852	0.124109694	-0.047827462	0.96185375	0.996370332	n	All	A	n	n
cast_Cblb	31.129622	-0.03098708	0.109339272	-0.283403023	0.776867911	0.972483382	n	All	A	n	n
cast_Cbll1	9.40088	-0.294865257	0.10666601	-2.764378807	0.005703129	0.072729184	n	All	A	n	n
cast_Cbr1	9.619493	-0.375862752	0.173351096	-2.168216767	0.030142198	0.207792432	n	All	A	n	n
cast_Cbwd1	11.763569	-0.173917483	0.091969969	-1.891024705	0.058621046	0.318323846	n	All	A	n	n
cast_Cbx1	17.332438	-0.066389666	0.060051809	-1.105539819	0.26892575	0.717631646	n	All	A	n	n
cast_Cbx3	17.66452	-0.197213375	0.059827348	-3.296374986	0.000979412	0.021634726	s	All	A	n	n
cast_Cbx5	22.016268	-0.197454347	0.110193076	-1.791894326	0.073149895	0.365029987	n	All	A	n	n
cast_Cbx7	10.498832	0.459692089	0.136828264	3.359628172	0.000780474	0.018374524	s	All	A	n	n
cast_Cc2d2a	20.469503	0.13187219	0.192242525	0.685967843	0.492733387	0.89143163	n	All	A	n	n
cast_Ccar1	43.674744	-0.164979425	0.059083923	-2.79228963	0.005233649	0.068101844	n	All	A	n	n
cast_Ccar2	7.0912843	0.143285956	0.080377683	1.782658466	0.074641916	0.369953044	n	All	A	n	n
cast_Ccbe1	49.667805	-0.166691079	0.304720503	-0.547029415	0.584358523	0.928696658	n	All	A	n	n
cast_Ccdc107	12.846717	-0.49021384	0.094785958	-5.17179814	2.32E-07	3.32E-05	s	All	A	n	4
cast_Ccdc112	11.165118	0.082971852	0.15581338	0.532507875	0.594374289	0.9317661	n	All	A	n	n
cast_Ccdc12	20.549	-0.249210488	0.087681201	-2.842233959	0.00447986	0.061569118	n	All	A	n	n
cast_Ccdc124	12.029976	-0.224267548	0.185211242	-1.210874379	0.225943554	0.664370589	n	All	A	n	n
cast_Ccdc127	9.030343	-0.081977753	0.139484253	-0.587720488	0.556719922	0.918992672	n	All	A	n	n
cast_Ccdc136	13.918591	0.026185464	0.193529146	0.135305014	0.892370721	0.988239944	n	All	A	n	n
cast_Ccdc138	10.097352	-0.392916757	0.163734986	-2.399711669	0.01640799	0.143823622	n	All	A	n	n
cast_Ccdc148	32.07064	0.309228763	0.243903198	1.267833982	0.204857244	0.633713671	n	All	A	n	n
cast_Ccdc149	18.315777	0.146293134	0.190708807	0.767102141	0.443020789	0.867027121	n	All	A	n	n
cast_Ccdc174	13.179932	-0.236287654	0.100057351	-2.361522196	0.018200082	0.152417707	n	All	A	n	n
cast_Ccdc186	14.922784	-0.08927949	0.093820597	-0.951597969	0.341300912	0.792459544	n	All	A	n	n
cast_Ccdc191	16.314451	-0.26591997	0.118161566	-2.25047771	0.024418637	0.182521341	n	All	A	n	n
cast_Ccdc28a	9.848304	-0.0998606	0.084040321	-1.188246293	0.23473639	0.677066522	n	All	A	n	n
cast_Ccdc30	19.06405	-0.174618195	0.247537105	-0.705422303	0.480547468	0.886983425	n	All	A	n	4
cast_Ccdc32	8.236894	-0.127274961	0.132652881	-0.959458701	0.337327715	0.790170131	n	All	A	n	n
cast_Ccdc47	22.313223	-0.05863715	0.073912674	-0.793330108	0.427585519	0.85911876	n	All	A	n	n
cast_Ccdc50	44.569168	-0.020339228	0.170547824	-0.119258209	0.905070792	0.990603666	n	All	A	n	n
cast_Ccdc51	7.418251	-0.140560393	0.091184209	-1.541499294	0.123195315	0.489704829	n	All	A	n	n
cast_Ccdc57	16.436075	-0.010707141	0.15990892	-0.066957749	0.946615339	0.99558064	n	All	A	n	n
cast_Ccdc58	10.9898405	-0.319161949	0.088841642	-3.59248142	0.000327544	0.009829067	s	All	A	n	n
cast_Ccdc59	11.405553	-0.227251886	0.115123821	-1.973977966	0.048384248	0.28245193	n	All	A	n	n
cast_Ccdc6	16.191015	-0.107854053	0.130948981	-0.823634148	0.410147467	0.850231838	n	All	A	n	n
cast_Ccdc61	12.651721	0.234996308	0.157975504	1.487549033	0.136869863	0.515160458	n	All	A	n	n
cast_Ccdc64	18.789381	0.038029158	0.319800078	0.118915411	0.905342372	0.990603666	n	All	A	n	n
cast_Ccdc66	6.9946175	-0.118778285	0.103029842	-1.152853217	0.248970637	0.696443633	n	All	A	n	n
cast_Ccdc77	7.6373615	-0.227331573	0.099785247	-2.278208243	0.022714173	0.174909066	n	All	A	n	n
cast_Ccdc84	6.9031715	0.113871569	0.098353291	1.157780964	0.246953433	0.693592821	n	All	A	n	n
cast_Ccdc85a	86.6828	0.086128528	0.216034365	0.398679757	0.690129185	0.952595708	n	All	A	n	n
cast_Ccdc88c	13.882333	0.017876315	0.309604113	0.057739269	0.953956314	0.995751334	n	All	A	n	n
cast_Ccdc90b	12.411586	-0.086765375	0.068530236	-1.266088965	0.205481233	0.634508835	n	All	A	n	n
cast_Ccdc91	10.81739	0.266281435	0.086392849	3.082216139	0.002054656	0.036444045	s	All	A	n	n
cast_Ccdc92b	5.173039	0.034740223	0.223008074	0.155780113	0.876206346	0.985808329	n	All	A	n	n
cast_Ccdc93	18.846132	-0.032256103	0.169613491	-0.190174159	0.84917266	0.981010284	n	All	A	n	n
cast_Cck	74.7477	-0.397408581	0.117954173	-3.369177813	0.000753928	0.017896719	s	All	A	n	n
cast_Ccl25	22.495789	0.11778296	0.121258669	0.971336408	0.331380784	0.785428518	n	All	A	n	n
cast_Ccm2	23.066942	-0.085684047	0.126592803	-0.676847692	0.498502595	0.894570767	n	All	A	n	n
cast_Ccnc	21.277443	0.00115477	0.118121739	0.009776097	0.992199927	0.998900095	n	All	A	n	4
cast_Ccnd1	13.559371	-0.029333622	0.087912942	-0.333666715	0.738631069	0.965337403	n	All	A	n	n
cast_Ccnd3	27.387827	0.033597485	0.426806267	0.078718351	0.937256649	0.993925061	n	All	A	n	n
cast_Ccnh	23.083593	0.027605929	0.094627902	0.291731389	0.770492008	0.971484342	n	All	A	n	n
cast_Ccni	9.676569	-0.209808272	0.113624025	-1.846513285	0.064817712	0.339631509	n	All	A	n	n
cast_Ccnjl	7.5372767	0.006894647	0.260174172	0.026500122	0.978858436	0.99863929	n	All	A	n	n
cast_Ccnl1	11.748775	-0.109176695	0.087622021	-1.245996078	0.212765835	0.644283935	n	All	A	3	n
cast_Ccnl2	41.877037	-0.138474937	0.051539802	-2.686757251	0.007214937	0.08362316	n	All	A	n	4
cast_Ccnt1	19.499966	-0.017425641	0.060944142	-0.285928079	0.774933208	0.972334671	n	All	A	n	n
cast_Ccnt2	44.64256	-0.274274485	0.071215413	-3.851336005	0.000117475	0.004532452	s	All	A	n	n
cast_Ccny	41.15134	0.056268218	0.072553218	0.775544062	0.43801824	0.863013501	n	All	A	n	n
cast_Ccnyl1	11.227799	0.090659477	0.14731332	0.615419412	0.538277775	0.913418467	n	All	A	n	n
cast_Ccs	13.620669	-0.027768476	0.109981906	-0.25248222	0.800668355	0.975439847	n	All	A	n	n
cast_Ccsap	10.764866	-0.163165105	0.133149954	-1.225423661	0.220415637	0.656300345	n	All	A	n	n
cast_Ccser1	204.41669	0.185688469	0.213112788	0.871315473	0.383581924	0.828143539	n	All	A	n	n
cast_Ccser2	20.0364	-0.031829796	0.093877983	-0.339054964	0.734568324	0.96452227	n	All	A	n	n
cast_Cct2	13.86147	-0.228437994	0.151626668	-1.506581899	0.13191786	0.50434622	n	All	A	n	n
cast_Cct3	6.2518983	-0.355945932	0.092813483	-3.835067055	0.00012553	0.004753537	s	All	A	3	n
cast_Cct4	12.370679	-0.268903542	0.131809662	-2.040089755	0.041341387	0.255951822	n	All	A	n	n
cast_Ccz1	19.424704	-0.020624793	0.072699116	-0.283700742	0.776639726	0.972483382	n	All	A	n	n
cast_Cd2ap	29.785574	0.184624561	0.083210304	2.218770427	0.026502347	0.19198107	n	All	A	n	n
cast_Cd46	19.853352	0.178792509	0.081942972	2.181913907	0.029115887	0.203299908	n	All	A	n	n
cast_Cd47	41.64903	0.241369447	0.061380837	3.93232575	8.41E-05	0.003509556	s	All	A	n	n
cast_Cd81	51.45227	-0.34061816	0.211819637	-1.608057519	0.107822582	0.456889413	n	All	A	n	n
cast_Cd9	26.000626	-0.465462296	0.313663928	-1.483952261	0.137821586	0.517382161	n	All	A	n	n
cast_Cdc123	20.519836	-0.051574065	0.083541323	-0.617347948	0.537005247	0.912853653	n	All	A	n	n
cast_Cdc14a	18.074131	0.115619723	0.384873783	0.300409453	0.763864854	0.971036251	n	All	A	3	n
cast_Cdc14b	14.651818	-0.063645419	0.167631741	-0.37967403	0.7041874	0.956637636	n	All	A	n	n
cast_Cdc16	9.958224	-0.037218295	0.066970708	-0.555739901	0.578388676	0.925985907	n	All	A	n	n
cast_Cdc23	24.3216	-0.105118835	0.106880798	-0.983514688	0.32535419	0.779908348	n	All	A	n	n
cast_Cdc26	9.819992	-0.178852902	0.116579688	-1.534168647	0.124988169	0.493180327	n	All	A	n	4
cast_Cdc27	31.180122	0.017878828	0.067078481	0.266535966	0.789826464	0.974623901	n	All	A	n	n
cast_Cdc37	9.882706	-0.188915276	0.163886588	-1.152719564	0.249025509	0.696443633	n	All	A	n	n
cast_Cdc37l1	42.88069	-0.015103396	0.222853658	-0.067772707	0.94596657	0.99558064	n	All	A	n	n
cast_Cdc40	25.069052	0.101913326	0.165600363	0.615417284	0.53827918	0.913418467	n	All	A	n	n
cast_Cdc42	57.395084	-0.222252761	0.108377713	-2.050723855	0.040293847	0.252967596	n	All	A	n	4
cast_Cdc42bpa	111.82087	0.145559839	0.144548984	1.006993165	0.313938059	0.76999818	n	All	A	n	n
cast_Cdc42bpb	15.309002	0.014175537	0.12198978	0.116202657	0.907491931	0.990670358	n	All	A	n	n
cast_Cdc42se2	32.930386	-0.091728761	0.119642766	-0.766688733	0.443266604	0.867028993	n	All	A	n	n
cast_Cdc5l	14.907956	-0.118832437	0.09555675	-1.243579724	0.213654282	0.646012991	n	All	A	n	n
cast_Cdc73	22.548304	0.120164903	0.046107325	2.606199818	0.009155303	0.097434211	n	All	A	n	n
cast_Cdh10	25.549456	-0.18099137	0.300708484	-0.601883151	0.547251921	0.916941521	n	All	A	n	n
cast_Cdh11	17.457178	-0.010981985	0.214374541	-0.051228029	0.959143817	0.995978111	n	All	A	n	n
cast_Cdh12	21.065695	0.303004229	0.348617707	0.869159032	0.384760152	0.828890369	n	All	A	n	n
cast_Cdh13	60.179653	-0.023172085	0.32005556	-0.072400196	0.942283428	0.994844941	n	All	A	n	n
cast_Cdh18	26.878586	0.154901966	0.344603487	0.449507831	0.65306536	0.94599102	n	All	A	n	n
cast_Cdh2	78.00718	0.103352491	0.182130027	0.567465413	0.570398019	0.922907795	n	All	A	n	n
cast_Cdh20	61.48518	0.027436942	0.364037425	0.075368466	0.939921548	0.994164461	n	All	A	n	n
cast_Cdh22	9.729271	0.104570438	0.271123106	0.385693567	0.699723628	0.955892728	n	All	A	n	n
cast_Cdh4	34.109398	-0.107707525	0.213458213	-0.504583653	0.613851294	0.937773791	n	All	A	n	n
cast_Cdh6	10.608466	-0.038277259	0.403269757	-0.094917257	0.92438055	0.992106636	n	All	A	n	n
cast_Cdh7	7.6707306	0.437926599	0.289425526	1.513089065	0.130257037	0.501477911	n	All	A	n	n
cast_Cdh8	66.46836	0.095425858	0.301968081	0.316013062	0.751992594	0.968230927	n	All	A	n	n
cast_Cdh9	56.85666	0.166786536	0.310875862	0.536505263	0.5916094	0.929973323	n	All	A	n	n
cast_Cdip1	31.928864	-0.099543996	0.073802976	-1.34878024	0.177407563	0.590835705	n	All	A	n	n
cast_Cdipt	10.963935	-0.13832897	0.121431192	-1.139155174	0.254638438	0.700795393	n	All	A	n	n
cast_Cdk10	6.022663	-0.3779549	0.125371027	-3.014690948	0.002572412	0.042470022	s	All	A	n	n
cast_Cdk11b	22.789679	-0.159783046	0.052534642	-3.041479679	0.002354185	0.039973663	s	All	A	n	4
cast_Cdk12	31.119669	0.216758448	0.041913363	5.17158335	2.32E-07	3.32E-05	s	All	A	n	n
cast_Cdk13	39.485634	-0.013101958	0.046524788	-0.281612419	0.778240717	0.972859064	n	All	A	n	n
cast_Cdk14	131.69768	0.146991012	0.159893507	0.919305695	0.3579357	0.807654067	n	All	A	n	n
cast_Cdk17	36.009373	0.09312245	0.138334589	0.673168227	0.500840273	0.895237966	n	All	A	n	n
cast_Cdk19	57.31802	0.00077964	0.24660158	0.003161536	0.997477464	0.999791154	n	All	A	n	n
cast_Cdk5	9.661827	-0.052365424	0.109974485	-0.476159757	0.633960567	0.941939197	n	All	A	n	n
cast_Cdk5r1	12.793502	-0.169824099	0.148440381	-1.144055939	0.252600439	0.698945132	n	All	A	n	n
cast_Cdk5rap2	16.30412	0.1690265	0.176546701	0.957403903	0.338363429	0.790872346	n	All	A	n	4
cast_Cdk7	27.1249	0.018628458	0.042662094	0.436651274	0.662364271	0.94826093	n	All	A	n	n
cast_Cdk8	53.925564	0.04787383	0.052021616	0.920268028	0.357432713	0.807623023	n	All	A	n	n
cast_Cdk9	9.68881	-0.090739472	0.132738493	-0.68359577	0.494230456	0.891715066	n	All	A	n	n
cast_Cdkal1	60.42955	0.164225235	0.044546569	3.686596742	0.000227273	0.007618704	s	All	A	n	n
cast_Cdkl2	6.76989	0.242721364	0.225678648	1.075517627	0.282143045	0.733356735	n	All	A	n	n
cast_Cdkl3	11.594354	0.145672159	0.116784881	1.2473546	0.212267505	0.643567638	n	All	A	n	n
cast_Cdon	18.821878	0.092409751	0.247896892	0.372774948	0.70931595	0.957219623	n	All	A	n	n
cast_Cds1	19.842045	0.145809119	0.284172068	0.513101515	0.607880312	0.936964426	n	All	A	n	n
cast_Cds2	35.13505	0.041385266	0.071548219	0.57842482	0.562977341	0.921772863	n	All	A	n	n
cast_Cdyl	20.521612	0.091557539	0.14584327	0.627780353	0.530147838	0.9092994	n	All	A	n	n
cast_Cdyl2	13.516646	0.341427367	0.1812784	1.883442078	0.059640482	0.321920533	n	All	A	n	n
cast_Cebpz	14.829861	-0.226575827	0.075276695	-3.009906681	0.00261328	0.042837631	s	All	A	n	n
cast_Cecr2	20.826567	0.062996284	0.252364225	0.249624463	0.802877779	0.975439847	n	All	A	n	n
cast_Cecr5	9.723339	0.036584178	0.168986753	0.216491397	0.82860473	0.978599365	n	All	A	n	n
cast_Celf1	47.780148	0.084714836	0.104827433	0.80813613	0.419012221	0.855212437	n	All	A	n	n
cast_Celf2	452.0363	0.133850684	0.176851509	0.756853504	0.449137634	0.870626038	n	All	A	n	n
cast_Celf3	16.950443	-0.102495717	0.264312901	-0.387781741	0.698177559	0.954979593	n	All	A	3	n
cast_Celf4	105.87893	0.088934669	0.259598071	0.342586016	0.731909924	0.964264027	n	All	A	n	n
cast_Celf5	20.553562	-0.005374072	0.23000019	-0.023365513	0.981358714	0.99863929	n	All	A	n	n
cast_Celf6	7.0964813	0.359791674	0.313728228	1.146825956	0.25145356	0.697945754	n	All	A	n	n
cast_Celsr2	7.5072875	-0.028437404	0.114172296	-0.249074469	0.803303178	0.975439847	n	All	A	3	n
cast_Celsr3	4.5703855	0.117543525	0.287810542	0.408405905	0.682975699	0.951671302	n	All	A	n	n
cast_Cemip	33.53287	0.084919414	0.363520796	0.23360263	0.815293485	0.976467725	n	All	A	n	n
cast_Cend1	11.055011	-0.379724026	0.147464485	-2.575020192	0.010023423	0.103542611	n	All	A	n	n
cast_Cenpb	7.9942036	0.402712982	0.27198163	1.480662431	0.13869655	0.518736093	n	All	A	n	n
cast_Cenpc1	14.402679	-0.042928463	0.081734341	-0.52521942	0.599430666	0.932422314	n	All	A	n	n
cast_Cenpp	7.606261	-0.173800175	0.173559547	-1.001386428	0.316640023	0.772514887	n	All	A	n	n
cast_Cenpv	30.526787	-0.158180643	0.143129815	-1.105155092	0.269092392	0.717631646	n	All	A	n	n
cast_Cep104	10.73459	0.154733045	0.097583912	1.58564093	0.112820786	0.466563762	n	All	A	n	4
cast_Cep112	35.6426	0.043951778	0.188122816	0.233633424	0.815269577	0.976467725	n	All	A	n	n
cast_Cep120	22.653059	0.135294385	0.080140238	1.688220406	0.091368928	0.413803849	n	All	A	n	n
cast_Cep126	14.831506	-0.051416377	0.231513369	-0.222088155	0.824245259	0.978535019	n	All	A	n	n
cast_Cep128	12.20863	0.333213573	0.199586218	1.669521955	0.095013983	0.423949549	n	All	A	n	n
cast_Cep162	19.083105	-0.031455525	0.120183832	-0.261728423	0.793530826	0.975439847	n	All	A	n	n
cast_Cep164	12.549969	0.145654057	0.106533066	1.367219229	0.1715566	0.579712269	n	All	A	n	n
cast_Cep170	23.835312	0.018537507	0.107190872	0.172939235	0.862699191	0.984036674	n	All	A	n	n
cast_Cep170b	13.26324	0.078393591	0.226929146	0.345454041	0.729753056	0.964052636	n	All	A	n	n
cast_Cep192	11.969943	-0.060084928	0.120909549	-0.496941125	0.619230569	0.938741312	n	All	A	n	n
cast_Cep290	18.473436	-0.067523879	0.119134917	-0.566784957	0.570860292	0.922907795	n	All	A	n	n
cast_Cep295	14.706288	-0.147209381	0.098766318	-1.490481608	0.136097649	0.513875427	n	All	A	n	n
cast_Cep350	31.51526	0.003910951	0.064925449	0.060237563	0.951966429	0.995648653	n	All	A	n	n
cast_Cep57l1	12.071734	-0.032637768	0.097560194	-0.334539808	0.737972257	0.965337403	n	All	A	n	n
cast_Cep68	11.533543	-0.143301508	0.145776043	-0.983025091	0.32559509	0.780093827	n	All	A	n	n
cast_Cep70	9.475232	0.287816216	0.182881595	1.573784483	0.115537283	0.473190461	n	All	A	n	n
cast_Cep78	17.101051	-0.337445728	0.126465193	-2.668289354	0.007623857	0.086540751	n	All	A	n	n
cast_Cep83	15.467869	-0.024017729	0.104313239	-0.230246222	0.817900447	0.976776455	n	All	A	n	n
cast_Cep83os	10.941032	-0.108787502	0.098772436	-1.101395358	0.270724625	0.720958564	n	All	A	n	n
cast_Cep85	8.310374	0.028019579	0.12020549	0.23309733	0.815685828	0.976467725	n	All	A	n	4
cast_Cep85l	35.56908	0.189755036	0.197403676	0.961253815	0.336424564	0.78956898	n	All	A	n	n
cast_Cep89	12.9702215	-0.224485991	0.126586132	-1.77338534	0.076164877	0.374133165	n	All	A	n	n
cast_Cep95	18.122877	-0.001548965	0.06873014	-0.022536915	0.982019666	0.99863929	n	All	A	n	n
cast_Cep97	12.341466	-0.061615531	0.278638298	-0.221130875	0.824990531	0.978599365	n	All	A	n	n
cast_Cerk	22.19927	-0.095603624	0.240409814	-0.39766939	0.690873904	0.952714665	n	All	A	n	n
cast_Cers4	24.799372	-0.023857535	0.14608601	-0.163311568	0.870273126	0.985404307	n	All	A	n	n
cast_Cers5	27.986877	-0.025113614	0.10298874	-0.243848152	0.807348425	0.975589794	n	All	A	n	n
cast_Cers6	73.16958	0.250677759	0.24747889	1.012925825	0.311095592	0.76696905	n	All	A	n	n
cast_Cetn3	12.537551	-0.291805556	0.084607345	-3.448938814	0.000562794	0.014385422	s	All	A	n	n
cast_Cfap20	13.930824	-0.135557408	0.138230462	-0.980662341	0.32675928	0.78161791	n	All	A	n	n
cast_Cfap36	30.351204	-0.035688423	0.065845382	-0.542003425	0.587816146	0.929505318	n	All	A	n	n
cast_Cfap44	6.9909873	-0.207792096	0.324027367	-0.641279464	0.521341129	0.905045823	n	All	A	n	n
cast_Cfap54	33.200848	0.179178194	0.256514683	0.698510476	0.484858008	0.888557298	n	All	A	n	n
cast_Cfap97	11.83366	-0.140320941	0.076041395	-1.845323088	0.064990554	0.340261444	n	All	A	n	n
cast_Cfdp1	35.80501	-0.187511135	0.057228359	-3.276542221	0.001050866	0.022690528	s	All	A	n	n
cast_Cfl1	38.573666	-0.164598871	0.181825374	-0.905257983	0.36532873	0.813326984	n	All	A	n	n
cast_Cfl2	13.063225	-0.321628329	0.137068102	-2.346485609	0.018951398	0.155946266	n	All	A	n	n
cast_Cflar	21.717512	0.004853947	0.243893545	0.019901908	0.984121623	0.998900095	n	All	A	n	n
cast_Chac2	9.535009	-0.238951076	0.116345176	-2.053811636	0.039993926	0.251782912	n	All	A	n	n
cast_Chchd10	24.153566	-0.486255863	0.177961555	-2.732364651	0.00628815	0.076278459	n	All	A	n	n
cast_Chchd3	48.157104	0.062970949	0.063525718	0.991267023	0.321555211	0.777884281	n	All	A	n	n
cast_Chchd6	19.025028	0.026639929	0.126981954	0.209793034	0.83382921	0.979581747	n	All	A	n	n
cast_Chchd7	9.406654	0.149087827	0.1770726	0.841958757	0.399811039	0.841602238	n	All	A	n	4
cast_Chd1l	6.791759	0.113683647	0.116141045	0.978841262	0.327658419	0.782074805	n	All	A	3	n
cast_Chd2	45.206936	0.00276092	0.067955131	0.040628568	0.967592009	0.996940569	n	All	A	n	n
cast_Chd3	25.236847	-0.302181905	0.136081723	-2.22059141	0.026378648	0.191327204	n	All	A	n	n
cast_Chd4	43.805176	-0.204481215	0.074889455	-2.730440706	0.006324971	0.076595291	n	All	A	n	n
cast_Chd5	33.949524	-0.062123735	0.174844397	-0.355308698	0.72235834	0.961383446	n	All	A	n	4
cast_Chd6	56.227955	0.004839024	0.066008475	0.073309135	0.941560123	0.994608779	n	All	A	n	n
cast_Chd7	41.93587	0.014122797	0.320366539	0.044083246	0.964838047	0.996436272	n	All	A	n	4
cast_Chd9	101.76324	-0.058271716	0.156180392	-0.373105198	0.70907015	0.957219623	n	All	A	n	n
cast_Chfr	39.512314	-0.090286337	0.095524155	-0.945167602	0.344573317	0.795135009	n	All	A	n	n
cast_Chga	16.364113	-0.112985577	0.140689199	-0.803086363	0.421924819	0.855844622	n	All	A	n	n
cast_Chgb	33.658154	0.08614626	0.123268965	0.698847922	0.484647076	0.888557298	n	All	A	n	n
cast_Chic2	21.431551	0.110235539	0.130531689	0.844511702	0.398383527	0.839708703	n	All	A	n	n
cast_Chid1	11.813422	-0.200737005	0.144508293	-1.389103702	0.164801218	0.566106225	n	All	A	n	n
cast_Chka	24.11548	-0.110124556	0.131543784	-0.837170349	0.402496822	0.844218379	n	All	A	n	n
cast_Chl1	57.464066	0.175930107	0.222374929	0.791141823	0.428861236	0.859255934	n	All	A	n	n
cast_Chmp3	19.216078	0.206223441	0.059050392	3.492329774	0.000478827	0.01288561	s	All	A	n	n
cast_Chmp4b	12.9278	-0.099627128	0.105035677	-0.948507499	0.342871157	0.793834353	n	All	A	n	n
cast_Chn1	105.358025	0.106869713	0.1749553	0.6108401	0.541305444	0.914895043	n	All	A	n	n
cast_Chn2	51.711185	-0.174928018	0.430436047	-0.406397233	0.684450752	0.952268219	n	All	A	n	n
cast_Chordc1	9.432862	-0.16729902	0.08859765	-1.888300862	0.058985572	0.319739959	n	All	A	n	n
cast_Chp1	18.932383	-0.07791546	0.07681295	-1.014353175	0.310414259	0.766213089	n	All	A	n	n
cast_Chpt1	31.676237	0.082930158	0.110678721	0.749287284	0.45368407	0.874499567	n	All	A	n	n
cast_Chrd	9.723227	0.108040223	0.36170059	0.298700711	0.765168415	0.971036251	n	All	A	n	n
cast_Chrm1	13.269756	0.035297087	0.169394896	0.208371611	0.834938821	0.979799904	n	All	A	n	n
cast_Chrm3	65.373886	-0.069991506	0.37962057	-0.184372269	0.853721423	0.981697337	n	All	A	n	n
cast_Chrna7	18.142288	0.180704132	0.355887296	0.507756625	0.611624032	0.937773791	n	All	A	n	n
cast_Chst1	11.771515	0.023366496	0.13283035	0.175912329	0.860362819	0.98303334	n	All	A	n	n
cast_Chst10	9.696217	-0.132874127	0.182684772	-0.72734101	0.467017082	0.879684102	n	All	A	n	n
cast_Chst11	77.19721	0.002780853	0.2612357	0.010644994	0.991506684	0.998900095	n	All	A	n	n
cast_Chst15	28.18867	-0.090114128	0.225175428	-0.400195212	0.689012741	0.952441176	n	All	A	n	n
cast_Chst2	15.806695	-0.070528481	0.238992081	-0.295108026	0.767911359	0.971036251	n	All	A	n	n
cast_Chst8	16.953777	0.264244953	0.31358293	0.842663702	0.399416553	0.841019204	n	All	A	n	n
cast_Chst9	33.57909	-0.004708386	0.281027796	-0.016754165	0.986632736	0.998900095	n	All	A	n	n
cast_Chsy3	54.881527	0.100667689	0.282037498	0.356930159	0.721144091	0.961351722	n	All	A	n	n
cast_Chuk	17.573523	-0.068442029	0.082352524	-0.831085984	0.405925057	0.846628482	n	All	A	n	n
cast_Cinp	11.864433	-0.234352325	0.115078544	-2.036455417	0.041704646	0.257152651	n	All	A	n	n
cast_Cipc	9.766456	-0.153782446	0.250608679	-0.613635754	0.539456051	0.913801441	n	All	A	n	n
cast_Cirbp	20.265589	-0.009220081	0.121618313	-0.075811621	0.939568971	0.994012583	n	All	A	n	n
cast_Cirh1a	6.9051604	0.022489864	0.161166755	0.139544066	0.889020237	0.988154059	n	All	A	n	n
cast_Cit	23.504591	0.034255389	0.351721758	0.097393432	0.92241396	0.992106636	n	All	A	n	n
cast_Ckap5	47.631245	-0.093694055	0.083103202	-1.127442183	0.259555572	0.707413778	n	All	A	n	n
cast_Ckb	183.02379	-0.108450101	0.161156625	-0.67294845	0.500980087	0.895237966	n	All	A	n	n
cast_Ckmt1	10.871631	-0.292383359	0.171723338	-1.702641943	0.088635096	0.406996346	n	All	A	n	n
cast_Clasp1	46.44586	0.15497053	0.083782877	1.849668291	0.064361373	0.337849927	n	All	A	n	n
cast_Clasp2	96.87992	0.16960058	0.127943947	1.32558502	0.184977191	0.603547643	n	All	A	n	n
cast_Clcc1	7.9441314	-0.169412754	0.096861815	-1.749014861	0.080288451	0.38420649	n	All	A	3	n
cast_Clcn2	9.566203	-0.15410241	0.183153618	-0.841383374	0.400133196	0.841893442	n	All	A	n	n
cast_Clcn3	25.279142	0.174891765	0.060399069	2.895603673	0.0037843	0.055443676	n	All	A	n	n
cast_Clcn4	7.638189	0.107934097	0.142130477	0.759401497	0.447612418	0.869902179	n	All	A	n	n
cast_Clcn6	8.6633835	0.023642112	0.152874142	0.154650826	0.877096599	0.985808329	n	All	A	n	4
cast_Clcn7	6.810242	0.313218094	0.081223879	3.85623168	0.000115148	0.0044911	s	All	A	n	n
cast_Cldn10	14.10259	-0.36892605	0.326857937	-1.128704579	0.259022477	0.707081015	n	All	A	n	n
cast_Cldnd1	10.642538	-0.049034171	0.16169225	-0.303256162	0.761694651	0.970699541	n	All	A	n	n
cast_Clec16a	36.533115	0.055451057	0.092878885	0.597025435	0.550490399	0.917418764	n	All	A	n	n
cast_Clic4	50.737835	-0.164263728	0.45312146	-0.362515887	0.716966554	0.960107489	n	All	A	n	4
cast_Clint1	24.741814	0.009328848	0.099935997	0.093348224	0.925626922	0.992106636	n	All	A	n	n
cast_Clip1	37.140873	-0.064553723	0.163279823	-0.395356397	0.692579883	0.953594254	n	All	A	n	n
cast_Clip2	23.412659	0.019333469	0.138579438	0.139511819	0.889045717	0.988154059	n	All	A	n	n
cast_Clip3	19.526272	0.031988899	0.099113576	0.322749927	0.746884638	0.967224474	n	All	A	n	n
cast_Clip4	17.891985	0.071038136	0.181399525	0.391611479	0.695345305	0.953594254	n	All	A	n	n
cast_Clk1	28.571602	-0.007529444	0.050937852	-0.147816288	0.882487755	0.987140029	n	All	A	n	n
cast_Clk4	24.777573	-0.152058209	0.055519107	-2.738844642	0.00616555	0.075327726	n	All	A	n	n
cast_Clmn	71.52549	0.105034951	0.286797147	0.366234295	0.714190253	0.959088027	n	All	A	n	n
cast_Clmp	36.90048	0.042945531	0.34250181	0.125387751	0.900216585	0.989672081	n	All	A	n	n
cast_Cln3	11.736194	0.004794426	0.115587754	0.041478669	0.966914298	0.996927754	n	All	A	n	n
cast_Clns1a	11.564987	-0.241085338	0.074223151	-3.248115107	0.001161723	0.024346849	s	All	A	n	n
cast_Clock	34.43751	0.159308549	0.082649268	1.927525231	0.053914207	0.302638414	n	All	A	n	n
cast_Clpb	13.568763	-0.158482364	0.090807963	-1.745247423	0.08094181	0.386586941	n	All	A	n	n
cast_Clpp	34.492012	-0.207366002	0.061649877	-3.363607701	0.000769308	0.018171413	s	All	A	n	n
cast_Clptm1	20.741285	-0.078457545	0.068768628	-1.140891533	0.253915063	0.700308909	n	All	A	n	n
cast_Clptm1l	7.9860435	-0.064184382	0.106355257	-0.603490447	0.546182469	0.91644521	n	All	A	n	n
cast_Clpx	18.710854	-0.140653106	0.052933969	-2.657142614	0.00788061	0.088611978	n	All	A	n	n
cast_Clstn1	23.5283	-0.042649503	0.109987227	-0.387767783	0.698187889	0.954979593	n	All	A	n	4
cast_Clstn2	88.434975	0.106244148	0.296891123	0.35785559	0.720451387	0.961273411	n	All	A	n	n
cast_Clstn3	13.542595	-0.350601132	0.357868457	-0.979692746	0.327237808	0.781631292	n	All	A	n	n
cast_Clta	11.0546	-0.27959199	0.105007257	-2.662596828	0.007754026	0.087670714	n	All	A	n	4
cast_Cltb	19.292215	-0.092425453	0.129113135	-0.715848567	0.47408486	0.88467379	n	All	A	n	n
cast_Cltc	33.53285	-0.053454532	0.113978374	-0.468988372	0.639077948	0.943094635	n	All	A	n	n
cast_Clu	18.337023	-0.303048442	0.283050438	-1.070651732	0.284326053	0.735036414	n	All	A	n	n
cast_Cluap1	8.182689	-0.07967035	0.132883548	-0.599550144	0.548806082	0.91723752	n	All	A	n	n
cast_Cluh	9.202731	-0.184166183	0.113395649	-1.624102727	0.104353886	0.446820678	n	All	A	n	n
cast_Clvs1	35.266468	0.056766634	0.33049794	0.171760932	0.863625481	0.984308872	n	All	A	n	4
cast_Clvs2	15.824382	0.011494981	0.281438663	0.040843647	0.967420543	0.996927754	n	All	A	n	n
cast_Clybl	13.788177	0.120949071	0.2397886	0.504398755	0.613981193	0.937773791	n	All	A	n	n
cast_Cmas	14.272476	-0.035454864	0.121400912	-0.292047756	0.77025011	0.971484342	n	All	A	n	n
cast_Cmc1	8.178718	0.357652943	0.137143628	2.607871383	0.009110718	0.097248931	n	All	A	n	n
cast_Cmip	104.35569	0.121275281	0.078848641	1.538076996	0.12402979	0.491552789	n	All	A	n	n
cast_Cmss1	15.570342	-0.13951403	0.125312155	-1.113331983	0.265565875	0.714933569	n	All	A	n	n
cast_Cmtm4	15.028668	0.199457653	0.165594675	1.204493159	0.228399025	0.668842806	n	All	A	n	n
cast_Cmtm5	20.49632	-0.176923489	0.377571995	-0.468582128	0.639368354	0.943113559	n	All	A	n	n
cast_Cnbp	20.192888	0.000197722	0.118620374	0.001666847	0.998670049	0.999857529	n	All	A	n	n
cast_Cnep1r1	8.330127	-0.192886946	0.080478348	-2.396755772	0.016540945	0.144652988	n	All	A	n	n
cast_Cnih1	9.405292	-0.307131854	0.134894013	-2.2768383	0.022795883	0.175335989	n	All	A	n	n
cast_Cnih2	13.985508	-0.708035743	0.126771492	-5.585133802	2.34E-08	5.67E-06	s	All	A	n	n
cast_Cnih3	18.374872	0.195407842	0.280252192	0.697257143	0.485641884	0.888557298	n	All	A	n	n
cast_Cnih4	8.722141	-0.131374136	0.111163433	-1.181810714	0.237280816	0.680239855	n	All	A	n	n
cast_Cnksr3	9.159712	-0.592309114	0.42151764	-1.405182271	0.159967085	0.557065779	n	All	A	n	n
cast_Cnn3	15.526299	-0.218364943	0.234399663	-0.931592391	0.351547217	0.801796205	n	All	A	3	n
cast_Cnnm1	30.290977	0.12490918	0.236073315	0.529111816	0.596727885	0.9317661	n	All	A	n	n
cast_Cnnm2	28.584938	0.008293703	0.107582668	0.077091442	0.938550801	0.993925061	n	All	A	n	n
cast_Cnnm3	12.5248995	-0.006054716	0.090338391	-0.067022619	0.946563697	0.99558064	n	All	A	n	n
cast_Cnot1	24.944761	0.05471445	0.045104933	1.213048028	0.225111459	0.662604446	n	All	A	n	n
cast_Cnot10	24.438383	0.044758114	0.060924892	0.734644122	0.46255626	0.878918314	n	All	A	n	n
cast_Cnot2	42.87257	0.038364732	0.075390106	0.50888285	0.610834342	0.937773791	n	All	A	n	n
cast_Cnot4	51.442776	0.044714642	0.040877554	1.093867844	0.274012944	0.72499469	n	All	A	n	n
cast_Cnot6l	22.267328	0.077366606	0.109250878	0.708155464	0.478848719	0.886018688	n	All	A	n	n
cast_Cnot7	8.7867985	-0.351392653	0.079730223	-4.407270413	1.05E-05	0.000671933	s	All	A	n	n
cast_Cnot9	7.579654	0.049418409	0.099753361	0.495405956	0.620313591	0.939197033	n	All	A	n	n
cast_Cnp	22.374296	-0.293205092	0.285089845	-1.028465577	0.303730875	0.75739212	n	All	A	n	n
cast_Cnpy2	11.636517	-0.302618173	0.162184395	-1.865889585	0.062056815	0.328871251	n	All	A	n	n
cast_Cnpy3	8.126157	-0.049911692	0.108273327	-0.460978652	0.644813921	0.943261735	n	All	A	n	n
cast_Cnrip1	37.916744	-0.058691919	0.145444327	-0.403535295	0.686554475	0.952268219	n	All	A	n	n
cast_Cnst	10.52741	-0.16244645	0.10709513	-1.516842547	0.129306442	0.49983592	n	All	A	n	n
cast_Cntln	31.637335	0.27416902	0.115601701	2.371669434	0.017707926	0.149496173	n	All	A	n	4
cast_Cntn1	166.13634	0.118354532	0.238430416	0.496390242	0.619619108	0.938741312	n	All	A	n	n
cast_Cntn3	32.436657	0.294544551	0.322008666	0.914710014	0.360343886	0.809219075	n	All	A	n	n
cast_Cntn4	118.92666	0.219481546	0.258134848	0.850259261	0.395180961	0.837273575	n	All	A	n	n
cast_Cntn5	87.922264	0.084524298	0.328052287	0.257654958	0.796673211	0.975439847	n	All	A	n	n
cast_Cntn6	27.819525	0.149588591	0.399458927	0.374478027	0.708048702	0.957219623	n	All	A	n	n
cast_Cntnap2	241.8305	0.145421128	0.28455597	0.51104578	0.609319001	0.937423922	n	All	A	n	n
cast_Cntnap5a	64.29203	0.068732324	0.317270729	0.216636196	0.828491875	0.978599365	n	All	A	n	n
cast_Cntnap5b	64.46836	0.223812326	0.299715776	0.746748566	0.455215348	0.875329458	n	All	A	n	n
cast_Cntnap5c	61.579075	0.029212575	0.439291841	0.066499244	0.94698036	0.99558064	n	All	A	n	n
cast_Cntrl	9.660438	-0.099452371	0.133961117	-0.742397293	0.457846659	0.87782633	n	All	A	n	n
cast_Cntrob	14.706819	-0.142266318	0.123006367	-1.156576865	0.247445279	0.694224171	n	All	A	n	n
cast_Coa3	12.622947	-0.341698246	0.18718987	-1.825409926	0.067939192	0.349501129	n	All	A	n	n
cast_Cobl	23.607794	0.289521499	0.303689008	0.953348627	0.340413461	0.792459544	n	All	A	n	n
cast_Cobll1	33.236652	-0.002910783	0.439919495	-0.006616627	0.994720734	0.999398651	n	All	A	n	n
cast_Coch	28.870804	-0.381184574	0.104789116	-3.637635179	0.000275153	0.008685478	s	All	A	n	n
cast_Cog1	8.155498	-0.047242309	0.08956208	-0.527481155	0.5978595	0.931857736	n	All	A	n	n
cast_Cog2	12.530608	0.245283441	0.081767391	2.999770919	0.002701827	0.043798364	s	All	A	n	n
cast_Cog3	16.476692	0.140684902	0.070291746	2.001442712	0.045344702	0.27180237	n	All	A	n	n
cast_Cog4	14.935401	0.097712627	0.069284434	1.410311393	0.158447756	0.554951971	n	All	A	n	n
cast_Cog5	59.807034	0.211188176	0.038733159	5.45238709	4.97E-08	9.61E-06	s	All	A	n	n
cast_Cog6	6.809296	0.12053656	0.107933793	1.116763869	0.264095301	0.712853129	n	All	A	3	n
cast_Cog7	9.670013	-0.004729817	0.067159135	-0.070427005	0.943853798	0.995382249	n	All	A	n	n
cast_Cog8	8.705693	-0.243363578	0.082860005	-2.937045163	0.003313558	0.050673371	n	All	A	n	n
cast_Col23a1	22.349966	0.221977731	0.337575752	0.657564206	0.510818201	0.900432161	n	All	A	n	n
cast_Col25a1	50.56513	0.17991931	0.303015557	0.593762617	0.552670896	0.918121541	n	All	A	3	n
cast_Col4a1	30.168465	-0.086140925	0.33365553	-0.258173228	0.796273219	0.975439847	n	All	A	n	n
cast_Col4a2	27.800888	0.109581031	0.272138086	0.402667015	0.687193203	0.952268219	n	All	A	n	n
cast_Col4a3bp	38.723995	-0.08997413	0.100504064	-0.895228771	0.370664808	0.817880713	n	All	A	n	n
cast_Colec12	31.510935	-0.168701601	0.444264518	-0.379732331	0.704144118	0.956637636	n	All	A	n	n
cast_Colgalt1	15.851897	-0.100667293	0.084958854	-1.184894665	0.236059097	0.679585624	n	All	A	n	n
cast_Colgalt2	11.408501	0.00458899	0.28857424	0.015902287	0.987312346	0.998900095	n	All	A	n	n
cast_Commd10	19.101587	0.143764499	0.1241852	1.157662096	0.247001958	0.693592821	n	All	A	n	n
cast_Commd3	15.26183	-0.132551117	0.092101786	-1.439180748	0.150099319	0.538746651	n	All	A	n	n
cast_Commd4	12.605369	-0.164656386	0.081175479	-2.028400555	0.042519384	0.260540435	n	All	A	n	n
cast_Commd7	8.660936	-0.059992749	0.094297743	-0.636205573	0.524642441	0.905964887	n	All	A	n	n
cast_Comt	28.5146	-0.127408999	0.146135633	-0.871854432	0.383287795	0.827876253	n	All	A	n	n
cast_Comtd1	9.1354065	-0.079309824	0.135083549	-0.587116823	0.55712525	0.918992672	n	All	A	n	n
cast_Copa	32.614735	0.120351493	0.054594718	2.204453054	0.027492498	0.196469105	n	All	A	n	n
cast_Copb1	15.00615	-0.037820701	0.066089298	-0.57226665	0.56714134	0.92252883	n	All	A	n	n
cast_Cope	10.291834	-0.306045227	0.074417798	-4.11252731	3.91E-05	0.001938339	s	All	A	n	n
cast_Copg1	16.91561	0.17279973	0.073548062	2.349480409	0.018799633	0.155189131	n	All	A	n	n
cast_Copg2	24.433805	0.167738401	0.069993489	2.396485767	0.016553136	0.144652988	n	All	A	n	n
cast_Cops3	17.124327	-0.079204509	0.078472356	-1.009330073	0.312816362	0.768695863	n	All	A	n	n
cast_Cops4	13.318173	-0.083693955	0.131804314	-0.634986462	0.525437244	0.90659459	n	All	A	n	n
cast_Cops5	12.918977	-0.28063188	0.068846626	-4.076189308	4.58E-05	0.002213822	s	All	A	n	n
cast_Cops7b	6.8640437	0.116946526	0.116427454	1.004458326	0.315157749	0.770327037	n	All	A	n	n
cast_Cops8	13.300197	-0.119194299	0.069877173	-1.705768764	0.088051141	0.405914342	n	All	A	n	n
cast_Copz1	10.433368	-0.048790845	0.065834352	-0.741115291	0.458623539	0.877857941	n	All	A	n	n
cast_Coq10a	9.792786	-0.13290284	0.11178367	-1.18892894	0.234467631	0.676862546	n	All	A	n	n
cast_Coq2	15.585598	-0.032113065	0.054450317	-0.589768182	0.555346077	0.918992672	n	All	A	n	n
cast_Coq3	14.4102125	0.17120544	0.119605168	1.431421762	0.152309375	0.542732486	n	All	A	n	4
cast_Coq5	10.821888	-0.097864245	0.100877416	-0.970130371	0.331981512	0.786064558	n	All	A	n	n
cast_Coq7	8.151723	-0.303411358	0.173496331	-1.748805618	0.080324625	0.38420649	n	All	A	n	n
cast_Coq8b	15.020541	0.01198546	0.090113861	0.133003517	0.894190599	0.988392304	n	All	A	n	n
cast_Coro1c	13.276799	0.080130741	0.176878954	0.453025861	0.650530119	0.945007275	n	All	A	n	n
cast_Coro2b	33.793415	0.019401154	0.157707563	0.12301981	0.902091411	0.989946191	n	All	A	n	n
cast_Coro7	12.8090925	0.010894671	0.091737534	0.118759149	0.905466174	0.990603666	n	All	A	n	n
cast_Cotl1	16.796396	-0.201367533	0.299070404	-0.67331147	0.500749157	0.895237966	n	All	A	n	n
cast_Cox10	15.765758	-0.035363901	0.121422159	-0.291247504	0.770862034	0.971484342	n	All	A	n	n
cast_Cox11	13.498459	-0.327726999	0.147211293	-2.226235451	0.025998415	0.18997028	n	All	A	n	n
cast_Cox19	15.652225	0.028124557	0.123424024	0.22786939	0.81974778	0.976972724	n	All	A	n	n
cast_Cox4i1	70.899895	-0.248328729	0.141694522	-1.752564077	0.079676862	0.38292391	n	All	A	n	n
cast_Cox5b	31.607155	-0.331239608	0.175802257	-1.884160157	0.059543315	0.321920533	n	All	A	n	n
cast_Cox6a1	16.01006	-0.628556862	0.122624393	-5.12587134	2.96E-07	4.08E-05	s	All	A	n	n
cast_Cox6c	60.91501	-0.320345074	0.156890115	-2.041843579	0.04116705	0.25542486	n	All	A	n	n
cast_Cox7a2	52.557697	-0.387046187	0.158340259	-2.444395307	0.014509519	0.132033852	n	All	A	n	n
cast_Cox7a2l	24.658424	-0.060321961	0.12954052	-0.465660946	0.641458211	0.943261735	n	All	A	n	n
cast_Cox7c	73.43981	-0.326782739	0.130141041	-2.510989127	0.012039341	0.117072772	n	All	A	n	n
cast_Cox8a	106.97208	-0.215024104	0.168356276	-1.27719684	0.201532762	0.629443587	n	All	A	n	n
cast_Cp	24.537481	-0.343462135	0.301691098	-1.138456313	0.254929991	0.70106972	n	All	A	3	n
cast_Cpd	28.795815	0.169203877	0.129223225	1.309392155	0.190401547	0.611901156	n	All	A	n	n
cast_Cpe	174.06834	0.025638789	0.155469507	0.16491201	0.869013239	0.985349771	n	All	A	n	n
cast_Cpeb1	22.946592	0.353939194	0.179914353	1.967264911	0.049152678	0.285656286	n	All	A	n	n
cast_Cpeb2	35.694202	0.066038288	0.183467413	0.3599456	0.718887816	0.960589095	n	All	A	n	n
cast_Cpeb3	90.871346	0.100619764	0.156592496	0.642558018	0.520510931	0.904303056	n	All	A	n	n
cast_Cpeb4	31.964876	0.214163152	0.152149544	1.407583261	0.159254507	0.55581559	n	All	A	n	n
cast_Cplx2	21.3637	-0.104195948	0.186959801	-0.55731739	0.577310596	0.92521715	n	All	A	n	n
cast_Cpne2	15.657641	0.034686776	0.330443181	0.10497047	0.916399241	0.990670358	n	All	A	n	n
cast_Cpne3	11.834956	0.187891885	0.082637985	2.273674572	0.02298556	0.176038153	n	All	A	n	4
cast_Cpne4	51.83787	0.145887222	0.368269543	0.396142512	0.691999898	0.95333873	n	All	A	n	n
cast_Cpne7	25.621048	0.251668011	0.357162795	0.704631093	0.481039843	0.887250906	n	All	A	n	n
cast_Cpne8	36.264874	0.151203095	0.306876769	0.492716002	0.62221327	0.939746538	n	All	A	n	n
cast_Cpox	8.295272	0.054730515	0.245018207	0.223373258	0.823245016	0.978162958	n	All	A	n	n
cast_Cpped1	13.724908	0.166618366	0.112971692	1.474868286	0.140247958	0.521160247	n	All	A	n	n
cast_Cpq	28.040983	-0.0962301	0.393810265	-0.244356506	0.806954724	0.975589794	n	All	A	n	n
cast_Cpsf3	8.624862	-0.003702377	0.122082572	-0.030326828	0.975806401	0.998569374	n	All	A	n	n
cast_Cpsf3l	9.676948	-0.239365244	0.078333477	-3.055720916	0.002245201	0.038860716	s	All	A	n	4
cast_Cpsf6	35.05409	-0.054581086	0.058150987	-0.938609784	0.347931128	0.798185471	n	All	A	n	n
cast_Cpsf7	20.349817	0.036853831	0.046624337	0.790441928	0.429269724	0.859255934	n	All	A	n	n
cast_Cpt1c	21.368616	-0.101876766	0.156943785	-0.649129029	0.51625498	0.90205013	n	All	A	n	n
cast_Cr1l	10.387212	0.115845384	0.097419828	1.189135583	0.234386318	0.676821819	n	All	A	n	n
cast_Cradd	44.92065	0.165585115	0.174005066	0.951610888	0.341294357	0.792459544	n	All	A	n	n
cast_Cramp1l	9.422189	-0.010147545	0.075303391	-0.13475548	0.892805206	0.988369197	n	All	A	n	n
cast_Crat	6.899565	-0.28454361	0.117693522	-2.41766585	0.015620414	0.139395638	n	All	A	n	n
cast_Crbn	11.571182	0.028520055	0.072399514	0.393926056	0.693635633	0.953594254	n	All	A	n	n
cast_Creb1	23.330658	-0.249002532	0.123853027	-2.010467872	0.044381693	0.268390181	n	All	A	n	n
cast_Creb3l2	20.114075	-0.216307666	0.293536155	-0.736902977	0.461181354	0.878674667	n	All	A	n	n
cast_Crebbp	60.40768	-0.10707316	0.047870139	-2.236742226	0.025303193	0.187663159	n	All	A	n	n
cast_Crebl2	6.87692	0.091929278	0.087168341	1.054617733	0.29160019	0.743131753	n	All	A	n	n
cast_Crebrf	13.933904	0.230539503	0.098020934	2.351941502	0.018675712	0.154522623	n	All	A	n	n
cast_Crebzf	27.707258	-0.32143042	0.095950052	-3.349976485	0.000808184	0.018779787	s	All	A	n	n
cast_Creg2	13.037677	0.045452039	0.138553351	0.328047202	0.742875974	0.965806238	n	All	A	n	n
cast_Creld1	14.237603	-0.036589678	0.085748508	-0.426709209	0.669591142	0.949398824	n	All	A	n	n
cast_Crem	7.9176564	-0.002516664	0.160548849	-0.015675377	0.987493371	0.998900095	n	All	A	n	n
cast_Crim1	46.2394	0.032018006	0.142154526	0.225233814	0.821797386	0.977741483	n	All	A	n	n
cast_Cript	8.598283	-0.088529937	0.083172633	-1.064411853	0.287142167	0.738571963	n	All	A	n	n
cast_Crk	17.441961	-0.091692359	0.092664219	-0.989512028	0.322412688	0.778549707	n	All	A	n	n
cast_Crlf2	5.7367725	-0.109753167	0.142905936	-0.768009851	0.442481333	0.866440191	n	All	A	n	n
cast_Crlf3	17.796358	-0.106428837	0.214129163	-0.497031021	0.619167176	0.938741312	n	All	A	n	n
cast_Crls1	7.011296	-0.063274419	0.078650614	-0.80450001	0.421108264	0.855763122	n	All	A	n	n
cast_Crmp1	15.840169	-0.167938402	0.202763808	-0.828246442	0.407530948	0.848494252	n	All	A	n	n
cast_Crocc	7.7269015	-0.280026588	0.182355798	-1.535605618	0.124635135	0.492608357	n	All	A	n	4
cast_Crot	14.6522455	-0.188861046	0.182960322	-1.032251383	0.30195437	0.755645316	n	All	A	n	n
cast_Crtac1	26.046293	0.231403275	0.241558189	0.957960797	0.338082527	0.790815269	n	All	A	n	n
cast_Crtc1	24.88138	0.033416564	0.127442234	0.262209499	0.79315993	0.975439847	n	All	A	n	n
cast_Crtc3	44.67635	0.026432353	0.104595236	0.252710865	0.800491652	0.975439847	n	All	A	n	n
cast_Cry2	17.281206	0.126551862	0.193154293	0.655185341	0.512348431	0.901420527	n	All	A	n	n
cast_Cryl1	21.22002	0.234218	0.230107766	1.017862213	0.308743441	0.764594051	n	All	A	n	n
cast_Crym	22.842867	-0.110158221	0.180435047	-0.610514546	0.541521011	0.914899361	n	All	A	n	n
cast_Cryzl1	9.247321	-0.010993006	0.080513738	-0.136535778	0.891397743	0.988154059	n	All	A	n	n
cast_Cs	11.243455	-0.013083542	0.147347967	-0.0887935	0.929246024	0.992956625	n	All	A	n	n
cast_Csde1	12.098184	-0.088323187	0.06080742	-1.452506723	0.146360761	0.531259681	n	All	A	3	n
cast_Cse1l	8.0073805	0.040188876	0.077171915	0.520770747	0.602526484	0.934203216	n	All	A	n	n
cast_Csf2ra	18.290682	-0.186410355	0.165573521	-1.125846412	0.260230535	0.707863886	n	All	A	n	n
cast_Csgalnact1	43.227535	-0.032984228	0.277314721	-0.118941496	0.905321706	0.990603666	n	All	A	n	n
cast_Csmd1	456.21194	0.164344466	0.237446216	0.692133439	0.488853534	0.890128882	n	All	A	n	n
cast_Csmd2	95.72998	0.064783853	0.297548768	0.217725159	0.82764326	0.978599365	n	All	A	n	4
cast_Csmd3	258.82275	0.18822359	0.264634687	0.711258197	0.476924251	0.885344079	n	All	A	n	n
cast_Csnk1a1	71.92826	-0.073169843	0.049864777	-1.467365277	0.142276715	0.525019051	n	All	A	n	n
cast_Csnk1e	9.880923	-0.1979114	0.143339806	-1.380714857	0.167366651	0.570984576	n	All	A	n	n
cast_Csnk1g1	55.719997	0.018669397	0.109353961	0.170724467	0.864440423	0.984423408	n	All	A	n	n
cast_Csnk1g2	12.41396	0.012857418	0.179046194	0.071810619	0.942752622	0.994866382	n	All	A	n	n
cast_Csnk1g3	38.74321	0.0778239	0.068162673	1.141737794	0.253563026	0.700246204	n	All	A	n	n
cast_Csnk2a2	10.636849	-0.314535094	0.102961177	-3.05489025	0.002251429	0.038921442	s	All	A	n	n
cast_Cspg5	50.259155	0.011654525	0.360548058	0.032324472	0.974213294	0.99826321	n	All	A	n	n
cast_Cspp1	57.981537	-0.116076403	0.097608801	-1.18920018	0.234360904	0.676821819	n	All	A	n	n
cast_Csrnp3	66.234825	0.067003854	0.263551331	0.254234551	0.799314359	0.975439847	n	All	A	n	n
cast_Csrp1	41.90023	-0.025573901	0.36500198	-0.070065102	0.944141843	0.995465995	n	All	A	n	n
cast_Csrp2bp	6.8695254	0.105183002	0.110597432	0.951043796	0.341582144	0.792576886	n	All	A	n	n
cast_Cst3	303.45688	-0.233270244	0.179135743	-1.302198214	0.192848636	0.615481688	n	All	A	n	n
cast_Cstb	8.121662	-0.324143856	0.228306624	-1.419774206	0.155673426	0.548802775	n	All	A	n	n
cast_Cstf3	40.560738	0.124472829	0.073387351	1.696107415	0.08986554	0.410052705	n	All	A	n	n
cast_Ctage5	36.30308	0.002402915	0.072066951	0.033342821	0.973401206	0.99826321	n	All	A	n	n
cast_Ctbp2	35.373722	-0.290299803	0.217481164	-1.334827339	0.181932864	0.598939054	n	All	A	n	n
cast_Ctc1	7.166475	-0.056850633	0.11046105	-0.514666777	0.606785893	0.936264157	n	All	A	n	n
cast_Ctcf	9.408253	0.01086469	0.092318911	0.117686507	0.906316058	0.990670358	n	All	A	n	n
cast_Ctdsp2	14.852134	-0.191459337	0.149846074	-1.277706729	0.201352852	0.629159019	n	All	A	n	n
cast_Ctdspl	40.16454	-0.011852759	0.151214076	-0.078383964	0.937522629	0.993925061	n	All	A	n	n
cast_Ctdspl2	16.744518	-0.071906488	0.068022917	-1.057092092	0.29046956	0.742063409	n	All	A	n	n
cast_Ctif	51.239964	0.024763877	0.099148232	0.249766205	0.802768156	0.975439847	n	All	A	n	n
cast_Ctnna1	24.448677	-0.107527214	0.232109611	-0.463260501	0.643177655	0.943261735	n	All	A	n	n
cast_Ctnna2	289.68893	0.122957393	0.228197631	0.538819761	0.590011227	0.929851326	n	All	A	n	n
cast_Ctnna3	69.963326	-0.080936495	0.381459017	-0.212176121	0.831969635	0.978948247	n	All	A	n	n
cast_Ctnnal1	19.441015	-0.10733857	0.140632019	-0.763258403	0.445309304	0.868595018	n	All	A	n	4
cast_Ctnnb1	33.643692	-0.131205355	0.171347305	-0.76572757	0.443838419	0.867309656	n	All	A	n	n
cast_Ctnnbip1	17.094828	0.114951836	0.161372367	0.712339034	0.476254858	0.885344079	n	All	A	n	4
cast_Ctnnd2	232.38448	0.094051232	0.222165318	0.423338949	0.672047981	0.950187159	n	All	A	n	n
cast_Ctps	6.872235	-0.024339437	0.133836559	-0.181859404	0.855693064	0.982488422	n	All	A	n	4
cast_Ctr9	12.568725	-0.062872389	0.109421451	-0.574589241	0.56556913	0.92252883	n	All	A	n	n
cast_Ctsb	24.023262	0.006219496	0.131128335	0.047430603	0.962170039	0.996370332	n	All	A	n	n
cast_Ctsc	8.420421	0.09631707	0.195742283	0.492060623	0.622676488	0.93987016	n	All	A	n	n
cast_Ctsd	35.007473	0.206349978	0.226753304	0.910019716	0.362812112	0.811198464	n	All	A	n	n
cast_Ctsf	9.346377	-0.066680521	0.149458045	-0.446148758	0.655489795	0.945991256	n	All	A	n	n
cast_Ctsl	7.16847	-0.262144861	0.164273628	-1.595781764	0.110537526	0.462089199	n	All	A	n	n
cast_Ctso	7.432911	0.07755684	0.286401061	0.270798018	0.786546384	0.973914875	n	All	A	3	n
cast_Cttn	11.41016	-0.30053533	0.199977768	-1.502843704	0.132879353	0.505604392	n	All	A	n	n
cast_Cttnbp2	174.46205	0.054060094	0.217371731	0.248698825	0.803593758	0.975439847	n	All	A	n	n
cast_Cttnbp2nl	19.42579	-0.06689453	0.320953781	-0.208424185	0.834897774	0.979799904	n	All	A	3	n
cast_Ctu2	6.1586843	-0.193515995	0.174908462	-1.106384411	0.26856017	0.716928436	n	All	A	n	n
cast_Cuedc1	26.644426	-0.050560714	0.247094594	-0.204620885	0.837868337	0.980483745	n	All	A	n	n
cast_Cuedc2	18.355797	-0.128190364	0.109770522	-1.167803173	0.242886168	0.688031354	n	All	A	n	n
cast_Cul1	17.940805	-0.05517296	0.069230687	-0.7969437	0.425483729	0.857149237	n	All	A	n	n
cast_Cul2	9.60876	-0.062468255	0.083848023	-0.745017622	0.456261067	0.876751364	n	All	A	n	n
cast_Cul3	27.048708	0.080688356	0.048894789	1.650244483	0.098892942	0.432891	n	All	A	n	n
cast_Cul4a	18.056078	0.112077006	0.072121579	1.554000992	0.12018418	0.484262081	n	All	A	n	n
cast_Cul5	41.76325	0.034556782	0.058630342	0.589400995	0.555592309	0.918992672	n	All	A	n	n
cast_Cul9	19.88764	0.10068355	0.09473962	1.062739641	0.287900039	0.739591018	n	All	A	n	n
cast_Cuta	12.816186	-0.401053553	0.124498205	-3.221360131	0.001275837	0.025977196	s	All	A	n	n
cast_Cux1	39.466293	-0.005803389	0.192079058	-0.030213541	0.975896749	0.998569374	n	All	A	n	n
cast_Cwc15	9.804571	-0.320716181	0.114194068	-2.808518746	0.004976998	0.066147406	n	All	A	n	n
cast_Cwc27	37.078377	0.17303149	0.069416403	2.492659962	0.01267902	0.121558941	n	All	A	n	n
cast_Cwf19l2	51.140377	0.041458699	0.056353253	0.735693095	0.461917493	0.878918314	n	All	A	n	n
cast_Cx3cl1	20.969448	-0.205313306	0.174703766	-1.175208241	0.239911414	0.684218366	n	All	A	n	n
cast_Cx3cr1	19.931969	-1.539267051	0.370507773	-4.154479783	3.26E-05	0.001684755	s	All	A	n	n
cast_Cxadr	16.747044	-0.10551194	0.262119167	-0.402534242	0.687290893	0.952268219	n	All	A	n	n
cast_Cxcl14	16.028395	0.149993875	0.270892741	0.553702084	0.579782749	0.926699959	n	All	A	n	n
cast_Cxcl17	5.3651986	-0.152743858	0.252278056	-0.605458358	0.544874486	0.91620582	n	All	A	n	n
cast_Cxxc5	19.912912	-0.265100201	0.22170577	-1.195729823	0.23180201	0.672752223	n	All	A	n	n
cast_Cyb5a	13.03	-0.152953199	0.127659961	-1.198129769	0.230866501	0.672081167	n	All	A	n	n
cast_Cyb5b	21.464811	0.103278538	0.079926022	1.292176645	0.196295978	0.619673149	n	All	A	n	n
cast_Cyb5r4	12.2922325	-0.066725245	0.085309488	-0.782155036	0.434123466	0.862387488	n	All	A	n	n
cast_Cyfip1	59.125233	0.170820747	0.189127116	0.903206002	0.366416573	0.814113053	n	All	A	n	n
cast_Cyfip2	61.36265	0.168325721	0.099465255	1.692306733	0.090587505	0.412450111	n	All	A	n	n
cast_Cyld	39.242718	-0.055719557	0.090229994	-0.617528097	0.536886455	0.912853653	n	All	A	n	n
cast_Cyp20a1	8.567907	0.140599026	0.216666822	0.648918115	0.516391305	0.90205013	n	All	A	n	n
cast_Cyp2d22	22.919199	-0.292623682	0.344534697	-0.84933008	0.395697648	0.837603753	n	All	A	n	n
cast_Cyp46a1	14.549804	0.128431736	0.120810186	1.06308698	0.287742509	0.739319021	n	All	A	n	n
cast_Cyp4f13	17.126528	-0.07429724	0.225917811	-0.328868446	0.742255125	0.965806238	n	All	A	n	n
cast_Cyp4x1	7.948988	0.035215054	0.372573736	0.094518349	0.924697407	0.992106636	n	All	A	n	4
cast_Cyp51	15.134866	-0.116009127	0.155762099	-0.744784052	0.456402278	0.876904994	n	All	A	n	n
cast_Cyp7b1	40.47951	-0.019289561	0.24535539	-0.078618859	0.937335787	0.993925061	n	All	A	3	n
cast_Cys1	8.713948	-0.203954908	0.236536936	-0.862253954	0.388547785	0.830720657	n	All	A	n	n
cast_Cystm1	9.606905	0.089131009	0.096662657	0.922083164	0.356485198	0.806755593	n	All	A	n	n
cast_Cyth1	27.933256	-0.065734335	0.16236139	-0.404864328	0.685577241	0.952268219	n	All	A	n	n
cast_Cyth3	23.513914	0.021175177	0.195476754	0.108325805	0.913737253	0.990670358	n	All	A	n	n
cast_D10Wsu102e	7.027345	0.061069833	0.100071664	0.610260994	0.541688931	0.914899361	n	All	A	n	n
cast_D130040H23Rik	8.662125	0.154697202	0.130031539	1.189689852	0.234168315	0.676821819	n	All	A	n	n
cast_D130043K22Rik	11.558274	-0.114950456	0.367538719	-0.312757406	0.754464978	0.968662657	n	All	A	n	n
cast_D17Wsu92e	26.192139	-0.009058209	0.066801722	-0.135598435	0.892138742	0.988239944	n	All	A	n	n
cast_D1Ertd622e	10.486102	0.165217703	0.271941386	0.607548947	0.54348667	0.915985893	n	All	A	n	n
cast_D230017M19Rik	8.050633	-0.125842885	0.118160608	-1.065015553	0.286868892	0.738267047	n	All	A	n	n
cast_D230025D16Rik	13.5617075	0.004470648	0.084363951	0.052992398	0.957737965	0.995757009	n	All	A	n	n
cast_D2Wsu81e	7.379324	-0.030173043	0.200918068	-0.150175855	0.880625875	0.986714581	n	All	A	n	n
cast_D3Ertd751e	7.750341	0.328440451	0.125244881	2.622386221	0.008731642	0.094685394	n	All	A	3	n
cast_D430019H16Rik	10.666679	-0.144176845	0.179785804	-0.801936758	0.422589542	0.856117911	n	All	A	n	n
cast_D430041D05Rik	50.490185	-0.158955293	0.271822222	-0.584776668	0.558697894	0.919372349	n	All	A	n	n
cast_D430042O09Rik	25.416166	-0.234777232	0.115724243	-2.028764472	0.042482286	0.260424598	n	All	A	n	n
cast_D5Ertd579e	18.83711	0.049947592	0.053207617	0.938730102	0.347869334	0.798185471	n	All	A	n	n
cast_D630045J12Rik	31.429848	0.08029999	0.222280393	0.361255391	0.717908538	0.960297431	n	All	A	n	n
cast_D8Ertd82e	15.901027	0.273315024	0.178619991	1.530148012	0.125980096	0.494221917	n	All	A	n	n
cast_D930015E06Rik	19.682095	-0.05182507	0.241249553	-0.21481934	0.829908173	0.978599365	n	All	A	3	n
cast_Daam1	84.97293	0.078782951	0.189667547	0.415373911	0.677868202	0.950916843	n	All	A	n	n
cast_Dab1	287.09244	0.140866651	0.248268943	0.567395379	0.570445589	0.922907795	n	All	A	n	4
cast_Dab2	10.635574	-0.465817726	0.484453861	-0.96153166	0.336284915	0.789559716	n	All	A	n	n
cast_Dab2ip	25.268454	-0.251663231	0.212561152	-1.183956844	0.236430147	0.679852734	n	All	A	n	n
cast_Dach1	30.813166	0.078019541	0.362751524	0.215077088	0.829707217	0.978599365	n	All	A	n	n
cast_Dact3	26.651354	0.063309988	0.213940287	0.295923638	0.767288398	0.971036251	n	All	A	n	n
cast_Dad1	20.760141	-0.3468262	0.129413782	-2.679978853	0.007362681	0.084582197	n	All	A	n	n
cast_Dag1	17.075811	-0.176311684	0.151555072	-1.163350598	0.244687284	0.690546883	n	All	A	n	n
cast_Dagla	17.955029	-0.036393698	0.206452114	-0.176281546	0.860072759	0.98303334	n	All	A	n	n
cast_Daglb	17.108213	-0.111546846	0.230091287	-0.48479387	0.627822571	0.941109256	n	All	A	n	n
cast_Dap3	10.785651	-0.185529862	0.098004164	-1.893081421	0.058347043	0.317262445	n	All	A	3	n
cast_Dapk1	57.385784	0.087179823	0.231601521	0.376421634	0.706603465	0.956900888	n	All	A	n	n
cast_Dbi	79.47294	-0.240976939	0.188979485	-1.275148668	0.202256626	0.630878481	n	All	A	n	n
cast_Dbn1	31.15433	-0.152839559	0.197122043	-0.775354986	0.438129926	0.863114748	n	All	A	n	n
cast_Dbnl	10.881112	-0.030218724	0.077107777	-0.391902409	0.695130323	0.953594254	n	All	A	n	n
cast_Dbt	8.625886	-7.22E-05	0.135134345	-0.000534227	0.999573749	0.999926341	n	All	A	3	n
cast_Dcaf10	15.57063	-0.028580466	0.067592014	-0.422837915	0.672413523	0.950255782	n	All	A	n	4
cast_Dcaf11	7.985468	0.0622383	0.086884536	0.716333462	0.473785469	0.884535987	n	All	A	n	n
cast_Dcaf13	11.182294	-0.04650202	0.077304913	-0.601540284	0.547480189	0.916941521	n	All	A	n	n
cast_Dcaf17	18.674673	0.025942508	0.111091365	0.233524076	0.815354476	0.976467725	n	All	A	n	n
cast_Dcaf4	9.0434675	0.232244134	0.104782689	2.21643608	0.026661651	0.192647588	n	All	A	n	n
cast_Dcaf5	27.616173	0.057502388	0.079874298	0.719911026	0.471579779	0.882493522	n	All	A	n	n
cast_Dcaf6	60.556797	-0.019029884	0.098403478	-0.193386294	0.846656448	0.980745067	n	All	A	n	n
cast_Dcaf7	12.853603	0.06536479	0.140246187	0.466071781	0.641164122	0.943261735	n	All	A	n	n
cast_Dcaf8	41.853306	-0.046515806	0.048100959	-0.967045292	0.333521393	0.787273287	n	All	A	n	n
cast_Dcakd	13.274764	-0.269185873	0.212047261	-1.269461679	0.20427645	0.633334734	n	All	A	n	n
cast_Dcbld1	9.966856	0.045796702	0.179997657	0.254429432	0.799163815	0.975439847	n	All	A	n	n
cast_Dcbld2	11.660403	0.088108743	0.178157908	0.494554208	0.620914833	0.939511091	n	All	A	n	n
cast_Dcc	166.63205	-0.185191469	0.277743773	-0.666770912	0.504918476	0.896656424	n	All	A	n	n
cast_Dcdc2a	25.9145	0.181283112	0.413856972	0.438033244	0.661362185	0.948254756	n	All	A	n	n
cast_Dclk1	124.565125	0.044999517	0.234319848	0.19204313	0.847708421	0.980770962	n	All	A	3	n
cast_Dclk2	43.34517	0.097905019	0.170580259	0.573952808	0.565999736	0.92252883	n	All	A	3	n
cast_Dclre1c	12.981506	0.009109548	0.11648023	0.078206814	0.937663542	0.993925061	n	All	A	n	n
cast_Dcn	13.438802	-0.394645287	0.301304204	-1.309790178	0.190266827	0.611795325	n	All	A	n	n
cast_Dcp1a	15.6458235	-0.057920964	0.065792542	-0.880357594	0.378665621	0.824202337	n	All	A	n	n
cast_Dcp1b	21.182995	0.219919058	0.08910001	2.468227077	0.013578415	0.126213191	n	All	A	n	n
cast_Dctn2	20.158506	-0.018739995	0.07549339	-0.248233587	0.803953681	0.975441034	n	All	A	n	n
cast_Dctn3	17.881393	-0.423862279	0.174103738	-2.43453865	0.014910787	0.134488349	n	All	A	n	4
cast_Dctn4	22.977997	-0.196234251	0.066640739	-2.944659002	0.003233108	0.04992309	s	All	A	n	n
cast_Dctn5	16.42275	0.019599012	0.059360916	0.330166934	0.74127383	0.965652858	n	All	A	n	n
cast_Dctn6	15.322726	-0.146443939	0.100002411	-1.464404081	0.143083574	0.5263681	n	All	A	n	n
cast_Dcun1d1	10.806683	-0.095108725	0.078207491	-1.216107612	0.223943931	0.661480279	n	All	A	3	n
cast_Dcun1d2	10.674584	-0.173622479	0.079640004	-2.180091298	0.029250695	0.203942739	n	All	A	n	n
cast_Dcun1d3	13.183976	-0.222328179	0.096548128	-2.302770487	0.02129176	0.168162413	n	All	A	n	n
cast_Dcun1d4	15.1377945	0.17947869	0.098909135	1.814581527	0.069588243	0.354583549	n	All	A	n	n
cast_Dcun1d5	11.433506	-0.224800097	0.10438264	-2.153615747	0.031270318	0.213347634	n	All	A	n	n
cast_Ddah1	18.294973	-0.151162544	0.394386772	-0.383285024	0.701508442	0.956129709	n	All	A	3	n
cast_Ddb1	12.496984	-0.05348592	0.124443217	-0.429801814	0.667339813	0.948847658	n	All	A	n	n
cast_Ddb2	9.435052	0.060806795	0.107435269	0.565985411	0.571403698	0.923250088	n	All	A	n	n
cast_Ddhd1	29.62668	0.067557595	0.20307098	0.33267971	0.739376067	0.965523771	n	All	A	n	n
cast_Ddhd2	34.379757	0.127280774	0.100170957	1.270635497	0.203858352	0.63295661	n	All	A	n	n
cast_Ddn	29.932579	-0.017638306	0.260137354	-0.06780382	0.945941803	0.99558064	n	All	A	n	n
cast_Ddo	17.8987	-0.023411485	0.299021157	-0.07829374	0.937594397	0.993925061	n	All	A	n	n
cast_Ddr1	22.839205	-0.022400624	0.275704144	-0.081248774	0.935244111	0.993925061	n	All	A	n	n
cast_Ddt	10.244465	-0.372325585	0.206588921	-1.802253394	0.071505548	0.360398031	n	All	A	n	n
cast_Ddx1	14.446589	-0.060219637	0.073947265	-0.814359229	0.415439188	0.852925493	n	All	A	n	n
cast_Ddx10	23.825317	0.044024939	0.10124517	0.43483495	0.663682234	0.948366864	n	All	A	n	n
cast_Ddx17	18.7199	-0.113831812	0.085345896	-1.333770195	0.182279182	0.59935234	n	All	A	n	n
cast_Ddx18	17.709524	-0.040111828	0.100551484	-0.398918314	0.689953394	0.952595708	n	All	A	n	n
cast_Ddx23	10.311898	-0.244490095	0.089328441	-2.736979304	0.006200619	0.075472505	n	All	A	n	n
cast_Ddx24	68.4829	-0.15894572	0.052379613	-3.034495887	0.00240938	0.040502539	s	All	A	n	n
cast_Ddx27	7.793749	-0.160107551	0.092727555	-1.726644796	0.084231476	0.394628817	n	All	A	n	n
cast_Ddx39b	23.346008	-0.230585496	0.068471792	-3.367598379	0.00075826	0.01796975	s	All	A	n	n
cast_Ddx46	18.66622	-0.03917854	0.0697705	-0.561534453	0.57443325	0.923845024	n	All	A	n	n
cast_Ddx47	8.756433	-0.095952004	0.079520661	-1.206629857	0.227574723	0.667247969	n	All	A	n	n
cast_Ddx50	38.30621	-0.302352401	0.081012251	-3.732181196	0.000189829	0.006692637	s	All	A	n	n
cast_Ddx52	8.846921	-0.042532036	0.070964273	-0.59934435	0.548943279	0.91723752	n	All	A	n	n
cast_Ddx55	8.0124855	-0.348507561	0.124884758	-2.790633276	0.005260504	0.068267317	n	All	A	n	n
cast_Ddx6	24.507254	-0.066783646	0.071687897	-0.931588862	0.351549042	0.801796205	n	All	A	n	n
cast_Deaf1	9.73352	-0.018647222	0.142125299	-0.131202689	0.895614969	0.988765894	n	All	A	n	n
cast_Dek	17.647467	0.071488646	0.143546359	0.498017828	0.618471477	0.938428675	n	All	A	n	n
cast_Dennd1a	110.91944	0.055387492	0.073617046	0.752373195	0.451826662	0.872682072	n	All	A	n	n
cast_Dennd1b	41.780296	0.156105551	0.091511043	1.705865715	0.088033084	0.405914342	n	All	A	n	n
cast_Dennd2a	40.721024	-0.108543147	0.189086168	-0.57404065	0.565940294	0.92252883	n	All	A	n	n
cast_Dennd4a	82.08904	-0.024880841	0.180620481	-0.137752045	0.890436385	0.988154059	n	All	A	n	n
cast_Dennd4c	28.504152	0.058169933	0.121125956	0.480243335	0.631054376	0.941708428	n	All	A	n	4
cast_Dennd5a	38.855007	-0.014610443	0.127594703	-0.114506656	0.90883617	0.990670358	n	All	A	n	n
cast_Dennd5b	58.48448	0.003731888	0.155126855	0.024057008	0.980807136	0.99863929	n	All	A	n	n
cast_Dennd6a	39.165585	0.039874368	0.05759734	0.692295309	0.488751895	0.890128882	n	All	A	n	n
cast_Denr	7.3982797	-0.019813941	0.098981482	-0.200178263	0.841341167	0.980745067	n	All	A	n	n
cast_Depdc5	33.944096	0.004437028	0.08316732	0.053350614	0.957452554	0.995757009	n	All	A	n	n
cast_Deptor	11.725449	-0.080181127	0.329073322	-0.24365733	0.807496223	0.975589794	n	All	A	n	n
cast_Dera	7.270942	-0.018427283	0.191282384	-0.096335496	0.92325412	0.992106636	n	All	A	n	n
cast_Derl1	6.8802247	-0.097915257	0.097433033	-1.004949284	0.314921272	0.770327037	n	All	A	n	n
cast_Derl2	8.03357	-0.111769454	0.114424293	-0.976798299	0.328669018	0.783181011	n	All	A	n	n
cast_Desi1	29.797522	-0.207211781	0.158134349	-1.310352757	0.190076528	0.611680624	n	All	A	n	n
cast_Desi2	25.460266	-0.108806259	0.107630666	-1.010922477	0.312053535	0.768007962	n	All	A	n	n
cast_Dexi	8.492347	-0.393064867	0.129749177	-3.029420878	0.002450231	0.041002579	s	All	A	n	n
cast_Dffb	5.0773244	0.130113226	0.264618341	0.491701465	0.622930402	0.93987016	n	All	A	n	4
cast_Dfna5	23.409967	-0.163847992	0.21221076	-0.7721003	0.440055024	0.864177345	n	All	A	n	n
cast_Dgat2	7.2040076	0.105936354	0.172197343	0.615203188	0.538420543	0.913418467	n	All	A	n	n
cast_Dgcr6	9.67365	-0.252852421	0.159240453	-1.587865502	0.112316756	0.465537475	n	All	A	n	n
cast_Dgcr8	7.2923713	0.090903732	0.099347117	0.915011276	0.36018571	0.809219075	n	All	A	n	n
cast_Dgkb	147.40327	0.296713139	0.25430928	1.166741295	0.243314861	0.688710484	n	All	A	n	n
cast_Dgkd	23.804773	0.054350218	0.172623915	0.314847557	0.752877401	0.968428556	n	All	A	n	n
cast_Dgkg	89.77463	0.293197176	0.302464598	0.969360308	0.332365449	0.786112562	n	All	A	n	n
cast_Dgkh	58.754536	0.100774991	0.228498411	0.441031476	0.65919021	0.947544554	n	All	A	n	n
cast_Dgki	149.46465	0.274697041	0.244984357	1.121284007	0.262166991	0.709789731	n	All	A	n	n
cast_Dgkz	21.059944	0.013365854	0.15780452	0.084698806	0.932500845	0.993925061	n	All	A	n	n
cast_Dguok	15.895126	-0.065371316	0.053622471	-1.219103001	0.222805101	0.659613695	n	All	A	n	n
cast_Dhcr24	8.267674	0.108746536	0.163687389	0.664355005	0.506463124	0.897407476	n	All	A	n	4
cast_Dhdds	30.196768	0.047103206	0.129003156	0.365132195	0.715012729	0.959349161	n	All	A	n	4
cast_Dhps	10.8376465	-0.226674652	0.103928739	-2.181058429	0.029179095	0.203542674	n	All	A	n	n
cast_Dhrs7	7.2009525	-0.237665582	0.124835658	-1.903827686	0.056932629	0.313195103	n	All	A	n	n
cast_Dhrs7b	11.735484	-0.129616845	0.079999204	-1.620226677	0.105183593	0.449034596	n	All	A	n	n
cast_Dhtkd1	7.617333	0.314920234	0.167690572	1.877984133	0.060383336	0.323475699	n	All	A	n	n
cast_Dhx15	12.454014	0.008425285	0.086573895	0.097318996	0.922473071	0.992106636	n	All	A	n	n
cast_Dhx29	12.513492	-0.040556118	0.155053246	-0.261562522	0.793658741	0.975439847	n	All	A	n	n
cast_Dhx30	24.621206	0.008775393	0.07686408	0.114167675	0.909104876	0.990670358	n	All	A	n	n
cast_Dhx32	11.934972	-0.078241436	0.207842974	-0.376444939	0.706586142	0.956900888	n	All	A	n	n
cast_Dhx33	7.008837	0.110372102	0.143558864	0.768828192	0.44199531	0.866080886	n	All	A	n	n
cast_Dhx40	11.118798	-0.073167986	0.125792901	-0.58165433	0.560799539	0.920998405	n	All	A	n	n
cast_Dhx57	23.239683	0.060737925	0.100242937	0.605907274	0.544576329	0.91620582	n	All	A	n	n
cast_Dhx8	7.6884046	-0.154436201	0.096017486	-1.608417458	0.107743781	0.456690695	n	All	A	n	n
cast_Dhx9	14.069379	-0.031895418	0.113930099	-0.279956028	0.779511241	0.973031982	n	All	A	n	n
cast_Diablo	11.0011	-0.052122039	0.137575239	-0.378862067	0.704790294	0.956800491	n	All	A	n	n
cast_Diaph1	16.575811	0.00783962	0.128957108	0.060792461	0.951524494	0.99558064	n	All	A	n	n
cast_Diaph2	11.412223	-0.853073832	0.266960502	-3.195505799	0.00139586	0.027596698	s	All	X	n	n
cast_Diaph3	7.7402816	-0.102647347	0.317473085	-0.32332614	0.746448259	0.967106037	n	All	A	n	n
cast_Dicer1	26.06083	0.1402372	0.049242479	2.847890777	0.004401003	0.061074889	n	All	A	n	n
cast_Dido1	18.817488	-0.009130312	0.083796491	-0.108958161	0.913235676	0.990670358	n	All	A	n	n
cast_Diexf	9.933138	-0.031991928	0.086065954	-0.371714098	0.710105727	0.957736114	n	All	A	n	n
cast_Dip2a	15.377696	0.076302994	0.265693937	0.287183798	0.773971592	0.972193237	n	All	A	n	n
cast_Dip2b	80.84529	0.035612914	0.175027522	0.203470369	0.838767403	0.980483745	n	All	A	n	n
cast_Dip2c	124.190254	0.071523012	0.111063621	0.643982352	0.519586878	0.903909404	n	All	A	n	n
cast_Diras2	9.766101	-0.191301872	0.237945205	-0.803974479	0.421411714	0.855781084	n	All	A	n	n
cast_Dirc2	16.18857	-0.039577249	0.083664337	-0.473048017	0.636178922	0.94264796	n	All	A	n	n
cast_Dis3l2	39.345676	0.140679223	0.088496986	1.589649885	0.111913746	0.46432851	n	All	A	n	n
cast_Disc1	17.756355	-0.010228106	0.318903864	-0.032072693	0.97441408	0.99826321	n	All	A	n	n
cast_Disp1	13.8162775	-0.044838437	0.214203333	-0.209326516	0.834193354	0.979688794	n	All	A	n	n
cast_Disp2	15.371314	-0.059192567	0.175471941	-0.337333517	0.735865496	0.965235099	n	All	A	n	n
cast_Dixdc1	30.726358	-0.133978526	0.185614205	-0.721811817	0.470410183	0.881504941	n	All	A	n	n
cast_Dkk3	20.243513	-0.032402714	0.272017601	-0.119119917	0.905180351	0.990603666	n	All	A	n	n
cast_Dlat	19.513752	-0.155031093	0.092390025	-1.678006825	0.093345767	0.419909272	n	All	A	n	n
cast_Dlc1	76.9101	0.275423575	0.365095723	0.754387294	0.450616699	0.871354795	n	All	A	n	n
cast_Dld	20.82715	-0.222276233	0.055492668	-4.005506297	6.19E-05	0.00275956	s	All	A	n	n
cast_Dlg1	43.89218	0.161714435	0.162075063	0.997774934	0.318388508	0.774299604	n	All	A	n	n
cast_Dlg2	422.99222	0.147338428	0.181808485	0.810404572	0.417707691	0.854885315	n	All	A	n	n
cast_Dlg4	13.870986	-0.227942531	0.113936514	-2.000610009	0.045434434	0.272112339	n	All	A	n	n
cast_Dlg5	19.522352	0.046859426	0.139255248	0.33650025	0.736493663	0.965337403	n	All	A	n	n
cast_Dlgap1	370.01746	0.102570628	0.209934239	0.48858456	0.625135846	0.940238157	n	All	A	n	n
cast_Dlgap2	176.89532	0.053059971	0.314736411	0.168585423	0.866122747	0.98484293	n	All	A	n	n
cast_Dlgap3	20.140825	-0.027870252	0.357494816	-0.077959877	0.937859969	0.993925061	n	All	A	n	4
cast_Dlgap4	36.06528	-0.095279165	0.190427817	-0.500342684	0.616833804	0.937873103	n	All	A	n	n
cast_Dlk2	6.5453744	-0.403843396	0.213240886	-1.893836609	0.058246701	0.317133235	n	All	A	n	n
cast_Dlst	10.327826	-0.161844249	0.068141321	-2.375126389	0.017542942	0.149115008	n	All	A	n	n
cast_Dmtf1	12.994939	-0.082649679	0.088276767	-0.936256303	0.349141241	0.800129318	n	All	A	n	n
cast_Dmtn	19.75031	-0.135867016	0.216416622	-0.62780305	0.530132968	0.9092994	n	All	A	n	n
cast_Dmxl1	40.540554	0.084058168	0.04463056	1.883421757	0.059643234	0.321920533	n	All	A	n	n
cast_Dmxl2	38.989544	0.201275667	0.148528088	1.355135379	0.175374429	0.587002312	n	All	A	n	n
cast_Dnah5	12.536347	0.270075101	0.270736305	0.997557757	0.318493854	0.774299604	n	All	A	n	n
cast_Dnah8	7.746937	-0.168238475	0.240084279	-0.700747569	0.483460564	0.888326207	n	All	A	n	n
cast_Dnah9	17.967024	-0.083121957	0.344296252	-0.241425682	0.80922521	0.975589794	n	All	A	n	n
cast_Dnaja1	9.612561	-0.435163836	0.074130844	-5.870212878	4.35E-09	1.48E-06	s	All	A	n	4
cast_Dnaja2	11.930481	-0.212620227	0.072719452	-2.923842542	0.003457396	0.052009674	n	All	A	n	n
cast_Dnaja3	10.585005	-0.20011893	0.078866408	-2.53744192	0.01116659	0.111385758	n	All	A	n	n
cast_Dnajb11	10.87326	-0.180934064	0.089639578	-2.018461802	0.043543189	0.265090035	n	All	A	n	n
cast_Dnajb12	12.6547575	-0.138654855	0.141153682	-0.982297116	0.325953495	0.780314747	n	All	A	n	n
cast_Dnajb14	19.249212	0.004864628	0.075146625	0.064735147	0.948384878	0.99558064	n	All	A	3	n
cast_Dnajb2	10.894715	-0.016709329	0.281625013	-0.059331837	0.952687804	0.995740099	n	All	A	n	n
cast_Dnajb4	17.3222	0.061674471	0.096401897	0.639764076	0.522325991	0.905554774	n	All	A	3	n
cast_Dnajb6	46.814213	0.000943424	0.037474434	0.025175147	0.97991526	0.99863929	n	All	A	n	n
cast_Dnajc1	72.95603	-0.063865749	0.082245023	-0.776530262	0.43743596	0.862752386	n	All	A	n	n
cast_Dnajc10	6.8334136	0.17110213	0.080664751	2.121151148	0.033909085	0.225965847	n	All	A	n	n
cast_Dnajc11	23.267282	0.052024836	0.079047285	0.658148295	0.510442845	0.900145237	n	All	A	n	4
cast_Dnajc15	12.5465555	-0.076294778	0.140641964	-0.542475207	0.587491183	0.929505318	n	All	A	n	n
cast_Dnajc17	8.916645	-0.049251008	0.074529345	-0.660827059	0.508723228	0.89899559	n	All	A	n	n
cast_Dnajc18	27.726645	-0.027514246	0.062979607	-0.436875476	0.662201658	0.948254756	n	All	A	n	n
cast_Dnajc19	11.394042	-0.184067883	0.136020561	-1.353235734	0.175980333	0.587920072	n	All	A	3	n
cast_Dnajc2	12.4853945	-0.15796571	0.05983873	-2.639857345	0.008294093	0.091580555	n	All	A	n	n
cast_Dnajc21	11.131111	-0.024623849	0.130034955	-0.189363303	0.849808084	0.981010284	n	All	A	n	n
cast_Dnajc24	18.228483	-0.089328698	0.093468495	-0.955709177	0.339219185	0.791600827	n	All	A	n	n
cast_Dnajc27	12.902633	0.211458116	0.100531034	2.103411336	0.035429828	0.232954783	n	All	A	n	n
cast_Dnajc3	9.335166	-0.231818083	0.149896017	-1.546525977	0.121977591	0.487307597	n	All	A	n	n
cast_Dnajc5	21.466576	-0.041398051	0.059111624	-0.700336901	0.483716932	0.888326207	n	All	A	n	n
cast_Dnajc6	69.27422	-0.007537934	0.235654959	-0.031987164	0.974482287	0.99826321	n	All	A	n	4
cast_Dnajc8	19.024569	-0.078224031	0.054524979	-1.434645777	0.151388063	0.541200982	n	All	A	n	4
cast_Dnal1	30.652765	-0.124380783	0.13881838	-0.895996502	0.370254632	0.817369648	n	All	A	n	n
cast_Dner	45.444733	-0.099245184	0.265144339	-0.374306252	0.708176482	0.957219623	n	All	A	n	n
cast_Dnm1l	55.42046	-0.116883885	0.057280668	-2.040546828	0.041295892	0.255951822	n	All	A	n	n
cast_Dnm2	51.530643	-0.099363635	0.105833011	-0.938871846	0.347796546	0.798185471	n	All	A	n	n
cast_Dnm3	113.898	0.042717699	0.244195572	0.174932324	0.861132811	0.98303334	n	All	A	n	n
cast_Dnmbp	16.910856	0.009956869	0.124672072	0.079864467	0.93634505	0.993925061	n	All	A	n	n
cast_Dnmt3a	81.40682	0.023229963	0.094212938	0.246568715	0.805242019	0.975589794	n	All	A	n	n
cast_Dnttip1	15.489871	-0.226598725	0.1099594	-2.060749018	0.039326991	0.249524177	n	All	A	n	n
cast_Dock1	53.159637	-0.103198077	0.377705714	-0.2732235	0.784681417	0.973914875	n	All	A	n	n
cast_Dock10	118.95847	0.027169069	0.308705809	0.088009581	0.929869061	0.993072129	n	All	A	n	n
cast_Dock3	103.203735	0.17496066	0.247252298	0.707619954	0.479181298	0.886198432	n	All	A	n	n
cast_Dock4	251.1535	0.061629978	0.173830473	0.354540705	0.722933705	0.96140057	n	All	A	n	n
cast_Dock5	22.961296	0.128917975	0.57412563	0.224546629	0.822331988	0.977798379	n	All	A	n	n
cast_Dock7	37.87264	-0.115046323	0.206957017	-0.55589477	0.578282794	0.925985907	n	All	A	n	4
cast_Dock9	106.27819	0.14245089	0.171539713	0.830425137	0.406298458	0.847160398	n	All	A	n	n
cast_Dok5	12.528694	-0.046480346	0.292712148	-0.158791995	0.873832756	0.985761658	n	All	A	n	n
cast_Dok6	96.353065	0.055009594	0.273120731	0.201411273	0.840377001	0.980745067	n	All	A	n	n
cast_Dopey1	30.750628	0.134771245	0.057597367	2.339885534	0.019289651	0.157778322	n	All	A	n	n
cast_Dopey2	30.240679	0.060453825	0.12579557	0.48057197	0.630820741	0.941708428	n	All	A	n	n
cast_Dot1l	10.568877	-0.010277566	0.090485279	-0.113582743	0.909568568	0.990670358	n	All	A	n	n
cast_Dpf3	23.62248	-0.084472335	0.324412264	-0.260385762	0.794566225	0.975439847	n	All	A	n	n
cast_Dph6	21.478249	0.165627871	0.125561092	1.319101863	0.187135061	0.606990994	n	All	A	n	n
cast_Dph7	13.414417	-0.121653599	0.106545444	-1.1418001	0.253537121	0.700246204	n	All	A	n	n
cast_Dpp10	99.676445	0.257758333	0.325974556	0.790731448	0.429100721	0.859255934	n	All	A	n	n
cast_Dpp6	142.75117	0.087855099	0.293803917	0.299026303	0.764919976	0.971036251	n	All	A	n	n
cast_Dpp8	17.160751	0.171504452	0.058990873	2.907304855	0.003645577	0.053907844	n	All	A	n	n
cast_Dpp9	10.06819	-0.027460766	0.144302232	-0.190300352	0.849073778	0.981010284	n	All	A	n	n
cast_Dpy19l1	19.277916	0.062984333	0.265874529	0.236894948	0.81273829	0.975967775	n	All	A	n	n
cast_Dpy19l3	14.480277	0.001220129	0.218743849	0.005577888	0.995549512	0.999554545	n	All	A	n	n
cast_Dpy19l4	11.227441	0.251963744	0.09868946	2.553096789	0.010676982	0.108083679	n	All	A	n	4
cast_Dpy30	12.683865	-0.222714748	0.089498421	-2.488476852	0.012829159	0.122342825	n	All	A	n	n
cast_Dpyd	52.95111	0.221072785	0.31022394	0.712623227	0.476078935	0.885337857	n	All	A	3	n
cast_Dpysl2	46.357162	-0.020545469	0.156073665	-0.13163956	0.895269394	0.988591034	n	All	A	n	n
cast_Dpysl3	23.251825	-0.385503903	0.25902959	-1.488262028	0.136681805	0.515024954	n	All	A	n	n
cast_Dpysl4	6.179432	-0.185821122	0.165619292	-1.12197752	0.261871998	0.709653931	n	All	A	n	n
cast_Dpysl5	8.622105	-0.118109025	0.32104803	-0.367885841	0.712958358	0.958398993	n	All	A	n	n
cast_Drap1	29.484144	-0.190710306	0.10187793	-1.871949173	0.061213636	0.32604606	n	All	A	n	n
cast_Drosha	15.218788	0.020189832	0.079593034	0.253663306	0.799755685	0.975439847	n	All	A	n	n
cast_Dscam	142.13194	0.121214909	0.340697472	0.355784585	0.722001894	0.961383446	n	All	A	n	n
cast_Dscaml1	133.62395	-0.176857452	0.293569832	-0.602437418	0.546883009	0.916941521	n	All	A	n	n
cast_Dscr3	6.2986407	-0.083425491	0.132725655	-0.628555882	0.529639851	0.909045798	n	All	A	n	n
cast_Dse	22.85562	-0.248875689	0.29962992	-0.830610271	0.40619383	0.847065631	n	All	A	n	n
cast_Dst	157.4074	0.179637097	0.088215139	2.036352254	0.041714996	0.257152651	n	All	A	n	n
cast_Dstn	13.925229	-0.315165967	0.093831153	-3.358862796	0.000782639	0.018379041	s	All	A	n	n
cast_Dstyk	26.623428	-0.125857341	0.088086544	-1.428791903	0.153064053	0.544337605	n	All	A	n	n
cast_Dtd1	12.991565	-0.04745529	0.10076106	-0.470968543	0.637663199	0.942748443	n	All	A	n	n
cast_Dtna	80.86181	0.167728808	0.247072358	0.678865127	0.497223324	0.893494399	n	All	A	n	n
cast_Dtnb	69.32198	0.084385282	0.193956537	0.435073152	0.663509331	0.948366864	n	All	A	n	n
cast_Dtnbp1	20.71982	0.055267626	0.13261805	0.416742868	0.676866495	0.950916843	n	All	A	n	n
cast_Dtwd2	6.3244686	0.177374598	0.110416736	1.60641044	0.108183759	0.457471882	n	All	A	n	n
cast_Dtx1	7.9590926	0.296314799	0.199032906	1.488772908	0.136547179	0.514893656	n	All	A	n	n
cast_Dtx3	8.166526	-0.282803556	0.129942192	-2.176379755	0.029526876	0.205069242	n	All	A	n	n
cast_Dtx4	10.098794	-0.10722106	0.26508006	-0.404485573	0.685855684	0.952268219	n	All	A	n	n
cast_Dtymk	8.490029	-0.36564358	0.089689698	-4.076762304	4.57E-05	0.002213822	s	All	A	n	n
cast_Dus3l	8.020691	0.09013183	0.108980475	0.827045666	0.408211178	0.848773551	n	All	A	n	n
cast_Dusp11	8.118453	-0.466236636	0.106616525	-4.373024146	1.23E-05	0.000756033	s	All	A	n	n
cast_Dusp12	21.375875	-0.074943861	0.073301663	-1.022403284	0.306590067	0.761236811	n	All	A	n	n
cast_Dusp16	19.630041	0.088580283	0.276743648	0.320080634	0.748907206	0.967224474	n	All	A	n	n
cast_Dusp3	11.569211	0.005124743	0.143262423	0.035771715	0.971464387	0.997671203	n	All	A	n	n
cast_Dvl1	11.020513	-0.177029406	0.100735505	-1.757368525	0.078855015	0.380876245	n	All	A	n	4
cast_Dvl3	7.0500665	-0.099387935	0.116254961	-0.854913493	0.39259904	0.83501674	n	All	A	n	n
cast_Dym	38.67851	-0.047617056	0.080535091	-0.591258492	0.554347237	0.918750821	n	All	A	n	n
cast_Dync1h1	28.275969	0.008338714	0.109021252	0.076487053	0.939031614	0.993941311	n	All	A	n	n
cast_Dync1i1	107.93853	0.123067346	0.250631829	0.491028399	0.623406362	0.939985796	n	All	A	n	n
cast_Dync1i2	25.980354	-0.098236697	0.115583267	-0.84992144	0.395368765	0.837326738	n	All	A	n	n
cast_Dync1li2	26.69645	0.241742709	0.107044625	2.258335801	0.023924732	0.180295055	n	All	A	n	n
cast_Dync2h1	29.365278	0.064712259	0.128602103	0.503197519	0.614825409	0.937773791	n	All	A	n	n
cast_Dynll2	15.189999	0.018784429	0.181151096	0.103694814	0.917411543	0.991018679	n	All	A	n	n
cast_Dynlrb1	14.228093	-0.341556341	0.166107782	-2.056233225	0.039760041	0.251269417	n	All	A	n	n
cast_Dyrk1a	47.089214	0.098690565	0.056743317	1.739245611	0.08199157	0.38913373	n	All	A	n	n
cast_Dzip1	20.674025	0.16721606	0.209488434	0.798211415	0.424747814	0.85653385	n	All	A	n	n
cast_Dzip1l	7.2468953	0.070606915	0.230177232	0.306750212	0.759033507	0.969887605	n	All	A	n	n
cast_E130102H24Rik	13.990814	-0.285834781	0.143296771	-1.994704971	0.046075067	0.273861108	n	All	A	n	4
cast_E130308A19Rik	29.864862	0.011907998	0.195336283	0.060961525	0.951389851	0.99558064	n	All	A	n	4
cast_E2f3	24.527529	-0.029529741	0.235321232	-0.125486936	0.900138067	0.989672081	n	All	A	n	n
cast_E430025E21Rik	12.891651	0.040198369	0.104875199	0.383297186	0.701499425	0.956129709	n	All	A	n	n
cast_Eapp	10.379493	-0.205329871	0.088073832	-2.331337997	0.019735544	0.160599533	n	All	A	n	n
cast_Ebf4	7.7148213	-0.28328149	0.236645649	-1.19707035	0.231279136	0.672735124	n	All	A	n	n
cast_Ebpl	10.604552	-0.178090181	0.141441869	-1.259105118	0.207992366	0.637789787	n	All	A	n	n
cast_Ecd	10.8463125	-0.021630207	0.075771399	-0.285466641	0.775286658	0.972483382	n	All	A	n	n
cast_Ece1	22.934807	0.049599978	0.213461642	0.232360143	0.816258303	0.976467725	n	All	A	n	4
cast_Ece2	10.076682	0.26461142	0.23230939	1.139047456	0.254683361	0.700795393	n	All	A	n	n
cast_Echdc1	11.719902	-0.238723536	0.136221321	-1.752468219	0.07969333	0.38292391	n	All	A	n	n
cast_Echs1	14.446086	0.022258422	0.102239629	0.217708358	0.827656351	0.978599365	n	All	A	n	n
cast_Eci2	8.222182	-0.183631437	0.250228482	-0.733855056	0.463037082	0.878918314	n	All	A	n	n
cast_Ecsit	12.166814	-0.10315915	0.119303556	-0.864677915	0.387215594	0.829154699	n	All	A	n	n
cast_Edc3	7.005995	0.028594738	0.09674818	0.295558407	0.767567342	0.971036251	n	All	A	n	n
cast_Edem3	20.304216	0.134336426	0.084860734	1.583022211	0.113416402	0.46812064	n	All	A	n	n
cast_Edf1	6.884327	-0.238124373	0.182481584	-1.304922764	0.191919149	0.614433169	n	All	A	n	n
cast_Edil3	116.72135	0.062200174	0.306261036	0.20309529	0.839060553	0.980483745	n	All	A	n	n
cast_Ednra	13.728995	0.136630341	0.260174344	0.525149169	0.599479498	0.932422314	n	All	A	n	n
cast_Edrf1	8.764563	-0.0594895	0.109008013	-0.54573511	0.585248034	0.928696658	n	All	A	n	n
cast_Eed	11.242829	-0.327612878	0.103545062	-3.163964276	0.001556359	0.029743288	s	All	A	n	n
cast_Eef1d	15.258088	-0.309469557	0.202853199	-1.525583813	0.127113546	0.496183064	n	All	A	n	n
cast_Eef1g	7.788631	0.027219777	0.073983739	0.367915679	0.712936109	0.958398993	n	All	A	n	n
cast_Eef2	42.86058	0.204198579	0.230373201	0.886381653	0.375411903	0.821900982	n	All	A	n	n
cast_Eef2k	13.856551	-0.033009878	0.16068793	-0.205428487	0.837237366	0.980483745	n	All	A	n	n
cast_Eef2kmt	11.586124	-0.247936519	0.076367261	-3.246633666	0.001167786	0.024397255	s	All	A	n	n
cast_Eefsec	21.994148	0.006460651	0.11043271	0.058503055	0.953347929	0.995751334	n	All	A	n	n
cast_Eepd1	15.529789	0.164185694	0.199151317	0.824426855	0.409697061	0.850231838	n	All	A	n	n
cast_Efcab14	19.56809	0.115917707	0.144736363	0.800888628	0.423196124	0.856117911	n	All	A	n	4
cast_Efcab2	10.609034	0.213465894	0.098468482	2.167860114	0.030169331	0.207792432	n	All	A	n	n
cast_Efhd2	14.398872	-0.204975946	0.191334413	-1.071296813	0.284035992	0.734868298	n	All	A	n	4
cast_Efl1	14.77118	0.085221664	0.063195883	1.34853189	0.17748737	0.590963997	n	All	A	n	n
cast_Efna5	35.69847	0.348961501	0.245597602	1.420866893	0.155355459	0.54861472	n	All	A	n	n
cast_Efnb2	7.9958115	-0.273703623	0.238396774	-1.148101203	0.250926788	0.697687582	n	All	A	n	n
cast_Efr3a	41.57703	0.236209914	0.118439267	1.99435475	0.0461133	0.273886213	n	All	A	n	n
cast_Efr3b	36.549892	0.045951316	0.275572169	0.166748755	0.867567742	0.98484293	n	All	A	n	n
cast_Eftud2	18.723385	0.053072724	0.120404061	0.440788494	0.659366124	0.947676281	n	All	A	n	n
cast_Egfem1	123.25888	0.058070877	0.276338615	0.21014391	0.833555356	0.979518214	n	All	A	3	n
cast_Egfr	22.025414	-0.241018085	0.478465444	-0.503731437	0.614450114	0.937773791	n	All	A	n	n
cast_Egln1	10.377312	-0.003694023	0.087481713	-0.042226234	0.966318349	0.996753556	n	All	A	n	n
cast_Ehbp1	73.686264	-0.025621869	0.095467184	-0.268384048	0.788403717	0.974106031	n	All	A	n	n
cast_Ehd3	10.102736	0.031881316	0.179408822	0.177702051	0.858956975	0.98303334	n	All	A	n	n
cast_Ehmt1	63.553783	0.00737019	0.039546036	0.186369879	0.852154711	0.98116651	n	All	A	n	n
cast_Ei24	16.380728	-0.108105999	0.067482815	-1.601978197	0.109160431	0.459515723	n	All	A	n	n
cast_Eid1	14.3880625	-0.298411569	0.158403334	-1.883871762	0.059582324	0.321920533	n	All	A	n	n
cast_Eid2	8.221229	-0.31892161	0.157660042	-2.022843623	0.043089273	0.263131334	n	All	A	n	n
cast_Eif1	65.14298	-0.283648735	0.174534209	-1.625175583	0.104125152	0.446642919	n	All	A	n	n
cast_Eif1b	8.825622	-0.531987368	0.135468168	-3.927028602	8.60E-05	0.0035682	s	All	A	n	n
cast_Eif2a	10.594196	-0.152357696	0.08786642	-1.733969552	0.082923486	0.391472274	n	All	A	3	n
cast_Eif2ak1	13.661143	0.144478557	0.07636338	1.89198745	0.058492653	0.317867819	n	All	A	n	n
cast_Eif2ak3	14.213574	0.168712709	0.114227484	1.476988757	0.139678651	0.520666722	n	All	A	n	n
cast_Eif2ak4	21.655405	0.176535237	0.080756767	2.186011689	0.02881475	0.202183497	n	All	A	n	n
cast_Eif2b3	12.217273	-0.116571284	0.090159721	-1.292941935	0.196031142	0.619521066	n	All	A	n	4
cast_Eif2b4	12.169658	-0.198800734	0.124546447	-1.596197549	0.110444695	0.462089199	n	All	A	n	n
cast_Eif2d	7.438494	-0.044813571	0.144014163	-0.311174745	0.755667781	0.969128479	n	All	A	n	n
cast_Eif2s3x	7.3894725	0.195532485	0.097672023	2.001929309	0.045292335	0.271602213	n	All	X	n	n
cast_Eif3a	21.141088	-0.093371554	0.13435109	-0.694981735	0.487066748	0.889536536	n	All	A	n	n
cast_Eif3c	26.935934	-0.308085425	0.114294797	-2.695533247	0.007027606	0.082263233	n	All	A	n	n
cast_Eif3f	22.196173	0.009857138	0.166157839	0.059323942	0.952694092	0.995740099	n	All	A	n	n
cast_Eif3g	10.790681	-0.246031421	0.161883852	-1.519802122	0.128560716	0.498635031	n	All	A	n	n
cast_Eif3h	25.796562	-0.061235487	0.116725383	-0.524611573	0.59985324	0.932685127	n	All	A	n	n
cast_Eif3k	18.81337	-0.246141825	0.15030816	-1.637581253	0.101509076	0.44003662	n	All	A	n	n
cast_Eif4a2	32.09785	-0.135240736	0.149436095	-0.905007156	0.365461596	0.813326984	n	All	A	n	n
cast_Eif4a3	9.018259	-0.221211192	0.106493297	-2.077231142	0.037780231	0.243378139	n	All	A	n	n
cast_Eif4b	14.006631	-0.028691528	0.08436103	-0.340104046	0.733778175	0.964496246	n	All	A	n	n
cast_Eif4e	16.06424	-0.1506285	0.122747029	-1.227145787	0.219767801	0.65550246	n	All	A	3	n
cast_Eif4enif1	8.888946	-0.03843337	0.07136582	-0.538540295	0.590204094	0.929851326	n	All	A	n	n
cast_Eif4g1	24.761269	0.026914137	0.072587036	0.370784354	0.710798155	0.957982295	n	All	A	n	n
cast_Eif4g3	100.7223	0.008953245	0.071375993	0.125437766	0.900176991	0.989672081	n	All	A	n	4
cast_Eif4h	21.393469	-0.130520271	0.142733825	-0.914431258	0.360490283	0.809293901	n	All	A	n	n
cast_Eif5	15.402782	0.175681447	0.119276032	1.472898143	0.140778503	0.521716843	n	All	A	n	n
cast_Eif6	7.3085938	-0.38129937	0.209830757	-1.817175784	0.069190202	0.353495011	n	All	A	n	n
cast_Elavl2	21.804167	-0.054095976	0.367724469	-0.147110079	0.883045134	0.987140029	n	All	A	n	4
cast_Elavl3	65.38912	0.023068824	0.250861425	0.091958436	0.926731063	0.992353944	n	All	A	n	n
cast_Elavl4	21.193691	0.008736656	0.311734046	0.028025992	0.977641421	0.99863929	n	All	A	n	4
cast_Elf1	25.90832	0.009298998	0.331775298	0.028027999	0.97763982	0.99863929	n	All	A	n	n
cast_Elf2	23.020607	-0.048174835	0.195347127	-0.246611434	0.805208955	0.975589794	n	All	A	3	n
cast_Elfn2	9.411565	0.008273625	0.175450421	0.047156483	0.962388511	0.996370332	n	All	A	n	n
cast_Elk3	46.58885	-0.349717541	0.151449034	-2.309143418	0.020935624	0.166643614	n	All	A	n	n
cast_Ell	9.812942	0.02286721	0.077843603	0.293758364	0.768942552	0.971203009	n	All	A	n	n
cast_Ell2	13.324398	0.166604104	0.18305118	0.910150392	0.362743202	0.811171097	n	All	A	n	n
cast_Elmo1	100.95273	0.043764402	0.361398187	0.121097459	0.903613842	0.990603666	n	All	A	n	n
cast_Elmo2	16.990763	0.058821142	0.142964923	0.411437582	0.680751701	0.95139148	n	All	A	n	n
cast_Elmod1	58.414867	0.212927221	0.300608362	0.70832102	0.478745926	0.885943011	n	All	A	n	n
cast_Elmsan1	17.06861	-0.049988088	0.130625611	-0.382682141	0.701955457	0.956129709	n	All	A	n	n
cast_Elovl5	17.166113	0.029333326	0.187667021	0.156305174	0.875792479	0.985808329	n	All	A	n	n
cast_Elovl6	30.234222	0.034055782	0.206977364	0.16453868	0.869307099	0.985404307	n	All	A	3	n
cast_Elp2	12.596405	0.218573193	0.070372905	3.105928259	0.001896827	0.034412149	s	All	A	n	n
cast_Elp3	6.5478916	0.211373525	0.100129352	2.111004635	0.034771913	0.230002389	n	All	A	n	n
cast_Elp4	41.666965	0.173308307	0.072073449	2.40460682	0.016189874	0.142522666	n	All	A	n	n
cast_Elp6	7.283442	0.308937157	0.109625328	2.818118424	0.004830599	0.064828423	n	All	A	n	n
cast_Emb	11.521984	0.261890727	0.22966881	1.140297313	0.254162457	0.700513166	n	All	A	n	n
cast_Emc1	7.935801	0.061611063	0.07717232	0.798357009	0.424663344	0.85653385	n	All	A	n	4
cast_Emc10	27.6662	-0.165206166	0.11359821	-1.45430254	0.145862446	0.530456062	n	All	A	n	n
cast_Emc3	9.210462	-0.500496744	0.102234996	-4.895552031	9.80E-07	0.000105504	s	All	A	n	n
cast_Emc8	7.164013	0.072543283	0.193091203	0.375694395	0.707144105	0.957085987	n	All	A	n	n
cast_Eml1	41.01724	-0.041339055	0.227096524	-0.182032969	0.855556852	0.982466168	n	All	A	n	n
cast_Eml2	35.298836	0.0709181	0.171370571	0.41382893	0.678999395	0.950967232	n	All	A	n	n
cast_Eml4	37.717335	-0.012542381	0.143579763	-0.087354799	0.930389497	0.993111608	n	All	A	n	n
cast_Eml5	49.397556	0.259861052	0.174147458	1.492189755	0.135649407	0.512766489	n	All	A	n	n
cast_Eml6	68.353355	-0.037781255	0.202986431	-0.186126996	0.852345172	0.98116651	n	All	A	n	n
cast_Emsy	20.805016	0.025784775	0.06672747	0.386419188	0.699186242	0.955797141	n	All	A	n	n
cast_Emx2os	22.457705	0.296807171	0.371952379	0.797970889	0.424887384	0.856596903	n	All	A	n	n
cast_Enah	98.841484	0.115654247	0.191122245	0.605132317	0.545091083	0.916208756	n	All	A	n	n
cast_Endov	8.9200735	-0.111725383	0.073529486	-1.519463682	0.128645823	0.498635031	n	All	A	n	n
cast_Eno1b	9.481176	-0.242766646	0.133559847	-1.81766191	0.069115823	0.353495011	n	All	A	n	n
cast_Enox1	109.53593	0.093842071	0.268578388	0.349402911	0.726786848	0.962065016	n	All	A	n	n
cast_Enpp2	79.95782	-0.449616723	0.347141596	-1.295196912	0.19525231	0.618738446	n	All	A	n	n
cast_Ensa	7.7002506	0.018120001	0.079088817	0.229109526	0.81878379	0.976972724	n	All	A	3	n
cast_Entpd6	9.290637	-0.243067714	0.185518028	-1.310210744	0.190124552	0.611689532	n	All	A	n	n
cast_Ep300	20.508396	-0.154450032	0.064448257	-2.396496656	0.016552645	0.144652988	n	All	A	n	n
cast_Ep400	21.55577	-0.101655594	0.076720055	-1.325019834	0.185164573	0.603883732	n	All	A	n	n
cast_Epas1	27.346207	0.060305559	0.504200681	0.119606263	0.904795058	0.990603666	n	All	A	n	n
cast_Epb41	32.88874	-0.026967713	0.263541142	-0.102328285	0.918496105	0.991056328	n	All	A	n	4
cast_Epb41l1	20.701303	0.145328262	0.130803333	1.111044026	0.266549399	0.715602836	n	All	A	n	n
cast_Epb41l2	52.055477	-0.050697522	0.361861068	-0.140102174	0.888579263	0.988154059	n	All	A	n	n
cast_Epb41l3	39.157417	0.161485805	0.231484271	0.697610272	0.485420956	0.888557298	n	All	A	n	n
cast_Epb41l4a	18.700525	-0.025423455	0.251077919	-0.101257232	0.919346266	0.991420282	n	All	A	n	n
cast_Epc1	47.882767	0.030537279	0.086018985	0.355006271	0.722584893	0.961383446	n	All	A	n	n
cast_Epc2	20.520155	0.156295448	0.076118667	2.053312981	0.040042233	0.251940448	n	All	A	n	n
cast_Epdr1	7.335405	0.161727009	0.130402206	1.240216822	0.214895208	0.647853834	n	All	A	n	n
cast_Epg5	12.115364	0.23495836	0.087305751	2.691212846	0.007119276	0.083052415	n	All	A	n	n
cast_Epha3	35.332684	0.010580503	0.282462523	0.037458076	0.970119767	0.997105026	n	All	A	n	n
cast_Epha4	82.52207	0.05750434	0.209066423	0.275052966	0.783275546	0.973834161	n	All	A	n	n
cast_Epha5	97.18	-0.226895049	0.261423745	-0.867920584	0.385437809	0.828890369	n	All	A	n	n
cast_Epha6	199.6164	0.065934819	0.302116492	0.21824303	0.82723976	0.978599365	n	All	A	n	n
cast_Epha7	84.95289	0.140176476	0.231974516	0.604275324	0.545660609	0.91644521	n	All	A	n	4
cast_Ephb1	18.009617	0.064720382	0.322592661	0.200625712	0.840991252	0.980745067	n	All	A	n	n
cast_Ephb2	14.976634	-0.032128325	0.272106177	-0.118072752	0.906010013	0.990670358	n	All	A	n	4
cast_Ephx4	7.57301	-0.058693949	0.15808432	-0.371282547	0.710427096	0.9579467	n	All	A	n	n
cast_Epm2a	31.595602	0.264317502	0.070576371	3.745127398	0.000180302	0.006420016	s	All	A	n	n
cast_Epm2aip1	11.871394	0.088441859	0.204429787	0.432627065	0.665285724	0.948366864	n	All	A	n	n
cast_Epn1	8.780358	-0.178730577	0.14068772	-1.270406382	0.203939911	0.63295661	n	All	A	n	n
cast_Epn2	48.883343	-0.079359945	0.276327665	-0.287195076	0.773962956	0.972193237	n	All	A	n	n
cast_Eprs	30.250383	-0.009991873	0.056890986	-0.175631925	0.86058312	0.98303334	n	All	A	n	n
cast_Eps15	38.601738	0.08222581	0.184682869	0.445227058	0.656155674	0.946588076	n	All	A	n	4
cast_Eps8	42.843063	0.188348172	0.318853456	0.590704502	0.554718431	0.918902861	n	All	A	n	n
cast_Erbb4	144.84767	0.057756878	0.415527615	0.138996485	0.889452927	0.988154059	n	All	A	n	n
cast_Erbin	37.706882	0.050569337	0.332065903	0.15228705	0.878960538	0.985808329	n	All	A	n	n
cast_Erc1	45.32921	0.001790341	0.172305827	0.010390485	0.991709742	0.998900095	n	All	A	n	n
cast_Erc2	214.6781	0.267705314	0.223677737	1.196834864	0.231370926	0.672752223	n	All	A	n	n
cast_Ercc4	9.137234	0.073439202	0.084893708	0.865072377	0.386999065	0.829154699	n	All	A	n	n
cast_Ercc5	15.244705	-0.196131495	0.061446567	-3.191903232	0.001413387	0.027866692	s	All	A	n	n
cast_Ercc6	8.635705	0.149776741	0.121492149	1.232810045	0.217646643	0.651756076	n	All	A	n	n
cast_Ercc6l2	15.3302145	0.498924494	0.079645106	6.264345893	3.74E-10	2.24E-07	s	All	A	n	n
cast_Ercc8	6.46792	-0.20323152	0.11532863	-1.762194861	0.07803638	0.378391851	n	All	A	n	n
cast_Ergic1	18.451693	-0.129989285	0.099818749	-1.302253206	0.192829842	0.615481688	n	All	A	n	n
cast_Ergic2	8.66423	0.039381643	0.114725436	0.343268631	0.731396377	0.964264027	n	All	A	n	n
cast_Ergic3	13.270635	-0.069402366	0.088178412	-0.787067542	0.431242329	0.860297469	n	All	A	n	n
cast_Eri3	35.0658	0.025924745	0.077696251	0.333667905	0.738630171	0.965337403	n	All	A	n	4
cast_Erlec1	19.490133	-0.186886809	0.052545228	-3.556684727	0.000375564	0.010770407	s	All	A	n	n
cast_Erlin1	8.9494915	0.004667628	0.152327738	0.030642008	0.97555504	0.998569374	n	All	A	n	n
cast_Ermp1	6.399351	0.200395818	0.183448143	1.092384013	0.274664347	0.725109559	n	All	A	n	n
cast_Ern1	13.315414	-0.126135259	0.08401534	-1.501336041	0.133268668	0.506668714	n	All	A	n	n
cast_Ero1l	9.734281	0.095828004	0.088675377	1.08066081	0.279848022	0.730308949	n	All	A	n	n
cast_Ero1lb	12.734871	-0.080825735	0.196850943	-0.410593588	0.681370566	0.95139148	n	All	A	n	n
cast_Erp29	17.496378	-0.206799007	0.157331595	-1.314414989	0.188706589	0.609189471	n	All	A	n	n
cast_Erp44	12.413853	-0.07499055	0.073552463	-1.019551857	0.307941047	0.763399403	n	All	A	n	4
cast_Esco1	16.40189	-0.128756379	0.07427848	-1.733427751	0.083019669	0.391675523	n	All	A	n	n
cast_Esd	12.103105	-0.277853873	0.12593225	-2.206375835	0.027357696	0.19571058	n	All	A	n	n
cast_Esf1	12.718446	-0.265225059	0.059149401	-4.483985553	7.33E-06	0.000535034	s	All	A	n	n
cast_Esrrg	39.765903	0.148386187	0.249490483	0.594756905	0.552005978	0.917897386	n	All	A	n	n
cast_Esyt2	50.30278	-0.097443418	0.17047422	-0.571602077	0.567591588	0.92252883	n	All	A	n	n
cast_Etf1	14.614098	0.032997059	0.07170651	0.460168243	0.645395464	0.943261735	n	All	A	n	n
cast_Etfa	16.490534	0.191661203	0.092404672	2.074150569	0.038065329	0.244428006	n	All	A	n	n
cast_Etfdh	8.316987	-0.185316571	0.111521035	-1.661718533	0.096569223	0.427175053	n	All	A	3	n
cast_Etl4	114.11634	0.034422943	0.34047936	0.101101408	0.91946996	0.991434502	n	All	A	n	n
cast_Etnk1	27.03652	-0.094460804	0.095761246	-0.986419953	0.323927078	0.779079323	n	All	A	n	n
cast_Etv1	20.204887	0.155425736	0.175004478	0.888124334	0.374473874	0.821900982	n	All	A	n	n
cast_Etv5	17.581718	0.018173628	0.270100297	0.067284739	0.946355026	0.99558064	n	All	A	n	n
cast_Etv6	52.23726	0.045116988	0.235808637	0.191328818	0.848267984	0.980977339	n	All	A	n	n
cast_Evi5	18.73366	0.003409936	0.146469617	0.023280843	0.981426253	0.99863929	n	All	A	n	n
cast_Evl	34.692196	0.134615793	0.149792051	0.898684485	0.368820743	0.815966016	n	All	A	n	n
cast_Ewsr1	16.799227	-0.140896734	0.074269135	-1.897110198	0.057813396	0.316170603	n	All	A	n	n
cast_Exd2	13.938225	-0.096011575	0.124221887	-0.772903858	0.439579282	0.864177345	n	All	A	n	n
cast_Exoc1	9.099209	0.254027527	0.115540174	2.198607791	0.027905823	0.198390319	n	All	A	n	n
cast_Exoc2	10.251368	0.052701094	0.068394634	0.770544278	0.440977101	0.864875816	n	All	A	n	n
cast_Exoc3	22.192888	-0.236679278	0.070390942	-3.362354187	0.000772809	0.01822404	s	All	A	n	n
cast_Exoc4	155.11324	0.126452003	0.046519308	2.718269195	0.006562442	0.078540801	n	All	A	n	n
cast_Exoc6	36.887596	0.119581433	0.143306432	0.834445675	0.404029888	0.844980655	n	All	A	n	n
cast_Exoc6b	7.8665853	-0.028223472	0.179646067	-0.157105985	0.875161321	0.985761658	n	All	A	n	n
cast_Exoc7	15.038452	-0.333357532	0.05948377	-5.604176305	2.09E-08	5.25E-06	s	All	A	n	n
cast_Exosc1	9.679137	-0.098299914	0.099387834	-0.989053791	0.322636824	0.77865849	n	All	A	n	n
cast_Exosc10	10.417523	-0.253969768	0.080893047	-3.139574731	0.001691933	0.031740921	s	All	A	n	4
cast_Exosc7	12.396277	-0.31919553	0.076424399	-4.176618112	2.96E-05	0.001579877	s	All	A	n	n
cast_Exosc8	10.000436	-0.122473854	0.111935135	-1.094150225	0.273889098	0.724943952	n	All	A	3	n
cast_Exosc9	8.2702675	-0.061817387	0.116836844	-0.529091548	0.596741944	0.9317661	n	All	A	3	n
cast_Ext1	94.91794	0.106229662	0.145694465	0.729126272	0.465924425	0.879268813	n	All	A	n	n
cast_Ext2	21.656698	0.092021916	0.080643047	1.141101681	0.253827612	0.700308909	n	All	A	n	n
cast_Extl3	15.520175	-0.088511757	0.182120659	-0.486006133	0.626962818	0.940754373	n	All	A	n	n
cast_Eya1	33.935883	0.051818136	0.403795016	0.128327826	0.897889546	0.98894975	n	All	A	n	n
cast_Eya3	25.58444	0.036089739	0.064065065	0.563329471	0.573210554	0.923760674	n	All	A	n	4
cast_Eya4	12.482426	0.423560105	0.428122353	0.989343587	0.322495065	0.778578911	n	All	A	n	n
cast_Ezh1	18.572609	0.215098342	0.067929193	3.166508154	0.00154281	0.029540994	s	All	A	n	n
cast_Faah	19.046934	0.124487685	0.231669827	0.537349583	0.591026162	0.929973323	n	All	A	n	4
cast_Fabp7	9.443891	-1.164694668	0.264244775	-4.407635566	1.05E-05	0.000671933	s	All	A	n	n
cast_Fads1	20.992092	-0.015523471	0.193505106	-0.080222538	0.936060265	0.993925061	n	All	A	n	n
cast_Faf1	68.139336	0.11505414	0.081660216	1.408937494	0.158853652	0.555052347	n	All	A	n	4
cast_Faf2	25.254988	-0.180745713	0.05144218	-3.513570236	0.000442128	0.01216249	s	All	A	n	n
cast_Faim	6.8011594	0.275017798	0.18021659	1.52604041	0.126999801	0.496181377	n	All	A	n	n
cast_Faim2	22.295744	-0.078584844	0.086211324	-0.911537373	0.362012303	0.810422913	n	All	A	n	n
cast_Fam102b	18.681236	0.093035999	0.363166931	0.256179709	0.797812076	0.975439847	n	All	A	3	n
cast_Fam104a	10.619712	-0.217923192	0.112107452	-1.943877837	0.051910184	0.296007074	n	All	A	n	n
cast_Fam105a	20.728035	-0.07758773	0.337639574	-0.229794537	0.81825143	0.976922817	n	All	A	n	n
cast_Fam107b	6.2049766	-0.28399944	0.310450047	-0.914799152	0.36029708	0.809219075	n	All	A	n	n
cast_Fam110b	35.131344	0.025762993	0.20222207	0.127399511	0.898624204	0.989292646	n	All	A	n	4
cast_Fam114a2	15.110469	-0.166297911	0.100058509	-1.662006686	0.096511434	0.427175053	n	All	A	n	n
cast_Fam117b	32.764164	0.077846592	0.127644536	0.609870146	0.54194783	0.914899361	n	All	A	n	n
cast_Fam118a	6.6809483	0.065957721	0.157649047	0.418383252	0.67566693	0.950609046	n	All	A	n	n
cast_Fam118b	15.263501	-0.183200206	0.144821813	-1.265004231	0.205869811	0.6345436	n	All	A	n	n
cast_Fam120a	21.740713	0.018326992	0.075757945	0.241915116	0.808845937	0.975589794	n	All	A	n	n
cast_Fam120b	30.919836	-0.133767578	0.089518951	-1.494293408	0.135098947	0.511724353	n	All	A	n	n
cast_Fam124a	10.182654	0.033738001	0.263344344	0.128113634	0.898059047	0.989060337	n	All	A	n	n
cast_Fam126a	25.113815	-0.134526119	0.184715459	-0.728288361	0.466437085	0.87968047	n	All	A	n	n
cast_Fam126b	13.076145	0.191905973	0.16995764	1.129140022	0.258838771	0.706957936	n	All	A	n	n
cast_Fam131a	38.193356	-0.141908775	0.159001673	-0.892498626	0.372125729	0.819478105	n	All	A	n	n
cast_Fam133b	22.17707	-0.120448304	0.063598884	-1.893874492	0.058241671	0.317133235	n	All	A	n	n
cast_Fam134b	33.237244	-0.067871298	0.266207765	-0.254956117	0.798756993	0.975439847	n	All	A	n	n
cast_Fam134c	16.717098	-0.135551688	0.149035354	-0.909527064	0.363071978	0.811399266	n	All	A	n	n
cast_Fam135a	40.783768	0.221562028	0.068742366	3.223078289	0.001268209	0.025896065	s	All	A	n	n
cast_Fam135b	58.439236	0.256696206	0.321583012	0.798226883	0.424738839	0.85653385	n	All	A	n	n
cast_Fam13a	13.187283	0.367100629	0.124317981	2.952916599	0.00314787	0.048976751	s	All	A	n	n
cast_Fam13b	23.56138	-0.100528991	0.070346285	-1.429058997	0.152987277	0.544199773	n	All	A	n	n
cast_Fam13c	46.590607	0.090187841	0.207844802	0.433919157	0.664347148	0.948366864	n	All	A	n	n
cast_Fam149b	22.597208	-0.050884707	0.0546955	-0.930327108	0.352201746	0.802406051	n	All	A	n	n
cast_Fam151b	6.8884816	0.002854614	0.124175748	0.0229885	0.981659446	0.99863929	n	All	A	n	n
cast_Fam155a	272.81073	0.118714284	0.260910066	0.455000783	0.649108676	0.945007275	n	All	A	n	n
cast_Fam160a2	10.891164	-0.125372241	0.10414077	-1.2038728	0.228638746	0.669270964	n	All	A	n	n
cast_Fam160b2	7.2108936	-0.18030001	0.114606128	-1.573214394	0.115669184	0.473595164	n	All	A	n	n
cast_Fam162a	13.673421	-0.149000676	0.101957356	-1.461401923	0.143905173	0.527492612	n	All	A	n	n
cast_Fam168a	64.44173	-0.168033422	0.063976549	-2.626484607	0.008627189	0.093908433	n	All	A	n	n
cast_Fam168b	23.346437	-0.207804321	0.115343726	-1.801609232	0.071606908	0.360781864	n	All	A	n	n
cast_Fam169a	13.091193	0.121882213	0.200952709	0.606521873	0.544168262	0.91620582	n	All	A	n	n
cast_Fam171a1	19.195724	0.184035055	0.171648391	1.072163003	0.283646825	0.734868298	n	All	A	n	n
cast_Fam171a2	7.4681454	-0.144090571	0.193647439	-0.744087149	0.456823753	0.877007671	n	All	A	n	n
cast_Fam171b	54.837006	0.126233889	0.148541135	0.849824457	0.39542269	0.837326738	n	All	A	n	n
cast_Fam172a	98.60783	0.241607192	0.045561085	5.302928882	1.14E-07	1.93E-05	s	All	A	n	n
cast_Fam174a	10.472021	0.00261051	0.121016787	0.021571473	0.982789789	0.99863929	n	All	A	n	n
cast_Fam175b	20.774677	-0.30404196	0.086498948	-3.514978695	0.000439789	0.012129371	s	All	A	n	n
cast_Fam178a	18.459822	0.052669556	0.098063131	0.537098448	0.591199613	0.929973323	n	All	A	n	n
cast_Fam179b	17.707094	0.07287255	0.077431773	0.941119472	0.346643638	0.797372078	n	All	A	n	n
cast_Fam184a	21.288881	0.045018797	0.227919706	0.197520424	0.8434203	0.980745067	n	All	A	n	n
cast_Fam184b	10.897019	0.322283134	0.2490503	1.294048369	0.195648714	0.619153368	n	All	A	n	n
cast_Fam185a	8.944533	0.05762826	0.094464214	0.61005388	0.541826116	0.914899361	n	All	A	n	n
cast_Fam188a	36.979755	0.2011654	0.121520156	1.655407685	0.097841828	0.429624199	n	All	A	n	n
cast_Fam188b	8.939142	-0.127143212	0.146972662	-0.86508069	0.386994502	0.829154699	n	All	A	n	n
cast_Fam189a1	68.61613	0.036117402	0.340769614	0.105987742	0.915592078	0.990670358	n	All	A	n	n
cast_Fam189a2	8.632936	-0.11163543	0.337951757	-0.330329486	0.741151015	0.965652858	n	All	A	n	n
cast_Fam193a	47.43546	-0.066477771	0.045090252	-1.47432688	0.140393601	0.521295463	n	All	A	n	n
cast_Fam193b	20.716291	-0.095429301	0.060349712	-1.581271849	0.113815893	0.469228312	n	All	A	n	n
cast_Fam195b	17.69444	-0.169694235	0.094534635	-1.795048294	0.072646006	0.363712811	n	All	A	n	n
cast_Fam196a	8.988629	-0.484468187	0.284955197	-1.700155645	0.089101653	0.408258982	n	All	A	n	n
cast_Fam19a1	145.69139	-0.019754019	0.285533279	-0.069182894	0.944844039	0.99558064	n	All	A	n	n
cast_Fam19a2	99.76487	0.237768569	0.280301971	0.848258643	0.396293945	0.837939568	n	All	A	n	n
cast_Fam19a5	13.566434	0.021470881	0.187693958	0.114393031	0.908926238	0.990670358	n	All	A	n	n
cast_Fam204a	17.1329	-0.202938917	0.085481593	-2.37406568	0.017593421	0.14938203	n	All	A	n	n
cast_Fam208a	27.627325	-0.035187354	0.092656405	-0.379761696	0.704122318	0.956637636	n	All	A	n	n
cast_Fam208b	13.647363	0.080976687	0.086083249	0.940678793	0.34686949	0.797465938	n	All	A	n	n
cast_Fam20a	21.507929	-0.558771952	0.488467844	-1.143927812	0.252653576	0.698945132	n	All	A	n	n
cast_Fam20b	14.625459	0.228518316	0.090500314	2.525055515	0.011568001	0.113960338	n	All	A	n	n
cast_Fam21	16.833899	0.10653188	0.118420434	0.89960724	0.368329303	0.815256787	n	All	A	n	n
cast_Fam210a	7.7468066	-0.221250207	0.079249892	-2.791804513	0.005241501	0.068101844	n	All	A	n	n
cast_Fam212b	8.5096655	0.051501094	0.186818079	0.275675109	0.782797615	0.973787149	n	All	A	3	n
cast_Fam213a	18.230658	-0.222042288	0.169633368	-1.308954074	0.190549908	0.612227548	n	All	A	n	n
cast_Fam214a	36.09422	0.079317475	0.079409407	0.9988423	0.317871091	0.77381068	n	All	A	n	n
cast_Fam214b	7.6233406	-0.092081746	0.163893976	-0.561837285	0.574226887	0.923818502	n	All	A	n	4
cast_Fam216a	6.4636235	-0.465278456	0.125389018	-3.710679467	0.000206704	0.007129534	s	All	A	n	n
cast_Fam222b	34.289745	-0.123530991	0.104432693	-1.182876618	0.23685805	0.680239855	n	All	A	n	n
cast_Fam227a	11.710704	-0.407906172	0.184010637	-2.216753221	0.02663996	0.192647588	n	All	A	n	n
cast_Fam228b	8.028964	0.204921007	0.161936744	1.265438601	0.205714145	0.6345436	n	All	A	n	n
cast_Fam234a	20.959356	-0.076725932	0.176349794	-0.435078092	0.663505745	0.948366864	n	All	A	n	n
cast_Fam234b	16.95179	0.016282232	0.09681463	0.168179459	0.8664421	0.98484293	n	All	A	n	n
cast_Fam32a	8.67241	-0.45585095	0.193174898	-2.359783564	0.0182856	0.152796309	n	All	A	n	n
cast_Fam3c	13.920208	-0.151409565	0.180971699	-0.836647753	0.402790595	0.844218379	n	All	A	n	n
cast_Fam45a	20.395689	-0.068298579	0.065832565	-1.037458875	0.299522052	0.754020165	n	All	A	n	n
cast_Fam49a	36.598083	0.095779072	0.171064656	0.559899828	0.575547766	0.924226656	n	All	A	n	n
cast_Fam49b	56.6023	-0.026221668	0.211632767	-0.12390174	0.901393076	0.989838165	n	All	A	n	n
cast_Fam53b	26.82782	0.0531708	0.20111534	0.264379634	0.791487403	0.975071064	n	All	A	n	n
cast_Fam57a	8.713851	0.050961756	0.179134004	0.284489571	0.776035225	0.972483382	n	All	A	n	n
cast_Fam63b	14.627765	0.137677408	0.138786931	0.992005566	0.32119481	0.777707956	n	All	A	n	n
cast_Fam65a	9.552928	-0.17114065	0.113252939	-1.511136494	0.130753679	0.502461607	n	All	A	n	n
cast_Fam65b	41.800983	-0.007410036	0.272340711	-0.027208698	0.978293278	0.99863929	n	All	A	n	n
cast_Fam69a	22.671255	0.103792334	0.16455623	0.630740839	0.528209992	0.908485123	n	All	A	n	n
cast_Fam69b	10.411039	-0.201466423	0.126707786	-1.590008227	0.111832951	0.464262429	n	All	A	n	n
cast_Fam73a	21.97628	0.167954776	0.100424561	1.672447203	0.094436171	0.422481782	n	All	A	3	n
cast_Fam73b	8.007445	-0.054597502	0.12827275	-0.425636009	0.670373097	0.949570959	n	All	A	n	n
cast_Fam76a	26.766512	-0.040013934	0.086819715	-0.460885345	0.644880867	0.943261735	n	All	A	n	4
cast_Fam76b	8.148111	0.11035871	0.107783057	1.023896644	0.305884095	0.760011273	n	All	A	n	n
cast_Fam78b	10.4805	0.218585181	0.264966741	0.824953273	0.40939812	0.849909309	n	All	A	n	n
cast_Fam81a	9.830735	-0.110900328	0.290249482	-0.382086221	0.702397412	0.956129709	n	All	A	n	n
cast_Fam91a1	8.376281	0.211297389	0.127241692	1.660598706	0.096794069	0.427175053	n	All	A	n	n
cast_Fam92a	10.180562	-0.062955732	0.082789239	-0.760433748	0.446995357	0.8694903	n	All	A	n	4
cast_Fam96b	7.761644	-0.42032099	0.162364638	-2.588747121	0.00963258	0.100576425	n	All	A	n	n
cast_Fancc	12.450845	0.197916937	0.125604691	1.575712947	0.115091972	0.472448091	n	All	A	n	n
cast_Fance	10.288559	-0.020594949	0.087103896	-0.236441197	0.813090332	0.976071215	n	All	A	n	n
cast_Fancl	13.70511	0.113434137	0.102448372	1.107232205	0.268193547	0.716481386	n	All	A	n	n
cast_Fancm	8.995872	0.009682699	0.108284846	0.08941878	0.928749099	0.992660575	n	All	A	n	n
cast_Far1	17.412676	-0.103149616	0.121578143	-0.848422365	0.396202792	0.837939568	n	All	A	n	n
cast_Far1os	7.109446	-0.539485234	0.182676433	-2.953228419	0.003144692	0.048976751	s	All	A	n	n
cast_Farp1	87.81769	0.191841101	0.246226941	0.779123112	0.435907197	0.862752386	n	All	A	n	n
cast_Farp2	11.227398	-0.102187673	0.083470846	-1.224231904	0.220864757	0.65675216	n	All	A	n	n
cast_Fars2	58.699238	0.097081194	0.083908992	1.15698201	0.247279711	0.694031721	n	All	A	n	n
cast_Farsa	15.921471	-0.196680205	0.07995088	-2.460012992	0.013893199	0.128136111	n	All	A	n	n
cast_Farsb	12.949638	0.085752645	0.081695081	1.049667185	0.293871156	0.745696104	n	All	A	n	n
cast_Fat1	9.573913	-0.038435639	0.270795019	-0.141936286	0.887130332	0.987913164	n	All	A	n	n
cast_Fat3	78.03875	0.075534812	0.252923562	0.298646799	0.765209553	0.971036251	n	All	A	n	n
cast_Fat4	14.664401	-0.067034804	0.26198051	-0.255877063	0.798045766	0.975439847	n	All	A	3	n
cast_Faxc	9.733852	0.013739984	0.217546927	0.063158711	0.949640123	0.99558064	n	All	A	n	4
cast_Fbf1	9.718499	0.081001802	0.116048244	0.698001106	0.485176502	0.888557298	n	All	A	n	n
cast_Fbn1	19.400766	0.242908133	0.289234906	0.839829938	0.401003745	0.842446101	n	All	A	n	n
cast_Fbn2	28.616144	-0.367109241	0.398351078	-0.921572104	0.356751815	0.806976214	n	All	A	n	n
cast_Fbrsl1	25.710428	0.079331957	0.107349592	0.739005664	0.459903558	0.878094999	n	All	A	n	n
cast_Fbxl12	7.944617	-0.042446848	0.102353256	-0.414709311	0.678354716	0.950916843	n	All	A	n	n
cast_Fbxl17	127.11847	0.085976713	0.055652415	1.544887364	0.12237351	0.488353521	n	All	A	n	n
cast_Fbxl18	9.822795	0.005987699	0.122572662	0.048850196	0.961038679	0.996223708	n	All	A	n	n
cast_Fbxl2	19.714767	-0.06426828	0.206824253	-0.310738607	0.755999345	0.969128479	n	All	A	n	n
cast_Fbxl20	64.605286	0.024708743	0.051312781	0.481531944	0.630138482	0.941708428	n	All	A	n	n
cast_Fbxl3	10.3157215	-0.150133528	0.177288341	-0.846832494	0.397088494	0.838336688	n	All	A	n	n
cast_Fbxl4	14.998429	0.361344601	0.098013334	3.686688201	0.000227191	0.007618704	s	All	A	n	4
cast_Fbxl5	18.343367	0.241316491	0.100826893	2.393374253	0.016694203	0.145264935	n	All	A	n	n
cast_Fbxl7	89.03183	-0.009720765	0.234841505	-0.041392877	0.966982691	0.996927754	n	All	A	n	n
cast_Fbxo18	10.418244	0.049660476	0.109326391	0.454240516	0.649655724	0.945007275	n	All	A	n	n
cast_Fbxo21	12.278584	-0.211516325	0.143255772	-1.476494261	0.139811255	0.520889719	n	All	A	n	n
cast_Fbxo25	8.641904	0.050009254	0.081381063	0.614507257	0.538880179	0.913418467	n	All	A	n	n
cast_Fbxo28	13.959613	-0.16925557	0.06480605	-2.611724846	0.009008673	0.096792418	n	All	A	n	n
cast_Fbxo3	15.005238	0.191060277	0.070810493	2.698191582	0.006971731	0.081753905	n	All	A	n	n
cast_Fbxo31	14.166946	-0.091840862	0.085179698	-1.078201306	0.280943929	0.731701492	n	All	A	n	n
cast_Fbxo32	12.127614	0.369515468	0.316123181	1.168897096	0.242445094	0.687542899	n	All	A	n	n
cast_Fbxo33	11.236343	-0.236869224	0.181894118	-1.302236853	0.192835431	0.615481688	n	All	A	n	n
cast_Fbxo36	10.793454	0.044495863	0.112147008	0.39676371	0.691541714	0.952900278	n	All	A	n	n
cast_Fbxo38	34.061226	-0.025427095	0.121105071	-0.20995896	0.833699704	0.979527068	n	All	A	n	n
cast_Fbxo41	8.846395	-0.128196198	0.284797883	-0.450130445	0.652616385	0.945979842	n	All	A	n	n
cast_Fbxo42	30.661354	-0.113150065	0.073254895	-1.544607574	0.122441213	0.488468095	n	All	A	n	4
cast_Fbxo44	15.516135	-0.220967837	0.166128867	-1.330098985	0.18348566	0.601989705	n	All	A	n	4
cast_Fbxo7	9.250361	0.092781103	0.225578534	0.411302889	0.680850452	0.95139148	n	All	A	n	n
cast_Fbxo8	14.711619	0.276820255	0.098715276	2.80422916	0.005043704	0.066695617	n	All	A	n	n
cast_Fbxw11	29.110374	0.006528799	0.084764185	0.077023084	0.938605181	0.993925061	n	All	A	n	n
cast_Fbxw2	11.737433	-0.23667925	0.082450666	-2.870555947	0.004097507	0.058651712	n	All	A	n	n
cast_Fbxw4	32.36331	-0.024761481	0.102596686	-0.241347763	0.809285596	0.975589794	n	All	A	n	n
cast_Fbxw5	11.041095	0.073269511	0.09251815	0.791947426	0.428391332	0.859255934	n	All	A	n	n
cast_Fbxw7	32.458187	0.019099241	0.111498595	0.171295799	0.863991184	0.984423408	n	All	A	3	n
cast_Fbxw8	14.538596	-0.089844151	0.06338931	-1.417339162	0.156383791	0.550241129	n	All	A	n	n
cast_Fbxw9	6.648205	-0.231517006	0.122247261	-1.89384207	0.058245976	0.317133235	n	All	A	n	n
cast_Fcf1	8.102309	-0.033636774	0.081920472	-0.41060279	0.681363818	0.95139148	n	All	A	n	n
cast_Fcho1	11.967053	-0.095841268	0.243251337	-0.394000994	0.693580305	0.953594254	n	All	A	n	n
cast_Fchsd2	84.525116	-0.040329095	0.248239349	-0.162460524	0.870943213	0.985404307	n	All	A	n	n
cast_Fdft1	8.106476	0.142705358	0.234131349	0.609509828	0.54218656	0.914899361	n	All	A	n	n
cast_Fdps	9.088727	-0.246502417	0.128776454	-1.914188574	0.055596065	0.308060721	n	All	A	3	n
cast_Fermt2	16.007719	-0.051580056	0.193669363	-0.266330487	0.789984696	0.974623901	n	All	A	n	n
cast_Fez1	23.814577	-0.078773759	0.204051171	-0.386049043	0.699460348	0.955892728	n	All	A	n	n
cast_Fez2	10.752338	0.126376452	0.219161245	0.576636858	0.564184795	0.922037141	n	All	A	n	n
cast_Fgd4	35.45722	0.152693152	0.168703223	0.905099201	0.365412835	0.813326984	n	All	A	n	n
cast_Fgf1	11.452939	0.267640065	0.331520913	0.807309748	0.419488049	0.855349279	n	All	A	n	n
cast_Fgf10	8.669553	0.067108871	0.331239035	0.202599525	0.839448062	0.980483745	n	All	A	n	n
cast_Fgf12	81.88348	0.195467446	0.26997329	0.724025127	0.469050309	0.880703849	n	All	A	n	n
cast_Fgf14	155.0579	0.150862026	0.270052409	0.558639809	0.576407566	0.924344375	n	All	A	n	n
cast_Fgfr1	37.326103	-0.183079117	0.254395545	-0.719663219	0.471732377	0.882663693	n	All	A	n	n
cast_Fgfr1op	24.314707	0.056277518	0.131378815	0.428360674	0.668388552	0.94932585	n	All	A	n	n
cast_Fgfr1op2	15.237597	-0.261521008	0.107295227	-2.437396477	0.014793449	0.133851729	n	All	A	n	n
cast_Fgfr2	50.63261	-0.055447408	0.423513838	-0.130922304	0.89583677	0.988770811	n	All	A	n	n
cast_Fggy	26.704664	0.473297205	0.151823064	3.117426248	0.001824376	0.033473408	s	All	A	n	4
cast_Fhit	53.91681	0.203147289	0.254850945	0.797121974	0.425380195	0.857149237	n	All	A	n	n
cast_Fhl2	9.540532	0.239826873	0.268758083	0.892352226	0.372204169	0.819524762	n	All	A	n	n
cast_Fhod3	20.814718	0.047161454	0.310121194	0.152074269	0.879128359	0.985808329	n	All	A	n	n
cast_Fibp	13.8282585	-0.182359413	0.12365703	-1.474719336	0.140288015	0.5211738	n	All	A	n	n
cast_Fig4	14.593982	0.078753089	0.082919734	0.949750866	0.342238857	0.793457564	n	All	A	n	n
cast_Filip1l	10.749162	-0.577521097	0.158569156	-3.642077122	0.000270447	0.008621779	s	All	A	n	n
cast_Fip1l1	39.640717	0.085431356	0.158224291	0.539938309	0.589239578	0.929851326	n	All	A	n	n
cast_Fis1	6.2650104	-0.209452118	0.103704695	-2.019697543	0.04341477	0.264641541	n	All	A	n	n
cast_Fjx1	13.785441	-0.15918529	0.28917303	-0.550484565	0.581987061	0.927844053	n	All	A	n	n
cast_Fkbp15	29.64789	0.086775017	0.104757028	0.828345545	0.407474836	0.848494252	n	All	A	n	4
cast_Fkbp1a	10.150727	-0.150537642	0.150662984	-0.999168066	0.317713283	0.773587935	n	All	A	n	n
cast_Fkbp2	17.554123	-0.407761415	0.138315218	-2.948058942	0.003197761	0.049645064	s	All	A	n	n
cast_Fkbp3	16.284222	-0.221630772	0.113709041	-1.949104224	0.051282979	0.293772618	n	All	A	n	n
cast_Fkbp4	5.8187203	-0.142799826	0.146647973	-0.973759289	0.330176071	0.78455184	n	All	A	n	n
cast_Fkbp5	15.576176	0.083639993	0.253103288	0.330457948	0.741053962	0.965645249	n	All	A	n	n
cast_Fkbp9	8.39422	-0.361331228	0.274615824	-1.315769874	0.188251293	0.608296593	n	All	A	n	n
cast_Fkrp	7.3591404	-0.095589119	0.150816852	-0.633809272	0.526205301	0.906996987	n	All	A	n	n
cast_Fktn	16.524778	0.182692305	0.076429451	2.390339099	0.016832823	0.14602729	n	All	A	n	4
cast_Flad1	11.800988	-0.426735064	0.076761868	-5.559206334	2.71E-08	6.36E-06	s	All	A	3	n
cast_Flii	10.118047	-0.170423085	0.160801133	-1.059837588	0.289218493	0.740983267	n	All	A	n	n
cast_Flnb	39.439556	0.030736045	0.114059852	0.269472957	0.78756575	0.973914875	n	All	A	n	n
cast_Flot2	14.49619	-0.08647293	0.112187665	-0.77078821	0.440832476	0.864867882	n	All	A	n	n
cast_Flrt2	48.981277	-0.092315334	0.193191145	-0.477844543	0.632760855	0.941801028	n	All	A	n	n
cast_Fmc1	8.777015	-0.58921993	0.166944269	-3.529440896	0.000416439	0.011619695	s	All	A	n	n
cast_Fmn1	67.618454	0.525225031	0.210990674	2.489328178	0.012798477	0.122204915	n	All	A	n	n
cast_Fmn2	83.139984	0.115744986	0.279540101	0.414055033	0.678833803	0.950967232	n	All	A	n	n
cast_Fmnl2	132.3679	0.066746224	0.114067747	0.58514546	0.558449914	0.919372349	n	All	A	n	n
cast_Fn3k	7.506414	-0.08342436	0.119313397	-0.699203624	0.484424786	0.888557298	n	All	A	n	n
cast_Fnbp1	108.77755	-0.067035827	0.242510436	-0.276424502	0.782222039	0.973620185	n	All	A	n	n
cast_Fnbp1l	10.369046	-0.343664221	0.328867739	-1.044992197	0.296026576	0.749305819	n	All	A	3	n
cast_Fndc1	9.819389	0.282872144	0.255154614	1.10863033	0.267589688	0.716475645	n	All	A	n	n
cast_Fndc3a	24.439537	0.119332706	0.112140211	1.064138406	0.287266005	0.738757742	n	All	A	n	n
cast_Fndc3b	22.76032	-0.040779283	0.15690109	-0.259904396	0.79493752	0.975439847	n	All	A	3	n
cast_Fndc9	24.296974	-0.157438696	0.330557499	-0.476282331	0.633873251	0.941939197	n	All	A	n	n
cast_Fnip1	31.00527	0.158640068	0.063441869	2.500557934	0.012399785	0.119926029	n	All	A	n	n
cast_Fnip2	41.784428	0.171618011	0.121406081	1.413586619	0.157483312	0.552774923	n	All	A	3	n
cast_Fnta	10.649612	0.094944274	0.106970985	0.887570341	0.374771914	0.821900982	n	All	A	n	n
cast_Fntb	23.249235	-0.012937451	0.163106062	-0.079319251	0.936778694	0.993925061	n	All	A	n	n
cast_Focad	72.70954	0.225343403	0.199503138	1.129523098	0.258677231	0.706893068	n	All	A	n	4
cast_Fopnl	8.975623	-0.265424459	0.091158189	-2.911690799	0.003594783	0.053377305	n	All	A	n	n
cast_Foxj3	32.838177	0.046678458	0.050512159	0.924103407	0.35543248	0.805367921	n	All	A	n	4
cast_Foxk1	24.274755	-0.087784681	0.099107773	-0.885749715	0.375752412	0.821900982	n	All	A	n	n
cast_Foxk2	22.093916	-0.046140535	0.068951334	-0.669175372	0.503383615	0.896351542	n	All	A	n	n
cast_Foxn3	73.283035	0.060157532	0.21864985	0.275131822	0.783214964	0.973834161	n	All	A	n	n
cast_Foxo1	25.62104	0.157890003	0.222897246	0.708353316	0.478725875	0.885943011	n	All	A	3	n
[truncated: 149,767 more rows]
