# Supplementary material for: Aging activates escape of the silent X chromosome in the female mouse hippocampus
Source: Sci Adv. 2025 Mar 5;11(10):eads8169. doi: 10.1126/sciadv.ads8169 (PMC11881916; doi:10.1126/sciadv.ads8169)
Supplement: Supplementary file 3 — Data S1 to S8 [file sciadv.ads8169_data_s1_to_s8.zip › ads8169_data_s5.csv]

DEG	gene	baseMean	log2FoldChange	lfcSE	stat	pvalue	padj	sig	X	xchr	Direction_Gadek	Gadek=Ximerakis	gadek=Hajdarovik_astro	Gadek=Hajdarovik_in	Gadek=Hajdarovik_mg	Gadek=Hajdarovik_neuro	Gadek=Hajdarovik_astro	Gadek=Hajdarovik_OPC	sum
cast_2210408I21Rik	2210408I21Rik	29.207354	0.412236394	0.119007897	3.463941501	0.000532322	0.013955423	s	All	A	Aging	#N/A	#N/A	#N/A	#N/A	#N/A	#N/A	#N/A	0
mus__B230209E15Rik	B230209E15Rik	19.26383	1.754909252	0.19966797	8.789137543	1.51E-18	2.16E-14	s	All	A	Aging	#N/A	#N/A	#N/A	#N/A	1	#N/A	#N/A	1
mus__Slirp	Slirp	8.324866	-0.897567472	0.10805505	-8.306575916	9.85E-17	7.05E-13	s	All	A	young	0	#N/A	#N/A	#N/A	1	#N/A	#N/A	1
mus__Gm26749	Gm26749	10.9613695	-0.463322082	0.059247642	-7.8200932	5.28E-15	2.52E-11	s	All	A	young	#N/A	#N/A	#N/A	#N/A	#N/A	#N/A	#N/A	0
cast_Gm26836	Gm26836	23.704119	-0.792961284	0.103961109	-7.627480072	2.39E-14	8.57E-11	s	All	A	young	#N/A	#N/A	#N/A	#N/A	#N/A	#N/A	#N/A	0
mus__Ccdc107	Ccdc107	14.434892	-0.57441728	0.078328424	-7.33344613	2.24E-13	6.42E-10	s	All	A	young	1	#N/A	#N/A	#N/A	#N/A	#N/A	#N/A	1
cast_Ttr	Ttr	195.3478	-2.008592912	0.277791265	-7.230583412	4.81E-13	1.15E-09	s	All	A	young	1	0	0	0	0	0	0	1
cast_Ptbp2	Ptbp2	41.277885	0.282977835	0.039596283	7.146575743	8.90E-13	1.82E-09	s	All	A	Aging	0	#N/A	#N/A	#N/A	1	#N/A	#N/A	1
mus__Ttr	Ttr	198.3598	-1.93727658	0.278647508	-6.95242744	3.59E-12	6.42E-09	s	All	A	young	1	0	0	0	0	0	0	1
mus__Chaserr	Chaserr	49.27203	-0.398354429	0.057701909	-6.903661148	5.07E-12	7.25E-09	s	All	A	young	#N/A	#N/A	#N/A	#N/A	#N/A	#N/A	#N/A	0
mus__Gm14798	Gm14798	12.542672	-0.598569714	0.086560524	-6.915042601	4.68E-12	7.25E-09	s	All	A	young	#N/A	#N/A	#N/A	#N/A	#N/A	#N/A	#N/A	0
mus__Gm10634	Gm10634	9.497457	0.541289779	0.079136248	6.839972761	7.92E-12	1.03E-08	s	All	A	Aging	#N/A	#N/A	#N/A	#N/A	#N/A	#N/A	#N/A	0
cast_Zfp511	Zfp511	9.449728	-0.711319286	0.104571986	-6.802197378	1.03E-11	1.23E-08	s	All	A	young	1	#N/A	#N/A	#N/A	1	#N/A	#N/A	2
mus__Zfp511	Zfp511	10.250077	-0.583456657	0.086196403	-6.768921178	1.30E-11	1.43E-08	s	All	A	young	1	#N/A	#N/A	#N/A	1	#N/A	#N/A	2
mus__Manf	Manf	21.808657	-0.451636319	0.067408645	-6.699976253	2.08E-11	2.13E-08	s	All	A	young	0	#N/A	#N/A	#N/A	#N/A	#N/A	#N/A	0
mus__Uvssa	Uvssa	8.102042	0.635775702	0.09522765	6.676377105	2.45E-11	2.34E-08	s	All	A	Aging	#N/A	#N/A	#N/A	#N/A	#N/A	#N/A	#N/A	0
cast_MGP_CASTEiJ_G0016822	MGP_CASTEiJ_G0016822	18.05161	-0.489817871	0.075027417	-6.528518364	6.64E-11	5.94E-08	s	All	A	young	#N/A	#N/A	#N/A	#N/A	#N/A	#N/A	#N/A	0
mus__Preb	Preb	21.07894	-0.389630926	0.059955915	-6.498623616	8.11E-11	6.83E-08	s	All	A	young	#N/A	#N/A	#N/A	#N/A	1	#N/A	#N/A	1
mus__Gt(ROSA)26Sor	Gt(ROSA)26Sor	12.70246	-0.483427449	0.07463015	-6.477642729	9.32E-11	7.41E-08	s	All	A	young	1	#N/A	#N/A	#N/A	1	#N/A	#N/A	2
cast_Gm26724	Gm26724	11.766528	-0.725103061	0.112531119	-6.44357818	1.17E-10	8.79E-08	s	All	A	young	#N/A	#N/A	#N/A	#N/A	#N/A	#N/A	#N/A	0
mus__Xpo4	Xpo4	19.770893	0.308352136	0.047945045	6.431366135	1.26E-10	9.05E-08	s	All	A	Aging	#N/A	#N/A	#N/A	#N/A	#N/A	#N/A	#N/A	0
mus__Isca2	Isca2	15.302434	-0.395986774	0.062349946	-6.351036328	2.14E-10	1.46E-07	s	All	A	young	1	#N/A	#N/A	#N/A	1	#N/A	#N/A	2
cast_Swt1	Swt1	31.326698	-0.372414472	0.05881772	-6.331671304	2.43E-10	1.58E-07	s	All	A	young	0	#N/A	#N/A	#N/A	#N/A	#N/A	#N/A	0
cast_Ercc6l2	Ercc6l2	15.3302145	0.498924494	0.079645106	6.264345893	3.74E-10	2.24E-07	s	All	A	Aging	1	#N/A	#N/A	#N/A	#N/A	#N/A	#N/A	1
mus__Tpr	Tpr	48.730984	-0.251306129	0.040121665	-6.263601745	3.76E-10	2.24E-07	s	All	A	young	0	#N/A	#N/A	#N/A	1	#N/A	#N/A	1
mus__Zfp266	Zfp266	47.591007	-0.388240456	0.062600381	-6.201886477	5.58E-10	3.19E-07	s	All	A	young	#N/A	#N/A	#N/A	#N/A	1	#N/A	#N/A	1
cast_Parp6	Parp6	8.946185	-0.502158221	0.08120383	-6.183922891	6.25E-10	3.43E-07	s	All	A	young	1	#N/A	#N/A	#N/A	0	#N/A	#N/A	1
mus__1110038F14Rik	1110038F14Rik	15.212066	-0.470110117	0.076085476	-6.178710375	6.46E-10	3.43E-07	s	All	A	young	#N/A	#N/A	#N/A	#N/A	0	#N/A	#N/A	0
mus__Clk2	Clk2	7.07938	-0.556815647	0.090452622	-6.155881759	7.47E-10	3.82E-07	s	All	A	young	#N/A	#N/A	#N/A	#N/A	0	#N/A	#N/A	0
mus__Tmbim6	Tmbim6	7.9832215	-0.573225472	0.093554599	-6.127175747	8.95E-10	4.42E-07	s	All	A	young	1	#N/A	#N/A	#N/A	1	#N/A	#N/A	2
cast_Plekhj1	Plekhj1	17.90973	-0.410342464	0.06753067	-6.07638671	1.23E-09	5.86E-07	s	All	A	young	1	#N/A	#N/A	#N/A	1	#N/A	#N/A	2
cast_3110056K07Rik	3110056K07Rik	23.48661	-0.340643283	0.056724436	-6.005229911	1.91E-09	8.82E-07	s	All	A	young	#N/A	#N/A	#N/A	#N/A	#N/A	#N/A	#N/A	0
mus__Uba5	Uba5	19.290495	-0.401799256	0.066980785	-5.998724182	1.99E-09	8.90E-07	s	All	A	young	#N/A	#N/A	#N/A	#N/A	1	#N/A	#N/A	1
cast_Tra2a	Tra2a	50.41356	-0.45512399	0.076068611	-5.983072201	2.19E-09	9.50E-07	s	All	A	young	0	#N/A	#N/A	#N/A	#N/A	#N/A	#N/A	0
cast_Gm16552	Gm16552	8.077512	-0.690031572	0.115859045	-5.955785085	2.59E-09	1.03E-06	s	All	A	young	#N/A	#N/A	#N/A	#N/A	#N/A	#N/A	#N/A	0
mus__Naxd	Naxd	26.243963	-0.376788215	0.063266598	-5.955563105	2.59E-09	1.03E-06	s	All	A	young	#N/A	#N/A	#N/A	#N/A	1	#N/A	#N/A	1
mus__Uqcc5	Uqcc5	11.043321	-0.488001407	0.081863979	-5.961124928	2.51E-09	1.03E-06	s	All	A	young	#N/A	#N/A	#N/A	#N/A	#N/A	#N/A	#N/A	0
cast_Smyd4	Smyd4	12.57636	0.496675307	0.08352125	5.946693915	2.74E-09	1.06E-06	s	All	A	Aging	1	#N/A	#N/A	#N/A	#N/A	#N/A	#N/A	1
mus__Gm48530	Gm48530	11.645129	2.344384808	0.395223826	5.931790179	3.00E-09	1.13E-06	s	All	A	Aging	#N/A	#N/A	#N/A	#N/A	#N/A	#N/A	#N/A	0
mus__Psmc4	Psmc4	11.989102	-0.438273524	0.073992501	-5.923215421	3.16E-09	1.16E-06	s	All	A	young	#N/A	#N/A	#N/A	#N/A	1	#N/A	#N/A	1
cast_Manf	Manf	16.757738	-0.3791906	0.06431763	-5.895593446	3.73E-09	1.34E-06	s	All	A	young	0	#N/A	#N/A	#N/A	#N/A	#N/A	#N/A	0
cast_Snx3	Snx3	24.438253	-0.321673057	0.054756453	-5.874614605	4.24E-09	1.48E-06	s	All	A	young	1	#N/A	#N/A	#N/A	1	#N/A	#N/A	2
cast_Dnaja1	Dnaja1	9.612561	-0.435163836	0.074130844	-5.870212878	4.35E-09	1.48E-06	s	All	A	young	0	#N/A	#N/A	#N/A	0	#N/A	#N/A	0
mus__Lrba	Lrba	88.02731	0.199339205	0.033993757	5.863994499	4.52E-09	1.50E-06	s	All	A	Aging	1	#N/A	#N/A	#N/A	#N/A	#N/A	#N/A	1
mus__Ube2v2	Ube2v2	34.76152	-0.326581591	0.055814899	-5.851154378	4.88E-09	1.59E-06	s	All	A	young	1	#N/A	#N/A	#N/A	0	#N/A	#N/A	1
cast_Rnf138	Rnf138	12.615703	-0.569050555	0.097712379	-5.823730427	5.75E-09	1.83E-06	s	All	A	young	1	#N/A	#N/A	#N/A	1	#N/A	#N/A	2
mus__Gm13830	Gm13830	7.091366	-0.475198044	0.082161865	-5.783681318	7.31E-09	2.27E-06	s	All	A	young	#N/A	#N/A	#N/A	#N/A	#N/A	#N/A	#N/A	0
mus__Banp	Banp	21.453142	-0.561062529	0.09798515	-5.725995496	1.03E-08	3.13E-06	s	All	A	young	0	#N/A	#N/A	#N/A	#N/A	#N/A	#N/A	0
mus__Rnf138	Rnf138	28.332922	-0.368532718	0.064439897	-5.719014708	1.07E-08	3.20E-06	s	All	A	young	1	#N/A	#N/A	#N/A	1	#N/A	#N/A	2
mus__Zcchc9	Zcchc9	14.735494	-0.330942085	0.057919579	-5.713820574	1.10E-08	3.23E-06	s	All	A	young	0	#N/A	#N/A	#N/A	#N/A	#N/A	#N/A	0
cast_Jkamp	Jkamp	11.644132	-0.482101825	0.084529165	-5.70337853	1.17E-08	3.30E-06	s	All	A	young	1	#N/A	#N/A	#N/A	#N/A	#N/A	#N/A	1
cast_Rsbn1l	Rsbn1l	42.898434	-0.264310433	0.046322101	-5.705924977	1.16E-08	3.30E-06	s	All	A	young	0	#N/A	#N/A	#N/A	1	#N/A	#N/A	1
mus__Gm36279	Gm36279	8.905127	-0.545388753	0.096636387	-5.643720445	1.66E-08	4.58E-06	s	All	A	young	#N/A	#N/A	#N/A	#N/A	#N/A	#N/A	#N/A	0
mus__Npcd	Npcd	7.558819	0.905597174	0.16055459	5.640431547	1.70E-08	4.58E-06	s	All	A	Aging	#N/A	#N/A	#N/A	#N/A	#N/A	#N/A	#N/A	0
cast_Gpatch2	Gpatch2	38.004223	0.290013721	0.051516767	5.629501577	1.81E-08	4.79E-06	s	All	A	Aging	#N/A	#N/A	#N/A	#N/A	#N/A	#N/A	#N/A	0
mus__Snrpb	Snrpb	11.984794	-0.508196393	0.090347708	-5.624895247	1.86E-08	4.83E-06	s	All	A	young	#N/A	#N/A	#N/A	#N/A	1	#N/A	#N/A	1
cast_4732440D04Rik	4732440D04Rik	7.863627	-0.688933902	0.122774437	-5.61137905	2.01E-08	5.13E-06	s	All	A	young	#N/A	#N/A	#N/A	#N/A	1	#N/A	#N/A	1
cast_Exoc7	Exoc7	15.038452	-0.333357532	0.05948377	-5.604176305	2.09E-08	5.25E-06	s	All	A	young	#N/A	#N/A	#N/A	#N/A	1	#N/A	#N/A	1
mus__Wdcp	Wdcp	9.34109	-0.533716378	0.09539958	-5.594535921	2.21E-08	5.46E-06	s	All	A	young	#N/A	#N/A	#N/A	#N/A	1	#N/A	#N/A	1
cast_Cnih2	Cnih2	13.985508	-0.708035743	0.126771492	-5.585133802	2.34E-08	5.67E-06	s	All	A	young	1	#N/A	#N/A	#N/A	#N/A	#N/A	#N/A	1
cast_Flad1	Flad1	11.800988	-0.426735064	0.076761868	-5.559206334	2.71E-08	6.36E-06	s	All	A	young	#N/A	#N/A	#N/A	#N/A	1	#N/A	#N/A	1
cast_Hspa4	Hspa4	41.542007	-0.326383922	0.058687576	-5.561380183	2.68E-08	6.36E-06	s	All	A	young	#N/A	#N/A	#N/A	#N/A	1	#N/A	#N/A	1
cast_Tomm22	Tomm22	11.087771	-0.381215867	0.068649823	-5.553049524	2.81E-08	6.48E-06	s	All	A	young	1	#N/A	#N/A	#N/A	#N/A	#N/A	#N/A	1
cast_MGP_CASTEiJ_G0003980	MGP_CASTEiJ_G0003980	7.5084343	-0.40257324	0.07257181	-5.547239904	2.90E-08	6.59E-06	s	All	A	young	#N/A	#N/A	#N/A	#N/A	#N/A	#N/A	#N/A	0
cast_Gm44686	Gm44686	11.157641	-0.610528814	0.110366583	-5.531826737	3.17E-08	7.09E-06	s	All	A	young	#N/A	#N/A	#N/A	#N/A	#N/A	#N/A	#N/A	0
cast_Ssu72	Ssu72	12.148773	-0.341050541	0.061783133	-5.520123782	3.39E-08	7.38E-06	s	All	A	young	1	#N/A	#N/A	#N/A	1	#N/A	#N/A	2
mus__Snhg6	Snhg6	12.755894	-0.612419711	0.110960638	-5.519251881	3.40E-08	7.38E-06	s	All	A	young	#N/A	#N/A	#N/A	#N/A	#N/A	#N/A	#N/A	0
mus__Nudt5	Nudt5	13.204086	-0.445951916	0.080866058	-5.514698323	3.49E-08	7.46E-06	s	All	A	young	#N/A	#N/A	#N/A	#N/A	1	#N/A	#N/A	1
cast_Nhlrc2	Nhlrc2	23.957148	0.2616329	0.047752098	5.478982324	4.28E-08	8.87E-06	s	All	A	Aging	1	#N/A	#N/A	#N/A	0	#N/A	#N/A	1
mus__Mrps18a	Mrps18a	19.68714	-0.370772277	0.067669483	-5.479165227	4.27E-08	8.87E-06	s	All	A	young	#N/A	#N/A	#N/A	#N/A	1	#N/A	#N/A	1
cast_Gm26798	Gm26798	6.777614	-0.759636508	0.139175229	-5.45813012	4.81E-08	9.57E-06	s	All	A	young	#N/A	#N/A	#N/A	#N/A	#N/A	#N/A	#N/A	0
cast_Ndufaf4	Ndufaf4	13.989952	-0.440828021	0.080746498	-5.459407306	4.78E-08	9.57E-06	s	All	A	young	0	#N/A	#N/A	#N/A	#N/A	#N/A	#N/A	0
cast_Uba5	Uba5	14.425209	-0.407365263	0.074624702	-5.458852767	4.79E-08	9.57E-06	s	All	A	young	#N/A	#N/A	#N/A	#N/A	1	#N/A	#N/A	1
mus__C4b	C4b	20.900963	1.762834982	0.323152715	5.455114259	4.89E-08	9.60E-06	s	All	A	Aging	1	1	#N/A	#N/A	#N/A	1	1	4
cast_Cog5	Cog5	59.807034	0.211188176	0.038733159	5.45238709	4.97E-08	9.61E-06	s	All	A	Aging	#N/A	#N/A	#N/A	#N/A	1	#N/A	#N/A	1
cast_MGP_CASTEiJ_G0017406	MGP_CASTEiJ_G0017406	9.096168	-0.663755004	0.121831317	-5.448147655	5.09E-08	9.71E-06	s	All	A	young	#N/A	#N/A	#N/A	#N/A	#N/A	#N/A	#N/A	0
mus__Cog8	Cog8	8.153319	-0.458026329	0.084119289	-5.44496194	5.18E-08	9.76E-06	s	All	A	young	#N/A	#N/A	#N/A	#N/A	1	#N/A	#N/A	1
cast_Lrba	Lrba	78.236694	0.225438357	0.041446385	5.43927669	5.35E-08	9.82E-06	s	All	A	Aging	1	#N/A	#N/A	#N/A	#N/A	#N/A	#N/A	1
mus__Cope	Cope	8.213518	-0.47650922	0.087580266	-5.440828653	5.30E-08	9.82E-06	s	All	A	young	1	#N/A	#N/A	#N/A	1	#N/A	#N/A	2
cast_Mrps18a	Mrps18a	18.512829	-0.365627177	0.067250298	-5.436811243	5.42E-08	9.83E-06	s	All	A	young	#N/A	#N/A	#N/A	#N/A	1	#N/A	#N/A	1
cast_Atp5o	Atp5o	64.640205	-0.452208267	0.083217912	-5.434025601	5.51E-08	9.86E-06	s	All	A	young	1	#N/A	#N/A	#N/A	#N/A	#N/A	#N/A	1
mus__Pex13	Pex13	15.816727	-0.490658842	0.091036505	-5.389693311	7.06E-08	1.25E-05	s	All	A	young	#N/A	#N/A	#N/A	#N/A	1	#N/A	#N/A	1
mus__Atp6v0b	Atp6v0b	114.17153	-0.396676666	0.074234795	-5.343540975	9.11E-08	1.59E-05	s	All	A	young	#N/A	#N/A	#N/A	#N/A	#N/A	#N/A	#N/A	0
mus__Hspa4	Hspa4	41.369186	-0.3258823	0.061313033	-5.315057559	1.07E-07	1.84E-05	s	All	A	young	#N/A	#N/A	#N/A	#N/A	1	#N/A	#N/A	1
cast_Fam172a	Fam172a	98.60783	0.241607192	0.045561085	5.302928882	1.14E-07	1.93E-05	s	All	A	Aging	1	#N/A	#N/A	#N/A	0	#N/A	#N/A	1
cast_Sil1	Sil1	29.728392	0.408473411	0.077041949	5.301961032	1.15E-07	1.93E-05	s	All	A	Aging	#N/A	#N/A	#N/A	#N/A	0	#N/A	#N/A	0
mus__Utp11	Utp11	14.000236	-0.346041125	0.065565357	-5.277804329	1.31E-07	2.18E-05	s	All	A	young	#N/A	#N/A	#N/A	#N/A	1	#N/A	#N/A	1
cast_Kantr	Kantr	6.35364	-2.01129472	0.381716537	-5.269079339	1.37E-07	2.26E-05	s	All	X	young	#N/A	#N/A	#N/A	#N/A	0	#N/A	#N/A	0
cast_Preb	Preb	15.594821	-0.371949693	0.07062694	-5.266399634	1.39E-07	2.26E-05	s	All	A	young	#N/A	#N/A	#N/A	#N/A	1	#N/A	#N/A	1
mus__Sem1	Sem1	15.371812	-0.404222107	0.076985895	-5.25059954	1.52E-07	2.44E-05	s	All	A	young	#N/A	#N/A	#N/A	#N/A	#N/A	#N/A	#N/A	0
cast_Gtpbp6	Gtpbp6	12.840966	-0.475847178	0.091076785	-5.224681334	1.74E-07	2.77E-05	s	All	A	young	#N/A	#N/A	#N/A	#N/A	#N/A	#N/A	#N/A	0
cast_Zfp260	Zfp260	17.144213	-0.368963543	0.070674765	-5.220583923	1.78E-07	2.81E-05	s	All	A	young	#N/A	#N/A	#N/A	#N/A	0	#N/A	#N/A	0
cast_Stip1	Stip1	8.562631	-0.568778851	0.109182012	-5.20945568	1.89E-07	2.93E-05	s	All	A	young	0	#N/A	#N/A	#N/A	#N/A	#N/A	#N/A	0
mus__Smyd4	Smyd4	14.418199	0.491020397	0.094272277	5.208534402	1.90E-07	2.93E-05	s	All	A	Aging	1	#N/A	#N/A	#N/A	#N/A	#N/A	#N/A	1
mus__Gpatch2	Gpatch2	39.55312	0.312527781	0.060044404	5.204944367	1.94E-07	2.95E-05	s	All	A	Aging	#N/A	#N/A	#N/A	#N/A	#N/A	#N/A	#N/A	0
mus__Josd1	Josd1	6.449145	-0.589763301	0.113400217	-5.20072465	1.99E-07	2.99E-05	s	All	A	young	0	#N/A	#N/A	#N/A	1	#N/A	#N/A	1
mus__Mccc2	Mccc2	17.292776	0.403187025	0.077551158	5.198981388	2.00E-07	2.99E-05	s	All	A	Aging	0	#N/A	#N/A	#N/A	0	#N/A	#N/A	0
mus__Ostc	Ostc	12.142461	-0.505019176	0.097447527	-5.182472976	2.19E-07	3.23E-05	s	All	A	young	1	#N/A	#N/A	#N/A	1	#N/A	#N/A	2
cast_Ccdc107	Ccdc107	12.846717	-0.49021384	0.094785958	-5.17179814	2.32E-07	3.32E-05	s	All	A	young	1	#N/A	#N/A	#N/A	#N/A	#N/A	#N/A	1
cast_Cdk12	Cdk12	31.119669	0.216758448	0.041913363	5.17158335	2.32E-07	3.32E-05	s	All	A	Aging	1	#N/A	#N/A	#N/A	1	#N/A	#N/A	2
mus__Snhg12	Snhg12	11.937352	-0.388774793	0.075145335	-5.173638433	2.30E-07	3.32E-05	s	All	A	young	0	#N/A	#N/A	#N/A	#N/A	#N/A	#N/A	0
mus__Gm35417	Gm35417	12.561189	-0.561250935	0.108728905	-5.16192943	2.44E-07	3.46E-05	s	All	A	young	#N/A	#N/A	#N/A	#N/A	#N/A	#N/A	#N/A	0
cast_Rprd2	Rprd2	29.191643	-0.261820816	0.050783378	-5.155639966	2.53E-07	3.55E-05	s	All	A	young	#N/A	#N/A	#N/A	#N/A	#N/A	#N/A	#N/A	0
cast_Tmbim6	Tmbim6	8.108921	-0.659190729	0.128301426	-5.137828569	2.78E-07	3.86E-05	s	All	A	young	1	#N/A	#N/A	#N/A	1	#N/A	#N/A	2
cast_Cox6a1	Cox6a1	16.01006	-0.628556862	0.122624393	-5.12587134	2.96E-07	4.08E-05	s	All	A	young	1	0	#N/A	0	0	0	#N/A	1
mus__Trappc4	Trappc4	16.825079	-0.429395713	0.083815424	-5.123110936	3.01E-07	4.10E-05	s	All	A	young	#N/A	#N/A	#N/A	#N/A	1	#N/A	#N/A	1
mus__Eif3c	Eif3c	25.148722	-0.503412506	0.098434283	-5.114198915	3.15E-07	4.25E-05	s	All	A	young	0	#N/A	#N/A	#N/A	1	#N/A	#N/A	1
mus__Gm50013	Gm50013	9.408326	-0.482234223	0.094448357	-5.105797889	3.29E-07	4.41E-05	s	All	A	young	#N/A	#N/A	#N/A	#N/A	#N/A	#N/A	#N/A	0
cast_Mrps17	Mrps17	14.439279	-0.386471599	0.076001416	-5.085057891	3.68E-07	4.87E-05	s	All	A	young	1	#N/A	#N/A	#N/A	#N/A	#N/A	#N/A	1
cast_Atp6v0b	Atp6v0b	138.71812	-0.431909742	0.08534325	-5.060854188	4.17E-07	5.48E-05	s	All	A	young	#N/A	#N/A	#N/A	#N/A	#N/A	#N/A	#N/A	0
cast_MGP_CASTEiJ_G0007225	MGP_CASTEiJ_G0007225	34.268326	-0.479081285	0.094896702	-5.048450291	4.45E-07	5.80E-05	s	All	A	young	#N/A	#N/A	#N/A	#N/A	#N/A	#N/A	#N/A	0
mus__Exosc7	Exosc7	16.170261	-0.333649934	0.06620617	-5.039559524	4.67E-07	6.02E-05	s	All	A	young	#N/A	#N/A	#N/A	#N/A	1	#N/A	#N/A	1
cast_Gm16124	Gm16124	9.39976	0.353702936	0.07055278	5.013309687	5.35E-07	6.78E-05	s	All	A	Aging	#N/A	#N/A	#N/A	#N/A	#N/A	#N/A	#N/A	0
mus__Senp6	Senp6	65.977844	-0.190981885	0.038085721	-5.014527225	5.32E-07	6.78E-05	s	All	A	young	0	#N/A	#N/A	#N/A	0	#N/A	#N/A	0
cast_Trdmt1	Trdmt1	9.349111	0.462236152	0.092287512	5.008653319	5.48E-07	6.88E-05	s	All	A	Aging	#N/A	#N/A	#N/A	#N/A	#N/A	#N/A	#N/A	0
mus__Gm26724	Gm26724	20.17143	-0.593696694	0.118954687	-4.990948318	6.01E-07	7.48E-05	s	All	A	young	#N/A	#N/A	#N/A	#N/A	#N/A	#N/A	#N/A	0
mus__Rsf1os1	Rsf1os1	10.095229	-0.556143014	0.111493324	-4.988128364	6.10E-07	7.52E-05	s	All	A	young	#N/A	#N/A	#N/A	#N/A	#N/A	#N/A	#N/A	0
mus__Tra2a	Tra2a	70.70776	-0.381137764	0.076564586	-4.977990275	6.42E-07	7.86E-05	s	All	A	young	0	#N/A	#N/A	#N/A	#N/A	#N/A	#N/A	0
mus__Snx3	Snx3	23.219795	-0.310545537	0.062568995	-4.963249536	6.93E-07	8.41E-05	s	All	A	young	1	#N/A	#N/A	#N/A	1	#N/A	#N/A	2
cast_Bre	Bre	60.994404	0.290469975	0.058631488	4.954163435	7.26E-07	8.70E-05	s	All	A	Aging	#N/A	#N/A	#N/A	#N/A	#N/A	#N/A	#N/A	0
mus__Gm17106	Gm17106	21.686281	-0.450436767	0.090958359	-4.952120671	7.34E-07	8.70E-05	s	All	A	young	#N/A	#N/A	#N/A	#N/A	#N/A	#N/A	#N/A	0
mus__Mrps6	Mrps6	7.7525177	-0.630904141	0.127411394	-4.951708974	7.36E-07	8.70E-05	s	All	A	young	0	#N/A	#N/A	#N/A	#N/A	#N/A	#N/A	0
mus__Cox5a	Cox5a	8.167697	-0.584512485	0.118118393	-4.948530618	7.48E-07	8.77E-05	s	All	A	young	1	#N/A	#N/A	#N/A	0	#N/A	#N/A	1
mus__Gm31763	Gm31763	11.254016	-0.47297271	0.095669686	-4.943809589	7.66E-07	8.92E-05	s	All	A	young	#N/A	#N/A	#N/A	#N/A	#N/A	#N/A	#N/A	0
mus__Bloc1s2	Bloc1s2	24.08107	-0.271660576	0.054969089	-4.942060698	7.73E-07	8.92E-05	s	All	A	young	#N/A	#N/A	#N/A	#N/A	1	#N/A	#N/A	1
cast_Uvssa	Uvssa	9.485595	0.639082648	0.129739125	4.925905339	8.40E-07	9.62E-05	s	All	A	Aging	#N/A	#N/A	#N/A	#N/A	#N/A	#N/A	#N/A	0
cast_Ssbp1	Ssbp1	24.377127	-0.308308416	0.062667771	-4.919728462	8.67E-07	9.85E-05	s	All	A	young	#N/A	#N/A	#N/A	#N/A	0	#N/A	#N/A	0
mus__Naa20	Naa20	30.193434	-0.291100494	0.05919652	-4.917527112	8.76E-07	9.88E-05	s	All	A	young	#N/A	#N/A	#N/A	#N/A	0	#N/A	#N/A	0
mus__Med21	Med21	7.6819453	-0.563184576	0.114699521	-4.910086552	9.10E-07	0.000101804	s	All	A	young	#N/A	#N/A	#N/A	#N/A	1	#N/A	#N/A	1
cast_Ostc	Ostc	9.650513	-0.628848338	0.128183691	-4.905837361	9.30E-07	0.000103227	s	All	A	young	1	#N/A	#N/A	#N/A	1	#N/A	#N/A	2
cast_Nasp	Nasp	13.352577	-0.446410348	0.091055057	-4.902642025	9.46E-07	0.000103374	s	All	A	young	#N/A	#N/A	#N/A	#N/A	0	#N/A	#N/A	0
mus__Epm2a	Epm2a	20.07501	0.374162301	0.07632012	4.902538184	9.46E-07	0.000103374	s	All	A	Aging	#N/A	#N/A	#N/A	#N/A	0	#N/A	#N/A	0
cast_Emc3	Emc3	9.210462	-0.500496744	0.102234996	-4.895552031	9.80E-07	0.000105504	s	All	A	young	1	1	#N/A	#N/A	1	1	#N/A	4
mus__Lztr1	Lztr1	11.731942	-0.338590204	0.069157797	-4.895907919	9.79E-07	0.000105504	s	All	A	young	#N/A	#N/A	#N/A	#N/A	1	#N/A	#N/A	1
cast_Bbip1	Bbip1	19.494987	-0.26195726	0.05364242	-4.883397456	1.04E-06	0.000110561	s	All	A	young	#N/A	#N/A	#N/A	#N/A	1	#N/A	#N/A	1
mus__Exoc7	Exoc7	15.28296	-0.311905592	0.063852124	-4.884811544	1.04E-06	0.000110561	s	All	A	young	#N/A	#N/A	#N/A	#N/A	1	#N/A	#N/A	1
cast_B230303O12Rik	B230303O12Rik	13.808509	0.495059397	0.101464748	4.879127065	1.07E-06	0.000112151	s	All	A	Aging	#N/A	#N/A	#N/A	#N/A	#N/A	#N/A	#N/A	0
mus__Bbip1	Bbip1	38.672497	-0.258616214	0.053102388	-4.870142843	1.12E-06	0.000116516	s	All	A	young	#N/A	#N/A	#N/A	#N/A	1	#N/A	#N/A	1
mus__Stip1	Stip1	7.2242904	-0.470696704	0.096751121	-4.86502586	1.14E-06	0.000118704	s	All	A	young	0	#N/A	#N/A	#N/A	#N/A	#N/A	#N/A	0
mus__Brwd1	Brwd1	79.7385	0.180270425	0.037100997	4.85891047	1.18E-06	0.000121549	s	All	A	Aging	#N/A	#N/A	#N/A	#N/A	#N/A	#N/A	#N/A	0
mus__F8	F8	7.255777	0.539829216	0.111215608	4.853897973	1.21E-06	0.000123773	s	All	X	Aging	#N/A	#N/A	#N/A	#N/A	#N/A	#N/A	#N/A	0
cast_MGP_CASTEiJ_G0004209	MGP_CASTEiJ_G0004209	12.742946	-0.388456629	0.080073622	-4.851243377	1.23E-06	0.000124552	s	All	A	young	#N/A	#N/A	#N/A	#N/A	#N/A	#N/A	#N/A	0
mus__Cox6a1	Cox6a1	13.038726	-0.45853551	0.094689715	-4.842505948	1.28E-06	0.000129241	s	All	A	young	1	0	#N/A	0	0	0	#N/A	1
cast_Nudt5	Nudt5	13.544403	-0.316059557	0.065522472	-4.823681784	1.41E-06	0.00014107	s	All	A	young	#N/A	#N/A	#N/A	#N/A	1	#N/A	#N/A	1
cast_Usmg5	Usmg5	16.300648	-0.601684485	0.125098477	-4.809686741	1.51E-06	0.000150264	s	All	A	young	1	#N/A	#N/A	#N/A	0	#N/A	#N/A	1
mus__Nr2c2	Nr2c2	28.684885	0.19435602	0.040458823	4.803798218	1.56E-06	0.000153687	s	All	A	Aging	1	#N/A	#N/A	#N/A	1	#N/A	#N/A	2
mus__Psmd7	Psmd7	34.09446	-0.337105298	0.070258946	-4.798040946	1.60E-06	0.000157086	s	All	A	young	#N/A	#N/A	#N/A	#N/A	1	#N/A	#N/A	1
mus__Chac2	Chac2	13.024215	-0.404649005	0.084733375	-4.775556321	1.79E-06	0.000173642	s	All	A	young	#N/A	#N/A	#N/A	#N/A	1	#N/A	#N/A	1
mus__Ttll4	Ttll4	15.231949	-0.377555669	0.07906611	-4.775189618	1.80E-06	0.000173642	s	All	A	young	#N/A	#N/A	#N/A	#N/A	#N/A	#N/A	#N/A	0
mus__Tm2d1	Tm2d1	13.728497	-0.319077102	0.066915209	-4.76837938	1.86E-06	0.00017841	s	All	A	young	1	#N/A	#N/A	#N/A	1	#N/A	#N/A	2
cast_Mrpl32	Mrpl32	7.868017	-0.634215537	0.133347094	-4.756125661	1.97E-06	0.000188318	s	All	A	young	1	#N/A	#N/A	#N/A	1	#N/A	#N/A	2
mus__Spopl	Spopl	25.959618	0.335696588	0.070621338	4.75347247	2.00E-06	0.000189544	s	All	A	Aging	#N/A	#N/A	#N/A	#N/A	1	#N/A	#N/A	1
mus__Rab24	Rab24	21.481867	-0.33357373	0.070321155	-4.743575781	2.10E-06	0.000197739	s	All	A	young	1	#N/A	#N/A	#N/A	#N/A	#N/A	#N/A	1
mus__Lrpap1	Lrpap1	36.079075	-0.33428963	0.070510667	-4.740979575	2.13E-06	0.000198981	s	All	A	young	1	#N/A	#N/A	#N/A	1	#N/A	#N/A	2
mus__Zfp260	Zfp260	16.952806	-0.350701019	0.074583904	-4.702100606	2.57E-06	0.00023934	s	All	A	young	#N/A	#N/A	#N/A	#N/A	0	#N/A	#N/A	0
mus__1600010M07Rik	1600010M07Rik	16.097803	-0.479980754	0.102135487	-4.699451371	2.61E-06	0.000240901	s	All	A	young	#N/A	#N/A	#N/A	#N/A	#N/A	#N/A	#N/A	0
cast_Polr2j	Polr2j	8.586028	-0.535010183	0.114206552	-4.684583989	2.81E-06	0.000255764	s	All	A	young	1	#N/A	#N/A	#N/A	0	#N/A	#N/A	1
cast_Srr	Srr	31.443932	-0.27680428	0.05907561	-4.685593239	2.79E-06	0.000255764	s	All	A	young	#N/A	#N/A	#N/A	#N/A	1	#N/A	#N/A	1
cast_Junos	Junos	6.732395	0.755191207	0.161410384	4.678702732	2.89E-06	0.000260001	s	All	A	Aging	#N/A	#N/A	#N/A	#N/A	#N/A	#N/A	#N/A	0
mus__Cnot7	Cnot7	9.136077	-0.400858286	0.085678709	-4.678621899	2.89E-06	0.000260001	s	All	A	young	1	#N/A	#N/A	#N/A	0	#N/A	#N/A	1
cast_Rabl6	Rabl6	20.455355	-0.242117679	0.051769215	-4.676865961	2.91E-06	0.000260598	s	All	A	young	#N/A	#N/A	#N/A	#N/A	1	#N/A	#N/A	1
cast_Mccc2	Mccc2	27.165144	0.422907482	0.090490321	4.673510686	2.96E-06	0.000261623	s	All	A	Aging	0	#N/A	#N/A	#N/A	0	#N/A	#N/A	0
mus__Tmem234	Tmem234	33.530167	-0.249441299	0.053371287	-4.673698392	2.96E-06	0.000261623	s	All	A	young	0	#N/A	#N/A	#N/A	#N/A	#N/A	#N/A	0
cast_MGP_CASTEiJ_G0025675	MGP_CASTEiJ_G0025675	12.199298	-0.499135288	0.106981379	-4.665627725	3.08E-06	0.000270189	s	All	A	young	#N/A	#N/A	#N/A	#N/A	#N/A	#N/A	#N/A	0
mus__Rsrc2	Rsrc2	27.788467	-0.325317497	0.069812825	-4.659852934	3.16E-06	0.000276186	s	All	A	young	0	#N/A	#N/A	#N/A	#N/A	#N/A	#N/A	0
mus__Gtf3c3	Gtf3c3	14.75114	0.275441923	0.059191554	4.653399111	3.27E-06	0.00028325	s	All	A	Aging	#N/A	#N/A	#N/A	#N/A	#N/A	#N/A	#N/A	0
cast_Asna1	Asna1	11.855972	-0.363361048	0.078154718	-4.649252859	3.33E-06	0.000287263	s	All	A	young	1	#N/A	#N/A	#N/A	#N/A	#N/A	#N/A	1
cast_Gm16286	Gm16286	12.429958	-0.394479649	0.084974388	-4.642335856	3.44E-06	0.000295273	s	All	A	young	#N/A	#N/A	#N/A	#N/A	#N/A	#N/A	#N/A	0
cast_Ngdn	Ngdn	9.172501	-0.333959916	0.072097379	-4.632067388	3.62E-06	0.000308272	s	All	A	young	#N/A	#N/A	#N/A	#N/A	#N/A	#N/A	#N/A	0
cast_Slc35e2	Slc35e2	11.178401	-0.394264983	0.085136683	-4.630964828	3.64E-06	0.000308272	s	All	A	young	#N/A	1	#N/A	#N/A	1	1	#N/A	3
mus__Rsbn1l	Rsbn1l	42.385235	-0.243569399	0.052767532	-4.61589527	3.91E-06	0.000328516	s	All	A	young	0	#N/A	#N/A	#N/A	1	#N/A	#N/A	1
mus__Snap23	Snap23	13.628942	-0.435596884	0.094380281	-4.61533787	3.92E-06	0.000328516	s	All	A	young	#N/A	#N/A	#N/A	#N/A	1	#N/A	#N/A	1
mus__Armcx1	Armcx1	12.688294	0.556276466	0.120637928	4.611124175	4.00E-06	0.000333297	s	All	X	Aging	#N/A	#N/A	#N/A	#N/A	1	#N/A	#N/A	1
mus__Zfp407	Zfp407	40.762753	0.279386461	0.06067787	4.604421041	4.14E-06	0.000342224	s	All	A	Aging	#N/A	#N/A	#N/A	#N/A	1	#N/A	#N/A	1
mus__Taok2	Taok2	8.262909	-0.351361832	0.076350644	-4.601949816	4.19E-06	0.000344321	s	All	A	young	#N/A	#N/A	#N/A	#N/A	1	#N/A	#N/A	1
mus__Birc2	Birc2	19.924488	-0.340231225	0.074474381	-4.568433053	4.91E-06	0.000401924	s	All	A	young	1	#N/A	#N/A	#N/A	1	#N/A	#N/A	2
cast_Rsf1os1	Rsf1os1	9.850228	-0.561311752	0.123118319	-4.559124565	5.14E-06	0.000417768	s	All	A	young	#N/A	#N/A	#N/A	#N/A	#N/A	#N/A	#N/A	0
mus__Arpc3	Arpc3	39.960835	-0.441864294	0.096982196	-4.556138251	5.21E-06	0.000421354	s	All	A	young	0	#N/A	#N/A	#N/A	1	#N/A	#N/A	1
mus__Nsmce2	Nsmce2	52.57491	0.234256286	0.051477664	4.550639371	5.35E-06	0.000430089	s	All	A	Aging	#N/A	#N/A	#N/A	#N/A	#N/A	#N/A	#N/A	0
cast_Bloc1s2	Bloc1s2	15.993447	-0.341647176	0.075134235	-4.547157166	5.44E-06	0.000434821	s	All	A	young	#N/A	#N/A	#N/A	#N/A	1	#N/A	#N/A	1
cast_Rtf1	Rtf1	48.426853	-0.169058153	0.037198097	-4.544806472	5.50E-06	0.000437259	s	All	A	young	0	#N/A	#N/A	#N/A	#N/A	#N/A	#N/A	0
mus__Gm43138	Gm43138	8.148236	0.389765989	0.085955171	4.534526383	5.77E-06	0.000456568	s	All	A	Aging	#N/A	#N/A	#N/A	#N/A	#N/A	#N/A	#N/A	0
mus__Bcas2	Bcas2	17.264547	-0.351464234	0.077617575	-4.528152751	5.95E-06	0.000466692	s	All	A	young	0	#N/A	#N/A	#N/A	1	#N/A	#N/A	1
mus__Eif2s1	Eif2s1	9.271935	-0.558735135	0.123407218	-4.527572566	5.97E-06	0.000466692	s	All	A	young	#N/A	#N/A	#N/A	#N/A	1	#N/A	#N/A	1
cast_Spopl	Spopl	12.562717	0.333079927	0.07363957	4.523110727	6.09E-06	0.00046898	s	All	A	Aging	#N/A	#N/A	#N/A	#N/A	1	#N/A	#N/A	1
cast_Zcchc9	Zcchc9	9.991649	-0.339395212	0.0750044	-4.525004019	6.04E-06	0.00046898	s	All	A	young	0	#N/A	#N/A	#N/A	#N/A	#N/A	#N/A	0
mus__Thap3	Thap3	57.127026	0.258987637	0.057258882	4.523099807	6.09E-06	0.00046898	s	All	A	Aging	1	#N/A	#N/A	#N/A	0	#N/A	#N/A	1
mus__4833420G17Rik	4833420G17Rik	25.471952	-0.247146005	0.054777829	-4.511789002	6.43E-06	0.000492058	s	All	A	young	1	#N/A	#N/A	#N/A	1	#N/A	#N/A	2
cast_Nr2c2	Nr2c2	26.934034	0.185775778	0.041195325	4.509632539	6.49E-06	0.000494442	s	All	A	Aging	1	#N/A	#N/A	#N/A	1	#N/A	#N/A	2
cast_Top1	Top1	52.046154	-0.294612253	0.065457046	-4.50084857	6.77E-06	0.000504991	s	All	A	young	0	#N/A	#N/A	#N/A	#N/A	#N/A	#N/A	0
mus__6720427I07Rik	6720427I07Rik	20.069765	-0.368162924	0.081801637	-4.500679186	6.77E-06	0.000504991	s	All	A	young	0	#N/A	#N/A	#N/A	#N/A	#N/A	#N/A	0
mus__Kantr	Kantr	35.961155	0.41072132	0.091256785	4.500720917	6.77E-06	0.000504991	s	All	X	Aging	#N/A	#N/A	#N/A	#N/A	1	#N/A	#N/A	1
mus__Larp1	Larp1	7.597589	-0.537796809	0.119473626	-4.501385192	6.75E-06	0.000504991	s	All	A	young	#N/A	#N/A	#N/A	#N/A	0	#N/A	#N/A	0
mus__Faf2	Faf2	26.36895	-0.209099946	0.046519397	-4.494898063	6.96E-06	0.000513557	s	All	A	young	0	#N/A	#N/A	#N/A	1	#N/A	#N/A	1
mus__Rbm3	Rbm3	6.9728584	-0.664688237	0.147853719	-4.4955801	6.94E-06	0.000513557	s	All	X	young	0	#N/A	#N/A	#N/A	1	#N/A	#N/A	1
cast_Rrnad1	Rrnad1	13.90949	-0.397243376	0.08853674	-4.486763062	7.23E-06	0.000530818	s	All	A	young	#N/A	#N/A	#N/A	#N/A	#N/A	#N/A	#N/A	0
cast_Esf1	Esf1	12.718446	-0.265225059	0.059149401	-4.483985553	7.33E-06	0.000535034	s	All	A	young	0	#N/A	#N/A	#N/A	0	#N/A	#N/A	0
mus__Fam172a	Fam172a	108.84375	0.197439845	0.044161223	4.470887188	7.79E-06	0.00056599	s	All	A	Aging	1	#N/A	#N/A	#N/A	0	#N/A	#N/A	1
cast_Ndufab1	Ndufab1	14.204057	-0.458945097	0.102801722	-4.464371676	8.03E-06	0.000580542	s	All	A	young	1	#N/A	#N/A	#N/A	0	#N/A	#N/A	1
mus__Gm45509	Gm45509	13.284894	-0.333382869	0.074714666	-4.462080686	8.12E-06	0.000581097	s	All	A	young	#N/A	#N/A	#N/A	#N/A	#N/A	#N/A	#N/A	0
mus__Higd1a	Higd1a	18.752398	-0.296714598	0.066497904	-4.462014298	8.12E-06	0.000581097	s	All	A	young	1	#N/A	#N/A	#N/A	1	#N/A	#N/A	2
cast_Taf6	Taf6	9.443145	-0.389032838	0.087322631	-4.45512043	8.38E-06	0.000594145	s	All	A	young	1	#N/A	#N/A	#N/A	1	#N/A	#N/A	2
mus__Atg10	Atg10	34.75748	0.367520808	0.082490193	4.455327299	8.38E-06	0.000594145	s	All	A	Aging	1	#N/A	#N/A	#N/A	#N/A	#N/A	#N/A	1
mus__Mrps33	Mrps33	21.142685	-0.572437602	0.12858781	-4.451725275	8.52E-06	0.000597701	s	All	A	young	1	#N/A	#N/A	#N/A	0	#N/A	#N/A	1
mus__Ogt	Ogt	94.46093	0.191967273	0.043120218	4.451908742	8.51E-06	0.000597701	s	All	X	Aging	1	#N/A	#N/A	#N/A	1	#N/A	#N/A	2
cast_Gm26816	Gm26816	6.4637547	-0.513272301	0.115350308	-4.449682956	8.60E-06	0.00060047	s	All	A	young	#N/A	#N/A	#N/A	#N/A	#N/A	#N/A	#N/A	0
mus__4732440D04Rik	4732440D04Rik	13.011036	-0.58615013	0.131787511	-4.447691026	8.68E-06	0.000601727	s	All	A	young	#N/A	#N/A	#N/A	#N/A	1	#N/A	#N/A	1
mus__Slc35e2	Slc35e2	11.003369	-0.411147689	0.092451992	-4.447147959	8.70E-06	0.000601727	s	All	A	young	#N/A	1	#N/A	#N/A	1	1	#N/A	3
cast_Wbp1	Wbp1	10.53028	-0.409817035	0.092255995	-4.442172398	8.91E-06	0.000612854	s	All	A	young	1	#N/A	#N/A	#N/A	#N/A	#N/A	#N/A	1
cast_Gm26749	Gm26749	7.837896	-0.539431549	0.121551146	-4.437897692	9.08E-06	0.000622158	s	All	A	young	#N/A	#N/A	#N/A	#N/A	#N/A	#N/A	#N/A	0
cast_Zfp444	Zfp444	15.48178	-0.32416306	0.073142649	-4.431929449	9.34E-06	0.000635232	s	All	A	young	#N/A	#N/A	#N/A	#N/A	#N/A	#N/A	#N/A	0
mus__Rundc1	Rundc1	7.9409194	-0.450601788	0.101684643	-4.431365191	9.36E-06	0.000635232	s	All	A	young	#N/A	#N/A	#N/A	#N/A	1	#N/A	#N/A	1
mus__Ercc6l2	Ercc6l2	21.403772	0.27826306	0.062875501	4.425619754	9.62E-06	0.000649301	s	All	A	Aging	1	#N/A	#N/A	#N/A	#N/A	#N/A	#N/A	1
mus__Gps2	Gps2	7.7430134	-0.527830226	0.119342148	-4.422831618	9.74E-06	0.000654652	s	All	A	young	0	#N/A	#N/A	#N/A	1	#N/A	#N/A	1
cast_Arpc3	Arpc3	32.343323	-0.442293116	0.100095689	-4.41870293	9.93E-06	0.000657254	s	All	A	young	0	#N/A	#N/A	#N/A	1	#N/A	#N/A	1
mus__Gm16552	Gm16552	9.230208	-0.556954191	0.126032014	-4.419148551	9.91E-06	0.000657254	s	All	A	young	#N/A	#N/A	#N/A	#N/A	#N/A	#N/A	#N/A	0
mus__Gpr18	Gpr18	7.730802	-0.633876375	0.143477362	-4.417953928	9.96E-06	0.000657254	s	All	A	young	#N/A	#N/A	#N/A	#N/A	#N/A	#N/A	#N/A	0
mus__Impact	Impact	25.599495	0.320987787	0.072620147	4.420092776	9.87E-06	0.000657254	s	All	A	Aging	1	#N/A	#N/A	#N/A	1	#N/A	#N/A	2
mus__Aplp2	Aplp2	39.28786	-0.396602175	0.089821713	-4.415437662	1.01E-05	0.000661897	s	All	A	young	0	#N/A	#N/A	0	1	#N/A	#N/A	1
cast_Arl3	Arl3	35.21111	-0.282141813	0.063922971	-4.413778184	1.02E-05	0.000663948	s	All	A	young	1	#N/A	#N/A	#N/A	1	#N/A	#N/A	2
cast_Higd1a	Higd1a	17.443155	-0.33756726	0.076514295	-4.411819529	1.03E-05	0.00066482	s	All	A	young	1	#N/A	#N/A	#N/A	1	#N/A	#N/A	2
cast_Trim23	Trim23	7.3608494	0.439114756	0.099538053	4.411526498	1.03E-05	0.00066482	s	All	A	Aging	#N/A	#N/A	#N/A	#N/A	#N/A	#N/A	#N/A	0
cast_Cnot7	Cnot7	8.7867985	-0.351392653	0.079730223	-4.407270413	1.05E-05	0.000671933	s	All	A	young	1	#N/A	#N/A	#N/A	0	#N/A	#N/A	1
cast_Fabp7	Fabp7	9.443891	-1.164694668	0.264244775	-4.407635566	1.05E-05	0.000671933	s	All	A	young	1	#N/A	#N/A	#N/A	#N/A	#N/A	#N/A	1
mus__Nrdc	Nrdc	39.78455	-0.278420699	0.063286327	-4.399381573	1.09E-05	0.000693717	s	All	A	young	#N/A	#N/A	#N/A	#N/A	#N/A	#N/A	#N/A	0
mus__Babam2	Babam2	60.570057	0.255271408	0.058063555	4.396413667	1.10E-05	0.00070014	s	All	A	Aging	#N/A	#N/A	#N/A	#N/A	0	#N/A	#N/A	0
mus__Coq10b	Coq10b	9.434784	-0.654483153	0.149016454	-4.392019362	1.12E-05	0.000711284	s	All	A	young	0	#N/A	#N/A	#N/A	1	#N/A	#N/A	1
mus__Jkamp	Jkamp	12.306079	-0.427889596	0.097494508	-4.388858473	1.14E-05	0.00071852	s	All	A	young	1	#N/A	#N/A	#N/A	#N/A	#N/A	#N/A	1
cast_MGP_CASTEiJ_G0018708	MGP_CASTEiJ_G0018708	15.542629	0.268774378	0.061269705	4.386741842	1.15E-05	0.000722362	s	All	A	Aging	#N/A	#N/A	#N/A	#N/A	#N/A	#N/A	#N/A	0
cast_Pet100	Pet100	9.268787	-0.464049424	0.105871429	-4.383141206	1.17E-05	0.000728024	s	All	A	young	0	#N/A	#N/A	#N/A	1	#N/A	#N/A	1
mus__Ppp1r11	Ppp1r11	7.8631864	-0.761057571	0.173627834	-4.383269393	1.17E-05	0.000728024	s	All	A	young	#N/A	#N/A	#N/A	#N/A	0	#N/A	#N/A	0
cast_Dusp11	Dusp11	8.118453	-0.466236636	0.106616525	-4.373024146	1.23E-05	0.000756033	s	All	A	young	#N/A	#N/A	#N/A	#N/A	1	#N/A	#N/A	1
cast_Hnrnpa2b1	Hnrnpa2b1	59.258305	-0.391597594	0.089533412	-4.373759313	1.22E-05	0.000756033	s	All	A	young	1	#N/A	#N/A	#N/A	#N/A	#N/A	#N/A	1
mus__Safb2	Safb2	17.400248	-0.316798702	0.072537858	-4.367356711	1.26E-05	0.000772583	s	All	A	young	0	#N/A	#N/A	#N/A	#N/A	#N/A	#N/A	0
cast_Carkd	Carkd	17.157003	-0.36150486	0.083028589	-4.353980514	1.34E-05	0.00081778	s	All	A	young	1	#N/A	#N/A	#N/A	#N/A	#N/A	#N/A	1
cast_MGP_CASTEiJ_G0026508	MGP_CASTEiJ_G0026508	39.531178	-0.451743277	0.103785323	-4.352670129	1.34E-05	0.000819184	s	All	A	young	#N/A	#N/A	#N/A	#N/A	#N/A	#N/A	#N/A	0
cast_Gm26668	Gm26668	11.810271	-0.648823093	0.149210969	-4.348360557	1.37E-05	0.000831904	s	All	A	young	#N/A	#N/A	#N/A	#N/A	#N/A	#N/A	#N/A	0
mus__Sp4	Sp4	25.66124	0.333773693	0.076836827	4.343928639	1.40E-05	0.000845293	s	All	A	Aging	#N/A	#N/A	#N/A	#N/A	1	#N/A	#N/A	1
mus__Szrd1	Szrd1	12.342055	-0.437631328	0.100899348	-4.337305815	1.44E-05	0.0008675	s	All	A	young	#N/A	#N/A	#N/A	#N/A	#N/A	#N/A	#N/A	0
mus__Gm45844	Gm45844	34.812588	0.151562774	0.034980508	4.332777949	1.47E-05	0.000881836	s	All	A	Aging	#N/A	#N/A	#N/A	#N/A	0	#N/A	#N/A	0
cast_Tdp2	Tdp2	10.526032	-0.422843745	0.097742964	-4.326078576	1.52E-05	0.000905285	s	All	A	young	#N/A	#N/A	#N/A	#N/A	1	#N/A	#N/A	1
cast_Lrrcc1	Lrrcc1	17.17038	0.343842284	0.079592049	4.320058217	1.56E-05	0.000922157	s	All	A	Aging	#N/A	#N/A	#N/A	#N/A	1	#N/A	#N/A	1
mus__Gm4631	Gm4631	14.573154	0.377339276	0.087356649	4.319525543	1.56E-05	0.000922157	s	All	A	Aging	#N/A	#N/A	#N/A	#N/A	1	#N/A	#N/A	1
mus__Gm48765	Gm48765	12.448747	-0.520674533	0.120546992	-4.319266067	1.57E-05	0.000922157	s	All	A	young	#N/A	#N/A	#N/A	#N/A	#N/A	#N/A	#N/A	0
cast_MGP_CASTEiJ_G0020149	MGP_CASTEiJ_G0020149	10.225651	-0.358965702	0.083507716	-4.298593207	1.72E-05	0.001008349	s	All	A	young	#N/A	#N/A	#N/A	#N/A	#N/A	#N/A	#N/A	0
mus__Tmem243	Tmem243	33.172604	-0.406161759	0.09467109	-4.290240669	1.78E-05	0.001042758	s	All	A	young	0	#N/A	#N/A	#N/A	#N/A	#N/A	#N/A	0
mus__Srp14	Srp14	20.245	-0.412058474	0.096183263	-4.284097486	1.83E-05	0.001067629	s	All	A	young	0	#N/A	#N/A	#N/A	0	#N/A	#N/A	0
mus__Ptbp2	Ptbp2	46.312817	0.218831402	0.051107474	4.281788677	1.85E-05	0.001074402	s	All	A	Aging	0	#N/A	#N/A	#N/A	1	#N/A	#N/A	1
mus__Dctn4	Dctn4	49.393723	-0.22567323	0.052813125	-4.273052048	1.93E-05	0.001112887	s	All	A	young	#N/A	#N/A	#N/A	#N/A	1	#N/A	#N/A	1
mus__Fbxl4	Fbxl4	13.222092	0.502442312	0.117771949	4.266230773	1.99E-05	0.001142839	s	All	A	Aging	#N/A	#N/A	#N/A	#N/A	#N/A	#N/A	#N/A	0
cast_Prpf40a	Prpf40a	27.262053	0.205879492	0.048328716	4.259982637	2.04E-05	0.001170558	s	All	A	Aging	1	#N/A	#N/A	#N/A	0	#N/A	#N/A	1
mus__Paip2	Paip2	36.608723	-0.289061764	0.06795387	-4.253794004	2.10E-05	0.001198605	s	All	A	young	#N/A	#N/A	#N/A	#N/A	0	#N/A	#N/A	0
mus__Srsf7	Srsf7	181.63463	-0.349506026	0.082196117	-4.25209897	2.12E-05	0.001202923	s	All	A	young	#N/A	#N/A	#N/A	#N/A	#N/A	#N/A	#N/A	0
mus__Ccl27a	Ccl27a	24.331291	-0.310297299	0.073021769	-4.249380743	2.14E-05	0.001206589	s	All	A	young	#N/A	#N/A	#N/A	#N/A	#N/A	#N/A	#N/A	0
mus__Cnih2	Cnih2	18.705862	-0.605049156	0.142365475	-4.249971103	2.14E-05	0.001206589	s	All	A	young	1	#N/A	#N/A	#N/A	#N/A	#N/A	#N/A	1
mus__Kansl3	Kansl3	16.62695	-0.288151517	0.067820035	-4.24876684	2.15E-05	0.001206589	s	All	A	young	#N/A	#N/A	#N/A	#N/A	1	#N/A	#N/A	1
mus__Arl3	Arl3	51.030624	-0.272109403	0.064118713	-4.243837574	2.20E-05	0.001228596	s	All	A	young	1	#N/A	#N/A	#N/A	1	#N/A	#N/A	2
cast_Trappc13	Trappc13	12.548436	-0.290364124	0.068584577	-4.233665039	2.30E-05	0.001280537	s	All	A	young	#N/A	#N/A	#N/A	#N/A	1	#N/A	#N/A	1
mus__Tmem216	Tmem216	11.918804	-0.38725958	0.091511079	-4.23183276	2.32E-05	0.001286012	s	All	A	young	1	#N/A	#N/A	#N/A	1	#N/A	#N/A	2
cast_Ndufb2	Ndufb2	27.434988	-0.54499344	0.128870757	-4.228992299	2.35E-05	0.001297326	s	All	A	young	1	#N/A	#N/A	#N/A	0	#N/A	#N/A	1
cast_Isca2	Isca2	10.202345	-0.325860048	0.077101823	-4.226359834	2.38E-05	0.00130754	s	All	A	young	1	#N/A	#N/A	#N/A	1	#N/A	#N/A	2
cast_Mrpl40	Mrpl40	8.630192	-0.393210717	0.093344736	-4.212457322	2.53E-05	0.001385373	s	All	A	young	1	#N/A	#N/A	#N/A	#N/A	#N/A	#N/A	1
mus__Syap1	Syap1	15.580757	-0.335933529	0.079828319	-4.208199955	2.57E-05	0.00140634	s	All	X	young	0	#N/A	#N/A	#N/A	#N/A	#N/A	#N/A	0
mus__Rab5if	Rab5if	6.2173686	-0.443377176	0.105544112	-4.200870794	2.66E-05	0.001447131	s	All	A	young	#N/A	#N/A	#N/A	#N/A	#N/A	#N/A	#N/A	0
mus__Dstn	Dstn	15.450055	-0.459263912	0.109548369	-4.192339102	2.76E-05	0.001496967	s	All	A	young	#N/A	#N/A	#N/A	#N/A	0	#N/A	#N/A	0
mus__Zscan22	Zscan22	8.000913	-0.467761689	0.111727857	-4.186616506	2.83E-05	0.001529403	s	All	A	young	0	#N/A	#N/A	#N/A	1	#N/A	#N/A	1
mus__Gm37240	Gm37240	46.24029	-0.394547769	0.094297528	-4.184073293	2.86E-05	0.001540809	s	All	A	young	#N/A	#N/A	#N/A	#N/A	#N/A	#N/A	#N/A	0
cast_Ap4m1	Ap4m1	12.961197	-0.261305082	0.062566018	-4.176469748	2.96E-05	0.001579877	s	All	A	young	0	#N/A	#N/A	#N/A	1	#N/A	#N/A	1
cast_Exosc7	Exosc7	12.396277	-0.31919553	0.076424399	-4.176618112	2.96E-05	0.001579877	s	All	A	young	#N/A	#N/A	#N/A	#N/A	1	#N/A	#N/A	1
mus__Fggy	Fggy	21.414743	0.596101968	0.142750576	4.175828816	2.97E-05	0.001579877	s	All	A	Aging	#N/A	#N/A	#N/A	#N/A	#N/A	#N/A	#N/A	0
cast_Ndufs5	Ndufs5	19.898914	-0.50596975	0.121456782	-4.165841889	3.10E-05	0.001643922	s	All	A	young	1	#N/A	#N/A	#N/A	0	#N/A	#N/A	1
mus__Mrpl57	Mrpl57	16.889877	-0.583183722	0.140045478	-4.164245292	3.12E-05	0.001643922	s	All	A	young	1	#N/A	#N/A	#N/A	#N/A	#N/A	#N/A	1
mus__Tmem158	Tmem158	9.663098	-0.582734661	0.139916624	-4.164870798	3.12E-05	0.001643922	s	All	A	young	#N/A	#N/A	#N/A	#N/A	#N/A	#N/A	#N/A	0
mus__Ofd1	Ofd1	13.839377	0.34221592	0.082199327	4.163244774	3.14E-05	0.001645096	s	All	X	Aging	1	#N/A	#N/A	#N/A	#N/A	#N/A	#N/A	1
cast_Rsrc1	Rsrc1	37.540134	0.303962496	0.073068451	4.159969041	3.18E-05	0.001656732	s	All	A	Aging	1	#N/A	#N/A	#N/A	0	#N/A	#N/A	1
cast_Vps72	Vps72	7.3444767	-0.399756601	0.096088238	-4.160307322	3.18E-05	0.001656732	s	All	A	young	#N/A	#N/A	#N/A	#N/A	1	#N/A	#N/A	1
cast_Cx3cr1	Cx3cr1	19.931969	-1.539267051	0.370507773	-4.154479783	3.26E-05	0.001684755	s	All	A	young	0	#N/A	#N/A	1	#N/A	#N/A	#N/A	1
mus__Syncrip	Syncrip	20.65056	-0.215304135	0.051820422	-4.154812453	3.26E-05	0.001684755	s	All	A	young	#N/A	#N/A	#N/A	#N/A	0	#N/A	#N/A	0
mus__Commd10	Commd10	39.761047	0.338214082	0.081433088	4.153275921	3.28E-05	0.001687554	s	All	A	Aging	0	#N/A	#N/A	#N/A	#N/A	#N/A	#N/A	0
cast_Psip1	Psip1	48.500843	-0.267511322	0.064437564	-4.151481004	3.30E-05	0.001688698	s	All	A	young	0	#N/A	#N/A	#N/A	#N/A	#N/A	#N/A	0
cast_Snap23	Snap23	9.340093	-0.40327247	0.097138363	-4.151526303	3.30E-05	0.001688698	s	All	A	young	#N/A	#N/A	#N/A	#N/A	1	#N/A	#N/A	1
cast_Ncoa6	Ncoa6	18.195734	-0.316915992	0.076355456	-4.150534981	3.32E-05	0.001689659	s	All	A	young	#N/A	#N/A	#N/A	#N/A	#N/A	#N/A	#N/A	0
mus__Ccnl2	Ccnl2	59.498993	-0.200619717	0.048389271	-4.145954531	3.38E-05	0.001717685	s	All	A	young	#N/A	#N/A	#N/A	#N/A	#N/A	#N/A	#N/A	0
mus__Arf4	Arf4	28.004118	-0.291324366	0.070295468	-4.144283777	3.41E-05	0.001724141	s	All	A	young	1	#N/A	#N/A	#N/A	1	#N/A	#N/A	2
mus__Calm2	Calm2	95.80163	-0.328436187	0.079538755	-4.129259839	3.64E-05	0.001834273	s	All	A	young	0	0	#N/A	#N/A	#N/A	0	#N/A	0
mus__Dcun1d5	Dcun1d5	25.91317	-0.265501168	0.064314278	-4.128183943	3.66E-05	0.001836409	s	All	A	young	1	#N/A	#N/A	#N/A	1	#N/A	#N/A	2
mus__Pcnx4	Pcnx4	12.360984	0.329888246	0.080130143	4.116905751	3.84E-05	0.001921845	s	All	A	Aging	#N/A	#N/A	#N/A	#N/A	0	#N/A	#N/A	0
cast_6720427I07Rik	6720427I07Rik	9.614379	-0.348333061	0.084668509	-4.114080469	3.89E-05	0.001933792	s	All	A	young	0	#N/A	#N/A	#N/A	#N/A	#N/A	#N/A	0
cast_Sdf2	Sdf2	10.445324	-0.270368972	0.065721336	-4.113869091	3.89E-05	0.001933792	s	All	A	young	1	#N/A	#N/A	#N/A	1	#N/A	#N/A	2
cast_Cope	Cope	10.291834	-0.306045227	0.074417798	-4.11252731	3.91E-05	0.001938339	s	All	A	young	1	#N/A	#N/A	#N/A	1	#N/A	#N/A	2
mus__Alg5	Alg5	7.3198013	-0.328460424	0.07988831	-4.111495446	3.93E-05	0.00194031	s	All	A	young	#N/A	#N/A	#N/A	#N/A	#N/A	#N/A	#N/A	0
cast_Khsrp	Khsrp	26.445677	-0.345090085	0.083980675	-4.10916067	3.97E-05	0.001946605	s	All	A	young	#N/A	#N/A	#N/A	#N/A	#N/A	#N/A	#N/A	0
mus__Zbed6	Zbed6	7.8697343	-0.39682508	0.096565474	-4.109388845	3.97E-05	0.001946605	s	All	A	young	#N/A	#N/A	#N/A	#N/A	#N/A	#N/A	#N/A	0
mus__Tdp2	Tdp2	7.0844073	-0.328136537	0.079906242	-4.106519461	4.02E-05	0.001962267	s	All	A	young	#N/A	#N/A	#N/A	#N/A	1	#N/A	#N/A	1
mus__Mrpl52	Mrpl52	12.895188	-0.427828897	0.10468703	-4.086742131	4.37E-05	0.002129928	s	All	A	young	#N/A	#N/A	#N/A	#N/A	0	#N/A	#N/A	0
cast_Cops5	Cops5	12.918977	-0.28063188	0.068846626	-4.076189308	4.58E-05	0.002213822	s	All	A	young	#N/A	#N/A	#N/A	#N/A	1	#N/A	#N/A	1
cast_Dtymk	Dtymk	8.490029	-0.36564358	0.089689698	-4.076762304	4.57E-05	0.002213822	s	All	A	young	1	#N/A	#N/A	#N/A	1	#N/A	#N/A	2
mus__Dnaja1	Dnaja1	44.911655	-0.268659285	0.066019231	-4.069409476	4.71E-05	0.002271562	s	All	A	young	0	#N/A	#N/A	#N/A	0	#N/A	#N/A	0
mus__Rchy1	Rchy1	30.146217	-0.285063293	0.070065261	-4.068539676	4.73E-05	0.002272405	s	All	A	young	#N/A	#N/A	#N/A	#N/A	#N/A	#N/A	#N/A	0
mus__Atxn7l3b	Atxn7l3b	25.54687	-0.643097882	0.158233888	-4.06422348	4.82E-05	0.002307122	s	All	A	young	0	#N/A	#N/A	#N/A	1	#N/A	#N/A	1
mus__Fxr1	Fxr1	27.314096	-0.249790222	0.061502012	-4.061496754	4.88E-05	0.002326459	s	All	A	young	0	#N/A	#N/A	#N/A	0	#N/A	#N/A	0
mus__Psip1	Psip1	57.921352	-0.186175516	0.045971897	-4.049768011	5.13E-05	0.002438061	s	All	A	young	0	#N/A	#N/A	#N/A	#N/A	#N/A	#N/A	0
cast_Numa1	Numa1	25.568565	-0.239108062	0.059065436	-4.048189255	5.16E-05	0.002438359	s	All	A	young	#N/A	#N/A	#N/A	#N/A	1	#N/A	#N/A	1
mus__Cetn3	Cetn3	12.30004	-0.322012065	0.079543573	-4.048247414	5.16E-05	0.002438359	s	All	A	young	#N/A	#N/A	#N/A	#N/A	1	#N/A	#N/A	1
mus__Snrnp70	Snrnp70	84.63073	-0.141257185	0.034920373	-4.045122392	5.23E-05	0.002462375	s	All	A	young	1	1	1	#N/A	1	1	#N/A	5
cast_St13	St13	30.494528	-0.292031287	0.072259558	-4.041420894	5.31E-05	0.002493372	s	All	A	young	0	#N/A	#N/A	#N/A	1	#N/A	#N/A	1
mus__Slc9a8	Slc9a8	10.788102	0.364205829	0.090195346	4.037966993	5.39E-05	0.002522091	s	All	A	Aging	#N/A	#N/A	#N/A	#N/A	#N/A	#N/A	#N/A	0
mus__Dazap1	Dazap1	17.114243	-0.350228365	0.08678349	-4.035656596	5.44E-05	0.002538744	s	All	A	young	1	#N/A	#N/A	#N/A	0	#N/A	#N/A	1
cast_Nrd1	Nrd1	46.88191	-0.246158804	0.061114616	-4.027822138	5.63E-05	0.00260783	s	All	A	young	0	#N/A	#N/A	#N/A	#N/A	#N/A	#N/A	0
mus__Clpp	Clpp	31.92585	-0.233512586	0.057971678	-4.028046011	5.62E-05	0.00260783	s	All	A	young	1	#N/A	#N/A	#N/A	1	#N/A	#N/A	2
cast_Rchy1	Rchy1	17.55292	-0.426420693	0.105946923	-4.024852087	5.70E-05	0.00261476	s	All	A	young	#N/A	#N/A	#N/A	#N/A	#N/A	#N/A	#N/A	0
cast_Vdac1	Vdac1	15.017514	-0.383715409	0.095352643	-4.024171731	5.72E-05	0.00261476	s	All	A	young	#N/A	#N/A	#N/A	#N/A	#N/A	#N/A	#N/A	0
mus__Ccdc15	Ccdc15	7.7271056	0.435510026	0.108165149	4.026343325	5.67E-05	0.00261476	s	All	A	Aging	#N/A	#N/A	#N/A	#N/A	#N/A	#N/A	#N/A	0
mus__Rictor	Rictor	45.623386	0.187018667	0.046465512	4.024892022	5.70E-05	0.00261476	s	All	A	Aging	#N/A	#N/A	#N/A	#N/A	1	#N/A	#N/A	1
mus__Ift52	Ift52	14.420197	-0.233390879	0.058037468	-4.021382876	5.79E-05	0.00263749	s	All	A	young	0	#N/A	#N/A	#N/A	#N/A	#N/A	#N/A	0
mus__Dynll1	Dynll1	89.18003	-0.536732783	0.13357059	-4.01834553	5.86E-05	0.002663232	s	All	A	young	0	#N/A	#N/A	#N/A	#N/A	#N/A	#N/A	0
mus__Snhg7	Snhg7	30.734968	-0.365051138	0.090947718	-4.013857032	5.97E-05	0.002705823	s	All	A	young	#N/A	#N/A	#N/A	#N/A	#N/A	#N/A	#N/A	0
mus__Man2c1os	Man2c1os	16.000284	-0.245818092	0.06127481	-4.011731608	6.03E-05	0.002721692	s	All	A	young	#N/A	#N/A	#N/A	#N/A	1	#N/A	#N/A	1
cast_Smim4	Smim4	11.489572	-0.326953343	0.08158896	-4.00732335	6.14E-05	0.00274698	s	All	A	young	#N/A	#N/A	#N/A	#N/A	#N/A	#N/A	#N/A	0
mus__Mkln1	Mkln1	71.60791	0.227819621	0.056840349	4.008061633	6.12E-05	0.00274698	s	All	A	Aging	#N/A	#N/A	#N/A	#N/A	1	#N/A	#N/A	1
mus__Tiprl	Tiprl	11.727309	-0.461331436	0.115094499	-4.008283974	6.12E-05	0.00274698	s	All	A	young	#N/A	#N/A	#N/A	#N/A	#N/A	#N/A	#N/A	0
cast_Dld	Dld	20.82715	-0.222276233	0.055492668	-4.005506297	6.19E-05	0.00275956	s	All	A	young	#N/A	#N/A	#N/A	#N/A	1	#N/A	#N/A	1
mus__Gm57315	Gm57315	75.6124	-0.557914232	0.139419226	-4.00170227	6.29E-05	0.002795604	s	All	A	young	#N/A	#N/A	#N/A	#N/A	#N/A	#N/A	#N/A	0
mus__Gm26549	Gm26549	8.881002	-0.412278424	0.103060706	-4.000345433	6.33E-05	0.002802978	s	All	A	young	#N/A	#N/A	#N/A	#N/A	#N/A	#N/A	#N/A	0
cast_Paip2	Paip2	34.579636	-0.329247846	0.082362485	-3.997546279	6.40E-05	0.002827566	s	All	A	young	#N/A	#N/A	#N/A	#N/A	0	#N/A	#N/A	0
mus__Mief1	Mief1	11.628476	-0.310224922	0.077629347	-3.996232516	6.44E-05	0.002834547	s	All	A	young	#N/A	#N/A	#N/A	#N/A	#N/A	#N/A	#N/A	0
mus__D330023K18Rik	D330023K18Rik	14.9995165	-0.370427855	0.092798902	-3.991726681	6.56E-05	0.002880097	s	All	A	young	#N/A	#N/A	#N/A	#N/A	#N/A	#N/A	#N/A	0
mus__Nono	Nono	39.897312	-0.247756453	0.062108477	-3.989092361	6.63E-05	0.00290336	s	All	X	young	#N/A	#N/A	#N/A	#N/A	1	#N/A	#N/A	1
cast_Gm26518	Gm26518	18.508224	-0.3008797	0.075464659	-3.987027905	6.69E-05	0.002919801	s	All	A	young	0	#N/A	#N/A	#N/A	#N/A	#N/A	#N/A	0
cast_Kdsr	Kdsr	7.502175	0.324361216	0.081426526	3.983483395	6.79E-05	0.002954706	s	All	A	Aging	#N/A	#N/A	#N/A	#N/A	#N/A	#N/A	#N/A	0
mus__Mon1a	Mon1a	9.106107	-0.343479034	0.086362488	-3.977178539	6.97E-05	0.003015791	s	All	A	young	#N/A	#N/A	#N/A	#N/A	1	#N/A	#N/A	1
mus__Nars	Nars	12.283666	-0.391566189	0.098451955	-3.977231214	6.97E-05	0.003015791	s	All	A	young	0	#N/A	#N/A	#N/A	1	#N/A	#N/A	1
mus__Arfgap2	Arfgap2	8.530639	-0.349044626	0.088121504	-3.960947207	7.47E-05	0.003218625	s	All	A	young	#N/A	#N/A	#N/A	#N/A	1	#N/A	#N/A	1
mus__Anapc1	Anapc1	21.640661	0.243553631	0.061523254	3.958724783	7.54E-05	0.003229264	s	All	A	Aging	0	#N/A	#N/A	#N/A	1	#N/A	#N/A	1
mus__Zfp862-ps	Zfp862-ps	12.302452	-0.359267362	0.090745206	-3.959078134	7.52E-05	0.003229264	s	All	A	young	#N/A	#N/A	#N/A	#N/A	#N/A	#N/A	#N/A	0
cast_Sdhaf4	Sdhaf4	11.019311	-0.624358471	0.157749	-3.957923488	7.56E-05	0.003230442	s	All	A	young	1	#N/A	#N/A	#N/A	0	#N/A	#N/A	1
mus__Sil1	Sil1	37.236683	0.265973811	0.067220327	3.956746757	7.60E-05	0.003236728	s	All	A	Aging	#N/A	#N/A	#N/A	#N/A	0	#N/A	#N/A	0
mus__Cck	Cck	82.996414	-0.461829904	0.116836959	-3.95277236	7.73E-05	0.003281216	s	All	A	young	1	#N/A	#N/A	#N/A	#N/A	#N/A	#N/A	1
mus__Hnrnpa0	Hnrnpa0	12.469101	-0.721015308	0.182459243	-3.951651314	7.76E-05	0.003286874	s	All	A	young	1	#N/A	#N/A	#N/A	#N/A	#N/A	#N/A	1
mus__Polrmt	Polrmt	7.8938155	-0.290391893	0.073548296	-3.948315742	7.87E-05	0.003323169	s	All	A	young	1	#N/A	#N/A	#N/A	#N/A	#N/A	#N/A	1
cast_Rsrc2	Rsrc2	22.536491	-0.310440973	0.078805764	-3.939318114	8.17E-05	0.003440139	s	All	A	young	0	#N/A	#N/A	#N/A	#N/A	#N/A	#N/A	0
cast_Cd47	Cd47	41.64903	0.241369447	0.061380837	3.93232575	8.41E-05	0.003509556	s	All	A	Aging	1	#N/A	#N/A	#N/A	#N/A	#N/A	#N/A	1
mus__Atp6v0e2	Atp6v0e2	7.5942626	-0.422866385	0.107531457	-3.932490041	8.41E-05	0.003509556	s	All	A	young	#N/A	#N/A	#N/A	#N/A	1	#N/A	#N/A	1
mus__Taf11	Taf11	11.85997	-0.327945383	0.083391982	-3.932576914	8.40E-05	0.003509556	s	All	A	young	#N/A	#N/A	#N/A	#N/A	1	#N/A	#N/A	1
mus__Taf13	Taf13	10.916622	-0.596737771	0.15177556	-3.931711883	8.43E-05	0.003509556	s	All	A	young	1	#N/A	#N/A	#N/A	#N/A	#N/A	#N/A	1
cast_Eif1b	Eif1b	8.825622	-0.531987368	0.135468168	-3.927028602	8.60E-05	0.0035682	s	All	A	young	1	#N/A	#N/A	#N/A	0	#N/A	#N/A	1
mus__Gm4924	Gm4924	20.414225	0.427844894	0.109076777	3.922419669	8.77E-05	0.00362666	s	All	A	Aging	1	#N/A	#N/A	#N/A	#N/A	#N/A	#N/A	1
cast_Rnf34	Rnf34	10.761926	-0.342877191	0.087582425	-3.914908619	9.04E-05	0.003730651	s	All	A	young	#N/A	#N/A	#N/A	#N/A	#N/A	#N/A	#N/A	0
mus__Gmpr2	Gmpr2	10.302891	-0.343813201	0.087840134	-3.914078759	9.08E-05	0.003732746	s	All	A	young	#N/A	#N/A	#N/A	#N/A	1	#N/A	#N/A	1
mus__Cops5	Cops5	18.489359	-0.237901172	0.060839699	-3.910295033	9.22E-05	0.003780842	s	All	A	young	#N/A	#N/A	#N/A	#N/A	1	#N/A	#N/A	1
mus__Cdc42	Cdc42	46.53713	-0.381044107	0.097472767	-3.9092366	9.26E-05	0.003786595	s	All	A	young	#N/A	#N/A	#N/A	#N/A	0	#N/A	#N/A	0
mus__Thap2	Thap2	18.864252	-0.328683134	0.0841105	-3.907753905	9.32E-05	0.003799047	s	All	A	young	0	#N/A	#N/A	#N/A	#N/A	#N/A	#N/A	0
mus__Erh	Erh	15.942632	-0.527139197	0.13495241	-3.906111766	9.38E-05	0.003814077	s	All	A	young	1	#N/A	#N/A	#N/A	#N/A	#N/A	#N/A	1
mus__Vps29	Vps29	24.565619	-0.220786512	0.056564185	-3.903291682	9.49E-05	0.00384788	s	All	A	young	1	#N/A	#N/A	#N/A	#N/A	#N/A	#N/A	1
mus__Ntan1	Ntan1	28.678766	-0.291747602	0.074791036	-3.900836497	9.59E-05	0.003876137	s	All	A	young	#N/A	#N/A	#N/A	#N/A	1	#N/A	#N/A	1
cast_MGP_CASTEiJ_G0024931	MGP_CASTEiJ_G0024931	11.861611	-0.410623217	0.105294215	-3.899769973	9.63E-05	0.00387748	s	All	A	young	#N/A	#N/A	#N/A	#N/A	#N/A	#N/A	#N/A	0
mus__Tbcb	Tbcb	15.247738	-0.436905751	0.112044677	-3.899388717	9.64E-05	0.00387748	s	All	A	young	#N/A	#N/A	#N/A	#N/A	1	#N/A	#N/A	1
cast_Nif3l1	Nif3l1	7.5006504	-0.344375489	0.088410448	-3.895189934	9.81E-05	0.003934217	s	All	A	young	#N/A	#N/A	#N/A	#N/A	#N/A	#N/A	#N/A	0
mus__Sepsecs	Sepsecs	12.160202	-0.320715817	0.082481927	-3.888316239	0.000100942	0.00403599	s	All	A	young	#N/A	#N/A	#N/A	#N/A	1	#N/A	#N/A	1
mus__Gm12940	Gm12940	17.589544	-0.443679245	0.114237908	-3.883818028	0.000102829	0.004099979	s	All	A	young	#N/A	#N/A	#N/A	#N/A	#N/A	#N/A	#N/A	0
mus__Gm47689	Gm47689	7.705009	-0.659144822	0.169792269	-3.882066156	0.000103573	0.004118165	s	All	A	young	#N/A	#N/A	#N/A	#N/A	#N/A	#N/A	#N/A	0
mus__Mettl1	Mettl1	9.347352	-0.337540431	0.087074211	-3.876468459	0.000105984	0.00420235	s	All	A	young	#N/A	#N/A	#N/A	#N/A	1	#N/A	#N/A	1
cast_Gm13402	Gm13402	10.5302925	-0.487060851	0.125668767	-3.875751022	0.000106296	0.00420311	s	All	A	young	#N/A	#N/A	#N/A	#N/A	#N/A	#N/A	#N/A	0
cast_Pikfyve	Pikfyve	18.750204	0.257151132	0.066413139	3.871991817	0.00010795	0.004256722	s	All	A	Aging	#N/A	#N/A	#N/A	#N/A	1	#N/A	#N/A	1
mus__Drg1	Drg1	28.329035	-0.290532671	0.075295041	-3.858589738	0.000114043	0.004484655	s	All	A	young	#N/A	#N/A	#N/A	#N/A	#N/A	#N/A	#N/A	0
cast_Clcn7	Clcn7	6.810242	0.313218094	0.081223879	3.85623168	0.000115148	0.0044911	s	All	A	Aging	1	#N/A	#N/A	#N/A	#N/A	#N/A	#N/A	1
cast_Tlk2	Tlk2	20.152205	0.22028432	0.057110965	3.857128323	0.000114727	0.0044911	s	All	A	Aging	#N/A	#N/A	#N/A	#N/A	#N/A	#N/A	#N/A	0
mus__Airim	Airim	11.468491	-0.348533031	0.090371791	-3.856657345	0.000114948	0.0044911	s	All	A	young	#N/A	#N/A	#N/A	#N/A	#N/A	#N/A	#N/A	0
cast_Polr2k	Polr2k	12.876021	-0.463582274	0.120282072	-3.854126099	0.000116144	0.004514918	s	All	A	young	#N/A	#N/A	#N/A	#N/A	0	#N/A	#N/A	0
cast_Vamp3	Vamp3	7.126884	-0.343675869	0.089182882	-3.853608031	0.00011639	0.004514918	s	All	A	young	#N/A	#N/A	#N/A	#N/A	#N/A	#N/A	#N/A	0
cast_Ccnt2	Ccnt2	44.64256	-0.274274485	0.071215413	-3.851336005	0.000117475	0.004532452	s	All	A	young	1	#N/A	#N/A	#N/A	#N/A	#N/A	#N/A	1
mus__Exoc1	Exoc1	14.092087	0.266442899	0.069172494	3.851861968	0.000117223	0.004532452	s	All	A	Aging	#N/A	#N/A	#N/A	#N/A	1	#N/A	#N/A	1
mus__Afg2a	Afg2a	25.201263	0.23018392	0.059790464	3.849843349	0.000118193	0.004547904	s	All	A	Aging	#N/A	#N/A	#N/A	#N/A	#N/A	#N/A	#N/A	0
mus__Gatb	Gatb	7.968702	0.405102451	0.10525975	3.848597869	0.000118796	0.00455883	s	All	A	Aging	#N/A	#N/A	#N/A	#N/A	0	#N/A	#N/A	0
mus__Thoc2	Thoc2	21.1401	0.213064972	0.055376417	3.847575969	0.000119292	0.004565641	s	All	X	Aging	1	#N/A	#N/A	#N/A	1	#N/A	#N/A	2
mus__Ppib	Ppib	43.45274	-0.30414881	0.079139073	-3.843219266	0.000121431	0.004635098	s	All	A	young	1	#N/A	#N/A	#N/A	#N/A	#N/A	#N/A	1
cast_Tm2d2	Tm2d2	10.954246	-0.582704399	0.151835066	-3.83774588	0.000124169	0.004714465	s	All	A	young	1	#N/A	#N/A	#N/A	1	#N/A	#N/A	2
mus__Aprt	Aprt	9.764419	-0.429254553	0.111832824	-3.838359226	0.000123859	0.004714465	s	All	A	young	0	#N/A	#N/A	#N/A	0	#N/A	#N/A	0
cast_Cct3	Cct3	6.2518983	-0.355945932	0.092813483	-3.835067055	0.00012553	0.004753537	s	All	A	young	0	#N/A	#N/A	#N/A	1	#N/A	#N/A	1
cast_Poldip3	Poldip3	7.550318	-0.362660316	0.09459507	-3.833818355	0.000126169	0.004763477	s	All	A	young	0	#N/A	#N/A	#N/A	#N/A	#N/A	#N/A	0
mus__2810013P06Rik	2810013P06Rik	13.828725	-0.350364663	0.091401315	-3.833256262	0.000126458	0.004763477	s	All	A	young	#N/A	#N/A	#N/A	#N/A	#N/A	#N/A	#N/A	0
mus__5330438D12Rik	5330438D12Rik	61.758606	-0.422139431	0.110349538	-3.825475272	0.00013052	0.00490358	s	All	A	young	#N/A	#N/A	#N/A	#N/A	#N/A	#N/A	#N/A	0
mus__Srsf6	Srsf6	8.552794	0.392241271	0.102633579	3.821763554	0.000132501	0.004961293	s	All	A	Aging	0	#N/A	#N/A	#N/A	1	#N/A	#N/A	1
mus__Zfp1007	Zfp1007	10.18661	0.439668511	0.115057278	3.821301155	0.000132749	0.004961293	s	All	A	Aging	#N/A	#N/A	#N/A	#N/A	#N/A	#N/A	#N/A	0
cast_Aimp1	Aimp1	15.21116	-0.225999201	0.05919469	-3.817896534	0.000134594	0.005017144	s	All	A	young	0	#N/A	#N/A	#N/A	1	#N/A	#N/A	1
mus__Gpkow	Gpkow	27.079569	-0.228131926	0.059800827	-3.814862411	0.000136259	0.005065997	s	All	X	young	#N/A	#N/A	#N/A	#N/A	1	#N/A	#N/A	1
mus__Gm10785	Gm10785	16.806828	-0.431242342	0.113346682	-3.804631376	0.000142016	0.005266348	s	All	A	young	#N/A	#N/A	#N/A	#N/A	#N/A	#N/A	#N/A	0
cast_Tmem216	Tmem216	11.5514145	-0.320890287	0.084368548	-3.803434987	0.000142703	0.005278184	s	All	A	young	1	#N/A	#N/A	#N/A	1	#N/A	#N/A	2
cast_Syt15	Syt15	6.7045693	-0.544927949	0.143362242	-3.801056259	0.000144081	0.005315385	s	All	A	young	#N/A	#N/A	#N/A	#N/A	#N/A	#N/A	#N/A	0
cast_Abcb4	Abcb4	8.057012	0.644085581	0.169613362	3.797375231	0.000146236	0.005381046	s	All	A	Aging	#N/A	#N/A	#N/A	0	#N/A	#N/A	#N/A	0
cast_Srp14	Srp14	25.003601	-0.445739966	0.11743463	-3.795643307	0.000147261	0.00540486	s	All	A	young	0	#N/A	#N/A	#N/A	0	#N/A	#N/A	0
mus__Rps4l	Rps4l	8.792223	-0.719580911	0.189677364	-3.793709994	0.000148413	0.005433206	s	All	A	young	#N/A	#N/A	#N/A	#N/A	#N/A	#N/A	#N/A	0
cast_Ap1m1	Ap1m1	17.858587	-0.316391394	0.083492303	-3.789467795	0.00015097	0.00551273	s	All	A	young	1	#N/A	#N/A	#N/A	1	#N/A	#N/A	2
mus__Yipf4	Yipf4	21.109703	-0.357833889	0.094476824	-3.787530897	0.000152152	0.005541731	s	All	A	young	1	#N/A	#N/A	#N/A	1	#N/A	#N/A	2
mus__Kansl2	Kansl2	13.789242	-0.264220782	0.069788902	-3.785999981	0.000153092	0.005561813	s	All	A	young	1	#N/A	#N/A	#N/A	#N/A	#N/A	#N/A	1
mus__Rttn	Rttn	14.818648	0.388807834	0.102735196	3.784563109	0.000153979	0.005579881	s	All	A	Aging	#N/A	#N/A	#N/A	#N/A	#N/A	#N/A	#N/A	0
mus__Rpl7l1	Rpl7l1	17.574125	-0.19476366	0.05147957	-3.783319499	0.000154751	0.005593686	s	All	A	young	#N/A	#N/A	#N/A	#N/A	#N/A	#N/A	#N/A	0
mus__Ndufaf4	Ndufaf4	13.637196	-0.295411913	0.078117135	-3.781653211	0.00015579	0.005617084	s	All	A	young	0	#N/A	#N/A	#N/A	#N/A	#N/A	#N/A	0
cast_Rprml	Rprml	18.21889	-0.470225562	0.124985663	-3.762236001	0.000168401	0.006056513	s	All	A	young	0	#N/A	#N/A	#N/A	1	#N/A	#N/A	1
cast_Gpr180	Gpr180	25.557486	-0.245740897	0.065367992	-3.759345982	0.000170358	0.006111544	s	All	A	young	#N/A	#N/A	#N/A	#N/A	1	#N/A	#N/A	1
mus__Irf3	Irf3	22.791222	-0.564175439	0.150374245	-3.751808965	0.000175563	0.00628253	s	All	A	young	#N/A	#N/A	#N/A	#N/A	1	#N/A	#N/A	1
cast_Epm2a	Epm2a	31.595602	0.264317502	0.070576371	3.745127398	0.000180302	0.006420016	s	All	A	Aging	#N/A	#N/A	#N/A	#N/A	0	#N/A	#N/A	0
mus__Fbxo8	Fbxo8	14.720334	0.289881209	0.077399674	3.745251037	0.000180213	0.006420016	s	All	A	Aging	0	#N/A	#N/A	#N/A	1	#N/A	#N/A	1
mus__Thoc7	Thoc7	36.183064	-0.305579082	0.081638531	-3.743074217	0.000181783	0.006456662	s	All	A	young	#N/A	#N/A	#N/A	#N/A	0	#N/A	#N/A	0
cast_Wdr33	Wdr33	67.20221	0.136706421	0.036535986	3.74169243	0.000182785	0.006476204	s	All	A	Aging	1	#N/A	#N/A	#N/A	0	#N/A	#N/A	1
mus__Scaper	Scaper	75.24108	0.198790718	0.053200806	3.736611015	0.000186517	0.006592114	s	All	A	Aging	#N/A	#N/A	#N/A	#N/A	1	#N/A	#N/A	1
cast_Ddx50	Ddx50	38.30621	-0.302352401	0.081012251	-3.732181196	0.000189829	0.006692637	s	All	A	young	0	#N/A	#N/A	#N/A	#N/A	#N/A	#N/A	0
cast_Hspa9	Hspa9	13.464736	-0.234932482	0.062962194	-3.731326174	0.000190474	0.006698896	s	All	A	young	#N/A	#N/A	#N/A	#N/A	1	#N/A	#N/A	1
mus__Mettl25b	Mettl25b	18.820772	-0.322719008	0.086529248	-3.729594526	0.000191788	0.006728568	s	All	A	young	#N/A	#N/A	#N/A	#N/A	#N/A	#N/A	#N/A	0
mus__Csad	Csad	20.794832	-0.485762178	0.130273858	-3.728777091	0.000192411	0.006733924	s	All	A	young	1	#N/A	#N/A	#N/A	#N/A	#N/A	#N/A	1
cast_Scaper	Scaper	58.314167	0.198824806	0.053363138	3.725882939	0.000194633	0.006795056	s	All	A	Aging	#N/A	#N/A	#N/A	#N/A	1	#N/A	#N/A	1
cast_Pptc7	Pptc7	10.334638	-0.321797185	0.086502066	-3.720109822	0.000199136	0.006935365	s	All	A	young	0	#N/A	#N/A	#N/A	#N/A	#N/A	#N/A	0
mus__Rabggtb	Rabggtb	9.16488	-0.328487253	0.088323608	-3.719133099	0.000199908	0.006945337	s	All	A	young	#N/A	#N/A	#N/A	#N/A	1	#N/A	#N/A	1
mus__Rnmt	Rnmt	8.587659	-0.274903545	0.07396031	-3.71690633	0.000201677	0.006989848	s	All	A	young	0	#N/A	#N/A	#N/A	#N/A	#N/A	#N/A	0
mus__Nfu1	Nfu1	14.901168	-0.280405942	0.075525657	-3.712724309	0.00020504	0.00708924	s	All	A	young	#N/A	#N/A	#N/A	#N/A	1	#N/A	#N/A	1
cast_Fam216a	Fam216a	6.4636235	-0.465278456	0.125389018	-3.710679467	0.000206704	0.007129534	s	All	A	young	#N/A	#N/A	#N/A	#N/A	1	#N/A	#N/A	1
mus__Naa12	Naa12	17.327631	-0.305618523	0.082383656	-3.709698501	0.000207506	0.007140009	s	All	A	young	#N/A	#N/A	#N/A	#N/A	#N/A	#N/A	#N/A	0
mus__Fbxo28	Fbxo28	14.081265	-0.252977492	0.068252954	-3.706469495	0.000210169	0.007214274	s	All	A	young	0	#N/A	#N/A	#N/A	#N/A	#N/A	#N/A	0
mus__Naa16	Naa16	21.201277	-0.252849551	0.06826695	-3.703835446	0.000212364	0.007272198	s	All	A	young	#N/A	#N/A	#N/A	#N/A	#N/A	#N/A	#N/A	0
cast_Snw1	Snw1	16.950403	-0.383733371	0.103653828	-3.702066568	0.00021385	0.007305623	s	All	A	young	0	#N/A	#N/A	#N/A	1	#N/A	#N/A	1
cast_Gtdc1	Gtdc1	29.740387	0.412158213	0.111462247	3.697738242	0.000217529	0.007363856	s	All	A	Aging	#N/A	#N/A	#N/A	#N/A	#N/A	#N/A	#N/A	0
mus__Ddx50	Ddx50	74.70804	-0.242762143	0.065636007	-3.698612279	0.000216781	0.007363856	s	All	A	young	0	#N/A	#N/A	#N/A	#N/A	#N/A	#N/A	0
mus__Mrps21	Mrps21	9.680083	-0.481882142	0.130342665	-3.697040735	0.000218127	0.007363856	s	All	A	young	1	#N/A	#N/A	#N/A	0	#N/A	#N/A	1
mus__Psmb2	Psmb2	33.98353	-0.188278628	0.050924378	-3.697220018	0.000217973	0.007363856	s	All	A	young	1	#N/A	#N/A	#N/A	1	#N/A	#N/A	2
mus__Zfp40	Zfp40	15.100484	0.317220457	0.085758276	3.699006914	0.000216445	0.007363856	s	All	A	Aging	#N/A	#N/A	#N/A	#N/A	#N/A	#N/A	#N/A	0
mus__Iars2	Iars2	25.168924	0.186872757	0.05065128	3.689398477	0.000224785	0.007570756	s	All	A	Aging	#N/A	#N/A	#N/A	#N/A	0	#N/A	#N/A	0
cast_Cdkal1	Cdkal1	60.42955	0.164225235	0.044546569	3.686596742	0.000227273	0.007618704	s	All	A	Aging	#N/A	#N/A	#N/A	#N/A	#N/A	#N/A	#N/A	0
cast_Fbxl4	Fbxl4	14.998429	0.361344601	0.098013334	3.686688201	0.000227191	0.007618704	s	All	A	Aging	#N/A	#N/A	#N/A	#N/A	#N/A	#N/A	#N/A	0
cast_Rhoa	Rhoa	14.284538	-0.417662248	0.113362436	-3.684309049	0.000229324	0.007666241	s	All	A	young	0	#N/A	#N/A	#N/A	#N/A	#N/A	#N/A	0
cast_Zcchc4	Zcchc4	10.407178	0.311882414	0.084676351	3.683229251	0.000230298	0.007666241	s	All	A	Aging	#N/A	#N/A	#N/A	#N/A	#N/A	#N/A	#N/A	0
mus__Zcchc4	Zcchc4	13.65981	0.212783762	0.057765341	3.683588768	0.000229973	0.007666241	s	All	A	Aging	#N/A	#N/A	#N/A	#N/A	#N/A	#N/A	#N/A	0
mus__Mdm4	Mdm4	60.02654	0.164751798	0.044749397	3.681654038	0.000231726	0.007695875	s	All	A	Aging	1	#N/A	#N/A	#N/A	1	#N/A	#N/A	2
cast_MGP_CASTEiJ_G0005596	MGP_CASTEiJ_G0005596	47.806416	-0.362408869	0.098615723	-3.674960317	0.000237886	0.007882189	s	All	A	young	#N/A	#N/A	#N/A	#N/A	#N/A	#N/A	#N/A	0
mus__Tmco6	Tmco6	6.197951	-0.404166383	0.110016602	-3.673685396	0.000239077	0.007903347	s	All	A	young	#N/A	#N/A	#N/A	#N/A	1	#N/A	#N/A	1
mus__Ring1	Ring1	15.128844	-0.305609859	0.083233712	-3.67170769	0.000240935	0.007946419	s	All	A	young	#N/A	#N/A	#N/A	#N/A	1	#N/A	#N/A	1
cast_Senp6	Senp6	69.694244	-0.148380796	0.040437814	-3.669357534	0.000243161	0.007946584	s	All	A	young	0	#N/A	#N/A	#N/A	0	#N/A	#N/A	0
mus__Ddx24	Ddx24	67.06563	-0.173017113	0.047145185	-3.669878801	0.000242665	0.007946584	s	All	A	young	0	#N/A	#N/A	#N/A	#N/A	#N/A	#N/A	0
mus__Ssb	Ssb	11.781978	-0.224175607	0.061074984	-3.670498019	0.000242078	0.007946584	s	All	A	young	0	#N/A	#N/A	#N/A	0	#N/A	#N/A	0
mus__Tnks	Tnks	38.54594	0.196352467	0.053500596	3.670098697	0.000242457	0.007946584	s	All	A	Aging	1	#N/A	#N/A	#N/A	0	#N/A	#N/A	1
cast_Pcsk7	Pcsk7	37.06583	-0.364610732	0.099387355	-3.668582729	0.000243899	0.007952545	s	All	A	young	#N/A	#N/A	#N/A	#N/A	1	#N/A	#N/A	1
cast_Ndufs7	Ndufs7	10.749867	-0.634533094	0.173091707	-3.665878076	0.000246491	0.008018812	s	All	A	young	1	#N/A	#N/A	#N/A	1	#N/A	#N/A	2
mus__Gin1	Gin1	13.344781	-0.307088524	0.083795339	-3.664744683	0.000247585	0.008036141	s	All	A	young	#N/A	#N/A	#N/A	#N/A	0	#N/A	#N/A	0
mus__Hnrnpm	Hnrnpm	17.84152	0.248772548	0.067945555	3.661351315	0.000250888	0.008124926	s	All	A	Aging	0	#N/A	#N/A	#N/A	0	#N/A	#N/A	0
mus__Vti1a	Vti1a	103.40501	0.12660198	0.034639466	3.654847879	0.000257335	0.008314867	s	All	A	Aging	#N/A	#N/A	#N/A	#N/A	0	#N/A	#N/A	0
cast_Zfp407	Zfp407	39.258507	0.202002026	0.055297686	3.652992387	0.000259202	0.008356343	s	All	A	Aging	#N/A	#N/A	#N/A	#N/A	1	#N/A	#N/A	1
cast_Gm27241	Gm27241	10.369935	-0.633511699	0.173545395	-3.650409156	0.000261823	0.008421872	s	All	A	young	#N/A	#N/A	#N/A	#N/A	#N/A	#N/A	#N/A	0
mus__Gm15246	Gm15246	11.168746	0.583178168	0.159782823	3.649817655	0.000262427	0.008422362	s	All	X	Aging	#N/A	#N/A	#N/A	#N/A	#N/A	#N/A	#N/A	0
mus__Gm57463	Gm57463	19.922464	-0.433977309	0.119090374	-3.644100638	0.000268328	0.008592512	s	All	A	young	#N/A	#N/A	#N/A	#N/A	#N/A	#N/A	#N/A	0
cast_Filip1l	Filip1l	10.749162	-0.577521097	0.158569156	-3.642077122	0.000270447	0.008621779	s	All	A	young	0	#N/A	#N/A	#N/A	#N/A	#N/A	#N/A	0
mus__Rnf10	Rnf10	19.316317	-0.20803663	0.057118808	-3.642173846	0.000270345	0.008621779	s	All	A	young	#N/A	#N/A	#N/A	#N/A	1	#N/A	#N/A	1
mus__Mfsd14b	Mfsd14b	11.689397	0.264031774	0.072533417	3.640139733	0.00027249	0.008667608	s	All	A	Aging	#N/A	#N/A	#N/A	#N/A	0	#N/A	#N/A	0
cast_Coch	Coch	28.870804	-0.381184574	0.104789116	-3.637635179	0.000275153	0.008685478	s	All	A	young	#N/A	#N/A	#N/A	#N/A	#N/A	#N/A	#N/A	0
cast_Sf3b6	Sf3b6	10.0705385	-0.331275113	0.091076456	-3.637329854	0.000275479	0.008685478	s	All	A	young	1	#N/A	#N/A	#N/A	1	#N/A	#N/A	2
mus__Crebzf	Crebzf	20.011606	-0.31771527	0.087312981	-3.638809123	0.000273902	0.008685478	s	All	A	young	#N/A	#N/A	#N/A	#N/A	0	#N/A	#N/A	0
mus__Zbtb2	Zbtb2	6.2912345	-0.398473065	0.109524353	-3.638214289	0.000274535	0.008685478	s	All	A	young	#N/A	#N/A	#N/A	#N/A	#N/A	#N/A	#N/A	0
mus__Erlec1	Erlec1	23.71202	-0.203153317	0.055876978	-3.635724835	0.0002772	0.008708538	s	All	A	young	#N/A	#N/A	#N/A	#N/A	#N/A	#N/A	#N/A	0
mus__Zmat1	Zmat1	20.181595	0.368122799	0.101257436	3.63551372	0.000277427	0.008708538	s	All	X	Aging	#N/A	#N/A	#N/A	#N/A	#N/A	#N/A	#N/A	0
cast_Yaf2	Yaf2	30.19163	-0.225430257	0.062023879	-3.634572058	0.000278442	0.00872128	s	All	A	young	1	#N/A	#N/A	#N/A	0	#N/A	#N/A	1
mus__Nif3l1	Nif3l1	6.182651	-0.337463903	0.09287728	-3.63343869	0.000279669	0.00874057	s	All	A	young	#N/A	#N/A	#N/A	#N/A	#N/A	#N/A	#N/A	0
cast_Hdgf	Hdgf	12.005222	-0.242393487	0.066725424	-3.632700573	0.00028047	0.008746522	s	All	A	young	#N/A	#N/A	#N/A	#N/A	0	#N/A	#N/A	0
mus__Spcs1	Spcs1	10.798256	-0.532323187	0.146593531	-3.631287021	0.000282011	0.008775457	s	All	A	young	1	#N/A	#N/A	#N/A	1	#N/A	#N/A	2
cast_Gm17227	Gm17227	8.9174185	-0.513885392	0.141585929	-3.629494801	0.000283976	0.008816906	s	All	A	young	#N/A	#N/A	#N/A	#N/A	#N/A	#N/A	#N/A	0
cast_Phb	Phb	8.493249	-0.429190346	0.118268433	-3.62895098	0.000284575	0.008816906	s	All	A	young	0	#N/A	#N/A	#N/A	0	#N/A	#N/A	0
mus__Ndfip1	Ndfip1	164.47716	-0.197310766	0.054382317	-3.628215503	0.000285387	0.008822958	s	All	A	young	#N/A	#N/A	#N/A	#N/A	1	#N/A	#N/A	1
cast_Sp4	Sp4	28.477297	0.30605431	0.084448993	3.624132139	0.000289933	0.008944194	s	All	A	Aging	#N/A	#N/A	#N/A	#N/A	1	#N/A	#N/A	1
cast_Ndel1	Ndel1	7.5289693	-0.422834284	0.116743981	-3.621893669	0.000292454	0.008996014	s	All	A	young	0	#N/A	#N/A	#N/A	1	#N/A	#N/A	1
cast_Thoc7	Thoc7	30.339172	-0.218831664	0.06042526	-3.621526249	0.00029287	0.008996014	s	All	A	young	#N/A	#N/A	#N/A	#N/A	0	#N/A	#N/A	0
cast_Tmed5	Tmed5	11.510204	-0.495011924	0.136876639	-3.616482159	0.000298634	0.009153416	s	All	A	young	#N/A	#N/A	#N/A	#N/A	#N/A	#N/A	#N/A	0
cast_Rap2a	Rap2a	10.544173	-0.539302101	0.149190641	-3.614852098	0.000300519	0.009191519	s	All	A	young	1	#N/A	#N/A	#N/A	0	#N/A	#N/A	1
mus__Polr3a	Polr3a	16.338781	-0.386580714	0.106967656	-3.613996325	0.000301513	0.009202264	s	All	A	young	#N/A	#N/A	#N/A	#N/A	1	#N/A	#N/A	1
cast_Atg10	Atg10	38.63946	0.335855064	0.093129614	3.606318654	0.000310572	0.009438479	s	All	A	Aging	1	#N/A	#N/A	#N/A	#N/A	#N/A	#N/A	1
mus__Usp50	Usp50	21.019323	-0.369705229	0.102501328	-3.60683355	0.000309956	0.009438479	s	All	A	young	0	#N/A	#N/A	#N/A	#N/A	#N/A	#N/A	0
cast_Xpo4	Xpo4	13.563041	0.20933532	0.058111382	3.602311827	0.0003154	0.009564897	s	All	A	Aging	#N/A	#N/A	#N/A	#N/A	#N/A	#N/A	#N/A	0
cast_Pign	Pign	20.53222	0.262601633	0.072988809	3.59783419	0.000320878	0.009689976	s	All	A	Aging	#N/A	#N/A	#N/A	#N/A	#N/A	#N/A	#N/A	0
mus__Cox7b	Cox7b	13.853317	-0.455469796	0.126586951	-3.598078575	0.000320577	0.009689976	s	All	X	young	#N/A	#N/A	#N/A	#N/A	0	#N/A	#N/A	0
cast_Banp	Banp	22.414598	-0.361013499	0.100429106	-3.594709861	0.000324753	0.009786355	s	All	A	young	0	#N/A	#N/A	#N/A	#N/A	#N/A	#N/A	0
cast_Tiprl	Tiprl	14.453309	-0.445372646	0.123932686	-3.593665732	0.000326058	0.009805033	s	All	A	young	#N/A	#N/A	#N/A	#N/A	#N/A	#N/A	#N/A	0
cast_Ccdc58	Ccdc58	10.9898405	-0.319161949	0.088841642	-3.59248142	0.000327544	0.009829067	s	All	A	young	1	#N/A	#N/A	#N/A	#N/A	#N/A	#N/A	1
mus__Gm14634	Gm14634	15.635422	0.54983802	0.153167837	3.589774659	0.000330964	0.009910916	s	All	X	Aging	#N/A	#N/A	#N/A	#N/A	#N/A	#N/A	#N/A	0
cast_Naa20	Naa20	7.2371697	-0.371886866	0.103628078	-3.588668938	0.000332371	0.009911568	s	All	A	young	#N/A	#N/A	#N/A	#N/A	0	#N/A	#N/A	0
cast_Nup50	Nup50	8.7135105	-0.362372205	0.100972275	-3.588828769	0.000332167	0.009911568	s	All	A	young	#N/A	#N/A	#N/A	#N/A	#N/A	#N/A	#N/A	0
mus__Mettl24	Mettl24	8.941297	1.114235371	0.310857036	3.58439811	0.000337856	0.010054214	s	All	A	Aging	#N/A	#N/A	#N/A	#N/A	#N/A	#N/A	#N/A	0
cast_4930512B01Rik	4930512B01Rik	6.9787927	-0.557369162	0.155583187	-3.582451121	0.000340385	0.010076857	s	All	A	young	#N/A	#N/A	#N/A	#N/A	#N/A	#N/A	#N/A	0
mus__Ddx23	Ddx23	13.9481125	-0.296924141	0.082894103	-3.581969399	0.000341014	0.010076857	s	All	A	young	0	#N/A	#N/A	#N/A	1	#N/A	#N/A	1
mus__Map1lc3a	Map1lc3a	18.806898	-0.561731999	0.156835757	-3.581657705	0.000341421	0.010076857	s	All	A	young	1	#N/A	#N/A	#N/A	0	#N/A	#N/A	1
mus__Utp14a	Utp14a	17.527575	-0.271108878	0.075693886	-3.581648295	0.000341433	0.010076857	s	All	X	young	0	#N/A	#N/A	#N/A	0	#N/A	#N/A	0
mus__Tyw5	Tyw5	6.2075696	-0.426222958	0.119049343	-3.580221006	0.000343304	0.010111213	s	All	A	young	#N/A	#N/A	#N/A	#N/A	#N/A	#N/A	#N/A	0
cast_Pusl1	Pusl1	9.001781	-0.321559606	0.089914679	-3.57627488	0.000348525	0.010243921	s	All	A	young	1	#N/A	#N/A	#N/A	#N/A	#N/A	#N/A	1
cast_MGP_CASTEiJ_G0018147	MGP_CASTEiJ_G0018147	20.279104	-0.636535756	0.1780528	-3.574983124	0.00035025	0.010273536	s	All	A	young	#N/A	#N/A	#N/A	#N/A	#N/A	#N/A	#N/A	0
mus__Dusp3	Dusp3	10.757793	-0.421560037	0.117990208	-3.57283917	0.000353132	0.010315769	s	All	A	young	0	#N/A	#N/A	#N/A	#N/A	#N/A	#N/A	0
mus__Khsrp	Khsrp	26.125425	-0.303499494	0.084945004	-3.572893969	0.000353058	0.010315769	s	All	A	young	#N/A	#N/A	#N/A	#N/A	#N/A	#N/A	#N/A	0
mus__Hdac3	Hdac3	6.5175796	-0.359770296	0.100740477	-3.571258607	0.00035527	0.010357094	s	All	A	young	#N/A	#N/A	#N/A	#N/A	#N/A	#N/A	#N/A	0
mus__4732471J01Rik	4732471J01Rik	90.02079	0.323171877	0.090510498	3.570545783	0.000356238	0.010364214	s	All	A	Aging	1	#N/A	#N/A	#N/A	#N/A	#N/A	#N/A	1
cast_Syncrip	Syncrip	17.816618	-0.213918908	0.059947851	-3.568416633	0.000359145	0.010427592	s	All	A	young	#N/A	#N/A	#N/A	#N/A	0	#N/A	#N/A	0
cast_Arf5	Arf5	24.460258	-0.346241948	0.097162861	-3.563521541	0.000365913	0.010538579	s	All	A	young	1	#N/A	#N/A	#N/A	1	#N/A	#N/A	2
mus__Arglu1	Arglu1	122.73473	0.141744036	0.039773558	3.563775618	0.000365558	0.010538579	s	All	A	Aging	1	#N/A	1	#N/A	1	#N/A	#N/A	3
mus__B3galt2	B3galt2	9.076052	-0.389996671	0.109432767	-3.563801602	0.000365522	0.010538579	s	All	A	young	#N/A	#N/A	#N/A	#N/A	#N/A	#N/A	#N/A	0
mus__Npdc1	Npdc1	27.551748	-0.224825027	0.063069201	-3.564735642	0.000364223	0.010538579	s	All	A	young	1	#N/A	#N/A	#N/A	#N/A	#N/A	#N/A	1
cast_Erlec1	Erlec1	19.490133	-0.186886809	0.052545228	-3.556684727	0.000375564	0.010770407	s	All	A	young	#N/A	#N/A	#N/A	#N/A	#N/A	#N/A	#N/A	0
mus__Aimp1	Aimp1	20.066305	-0.230240704	0.064734402	-3.556697804	0.000375546	0.010770407	s	All	A	young	0	#N/A	#N/A	#N/A	1	#N/A	#N/A	1
mus__Nedd8	Nedd8	12.708676	-0.324007618	0.091109942	-3.556226799	0.000376219	0.010770407	s	All	A	young	1	#N/A	#N/A	#N/A	0	#N/A	#N/A	1
cast_Prune2	Prune2	22.123411	0.500360434	0.140881352	3.551644177	0.000382832	0.010937844	s	All	A	Aging	1	#N/A	#N/A	#N/A	#N/A	#N/A	#N/A	1
cast_Gcc2	Gcc2	20.56381	-0.195120448	0.054985324	-3.548591405	0.000387298	0.011043381	s	All	A	young	0	#N/A	#N/A	#N/A	#N/A	#N/A	#N/A	0
mus__Ddx18	Ddx18	15.98837	-0.244404035	0.068930917	-3.545637357	0.000391665	0.011145706	s	All	A	young	0	#N/A	#N/A	#N/A	1	#N/A	#N/A	1
mus__Echdc1	Echdc1	15.568886	-0.416437681	0.117529768	-3.543252809	0.000395224	0.011213888	s	All	A	young	#N/A	#N/A	#N/A	#N/A	#N/A	#N/A	#N/A	0
mus__Rab5a	Rab5a	36.639736	-0.220425757	0.06221473	-3.542983405	0.000395628	0.011213888	s	All	A	young	1	#N/A	#N/A	#N/A	1	#N/A	#N/A	2
mus__Lamtor2	Lamtor2	15.444791	-0.575082317	0.162523742	-3.538451113	0.000402482	0.011385622	s	All	A	young	#N/A	#N/A	#N/A	#N/A	0	#N/A	#N/A	0
mus__Gm12227	Gm12227	9.5342865	-0.673430198	0.190381339	-3.537269988	0.000404286	0.011414107	s	All	A	young	#N/A	#N/A	#N/A	#N/A	#N/A	#N/A	#N/A	0
cast_Psmc6	Psmc6	8.505694	-0.375748419	0.106315184	-3.534287437	0.000408876	0.011508844	s	All	A	young	0	#N/A	#N/A	#N/A	1	#N/A	#N/A	1
mus__Cdkl3	Cdkl3	16.437471	0.337476662	0.095493001	3.534046041	0.00040925	0.011508844	s	All	A	Aging	#N/A	#N/A	#N/A	#N/A	0	#N/A	#N/A	0
cast_Tbc1d19	Tbc1d19	19.701815	0.299179921	0.084691859	3.532569997	0.000411541	0.011527988	s	All	A	Aging	#N/A	#N/A	#N/A	#N/A	0	#N/A	#N/A	0
mus__Txndc15	Txndc15	34.052948	-0.225911341	0.063949269	-3.532664933	0.000411394	0.011527988	s	All	A	young	1	#N/A	#N/A	#N/A	1	#N/A	#N/A	2
cast_Fmc1	Fmc1	8.777015	-0.58921993	0.166944269	-3.529440896	0.000416439	0.011619695	s	All	A	young	#N/A	#N/A	#N/A	#N/A	0	#N/A	#N/A	0
mus__Top1	Top1	55.669025	-0.218121372	0.061795609	-3.529722848	0.000415995	0.011619695	s	All	A	young	0	#N/A	#N/A	#N/A	#N/A	#N/A	#N/A	0
cast_Tcf3	Tcf3	9.837682	-0.335699943	0.095145332	-3.528286014	0.00041826	0.011647808	s	All	A	young	#N/A	#N/A	#N/A	#N/A	#N/A	#N/A	#N/A	0
cast_Stk38	Stk38	26.952898	-0.230974513	0.065546914	-3.523804531	0.000425398	0.011823585	s	All	A	young	#N/A	#N/A	#N/A	#N/A	1	#N/A	#N/A	1
cast_Gm26699	Gm26699	42.495243	-0.426470497	0.121156555	-3.519995249	0.000431555	0.011971456	s	All	A	young	0	#N/A	#N/A	#N/A	#N/A	#N/A	#N/A	0
mus__2810004N23Rik	2810004N23Rik	10.226829	-0.249920691	0.071042071	-3.5179252	0.000434935	0.012041893	s	All	A	young	0	#N/A	#N/A	#N/A	#N/A	#N/A	#N/A	0
cast_Fam175b	Fam175b	20.774677	-0.30404196	0.086498948	-3.514978695	0.000439789	0.012129371	s	All	A	young	#N/A	#N/A	#N/A	#N/A	#N/A	#N/A	#N/A	0
cast_Phb2	Phb2	12.215595	-0.33611773	0.09561623	-3.515279045	0.000439292	0.012129371	s	All	A	young	#N/A	#N/A	#N/A	#N/A	1	#N/A	#N/A	1
cast_Faf2	Faf2	25.254988	-0.180745713	0.05144218	-3.513570236	0.000442128	0.01216249	s	All	A	young	0	#N/A	#N/A	#N/A	1	#N/A	#N/A	1
cast_P4ha1	P4ha1	25.550516	-0.35323148	0.100543147	-3.513232769	0.000442689	0.01216249	s	All	A	young	0	#N/A	#N/A	#N/A	1	#N/A	#N/A	1
mus__BC002059	BC002059	10.996899	0.243194489	0.069254223	3.511619617	0.000445385	0.012189753	s	All	A	Aging	#N/A	#N/A	#N/A	#N/A	#N/A	#N/A	#N/A	0
mus__Mphosph10	Mphosph10	9.78942	-0.342379158	0.097495796	-3.511732527	0.000445196	0.012189753	s	All	A	young	0	#N/A	#N/A	#N/A	1	#N/A	#N/A	1
mus__Ppp1r37	Ppp1r37	29.393288	-0.224020437	0.063844784	-3.508829104	0.000450084	0.012294852	s	All	A	young	#N/A	#N/A	#N/A	#N/A	#N/A	#N/A	#N/A	0
mus__Gm40528	Gm40528	13.784454	-0.571314832	0.163086257	-3.503145159	0.000459799	0.012536305	s	All	A	young	#N/A	#N/A	#N/A	#N/A	#N/A	#N/A	#N/A	0
mus__Zkscan1	Zkscan1	15.520229	-0.267202673	0.076346429	-3.499871284	0.000465483	0.012667152	s	All	A	young	#N/A	#N/A	#N/A	#N/A	1	#N/A	#N/A	1
cast_Rabggtb	Rabggtb	6.7377543	-0.350899438	0.100325277	-3.497617436	0.000469434	0.012726855	s	All	A	young	#N/A	#N/A	#N/A	#N/A	1	#N/A	#N/A	1
mus__1110038B12Rik	1110038B12Rik	8.173966	-0.345667119	0.098829648	-3.497605478	0.000469455	0.012726855	s	All	A	young	#N/A	#N/A	#N/A	#N/A	#N/A	#N/A	#N/A	0
mus__Pfdn1	Pfdn1	29.609993	-0.240780673	0.068903084	-3.494483257	0.00047498	0.012852305	s	All	A	young	#N/A	#N/A	#N/A	#N/A	0	#N/A	#N/A	0
mus__Cnot1	Cnot1	39.639942	0.159620392	0.045690283	3.493530397	0.000476679	0.012873923	s	All	A	Aging	0	#N/A	#N/A	#N/A	1	#N/A	#N/A	1
cast_Chmp3	Chmp3	19.216078	0.206223441	0.059050392	3.492329774	0.000478827	0.01288561	s	All	A	Aging	#N/A	#N/A	#N/A	#N/A	#N/A	#N/A	#N/A	0
cast_Shfm1	Shfm1	18.986961	-0.31255172	0.08949784	-3.492282261	0.000478912	0.01288561	s	All	A	young	1	#N/A	#N/A	#N/A	#N/A	#N/A	#N/A	1
mus__Yipf5	Yipf5	24.877657	-0.18743989	0.05368593	-3.491415512	0.000480468	0.012903236	s	All	A	young	1	#N/A	#N/A	#N/A	1	#N/A	#N/A	2
mus__Tor1aip2	Tor1aip2	21.84691	-0.319413029	0.091544539	-3.48915437	0.000484551	0.012988514	s	All	A	young	1	#N/A	#N/A	#N/A	#N/A	#N/A	#N/A	1
mus__Ttpal	Ttpal	6.692997	-0.282852036	0.081094043	-3.487950842	0.000486738	0.013022732	s	All	A	young	#N/A	#N/A	#N/A	#N/A	#N/A	#N/A	#N/A	0
cast_Sucla2	Sucla2	23.075262	-0.236865383	0.067958299	-3.485451907	0.000491307	0.013120451	s	All	A	young	#N/A	#N/A	#N/A	#N/A	#N/A	#N/A	#N/A	0
mus__Vwa8	Vwa8	59.99556	0.354364443	0.101759253	3.482380531	0.000496977	0.013247165	s	All	A	Aging	#N/A	#N/A	#N/A	#N/A	0	#N/A	#N/A	0
cast_Sra1	Sra1	9.272083	-0.269404012	0.077431294	-3.479265254	0.000502791	0.013377222	s	All	A	young	#N/A	#N/A	#N/A	#N/A	1	#N/A	#N/A	1
cast_Kansl3	Kansl3	12.311882	-0.284783564	0.081903835	-3.477047994	0.000506967	0.013438382	s	All	A	young	#N/A	#N/A	#N/A	#N/A	1	#N/A	#N/A	1
cast_Vps50	Vps50	12.969478	0.232406422	0.066839554	3.477079185	0.000506908	0.013438382	s	All	A	Aging	0	#N/A	#N/A	#N/A	1	#N/A	#N/A	1
mus__Zfp560	Zfp560	13.420533	-0.278243287	0.080089886	-3.474137644	0.000512498	0.013559884	s	All	A	young	1	#N/A	#N/A	#N/A	0	#N/A	#N/A	1
mus__2210408I21Rik	2210408I21Rik	47.714657	0.330585786	0.095182578	3.473175379	0.000514339	0.013583488	s	All	A	Aging	#N/A	#N/A	#N/A	#N/A	#N/A	#N/A	#N/A	0
mus__Mat2a	Mat2a	16.237553	-0.543544436	0.15663601	-3.470111596	0.000520242	0.013688872	s	All	A	young	0	#N/A	#N/A	#N/A	#N/A	#N/A	#N/A	0
mus__Rngtt	Rngtt	43.112503	0.190569681	0.054912955	3.47039566	0.000519692	0.013688872	s	All	A	Aging	#N/A	#N/A	#N/A	#N/A	0	#N/A	#N/A	0
mus__Taf6	Taf6	11.638641	-0.255178677	0.073619737	-3.46617208	0.000527925	0.013865546	s	All	A	young	1	#N/A	#N/A	#N/A	1	#N/A	#N/A	2
cast_Mrps25	Mrps25	8.600029	-0.517900943	0.149613598	-3.461590052	0.000536994	0.01402653	s	All	A	young	#N/A	#N/A	#N/A	#N/A	0	#N/A	#N/A	0
mus__Swt1	Swt1	29.323997	-0.259645912	0.075007488	-3.461599912	0.000536975	0.01402653	s	All	A	young	0	#N/A	#N/A	#N/A	#N/A	#N/A	#N/A	0
cast_9530068E07Rik	9530068E07Rik	7.3251185	-0.301289444	0.087125332	-3.4581153	0.000543969	0.014125434	s	All	A	young	1	#N/A	#N/A	#N/A	1	#N/A	#N/A	2
cast_Rnmt	Rnmt	9.875565	-0.250009293	0.07228366	-3.458724873	0.000542739	0.014125434	s	All	A	young	0	#N/A	#N/A	#N/A	#N/A	#N/A	#N/A	0
mus__Gm46367	Gm46367	19.119307	-0.770732481	0.222856595	-3.458423478	0.000543347	0.014125434	s	All	A	young	#N/A	#N/A	#N/A	#N/A	#N/A	#N/A	#N/A	0
mus__Mipol1	Mipol1	23.42591	0.325976546	0.094274472	3.457739308	0.000544728	0.014125434	s	All	A	Aging	#N/A	#N/A	#N/A	#N/A	#N/A	#N/A	#N/A	0
cast_Pcnx4	Pcnx4	10.825915	0.328129776	0.094977843	3.454803394	0.000550694	0.014237839	s	All	A	Aging	#N/A	#N/A	#N/A	#N/A	0	#N/A	#N/A	0
mus__Junos	Junos	9.309709	0.577657643	0.167212685	3.454628121	0.000551052	0.014237839	s	All	A	Aging	#N/A	#N/A	#N/A	#N/A	#N/A	#N/A	#N/A	0
cast_Amy1	Amy1	17.424334	0.472203644	0.136718837	3.45383016	0.000552685	0.014242167	s	All	A	Aging	#N/A	#N/A	#N/A	#N/A	#N/A	#N/A	#N/A	0
cast_Pigt	Pigt	14.688587	-0.191903069	0.055566509	-3.453574352	0.00055321	0.014242167	s	All	A	young	1	#N/A	#N/A	#N/A	1	#N/A	#N/A	2
mus__Mrpl20	Mrpl20	14.682742	-0.501347981	0.145228439	-3.452133655	0.000556172	0.014292726	s	All	A	young	#N/A	#N/A	#N/A	#N/A	0	#N/A	#N/A	0
cast_Cetn3	Cetn3	12.537551	-0.291805556	0.084607345	-3.448938814	0.000562794	0.014385422	s	All	A	young	#N/A	#N/A	#N/A	#N/A	1	#N/A	#N/A	1
mus__Mrpl55	Mrpl55	8.555724	-0.364143558	0.105568532	-3.449357019	0.000561923	0.014385422	s	All	A	young	1	#N/A	#N/A	#N/A	1	#N/A	#N/A	2
mus__Trim23	Trim23	11.014061	0.302343961	0.087657307	3.449158697	0.000562336	0.014385422	s	All	A	Aging	#N/A	#N/A	#N/A	#N/A	#N/A	#N/A	#N/A	0
cast_Higd2a	Higd2a	16.245865	-0.491348554	0.142591841	-3.445839196	0.000569289	0.014525495	s	All	A	young	1	#N/A	#N/A	#N/A	1	#N/A	#N/A	2
cast_Stx12	Stx12	26.399233	-0.242014977	0.070270843	-3.444031214	0.00057311	0.014554146	s	All	A	young	0	#N/A	#N/A	#N/A	1	#N/A	#N/A	1
mus__Pop5	Pop5	14.942645	-0.439127122	0.12749486	-3.444273146	0.000572597	0.014554146	s	All	A	young	#N/A	#N/A	#N/A	#N/A	1	#N/A	#N/A	1
mus__Rnpepl1	Rnpepl1	12.659886	-0.33055464	0.095983626	-3.443864881	0.000573462	0.014554146	s	All	A	young	#N/A	#N/A	#N/A	#N/A	1	#N/A	#N/A	1
cast_Arfgap2	Arfgap2	8.899897	-0.292396613	0.084970149	-3.44116865	0.000579207	0.014673937	s	All	A	young	#N/A	#N/A	#N/A	#N/A	1	#N/A	#N/A	1
mus__Tifa	Tifa	8.721849	-0.407612214	0.118499886	-3.439768826	0.000582211	0.014723979	s	All	A	young	#N/A	#N/A	#N/A	#N/A	#N/A	#N/A	#N/A	0
cast_Reps1	Reps1	28.067335	0.288024937	0.083781145	3.437825269	0.000586406	0.014778087	s	All	A	Aging	0	#N/A	#N/A	#N/A	1	#N/A	#N/A	1
mus__Esf1	Esf1	17.864668	-0.219608916	0.063889121	-3.437344438	0.000587448	0.014778087	s	All	A	young	0	#N/A	#N/A	#N/A	0	#N/A	#N/A	0
mus__Smarcal1	Smarcal1	9.118202	0.275382522	0.080109711	3.437567298	0.000586965	0.014778087	s	All	A	Aging	#N/A	#N/A	#N/A	#N/A	#N/A	#N/A	#N/A	0
cast_Ttll4	Ttll4	7.6401925	-0.323518527	0.09413827	-3.436631304	0.000588997	0.014791053	s	All	A	young	#N/A	#N/A	#N/A	#N/A	#N/A	#N/A	#N/A	0
cast_Atp5g1	Atp5g1	51.01695	-0.49052512	0.142846024	-3.433943102	0.000594869	0.014851506	s	All	A	young	1	#N/A	#N/A	#N/A	0	#N/A	#N/A	1
mus__Gm56878	Gm56878	8.026605	0.320270317	0.093257047	3.434274705	0.000594142	0.014851506	s	All	A	Aging	#N/A	#N/A	#N/A	#N/A	#N/A	#N/A	#N/A	0
mus__Plekhm3	Plekhm3	31.972116	0.309883213	0.090217712	3.434837852	0.000592908	0.014851506	s	All	A	Aging	1	#N/A	#N/A	#N/A	0	#N/A	#N/A	1
mus__Prr14	Prr14	7.150254	-0.325905034	0.094915567	-3.433631015	0.000595554	0.014851506	s	All	A	young	#N/A	#N/A	#N/A	#N/A	1	#N/A	#N/A	1
mus__BC065397	BC065397	18.015705	-0.412321995	0.12013908	-3.432038893	0.000599062	0.014912988	s	All	X	young	#N/A	#N/A	#N/A	#N/A	#N/A	#N/A	#N/A	0
cast_Insig2	Insig2	11.526643	-0.311059558	0.090669833	-3.430684134	0.000602061	0.014961639	s	All	A	young	#N/A	#N/A	#N/A	#N/A	#N/A	#N/A	#N/A	0
mus__Atp6v1a	Atp6v1a	41.9447	0.317319792	0.092616963	3.426151981	0.000612198	0.015166021	s	All	A	Aging	1	#N/A	#N/A	#N/A	1	#N/A	#N/A	2
mus__Gm49356	Gm49356	6.8585076	-0.296231954	0.086464317	-3.426060193	0.000612405	0.015166021	s	All	A	young	#N/A	#N/A	#N/A	#N/A	#N/A	#N/A	#N/A	0
cast_Slc36a4	Slc36a4	11.588909	0.277973958	0.081361865	3.416514101	0.000634284	0.015653686	s	All	A	Aging	#N/A	#N/A	#N/A	#N/A	#N/A	#N/A	#N/A	0
mus__Dpy30	Dpy30	12.135181	-0.351991047	0.103017447	-3.416810034	0.000633595	0.015653686	s	All	A	young	#N/A	#N/A	#N/A	#N/A	#N/A	#N/A	#N/A	0
mus__Smim14	Smim14	30.51026	-0.297709284	0.087179296	-3.414908082	0.000638035	0.015719171	s	All	A	young	0	#N/A	#N/A	#N/A	1	#N/A	#N/A	1
mus__4930512B01Rik	4930512B01Rik	6.8498406	-0.611125831	0.179074958	-3.412681697	0.00064327	0.015820912	s	All	A	young	#N/A	#N/A	#N/A	#N/A	#N/A	#N/A	#N/A	0
mus__Srsf3	Srsf3	11.611332	-0.314001548	0.092028794	-3.41199242	0.000644899	0.015833765	s	All	A	young	0	#N/A	#N/A	#N/A	#N/A	#N/A	#N/A	0
cast_Tnks	Tnks	32.772373	0.217082581	0.063729577	3.406308193	0.000658478	0.016111888	s	All	A	Aging	1	#N/A	#N/A	#N/A	0	#N/A	#N/A	1
mus__Cdkal1	Cdkal1	68.16316	0.164042979	0.048155991	3.4064916	0.000658036	0.016111888	s	All	A	Aging	#N/A	#N/A	#N/A	#N/A	#N/A	#N/A	#N/A	0
mus__Chchd4	Chchd4	17.327488	-0.300750119	0.088372562	-3.403206987	0.000665998	0.016268082	s	All	A	young	#N/A	#N/A	#N/A	#N/A	0	#N/A	#N/A	0
cast_Pank2	Pank2	14.254771	-0.233870957	0.068746904	-3.401912556	0.00066916	0.016289732	s	All	A	young	1	#N/A	#N/A	#N/A	1	#N/A	#N/A	2
mus__AW554918	AW554918	60.351532	0.230073234	0.067623021	3.402291562	0.000668233	0.016289732	s	All	A	Aging	1	#N/A	#N/A	#N/A	#N/A	#N/A	#N/A	1
mus__Tent5d	Tent5d	8.7094	-0.41875299	0.123124948	-3.401040945	0.000671298	0.016314016	s	All	X	young	#N/A	#N/A	#N/A	#N/A	#N/A	#N/A	#N/A	0
cast_Osgep	Osgep	10.31123	-0.301492391	0.088679468	-3.399799262	0.000674353	0.016360499	s	All	A	young	1	#N/A	#N/A	#N/A	1	#N/A	#N/A	2
mus__Gm20045	Gm20045	6.6901507	-0.294725839	0.086709136	-3.399017151	0.000676285	0.016379594	s	All	A	young	#N/A	#N/A	#N/A	#N/A	#N/A	#N/A	#N/A	0
cast_Kat5	Kat5	7.2634144	-0.318810381	0.093866387	-3.396427539	0.000682716	0.016507435	s	All	A	young	#N/A	#N/A	#N/A	#N/A	#N/A	#N/A	#N/A	0
mus__Hnrnpa2b1	Hnrnpa2b1	58.732433	-0.308530192	0.091055043	-3.388392155	0.000703037	0.016970097	s	All	A	young	1	#N/A	#N/A	#N/A	#N/A	#N/A	#N/A	1
mus__Btg2	Btg2	12.537379	-0.949185708	0.280435065	-3.384689808	0.000712587	0.017171675	s	All	A	young	0	#N/A	#N/A	#N/A	1	#N/A	#N/A	1
cast_Nsmce2	Nsmce2	47.899597	0.175320351	0.051807599	3.384066333	0.000714207	0.017181791	s	All	A	Aging	#N/A	#N/A	#N/A	#N/A	#N/A	#N/A	#N/A	0
mus__Dusp11	Dusp11	8.307359	-0.35591573	0.105289129	-3.380365411	0.000723895	0.01738563	s	All	A	young	#N/A	#N/A	#N/A	#N/A	1	#N/A	#N/A	1
mus__Srr	Srr	29.69652	-0.211872596	0.062750199	-3.376445011	0.00073429	0.017605752	s	All	A	young	#N/A	#N/A	#N/A	#N/A	1	#N/A	#N/A	1
mus__Rpl19	Rpl19	10.413078	-0.656657297	0.194656612	-3.373413781	0.000742423	0.017770973	s	All	A	young	0	#N/A	#N/A	#N/A	0	#N/A	#N/A	0
mus__4930455C13Rik	4930455C13Rik	7.8657975	-0.432194828	0.128146326	-3.372666565	0.00074444	0.017789517	s	All	A	young	#N/A	#N/A	#N/A	#N/A	#N/A	#N/A	#N/A	0
cast_Mau2	Mau2	23.947672	0.198022297	0.058724191	3.372073635	0.000746045	0.017798147	s	All	A	Aging	#N/A	#N/A	#N/A	#N/A	0	#N/A	#N/A	0
cast_Cck	Cck	74.7477	-0.397408581	0.117954173	-3.369177813	0.000753928	0.017896719	s	All	A	young	1	#N/A	#N/A	#N/A	#N/A	#N/A	#N/A	1
mus__Capn10	Capn10	8.77362	-0.346721774	0.102899077	-3.369532394	0.000752958	0.017896719	s	All	A	young	#N/A	#N/A	#N/A	#N/A	1	#N/A	#N/A	1
mus__Slc2a4rg-ps	Slc2a4rg-ps	7.6452155	-0.440389853	0.130705402	-3.369331684	0.000753507	0.017896719	s	All	A	young	#N/A	#N/A	#N/A	#N/A	#N/A	#N/A	#N/A	0
cast_Ddx39b	Ddx39b	23.346008	-0.230585496	0.068471792	-3.367598379	0.00075826	0.01796975	s	All	A	young	#N/A	#N/A	#N/A	#N/A	1	#N/A	#N/A	1
mus__Gpat4	Gpat4	7.078405	-0.293002413	0.087082372	-3.364658159	0.000766385	0.0181323	s	All	A	young	1	#N/A	#N/A	#N/A	1	#N/A	#N/A	2
cast_Clpp	Clpp	34.492012	-0.207366002	0.061649877	-3.363607701	0.000769308	0.018171413	s	All	A	young	1	#N/A	#N/A	#N/A	1	#N/A	#N/A	2
cast_Exoc3	Exoc3	22.192888	-0.236679278	0.070390942	-3.362354187	0.000772809	0.01822404	s	All	A	young	0	#N/A	#N/A	#N/A	1	#N/A	#N/A	1
cast_Cbx7	Cbx7	10.498832	0.459692089	0.136828264	3.359628172	0.000780474	0.018374524	s	All	A	Aging	1	#N/A	#N/A	#N/A	#N/A	#N/A	#N/A	1
cast_Dstn	Dstn	13.925229	-0.315165967	0.093831153	-3.358862796	0.000782639	0.018379041	s	All	A	young	#N/A	#N/A	#N/A	#N/A	0	#N/A	#N/A	0
mus__Acin1	Acin1	52.80173	-0.114355374	0.03404799	-3.358652742	0.000783234	0.018379041	s	All	A	young	0	#N/A	#N/A	#N/A	#N/A	#N/A	#N/A	0
cast_Anapc1	Anapc1	25.015516	0.222511474	0.066343305	3.353940126	0.000796696	0.018579511	s	All	A	Aging	0	#N/A	#N/A	#N/A	1	#N/A	#N/A	1
cast_Golph3	Golph3	6.7845345	-0.339739732	0.101290028	-3.354128119	0.000796155	0.018579511	s	All	A	young	#N/A	#N/A	#N/A	#N/A	#N/A	#N/A	#N/A	0
mus__Mrps10	Mrps10	15.508374	-0.292618615	0.087233553	-3.354427359	0.000795294	0.018579511	s	All	A	young	#N/A	#N/A	#N/A	#N/A	1	#N/A	#N/A	1
mus__Ttc9b	Ttc9b	8.653875	-0.626885154	0.186915352	-3.353845185	0.000796969	0.018579511	s	All	A	young	1	#N/A	#N/A	#N/A	#N/A	#N/A	#N/A	1
mus__Mrps17	Mrps17	12.475128	-0.276271388	0.082419691	-3.352007063	0.00080228	0.018672897	s	All	A	young	1	#N/A	#N/A	#N/A	#N/A	#N/A	#N/A	1
cast_Crebzf	Crebzf	27.707258	-0.32143042	0.095950052	-3.349976485	0.000808184	0.018779787	s	All	A	young	#N/A	#N/A	#N/A	#N/A	0	#N/A	#N/A	0
cast_Trmt11	Trmt11	9.933154	-0.220353019	0.065822274	-3.347696837	0.000814861	0.018891915	s	All	A	young	#N/A	#N/A	#N/A	#N/A	#N/A	#N/A	#N/A	0
mus__Vdac1	Vdac1	33.823162	-0.250551079	0.074848814	-3.347428838	0.000815649	0.018891915	s	All	A	young	#N/A	#N/A	#N/A	#N/A	#N/A	#N/A	#N/A	0
cast_Lmln	Lmln	9.913547	0.454570484	0.136034548	3.341581174	0.000833027	0.019263234	s	All	A	Aging	#N/A	#N/A	#N/A	#N/A	0	#N/A	#N/A	0
mus__Gm15764	Gm15764	7.159575	-0.349818426	0.104753335	-3.33944906	0.000839447	0.019380405	s	All	A	young	#N/A	#N/A	#N/A	#N/A	#N/A	#N/A	#N/A	0
mus__Cdk12	Cdk12	41.730343	0.156059914	0.04680118	3.334529466	0.000854438	0.019694738	s	All	A	Aging	1	#N/A	#N/A	#N/A	1	#N/A	#N/A	2
mus__Otud4	Otud4	17.677162	0.200416433	0.060114557	3.333908535	0.000856348	0.019707021	s	All	A	Aging	0	#N/A	#N/A	#N/A	1	#N/A	#N/A	1
cast_Thap2	Thap2	12.230755	-0.316738533	0.095048733	-3.332380375	0.000861065	0.019750963	s	All	A	young	0	#N/A	#N/A	#N/A	#N/A	#N/A	#N/A	0
cast_Tmem263	Tmem263	6.276482	-0.330219946	0.099120346	-3.331505184	0.000863777	0.019750963	s	All	A	young	#N/A	#N/A	#N/A	#N/A	#N/A	#N/A	#N/A	0
mus__Bpnt1	Bpnt1	7.144436	-0.263148627	0.078967816	-3.332352853	0.00086115	0.019750963	s	All	A	young	0	#N/A	#N/A	#N/A	1	#N/A	#N/A	1
mus__Ktn1	Ktn1	61.73952	-0.163681537	0.049128025	-3.331734513	0.000863065	0.019750963	s	All	A	young	0	#N/A	#N/A	#N/A	0	#N/A	#N/A	0
mus__Serpinb6a	Serpinb6a	28.099138	0.237985836	0.071453066	3.330659534	0.000866405	0.01977946	s	All	A	Aging	1	#N/A	#N/A	#N/A	0	#N/A	#N/A	1
cast_Sft2d3	Sft2d3	9.210492	-0.362908333	0.108980836	-3.330019733	0.000868398	0.01978553	s	All	A	young	#N/A	#N/A	#N/A	#N/A	1	#N/A	#N/A	1
mus__Acbd3	Acbd3	10.371888	-0.394810883	0.118572958	-3.329687382	0.000869435	0.01978553	s	All	A	young	#N/A	#N/A	#N/A	#N/A	#N/A	#N/A	#N/A	0
cast_Ndufa10	Ndufa10	26.610655	-0.246275774	0.074004078	-3.327867605	0.000875134	0.019852099	s	All	A	young	#N/A	#N/A	#N/A	#N/A	1	#N/A	#N/A	1
cast_Sar1b	Sar1b	20.958998	-0.215835431	0.064849264	-3.328263395	0.000873892	0.019852099	s	All	A	young	1	#N/A	#N/A	#N/A	#N/A	#N/A	#N/A	1
cast_Gcnt7	Gcnt7	15.909421	-0.391669327	0.117714168	-3.327291288	0.000876947	0.019861729	s	All	A	young	#N/A	#N/A	#N/A	#N/A	#N/A	#N/A	#N/A	0
mus__Ybx1	Ybx1	29.628443	-0.175077533	0.052653298	-3.325101008	0.000883865	0.0199868	s	All	A	young	1	#N/A	#N/A	#N/A	#N/A	#N/A	#N/A	1
mus__Tatdn1	Tatdn1	19.11454	-0.265630315	0.079994092	-3.320624156	0.000898164	0.020278106	s	All	A	young	#N/A	#N/A	#N/A	#N/A	#N/A	#N/A	#N/A	0
cast_Mipol1	Mipol1	13.560237	0.332558566	0.100268019	3.31669628	0.000910886	0.020532944	s	All	A	Aging	#N/A	#N/A	#N/A	#N/A	#N/A	#N/A	#N/A	0
mus__Ncoa6	Ncoa6	27.351156	-0.193067727	0.058248002	-3.314581094	0.000917806	0.020656397	s	All	A	young	#N/A	#N/A	#N/A	#N/A	#N/A	#N/A	#N/A	0
mus__Gpr108	Gpr108	7.9230175	-0.296453784	0.089472666	-3.313344692	0.000921873	0.020715367	s	All	A	young	#N/A	#N/A	#N/A	#N/A	#N/A	#N/A	#N/A	0
cast_Rbm39	Rbm39	83.282135	0.108930831	0.032899714	3.310996277	0.000929644	0.020834297	s	All	A	Aging	1	#N/A	#N/A	#N/A	#N/A	#N/A	#N/A	1
mus__Gm35612	Gm35612	46.3629	-0.344407042	0.104023243	-3.310866243	0.000930077	0.020834297	s	All	X	young	#N/A	#N/A	#N/A	#N/A	#N/A	#N/A	#N/A	0
cast_Med13	Med13	37.27477	0.127702538	0.038590764	3.309147698	0.000935805	0.020857228	s	All	A	Aging	0	#N/A	#N/A	#N/A	1	#N/A	#N/A	1
mus__Pitpnb	Pitpnb	21.55226	-0.24146178	0.07297538	-3.308811573	0.000936929	0.020857228	s	All	A	young	0	#N/A	#N/A	#N/A	#N/A	#N/A	#N/A	0
mus__Reps1	Reps1	26.144646	0.262661204	0.079378028	3.308991296	0.000936327	0.020857228	s	All	A	Aging	0	#N/A	#N/A	#N/A	1	#N/A	#N/A	1
mus__Tubb4b	Tubb4b	50.14941	-0.620813529	0.187583642	-3.309529144	0.00093453	0.020857228	s	All	A	young	1	#N/A	#N/A	#N/A	0	#N/A	#N/A	1
mus__Ccnt2	Ccnt2	59.26007	-0.252827248	0.076488717	-3.305418873	0.000948346	0.021078599	s	All	A	young	1	#N/A	#N/A	#N/A	#N/A	#N/A	#N/A	1
mus__Plekhj1	Plekhj1	10.008081	-0.277383049	0.083947863	-3.304230004	0.000952377	0.021135378	s	All	A	young	1	#N/A	#N/A	#N/A	1	#N/A	#N/A	2
cast_Golgb1	Golgb1	24.361723	-0.244104545	0.073905084	-3.302946582	0.000956746	0.02119948	s	All	A	young	0	#N/A	#N/A	#N/A	#N/A	#N/A	#N/A	0
mus__Rnf34	Rnf34	14.297151	-0.358173832	0.108594885	-3.298256935	0.000972871	0.021523448	s	All	A	young	#N/A	#N/A	#N/A	#N/A	#N/A	#N/A	#N/A	0
cast_Cbx3	Cbx3	17.66452	-0.197213375	0.059827348	-3.296374986	0.000979412	0.021634726	s	All	A	young	0	#N/A	#N/A	#N/A	1	#N/A	#N/A	1
mus__Hspe1	Hspe1	14.089686	-0.550157931	0.167141261	-3.291574609	0.000996282	0.021939659	s	All	A	young	#N/A	#N/A	#N/A	#N/A	0	#N/A	#N/A	0
mus__Sirt7	Sirt7	20.363905	-0.212867151	0.064669892	-3.29159592	0.000996206	0.021939659	s	All	A	young	1	#N/A	#N/A	#N/A	1	#N/A	#N/A	2
mus__Dapk3	Dapk3	7.8718247	-0.279847322	0.085086797	-3.288962936	0.001005573	0.02207633	s	All	A	young	#N/A	#N/A	#N/A	#N/A	1	#N/A	#N/A	1
mus__Gm15563	Gm15563	6.5149016	-0.541651092	0.16467873	-3.289138151	0.001004947	0.02207633	s	All	A	young	#N/A	#N/A	#N/A	#N/A	#N/A	#N/A	#N/A	0
cast_Apoa1bp	Apoa1bp	9.984288	-0.274698243	0.083564566	-3.287257462	0.001011683	0.022142553	s	All	A	young	1	#N/A	#N/A	#N/A	#N/A	#N/A	#N/A	1
mus__Ddx39b	Ddx39b	37.046864	-0.199292055	0.060622924	-3.287404216	0.001011156	0.022142553	s	All	A	young	#N/A	#N/A	#N/A	#N/A	1	#N/A	#N/A	1
cast_Hagh	Hagh	32.199497	-0.232694902	0.070838282	-3.284874996	0.001020276	0.022296541	s	All	A	young	#N/A	#N/A	#N/A	#N/A	1	#N/A	#N/A	1
mus__Atp5mc1	Atp5mc1	52.065983	-0.448972168	0.136848169	-3.280805074	0.001035113	0.022500486	s	All	A	young	#N/A	#N/A	#N/A	#N/A	#N/A	#N/A	#N/A	0
mus__Atp6v1g2	Atp6v1g2	9.997722	-0.386663294	0.117862879	-3.280619795	0.001035793	0.022500486	s	All	A	young	0	#N/A	#N/A	#N/A	0	#N/A	#N/A	0
mus__Dnajb12	Dnajb12	11.865685	-0.413223975	0.125952102	-3.280802539	0.001035122	0.022500486	s	All	A	young	#N/A	#N/A	#N/A	#N/A	1	#N/A	#N/A	1
mus__Kcnrg	Kcnrg	12.6807375	-0.531894921	0.162133844	-3.280591563	0.001035896	0.022500486	s	All	A	young	#N/A	#N/A	#N/A	#N/A	#N/A	#N/A	#N/A	0
mus__Dynlt2a2	Dynlt2a2	16.74498	-0.280339616	0.085486513	-3.279343208	0.00104049	0.022566023	s	All	A	young	#N/A	#N/A	#N/A	#N/A	#N/A	#N/A	#N/A	0
cast_Brd1	Brd1	16.874546	-0.251800123	0.076850104	-3.276509849	0.001050986	0.022690528	s	All	A	young	#N/A	#N/A	#N/A	#N/A	0	#N/A	#N/A	0
cast_Cfdp1	Cfdp1	35.80501	-0.187511135	0.057228359	-3.276542221	0.001050866	0.022690528	s	All	A	young	0	#N/A	#N/A	#N/A	1	#N/A	#N/A	1
mus__Zscan26	Zscan26	19.640682	-0.258089316	0.07875392	-3.277161521	0.001048564	0.022690528	s	All	A	young	0	#N/A	#N/A	#N/A	#N/A	#N/A	#N/A	0
mus__Eif4g2	Eif4g2	7.8031306	-0.44963639	0.137336137	-3.273984548	0.001060424	0.022859805	s	All	A	young	#N/A	#N/A	#N/A	#N/A	0	#N/A	#N/A	0
mus__Gtdc1	Gtdc1	48.70154	0.358542349	0.109541527	3.273118055	0.00106368	0.022895521	s	All	A	Aging	#N/A	#N/A	#N/A	#N/A	#N/A	#N/A	#N/A	0
cast_Alg5	Alg5	7.85861	-0.297593769	0.090963279	-3.271581372	0.001069478	0.022928393	s	All	A	young	#N/A	#N/A	#N/A	#N/A	#N/A	#N/A	#N/A	0
cast_Ndnl2	Ndnl2	9.017716	-0.379823951	0.116143131	-3.270309211	0.0010743	0.022928393	s	All	A	young	#N/A	#N/A	#N/A	#N/A	#N/A	#N/A	#N/A	0
cast_Suds3	Suds3	15.592031	-0.24121193	0.073751523	-3.270602718	0.001073186	0.022928393	s	All	A	young	#N/A	#N/A	#N/A	#N/A	1	#N/A	#N/A	1
cast_Taf11	Taf11	7.9504056	-0.310290872	0.094885164	-3.270172693	0.001074818	0.022928393	s	All	A	young	#N/A	#N/A	#N/A	#N/A	1	#N/A	#N/A	1
mus__Gmeb2	Gmeb2	11.441747	-0.282284271	0.086292849	-3.271235957	0.001070785	0.022928393	s	All	A	young	#N/A	#N/A	#N/A	#N/A	1	#N/A	#N/A	1
mus__Magef1	Magef1	6.554831	-0.423674569	0.129481535	-3.272084856	0.001067575	0.022928393	s	All	A	young	#N/A	#N/A	#N/A	#N/A	#N/A	#N/A	#N/A	0
mus__ENSMUSG00000121597	ENSMUSG00000121597	11.836768	0.360035638	0.110184718	3.267564183	0.001084773	0.023098863	s	All	A	Aging	#N/A	#N/A	#N/A	#N/A	#N/A	#N/A	#N/A	0
mus__Sumo2	Sumo2	91.76708	-0.361489973	0.110640966	-3.26723443	0.001086037	0.023098863	s	All	A	young	#N/A	#N/A	#N/A	#N/A	0	#N/A	#N/A	0
mus__Mir22hg	Mir22hg	13.893849	-0.369603395	0.11323459	-3.264050282	0.001098317	0.023325379	s	All	A	young	#N/A	#N/A	#N/A	#N/A	#N/A	#N/A	#N/A	0
mus__Ice1	Ice1	23.884562	0.306529014	0.093922969	3.263621413	0.00109998	0.023326103	s	All	A	Aging	1	#N/A	#N/A	#N/A	1	#N/A	#N/A	2
cast_Krtcap2	Krtcap2	17.211958	-0.508547565	0.15607268	-3.258402204	0.001120415	0.023724288	s	All	A	young	1	#N/A	#N/A	#N/A	#N/A	#N/A	#N/A	1
mus__Nufip2	Nufip2	27.543348	-0.250522152	0.076946382	-3.255801563	0.001130727	0.023907287	s	All	A	young	#N/A	#N/A	#N/A	#N/A	0	#N/A	#N/A	0
cast_Btg2	Btg2	22.021866	-0.968213004	0.29751592	-3.254323343	0.001136628	0.023944275	s	All	A	young	0	#N/A	#N/A	#N/A	1	#N/A	#N/A	1
cast_Gmpr2	Gmpr2	7.444841	-0.305634324	0.093934699	-3.253689286	0.001139168	0.023944275	s	All	A	young	#N/A	#N/A	#N/A	#N/A	1	#N/A	#N/A	1
mus__Dap3	Dap3	16.07086	-0.249170766	0.076570259	-3.254145554	0.00113734	0.023944275	s	All	A	young	#N/A	#N/A	#N/A	#N/A	1	#N/A	#N/A	1
mus__Htatsf1	Htatsf1	10.192296	-0.347807991	0.106896297	-3.253695417	0.001139143	0.023944275	s	All	X	young	#N/A	#N/A	#N/A	#N/A	0	#N/A	#N/A	0
mus__Gsdme	Gsdme	31.8865	-0.587828679	0.180772123	-3.251766195	0.001146903	0.024071514	s	All	A	young	#N/A	#N/A	#N/A	#N/A	#N/A	#N/A	#N/A	0
cast_Clns1a	Clns1a	11.564987	-0.241085338	0.074223151	-3.248115107	0.001161723	0.024346849	s	All	A	young	#N/A	#N/A	#N/A	#N/A	1	#N/A	#N/A	1
cast_Eef2kmt	Eef2kmt	11.586124	-0.247936519	0.076367261	-3.246633666	0.001167786	0.024397255	s	All	A	young	#N/A	#N/A	#N/A	#N/A	#N/A	#N/A	#N/A	0
mus__Filip1l	Filip1l	11.72922	-0.511710565	0.157650007	-3.245864519	0.001170946	0.024397255	s	All	A	young	0	#N/A	#N/A	#N/A	#N/A	#N/A	#N/A	0
mus__Ppp4r3a	Ppp4r3a	20.745092	-0.150968127	0.046505779	-3.246222931	0.001169472	0.024397255	s	All	A	young	#N/A	#N/A	#N/A	#N/A	#N/A	#N/A	#N/A	0
mus__Usp11	Usp11	37.528374	0.200095357	0.06164337	3.246015839	0.001170323	0.024397255	s	All	X	Aging	#N/A	#N/A	#N/A	#N/A	0	#N/A	#N/A	0
mus__Ost4	Ost4	11.917047	-0.607638065	0.187331867	-3.243644948	0.001180107	0.024552411	s	All	A	young	1	#N/A	#N/A	#N/A	0	#N/A	#N/A	1
mus__St13	St13	30.176476	-0.262315547	0.080895699	-3.242638982	0.001184282	0.024603496	s	All	A	young	0	#N/A	#N/A	#N/A	1	#N/A	#N/A	1
mus__Gm45435	Gm45435	6.63359	-0.416773106	0.128604743	-3.240728897	0.001192245	0.024733038	s	All	A	young	#N/A	#N/A	#N/A	#N/A	#N/A	#N/A	#N/A	0
cast_Tyw5	Tyw5	6.170525	-0.325887187	0.100628234	-3.238526331	0.001201489	0.024888738	s	All	A	young	#N/A	#N/A	#N/A	#N/A	#N/A	#N/A	#N/A	0
mus__Gm47271	Gm47271	12.276622	-0.630664182	0.194882301	-3.236128576	0.001211628	0.025062489	s	All	A	young	#N/A	#N/A	#N/A	#N/A	#N/A	#N/A	#N/A	0
mus__Gm1673	Gm1673	11.72079	-0.405744283	0.125415256	-3.235206741	0.001215547	0.025107269	s	All	A	young	1	#N/A	#N/A	#N/A	#N/A	#N/A	#N/A	1
mus__Tmem175	Tmem175	22.322252	-0.357349597	0.110499786	-3.23393927	0.001220954	0.025182619	s	All	A	young	1	#N/A	#N/A	#N/A	#N/A	#N/A	#N/A	1
cast_Tmed2	Tmed2	6.6151214	-0.396811729	0.122750453	-3.232670168	0.001226391	0.025210403	s	All	A	young	0	#N/A	#N/A	#N/A	1	#N/A	#N/A	1
mus__Ddx41	Ddx41	10.102187	-0.378821457	0.117195392	-3.232392076	0.001227585	0.025210403	s	All	A	young	#N/A	#N/A	#N/A	#N/A	#N/A	#N/A	#N/A	0
mus__Parn	Parn	25.815058	0.258250384	0.079880582	3.232955708	0.001225166	0.025210403	s	All	A	Aging	1	#N/A	#N/A	#N/A	0	#N/A	#N/A	1
mus__Gcnt7	Gcnt7	12.418072	-0.335116474	0.103694316	-3.231772847	0.001230248	0.025228899	s	All	A	young	#N/A	#N/A	#N/A	#N/A	#N/A	#N/A	#N/A	0
mus__Stk24	Stk24	34.05529	-0.368252943	0.114058162	-3.22864174	0.001243796	0.025470238	s	All	A	young	0	#N/A	#N/A	#N/A	1	#N/A	#N/A	1
cast_Smc6	Smc6	15.302128	-0.279579167	0.08661788	-3.227730419	0.001247765	0.025515012	s	All	A	young	0	#N/A	#N/A	#N/A	0	#N/A	#N/A	0
cast_Fam135a	Fam135a	40.783768	0.221562028	0.068742366	3.223078289	0.001268209	0.025896065	s	All	A	Aging	#N/A	#N/A	#N/A	#N/A	#N/A	#N/A	#N/A	0
mus__5430405H02Rik	5430405H02Rik	28.103182	-0.191718098	0.059496125	-3.222362798	0.00127138	0.025923845	s	All	A	young	#N/A	#N/A	#N/A	#N/A	#N/A	#N/A	#N/A	0
cast_Cuta	Cuta	12.816186	-0.401053553	0.124498205	-3.221360131	0.001275837	0.025977196	s	All	A	young	1	#N/A	#N/A	#N/A	0	#N/A	#N/A	1
cast_Mphosph10	Mphosph10	10.142117	-0.317438692	0.098554108	-3.22095849	0.001277627	0.025977196	s	All	A	young	0	#N/A	#N/A	#N/A	1	#N/A	#N/A	1
cast_Sept1	1-Sep	6.9068437	-0.420352476	0.130522769	-3.22052987	0.001279539	0.02597917	s	All	A	young	#N/A	#N/A	#N/A	#N/A	1	#N/A	#N/A	1
cast_Glt8d1	Glt8d1	20.862373	-0.29892909	0.092852121	-3.219410473	0.001284545	0.026038577	s	All	A	young	#N/A	#N/A	#N/A	#N/A	0	#N/A	#N/A	0
mus__Zfp397	Zfp397	16.655779	-0.309944216	0.096283989	-3.219062908	0.001286103	0.026038577	s	All	A	young	0	#N/A	#N/A	#N/A	1	#N/A	#N/A	1
cast_Atpaf2	Atpaf2	7.406073	-0.306721419	0.09540607	-3.214904644	0.001304879	0.02636506	s	All	A	young	#N/A	#N/A	#N/A	#N/A	#N/A	#N/A	#N/A	0
cast_Rab24	Rab24	21.235	-0.215690447	0.067101558	-3.214388045	0.001307229	0.02636506	s	All	A	young	1	#N/A	#N/A	#N/A	#N/A	#N/A	#N/A	1
mus__Slc25a53	Slc25a53	12.059807	0.300267641	0.093416978	3.214272686	0.001307754	0.02636506	s	All	X	Aging	#N/A	#N/A	#N/A	#N/A	#N/A	#N/A	#N/A	0
mus__Zfp445	Zfp445	51.698017	0.15593	0.048518875	3.213800793	0.001309905	0.026371284	s	All	A	Aging	1	#N/A	#N/A	#N/A	1	#N/A	#N/A	2
mus__Ankra2	Ankra2	17.457266	-0.16490653	0.051331188	-3.212599134	0.001315397	0.026407572	s	All	A	young	0	#N/A	#N/A	#N/A	1	#N/A	#N/A	1
mus__Prune2	Prune2	25.520525	0.402796303	0.125365064	3.212986864	0.001313623	0.026407572	s	All	A	Aging	1	#N/A	#N/A	#N/A	#N/A	#N/A	#N/A	1
mus__Yipf6	Yipf6	10.293361	0.254790248	0.079338659	3.211426205	0.001320779	0.026478472	s	All	X	Aging	#N/A	#N/A	#N/A	#N/A	1	#N/A	#N/A	1
mus__Bax	Bax	19.523481	-0.248614363	0.07742697	-3.210953025	0.001322956	0.026485016	s	All	A	young	1	#N/A	#N/A	#N/A	#N/A	#N/A	#N/A	1
mus__Gm26672	Gm26672	17.28593	-0.297378992	0.092641464	-3.209998842	0.001327355	0.026535978	s	All	A	young	#N/A	#N/A	#N/A	#N/A	#N/A	#N/A	#N/A	0
mus__Ndufs7	Ndufs7	11.42524	-0.588380428	0.183359449	-3.208890686	0.001332481	0.02660131	s	All	A	young	1	#N/A	#N/A	#N/A	1	#N/A	#N/A	2
mus__Gm50232	Gm50232	9.4710455	-0.399316747	0.124758923	-3.200706905	0.001370909	0.027330351	s	All	A	young	#N/A	#N/A	#N/A	#N/A	#N/A	#N/A	#N/A	0
cast_Tyw1	Tyw1	16.367733	-0.228686943	0.071475206	-3.199528283	0.001376527	0.027390345	s	All	A	young	#N/A	#N/A	#N/A	#N/A	#N/A	#N/A	#N/A	0
mus__B3gat3	B3gat3	20.3726	-0.370063275	0.115671045	-3.199273197	0.001377745	0.027390345	s	All	A	young	1	#N/A	#N/A	#N/A	0	#N/A	#N/A	1
mus__Pdcd6	Pdcd6	14.058515	-0.303385416	0.094876251	-3.197696077	0.001385302	0.027502375	s	All	A	young	1	#N/A	#N/A	#N/A	#N/A	#N/A	#N/A	1
mus__Rbmx	Rbmx	22.44828	-0.297856223	0.093186436	-3.196347414	0.001391794	0.027570092	s	All	X	young	#N/A	#N/A	#N/A	#N/A	#N/A	#N/A	#N/A	0
mus__Smyd3	Smyd3	111.28949	0.297347983	0.093032079	3.196187661	0.001392565	0.027570092	s	All	A	Aging	#N/A	#N/A	#N/A	#N/A	0	#N/A	#N/A	0
cast_Diaph2	Diaph2	11.412223	-0.853073832	0.266960502	-3.195505799	0.00139586	0.027596698	s	All	X	young	0	#N/A	#N/A	#N/A	0	#N/A	#N/A	0
mus__Sra1	Sra1	8.256675	-0.343409638	0.10747968	-3.195112206	0.001397765	0.027596698	s	All	A	young	#N/A	#N/A	#N/A	#N/A	1	#N/A	#N/A	1
cast_Ercc5	Ercc5	15.244705	-0.196131495	0.061446567	-3.191903232	0.001413387	0.027866692	s	All	A	young	1	#N/A	#N/A	#N/A	1	#N/A	#N/A	2
mus__Cox7c	Cox7c	83.70464	-0.365520409	0.114643266	-3.188328653	0.001430978	0.028174715	s	All	A	young	#N/A	#N/A	#N/A	#N/A	0	#N/A	#N/A	0
cast_MGP_CASTEiJ_G0005087	MGP_CASTEiJ_G0005087	17.846277	-0.412616098	0.129439297	-3.187718924	0.001433999	0.028195406	s	All	A	young	#N/A	#N/A	#N/A	#N/A	#N/A	#N/A	#N/A	0
mus__Nup50	Nup50	6.484768	-0.387431503	0.121585948	-3.186482555	0.001440142	0.028277351	s	All	A	young	#N/A	#N/A	#N/A	#N/A	#N/A	#N/A	#N/A	0
mus__3110056K07Rik	3110056K07Rik	17.125093	-0.273985439	0.086044286	-3.184237474	0.001451359	0.028458564	s	All	A	young	#N/A	#N/A	#N/A	#N/A	#N/A	#N/A	#N/A	0
cast_Arl5b	Arl5b	7.949074	-0.427398906	0.134278549	-3.182927643	0.00145794	0.028548508	s	All	A	young	#N/A	#N/A	#N/A	#N/A	1	#N/A	#N/A	1
mus__E530011L22Rik	E530011L22Rik	11.721602	-0.257954211	0.081092873	-3.180972648	0.001467815	0.028702598	s	All	A	young	#N/A	#N/A	#N/A	#N/A	#N/A	#N/A	#N/A	0
cast_Trmt6	Trmt6	13.097946	-0.360514391	0.113366285	-3.180084724	0.00147232	0.028712246	s	All	A	young	#N/A	#N/A	#N/A	#N/A	1	#N/A	#N/A	1
mus__Sh3gl1	Sh3gl1	29.587845	-0.445772822	0.140160194	-3.180452364	0.001470453	0.028712246	s	All	A	young	#N/A	#N/A	#N/A	#N/A	1	#N/A	#N/A	1
mus__Txnl1	Txnl1	13.38927	-0.1854131	0.058334846	-3.178427863	0.001480761	0.028837561	s	All	A	young	#N/A	#N/A	#N/A	#N/A	1	#N/A	#N/A	1
cast_Knop1	Knop1	19.213549	-0.258023379	0.081218113	-3.17691916	0.001488485	0.028913216	s	All	A	young	0	#N/A	#N/A	#N/A	0	#N/A	#N/A	0
mus__Mrpl43	Mrpl43	15.037877	-0.400860709	0.126180619	-3.176880187	0.001488685	0.028913216	s	All	A	young	#N/A	#N/A	#N/A	#N/A	1	#N/A	#N/A	1
cast_Ubr1	Ubr1	43.88509	0.109514118	0.034490866	3.175162911	0.001497524	0.028989131	s	All	A	Aging	#N/A	#N/A	#N/A	#N/A	1	#N/A	#N/A	1
mus__Herc1	Herc1	78.9338	0.272828064	0.085923166	3.175256191	0.001497043	0.028989131	s	All	A	Aging	1	#N/A	#N/A	#N/A	1	#N/A	#N/A	2
mus__U2af1	U2af1	41.708927	-0.207953981	0.065498534	-3.174941015	0.00149867	0.028989131	s	All	A	young	#N/A	#N/A	#N/A	#N/A	#N/A	#N/A	#N/A	0
cast_Ngrn	Ngrn	8.175785	-0.371213185	0.117000123	-3.172758926	0.001509978	0.029168464	s	All	A	young	#N/A	#N/A	#N/A	#N/A	#N/A	#N/A	#N/A	0
mus__Srp9	Srp9	17.40264	-0.366368627	0.115534671	-3.171070854	0.001518781	0.029298963	s	All	A	young	#N/A	#N/A	#N/A	#N/A	0	#N/A	#N/A	0
mus__Ssu72	Ssu72	11.140662	-0.225177506	0.071025672	-3.17036784	0.001522461	0.029330421	s	All	A	young	1	#N/A	#N/A	#N/A	1	#N/A	#N/A	2
cast_Rab6a	Rab6a	35.326122	-0.221275591	0.069808636	-3.169745255	0.001525726	0.029353827	s	All	A	young	#N/A	#N/A	#N/A	#N/A	0	#N/A	#N/A	0
cast_Wdr83os	Wdr83os	11.237927	-0.466394	0.147214389	-3.168127803	0.001534241	0.029478013	s	All	A	young	1	#N/A	#N/A	#N/A	1	#N/A	#N/A	2
cast_Adprhl2	Adprhl2	7.2573094	-0.278804855	0.088043848	-3.166659145	0.001542009	0.029540994	s	All	A	young	#N/A	#N/A	#N/A	#N/A	1	#N/A	#N/A	1
cast_Ezh1	Ezh1	18.572609	0.215098342	0.067929193	3.166508154	0.00154281	0.029540994	s	All	A	Aging	#N/A	#N/A	#N/A	#N/A	0	#N/A	#N/A	0
cast_Stx5a	Stx5a	18.430399	-0.23552092	0.074382734	-3.166338598	0.00154371	0.029540994	s	All	A	young	1	#N/A	#N/A	#N/A	1	#N/A	#N/A	2
cast_Eed	Eed	11.242829	-0.327612878	0.103545062	-3.163964276	0.001556359	0.029743288	s	All	A	young	#N/A	#N/A	#N/A	#N/A	1	#N/A	#N/A	1
mus__Bcs1l	Bcs1l	6.272163	-0.44337261	0.14024483	-3.161418571	0.001570027	0.02996449	s	All	A	young	#N/A	#N/A	#N/A	#N/A	#N/A	#N/A	#N/A	0
cast_Zfp605	Zfp605	13.080502	-0.285341203	0.090399358	-3.156451646	0.001597014	0.030395505	s	All	A	young	#N/A	#N/A	#N/A	#N/A	#N/A	#N/A	#N/A	0
mus__Commd3	Commd3	18.97151	-0.245458441	0.077763949	-3.156455466	0.001596993	0.030395505	s	All	A	young	1	#N/A	#N/A	#N/A	1	#N/A	#N/A	2
mus__Sumf1	Sumf1	12.07584	0.210290894	0.066630142	3.156092558	0.001598981	0.030395505	s	All	A	Aging	#N/A	#N/A	#N/A	#N/A	0	#N/A	#N/A	0
mus__1700085D07Rik	1700085D07Rik	10.49706	-0.608806884	0.192928751	-3.155604746	0.001601657	0.030406001	s	All	A	young	#N/A	#N/A	#N/A	#N/A	#N/A	#N/A	#N/A	0
mus__Rap2a	Rap2a	11.403285	-0.441837372	0.140036093	-3.1551678	0.001604058	0.030411244	s	All	A	young	1	#N/A	#N/A	#N/A	0	#N/A	#N/A	1
cast_Gm26563	Gm26563	5.9536242	-0.387312399	0.122806881	-3.153833049	0.001611412	0.030510261	s	All	A	young	#N/A	#N/A	#N/A	#N/A	#N/A	#N/A	#N/A	0
mus__Ogdh	Ogdh	39.193634	0.143513791	0.045516768	3.1529873	0.001616088	0.030558374	s	All	A	Aging	#N/A	#N/A	#N/A	#N/A	0	#N/A	#N/A	0
mus__Dusp12	Dusp12	27.195976	-0.250205125	0.079398458	-3.151259257	0.001625681	0.0306232	s	All	A	young	#N/A	#N/A	#N/A	#N/A	1	#N/A	#N/A	1
mus__Gm26936	Gm26936	14.633098	-0.846668007	0.268636801	-3.151720106	0.001623118	0.0306232	s	All	A	young	#N/A	#N/A	#N/A	#N/A	#N/A	#N/A	#N/A	0
mus__Prpf39	Prpf39	35.03935	0.140057426	0.04444555	3.151213686	0.001625935	0.0306232	s	All	A	Aging	#N/A	#N/A	#N/A	#N/A	1	#N/A	#N/A	1
mus__Mrps16	Mrps16	10.982659	-0.48432014	0.153852321	-3.147954709	0.001644172	0.030925983	s	All	A	young	#N/A	#N/A	#N/A	#N/A	#N/A	#N/A	#N/A	0
mus__Gfod2	Gfod2	13.144166	-0.4396675	0.139766031	-3.145739321	0.001656676	0.031120288	s	All	A	young	#N/A	#N/A	#N/A	#N/A	#N/A	#N/A	#N/A	0
cast_Exosc10	Exosc10	10.417523	-0.253969768	0.080893047	-3.139574731	0.001691933	0.031740921	s	All	A	young	#N/A	#N/A	#N/A	#N/A	#N/A	#N/A	#N/A	0
cast_Txn2	Txn2	13.368964	-0.389761811	0.124179789	-3.138689591	0.001697051	0.031753712	s	All	A	young	1	#N/A	#N/A	#N/A	0	#N/A	#N/A	1
mus__Stk3	Stk3	23.963774	0.240999182	0.076776429	3.138973556	0.001695407	0.031753712	s	All	A	Aging	#N/A	#N/A	#N/A	#N/A	0	#N/A	#N/A	0
cast_Vps13d	Vps13d	43.811962	0.228166712	0.072717021	3.137734573	0.00170259	0.031782666	s	All	A	Aging	#N/A	#N/A	#N/A	#N/A	1	#N/A	#N/A	1
mus__Cdk11b	Cdk11b	28.99137	-0.148369293	0.047286649	-3.137657188	0.001703039	0.031782666	s	All	A	young	0	#N/A	#N/A	#N/A	1	#N/A	#N/A	1
mus__Acvr1c	Acvr1c	12.381344	0.726412314	0.231789692	3.133928467	0.001724829	0.032147398	s	All	A	Aging	#N/A	#N/A	#N/A	#N/A	#N/A	#N/A	#N/A	0
mus__Ssna1	Ssna1	8.571832	-0.361563735	0.115435624	-3.132167726	0.001735207	0.032298771	s	All	A	young	1	#N/A	#N/A	#N/A	#N/A	#N/A	#N/A	1
cast_Ftx	Ftx	24.319359	0.540445189	0.172617604	3.130881065	0.001742827	0.032390962	s	All	X	Aging	1	#N/A	#N/A	#N/A	#N/A	#N/A	#N/A	1
cast_Lrpap1	Lrpap1	32.92063	-0.269408343	0.086057335	-3.130568045	0.001744686	0.032390962	s	All	A	young	1	#N/A	#N/A	#N/A	1	#N/A	#N/A	2
cast_Thap3	Thap3	80.148285	0.169308171	0.054118668	3.128461528	0.00175724	0.032570745	s	All	A	Aging	1	#N/A	#N/A	#N/A	0	#N/A	#N/A	1
mus__Cog7	Cog7	10.103429	0.236495179	0.075601509	3.12818065	0.00175892	0.032570745	s	All	A	Aging	#N/A	#N/A	#N/A	#N/A	0	#N/A	#N/A	0
mus__Clk4	Clk4	29.625528	-0.215759469	0.069039298	-3.125168924	0.00177703	0.032863572	s	All	A	young	#N/A	#N/A	#N/A	#N/A	#N/A	#N/A	#N/A	0
cast_Ssr2	Ssr2	10.482358	-0.38033904	0.121790331	-3.122900123	0.001790785	0.032990087	s	All	A	young	1	#N/A	#N/A	#N/A	1	#N/A	#N/A	2
mus__Gas2	Gas2	11.208415	0.506134175	0.162047302	3.123373039	0.00178791	0.032990087	s	All	A	Aging	#N/A	#N/A	#N/A	#N/A	#N/A	#N/A	#N/A	0
mus__Tceal5	Tceal5	14.083466	-0.274971167	0.08804738	-3.122990911	0.001790233	0.032990087	s	All	X	young	0	#N/A	#N/A	#N/A	0	#N/A	#N/A	0
mus__Clpx	Clpx	23.6145	-0.172446245	0.055252174	-3.121076196	0.001801914	0.033152439	s	All	A	young	#N/A	#N/A	#N/A	#N/A	#N/A	#N/A	#N/A	0
mus__Smarcd1	Smarcd1	13.868701	-0.327560548	0.105001736	-3.119572675	0.001811136	0.033279329	s	All	A	young	0	#N/A	#N/A	#N/A	0	#N/A	#N/A	0
cast_Fggy	Fggy	26.704664	0.473297205	0.151823064	3.117426248	0.001824376	0.033473408	s	All	A	Aging	#N/A	#N/A	#N/A	#N/A	#N/A	#N/A	#N/A	0
mus__Gm14326	Gm14326	24.431673	0.235685685	0.07561048	3.117103404	0.001826375	0.033473408	s	All	A	Aging	#N/A	#N/A	#N/A	#N/A	#N/A	#N/A	#N/A	0
cast_Tra2b	Tra2b	9.629846	-0.216976485	0.069617464	-3.116696185	0.001828899	0.033476812	s	All	A	young	0	#N/A	#N/A	#N/A	#N/A	#N/A	#N/A	0
cast_Setd5	Setd5	49.058895	0.195574377	0.062763657	3.116044987	0.001832943	0.033507978	s	All	A	Aging	#N/A	#N/A	#N/A	#N/A	1	#N/A	#N/A	1
mus__Mrps9	Mrps9	19.897608	0.145391321	0.046696513	3.11353699	0.001848593	0.033750976	s	All	A	Aging	#N/A	#N/A	#N/A	#N/A	#N/A	#N/A	#N/A	0
cast_Tubb3	Tubb3	12.100207	-0.451695126	0.145254854	-3.109673188	0.001872944	0.034108559	s	All	A	young	1	#N/A	#N/A	#N/A	#N/A	#N/A	#N/A	1
cast_Usp7	Usp7	20.411757	0.245581356	0.078970046	3.109803871	0.001872116	0.034108559	s	All	A	Aging	#N/A	#N/A	#N/A	#N/A	1	#N/A	#N/A	1
cast_Rttn	Rttn	10.166593	0.363757605	0.117085986	3.106756137	0.001891524	0.034381401	s	All	A	Aging	#N/A	#N/A	#N/A	#N/A	#N/A	#N/A	#N/A	0
cast_Ube2m	Ube2m	21.311869	-0.274822758	0.088465083	-3.106567568	0.00189273	0.034381401	s	All	A	young	1	#N/A	#N/A	#N/A	0	#N/A	#N/A	1
cast_Elp2	Elp2	12.596405	0.218573193	0.070372905	3.105928259	0.001896827	0.034412149	s	All	A	Aging	#N/A	#N/A	#N/A	#N/A	1	#N/A	#N/A	1
cast_Strap	Strap	8.704004	-0.28799735	0.092743995	-3.105293788	0.001900901	0.034442404	s	All	A	young	#N/A	#N/A	#N/A	#N/A	1	#N/A	#N/A	1
cast_Tmem2	Tmem2	14.870387	0.683651872	0.220192891	3.1047863	0.001904165	0.034457932	s	All	A	Aging	0	#N/A	#N/A	#N/A	0	#N/A	#N/A	0
mus__D830024N08Rik	D830024N08Rik	24.331581	-0.529120236	0.170521776	-3.102948189	0.001916032	0.034628888	s	All	A	young	#N/A	#N/A	#N/A	#N/A	#N/A	#N/A	#N/A	0
cast_Gm19710	Gm19710	17.621462	-0.396533258	0.127811732	-3.102479344	0.001919069	0.03464005	s	All	A	young	#N/A	#N/A	#N/A	#N/A	#N/A	#N/A	#N/A	0
cast_Mrps5	Mrps5	27.408188	-0.259355339	0.083644295	-3.100693712	0.001930679	0.034805714	s	All	A	young	#N/A	#N/A	#N/A	#N/A	1	#N/A	#N/A	1
mus__Drosha	Drosha	17.019506	0.161247437	0.052057676	3.097476702	0.001951757	0.03508946	s	All	A	Aging	#N/A	#N/A	#N/A	#N/A	#N/A	#N/A	#N/A	0
mus__Fkbp2	Fkbp2	20.148813	-0.375112566	0.121100611	-3.097528268	0.001951418	0.03508946	s	All	A	young	#N/A	#N/A	#N/A	#N/A	0	#N/A	#N/A	0
mus__Ptms	Ptms	27.794863	-0.330334562	0.106656875	-3.097170824	0.001953773	0.03508946	s	All	A	young	#N/A	#N/A	#N/A	#N/A	#N/A	#N/A	#N/A	0
mus__Ranbp1	Ranbp1	29.064531	-0.333531251	0.107729135	-3.09601717	0.00196139	0.035182127	s	All	A	young	#N/A	#N/A	#N/A	#N/A	1	#N/A	#N/A	1
mus__Ice2	Ice2	6.723181	0.276900739	0.089492702	3.094115303	0.001974008	0.035364135	s	All	A	Aging	#N/A	#N/A	#N/A	#N/A	#N/A	#N/A	#N/A	0
mus__Mapk8ip3	Mapk8ip3	38.57851	-0.164137714	0.053102183	-3.090978656	0.00199498	0.035695175	s	All	A	young	#N/A	#N/A	#N/A	#N/A	#N/A	#N/A	#N/A	0
mus__Mrpl32	Mrpl32	8.087423	-0.409700268	0.132670208	-3.088110541	0.002014335	0.035996498	s	All	A	young	1	#N/A	#N/A	#N/A	1	#N/A	#N/A	2
cast_Hnrnpdl	Hnrnpdl	9.5520935	-0.342285408	0.11088162	-3.086944515	0.002022253	0.036092937	s	All	A	young	#N/A	#N/A	#N/A	#N/A	#N/A	#N/A	#N/A	0
mus__Gm56980	Gm56980	7.0987697	-0.632346076	0.204873015	-3.086526926	0.002025096	0.036098661	s	All	A	young	#N/A	#N/A	#N/A	#N/A	#N/A	#N/A	#N/A	0
mus__Ndufb11	Ndufb11	29.259363	-0.552815045	0.179238183	-3.084248212	0.002040673	0.03633108	s	All	X	young	1	#N/A	#N/A	#N/A	1	#N/A	#N/A	2
cast_Ccdc91	Ccdc91	10.81739	0.266281435	0.086392849	3.082216139	0.002054656	0.036444045	s	All	A	Aging	#N/A	#N/A	#N/A	#N/A	#N/A	#N/A	#N/A	0
cast_Ppdpf	Ppdpf	12.803211	-0.393089854	0.127510843	-3.082795516	0.00205066	0.036444045	s	All	A	young	1	#N/A	#N/A	#N/A	0	#N/A	#N/A	1
mus__Smchd1	Smchd1	37.20439	0.161629447	0.05243743	3.082329706	0.002053872	0.036444045	s	All	A	Aging	1	#N/A	#N/A	#N/A	#N/A	#N/A	#N/A	1
mus__Erg28	Erg28	13.146957	0.247622646	0.080394738	3.080085239	0.002069414	0.036660379	s	All	A	Aging	#N/A	#N/A	#N/A	#N/A	0	#N/A	#N/A	0
cast_Ift22	Ift22	8.319858	-0.292479462	0.095012835	-3.078315289	0.002081745	0.036731057	s	All	A	young	1	#N/A	#N/A	#N/A	1	#N/A	#N/A	2
mus__Ahsa1	Ahsa1	6.72999	-0.43085373	0.139962285	-3.078355932	0.002081461	0.036731057	s	All	A	young	0	#N/A	#N/A	#N/A	1	#N/A	#N/A	1
mus__E130307A14Rik	E130307A14Rik	63.57213	0.266500201	0.086581129	3.078040263	0.002083668	0.036731057	s	All	A	Aging	#N/A	#N/A	#N/A	#N/A	#N/A	#N/A	#N/A	0
mus__Wasl	Wasl	36.964005	-0.270608976	0.087887229	-3.079047763	0.002076634	0.036731057	s	All	A	young	0	#N/A	#N/A	#N/A	1	#N/A	#N/A	1
mus__Amy1	Amy1	21.589521	0.400762646	0.130220054	3.077580086	0.002086888	0.036742569	s	All	A	Aging	#N/A	#N/A	#N/A	#N/A	#N/A	#N/A	#N/A	0
cast_Ndufa4	Ndufa4	78.80706	-0.466115526	0.151486293	-3.07694853	0.002091314	0.03677527	s	All	A	young	1	#N/A	#N/A	#N/A	#N/A	#N/A	#N/A	1
mus__Polr2c	Polr2c	11.440352	-0.323708613	0.105413188	-3.07085498	0.002134468	0.037488066	s	All	A	young	#N/A	#N/A	#N/A	#N/A	1	#N/A	#N/A	1
mus__Vps72	Vps72	9.246049	-0.27497916	0.089573984	-3.069855204	0.002141626	0.037567684	s	All	A	young	#N/A	#N/A	#N/A	#N/A	1	#N/A	#N/A	1
mus__Atp5mj	Atp5mj	22.055483	-0.467859723	0.152525374	-3.067422241	0.002159136	0.03782849	s	All	A	young	#N/A	#N/A	#N/A	#N/A	#N/A	#N/A	#N/A	0
mus__Hnrnpdl	Hnrnpdl	10.802467	-0.301958833	0.098454737	-3.066981267	0.002162324	0.037838028	s	All	A	young	#N/A	#N/A	#N/A	#N/A	#N/A	#N/A	#N/A	0
cast_Myl12b	Myl12b	27.290403	-0.341964777	0.111585865	-3.064588682	0.002179695	0.038095434	s	All	A	young	#N/A	#N/A	#N/A	#N/A	0	#N/A	#N/A	0
cast_MGP_CASTEiJ_G0031466	MGP_CASTEiJ_G0031466	7.405215	-0.518852442	0.169365337	-3.063510224	0.002187567	0.038186388	s	All	A	young	#N/A	#N/A	#N/A	#N/A	#N/A	#N/A	#N/A	0
mus__Ncoa2	Ncoa2	102.31594	0.158705415	0.051826026	3.062272488	0.002196634	0.038297951	s	All	A	Aging	1	#N/A	#N/A	#N/A	#N/A	#N/A	#N/A	1
mus__Fam210a	Fam210a	8.634302	-0.379465447	0.123994487	-3.06034128	0.002210849	0.038498898	s	All	A	young	#N/A	#N/A	#N/A	#N/A	1	#N/A	#N/A	1
cast_Baz2a	Baz2a	20.389757	-0.255521802	0.083509166	-3.059805441	0.002214808	0.038520977	s	All	A	young	#N/A	#N/A	#N/A	#N/A	0	#N/A	#N/A	0
cast_Slc25a3	Slc25a3	31.9523	-0.37196422	0.121648515	-3.057696348	0.002230455	0.038746029	s	All	A	young	#N/A	#N/A	#N/A	#N/A	#N/A	#N/A	#N/A	0
mus__Guk1	Guk1	18.636702	-0.461181478	0.150857936	-3.057058118	0.002235209	0.038781559	s	All	A	young	1	#N/A	#N/A	#N/A	#N/A	#N/A	#N/A	1
cast_Cpsf3l	Cpsf3l	9.676948	-0.239365244	0.078333477	-3.055720916	0.002245201	0.038860716	s	All	A	young	1	#N/A	#N/A	#N/A	#N/A	#N/A	#N/A	1
mus__Sf3b1	Sf3b1	28.707458	-0.160202347	0.052423528	-3.055924553	0.002243677	0.038860716	s	All	A	young	#N/A	#N/A	#N/A	#N/A	0	#N/A	#N/A	0
cast_Csnk2a2	Csnk2a2	10.636849	-0.314535094	0.102961177	-3.05489025	0.002251429	0.038921442	s	All	A	young	#N/A	#N/A	#N/A	#N/A	0	#N/A	#N/A	0
mus__Acot8	Acot8	7.7871537	-0.228307282	0.074752166	-3.054189507	0.002256695	0.038965415	s	All	A	young	#N/A	#N/A	#N/A	#N/A	#N/A	#N/A	#N/A	0
cast_Ago2	Ago2	16.797287	-0.352418009	0.115473613	-3.051935427	0.00227371	0.039164725	s	All	A	young	#N/A	#N/A	#N/A	#N/A	0	#N/A	#N/A	0
cast_Brca2	Brca2	7.00272	0.376881752	0.123480822	3.05214806	0.0022721	0.039164725	s	All	A	Aging	#N/A	#N/A	#N/A	#N/A	#N/A	#N/A	#N/A	0
cast_Lactb	Lactb	10.079053	-0.307640389	0.10084683	-3.050570752	0.002284069	0.039295863	s	All	A	young	#N/A	#N/A	#N/A	#N/A	1	#N/A	#N/A	1
cast_Katna1	Katna1	9.487237	-0.273378244	0.08964066	-3.049712544	0.002290605	0.039361007	s	All	A	young	#N/A	#N/A	#N/A	#N/A	#N/A	#N/A	#N/A	0
cast_Skiv2l	Skiv2l	7.3377404	0.343876363	0.112776211	3.049192377	0.002294575	0.039381949	s	All	A	Aging	#N/A	#N/A	#N/A	#N/A	0	#N/A	#N/A	0
mus__Hnrnph3	Hnrnph3	18.281157	-0.183424862	0.060197182	-3.047067252	0.00231086	0.039566567	s	All	A	young	#N/A	#N/A	#N/A	#N/A	1	#N/A	#N/A	1
mus__Rprml	Rprml	20.241343	-0.424194298	0.139209187	-3.047171717	0.002310057	0.039566567	s	All	A	young	0	#N/A	#N/A	#N/A	1	#N/A	#N/A	1
cast_Pnrc1	Pnrc1	9.726051	-0.471176037	0.154652688	-3.046672141	0.002313899	0.039571274	s	All	A	young	0	#N/A	#N/A	#N/A	1	#N/A	#N/A	1
cast_Sgce	Sgce	52.743896	0.216435607	0.071076604	3.04510337	0.002326004	0.039711641	s	All	A	Aging	#N/A	#N/A	#N/A	#N/A	1	#N/A	#N/A	1
mus__Nom1	Nom1	10.085035	0.202871035	0.066626725	3.044889783	0.002327656	0.039711641	s	All	A	Aging	1	#N/A	#N/A	#N/A	0	#N/A	#N/A	1
mus__Ssr2	Ssr2	13.173738	-0.396230098	0.130145464	-3.044517149	0.002330541	0.039713536	s	All	A	young	1	#N/A	#N/A	#N/A	1	#N/A	#N/A	2
cast_Cdk11b	Cdk11b	22.789679	-0.159783046	0.052534642	-3.041479679	0.002354185	0.039973663	s	All	A	young	0	#N/A	#N/A	#N/A	1	#N/A	#N/A	1
cast_Nubpl	Nubpl	8.173619	0.389832145	0.128147536	3.042057294	0.002349672	0.039973663	s	All	A	Aging	#N/A	#N/A	#N/A	#N/A	#N/A	#N/A	#N/A	0
cast_Snrnp35	Snrnp35	10.914059	-0.353216685	0.116123047	-3.041744885	0.002352112	0.039973663	s	All	A	young	#N/A	#N/A	#N/A	#N/A	#N/A	#N/A	#N/A	0
cast_Otud4	Otud4	8.719795	0.217534952	0.071592597	3.038511827	0.002377498	0.040226362	s	All	A	Aging	0	#N/A	#N/A	#N/A	1	#N/A	#N/A	1
mus__Gm27241	Gm27241	10.960309	-0.459029489	0.151042572	-3.03907358	0.002373069	0.040226362	s	All	A	young	#N/A	#N/A	#N/A	#N/A	#N/A	#N/A	#N/A	0
mus__Rsrc1	Rsrc1	49.03671	0.230202046	0.075758778	3.038618784	0.002376654	0.040226362	s	All	A	Aging	1	#N/A	#N/A	#N/A	0	#N/A	#N/A	1
cast_Trappc2l	Trappc2l	29.441866	-0.248247342	0.081753368	-3.036539622	0.002393107	0.040299914	s	All	A	young	#N/A	#N/A	#N/A	#N/A	0	#N/A	#N/A	0
mus__Itfg1	Itfg1	54.12851	0.18629444	0.06135025	3.036571837	0.002392851	0.040299914	s	All	A	Aging	0	#N/A	#N/A	#N/A	0	#N/A	#N/A	0
mus__Mapk1ip1	Mapk1ip1	10.968217	-0.272509475	0.089730048	-3.03699243	0.002389515	0.040299914	s	All	A	young	#N/A	#N/A	#N/A	#N/A	1	#N/A	#N/A	1
cast_Ddx24	Ddx24	68.4829	-0.15894572	0.052379613	-3.034495887	0.00240938	0.040502539	s	All	A	young	0	#N/A	#N/A	#N/A	#N/A	#N/A	#N/A	0
mus__Fabp7	Fabp7	8.464198	-0.805044769	0.26531321	-3.034318456	0.002410798	0.040502539	s	All	A	young	1	#N/A	#N/A	#N/A	#N/A	#N/A	#N/A	1
mus__Zfp326	Zfp326	10.000279	-0.309132104	0.101909105	-3.03341006	0.002418068	0.040577048	s	All	A	young	0	#N/A	#N/A	#N/A	0	#N/A	#N/A	0
mus__Lamtor4	Lamtor4	17.71233	-0.253836497	0.083746726	-3.031002042	0.002437436	0.040854167	s	All	A	young	1	#N/A	#N/A	#N/A	#N/A	#N/A	#N/A	1
cast_Dexi	Dexi	8.492347	-0.393064867	0.129749177	-3.029420878	0.002450231	0.041002579	s	All	A	young	#N/A	#N/A	#N/A	#N/A	#N/A	#N/A	#N/A	0
cast_Rngtt	Rngtt	37.617954	0.147692204	0.048761231	3.028885868	0.002454574	0.041002579	s	All	A	Aging	#N/A	#N/A	#N/A	#N/A	0	#N/A	#N/A	0
mus__Pdcd5	Pdcd5	17.745949	-0.295161153	0.097449982	-3.028847702	0.002454884	0.041002579	s	All	A	young	#N/A	#N/A	#N/A	#N/A	1	#N/A	#N/A	1
mus__Pcp4	Pcp4	37.649754	-0.511744803	0.169027751	-3.027578616	0.002465216	0.041127155	s	All	A	young	1	#N/A	#N/A	#N/A	0	#N/A	#N/A	1
mus__Timm23	Timm23	33.36043	-0.154099734	0.050944241	-3.024870558	0.002487396	0.041448871	s	All	A	young	#N/A	#N/A	#N/A	#N/A	1	#N/A	#N/A	1
cast_Atad3a	Atad3a	8.144108	-0.337552607	0.111682466	-3.02243154	0.002507528	0.041721485	s	All	A	young	#N/A	#N/A	#N/A	#N/A	#N/A	#N/A	#N/A	0
mus__Rcor1	Rcor1	29.038103	-0.29210019	0.096652041	-3.022183351	0.002509585	0.041721485	s	All	A	young	#N/A	#N/A	#N/A	#N/A	#N/A	#N/A	#N/A	0
mus__Ube2j1	Ube2j1	17.265465	-0.254158688	0.084217625	-3.017880011	0.002545497	0.04222044	s	All	A	young	1	#N/A	#N/A	#N/A	#N/A	#N/A	#N/A	1
mus__Wdr48	Wdr48	11.347581	0.187833733	0.062260533	3.016898916	0.00255375	0.0423083	s	All	A	Aging	#N/A	#N/A	#N/A	#N/A	1	#N/A	#N/A	1
mus__Dcun1d3	Dcun1d3	11.691376	-0.289972361	0.096127536	-3.01653796	0.002556792	0.042309735	s	All	A	young	#N/A	#N/A	#N/A	#N/A	#N/A	#N/A	#N/A	0
mus__Mpc2	Mpc2	32.602066	-0.281338922	0.093291647	-3.015692539	0.002563931	0.042378878	s	All	A	young	1	#N/A	#N/A	#N/A	1	#N/A	#N/A	2
cast_Cdk10	Cdk10	6.022663	-0.3779549	0.125371027	-3.014690948	0.002572412	0.042470022	s	All	A	young	#N/A	#N/A	#N/A	#N/A	#N/A	#N/A	#N/A	0
mus__Bzw1	Bzw1	10.6639	-0.356018334	0.118153831	-3.013176383	0.002585286	0.042633393	s	All	A	young	1	#N/A	#N/A	#N/A	0	#N/A	#N/A	1
cast_Ap2a1	Ap2a1	21.66749	-0.172133579	0.057162292	-3.011313444	0.002601202	0.04274811	s	All	A	young	0	#N/A	#N/A	#N/A	1	#N/A	#N/A	1
cast_Vapa	Vapa	26.92073	-0.194318332	0.064516965	-3.011895129	0.002596223	0.04274811	s	All	A	young	#N/A	#N/A	#N/A	#N/A	0	#N/A	#N/A	0
mus__Relch	Relch	33.594303	0.183677921	0.060991151	3.011550338	0.002599173	0.04274811	s	All	A	Aging	#N/A	#N/A	#N/A	#N/A	#N/A	#N/A	#N/A	0
mus__Psenen	Psenen	23.433802	-0.417219984	0.138595964	-3.010332845	0.002609615	0.042837196	s	All	A	young	1	#N/A	#N/A	#N/A	1	#N/A	#N/A	2
cast_Cebpz	Cebpz	14.829861	-0.226575827	0.075276695	-3.009906681	0.00261328	0.042837631	s	All	A	young	0	#N/A	#N/A	1	1	#N/A	#N/A	2
cast_Rps6kb1	Rps6kb1	31.08882	0.159181719	0.052890724	3.00963393	0.002615627	0.042837631	s	All	A	Aging	#N/A	#N/A	#N/A	#N/A	1	#N/A	#N/A	1
cast_Iffo1	Iffo1	13.455433	-0.402159214	0.133648339	-3.009085025	0.002620358	0.042866058	s	All	A	young	1	#N/A	#N/A	#N/A	#N/A	#N/A	#N/A	1
mus__Gon4l	Gon4l	90.29849	-0.154885339	0.051496381	-3.007693685	0.002632383	0.043013623	s	All	A	young	0	#N/A	#N/A	#N/A	1	#N/A	#N/A	1
mus__Sptlc1	Sptlc1	15.6803465	-0.159270917	0.053002967	-3.004943424	0.002656303	0.043354977	s	All	A	young	1	#N/A	#N/A	#N/A	#N/A	#N/A	#N/A	1
mus__6030443J06Rik	6030443J06Rik	17.429163	0.403035502	0.13418368	3.003610433	0.002667967	0.043494888	s	All	A	Aging	#N/A	#N/A	#N/A	#N/A	#N/A	#N/A	#N/A	0
mus__Safb	Safb	23.099669	-0.13479919	0.044884575	-3.00324089	0.002671209	0.043494888	s	All	A	young	0	#N/A	#N/A	#N/A	#N/A	#N/A	#N/A	0
mus__Snhg1	Snhg1	13.014713	-0.28216577	0.093963668	-3.002924155	0.002673991	0.043494888	s	All	A	young	#N/A	#N/A	#N/A	#N/A	#N/A	#N/A	#N/A	0
mus__Igip	Igip	26.17591	0.204843415	0.068246761	3.001511138	0.002686432	0.043647661	s	All	A	Aging	#N/A	#N/A	#N/A	#N/A	1	#N/A	#N/A	1
mus__Igbp1	Igbp1	8.218236	0.279211712	0.093052085	3.000595973	0.002694518	0.043729404	s	All	X	Aging	1	#N/A	#N/A	#N/A	1	#N/A	#N/A	2
cast_Cog2	Cog2	12.530608	0.245283441	0.081767391	2.999770919	0.002701827	0.043798364	s	All	A	Aging	#N/A	#N/A	#N/A	#N/A	#N/A	#N/A	#N/A	0
cast_Trappc6b	Trappc6b	15.651524	-0.30850248	0.102871109	-2.998922469	0.002709362	0.04387083	s	All	A	young	#N/A	#N/A	#N/A	#N/A	1	#N/A	#N/A	1
mus__Tigd2	Tigd2	9.711055	-0.332229281	0.110817476	-2.997986357	0.002717698	0.043956084	s	All	A	young	0	#N/A	#N/A	#N/A	1	#N/A	#N/A	1
cast_Polg	Polg	8.900893	-0.57905956	0.193186518	-2.997411865	0.002722826	0.043965674	s	All	A	young	1	#N/A	#N/A	#N/A	0	#N/A	#N/A	1
mus__Mios	Mios	13.423531	0.280468127	0.09357572	2.997231841	0.002724434	0.043965674	s	All	A	Aging	#N/A	#N/A	#N/A	#N/A	0	#N/A	#N/A	0
cast_Rps26	Rps26	9.7868395	-0.539423718	0.180056504	-2.995858006	0.002736738	0.044064874	s	All	A	young	#N/A	0	#N/A	#N/A	0	0	#N/A	0
mus__Rps26	Rps26	12.009171	-0.462129622	0.154251138	-2.995956004	0.002735859	0.044064874	s	All	A	young	#N/A	0	#N/A	#N/A	0	0	#N/A	0
cast_Mettl16	Mettl16	17.132757	-0.233236979	0.077918712	-2.993337206	0.002759447	0.044380586	s	All	A	young	0	#N/A	#N/A	#N/A	1	#N/A	#N/A	1
mus__Hagh	Hagh	30.819223	-0.218998646	0.073184182	-2.992431431	0.002767648	0.044412688	s	All	A	young	#N/A	#N/A	#N/A	#N/A	1	#N/A	#N/A	1
mus__Zkscan3	Zkscan3	20.002983	-0.21955486	0.073369332	-2.992460933	0.002767381	0.044412688	s	All	A	young	#N/A	#N/A	#N/A	#N/A	0	#N/A	#N/A	0
cast_Snrnp48	Snrnp48	26.701591	-0.297629456	0.099475117	-2.991999055	0.002771571	0.044425835	s	All	A	young	0	#N/A	#N/A	#N/A	1	#N/A	#N/A	1
mus__Ankrd16	Ankrd16	14.763169	0.189916645	0.063506082	2.990526889	0.002784966	0.044540787	s	All	A	Aging	#N/A	#N/A	#N/A	#N/A	#N/A	#N/A	#N/A	0
mus__Stx5a	Stx5a	20.559916	-0.180359346	0.060304906	-2.990790603	0.002782562	0.044540787	s	All	A	young	1	#N/A	#N/A	#N/A	1	#N/A	#N/A	2
cast_Vps41	Vps41	43.60431	0.142039343	0.047534766	2.988114901	0.00280704	0.044812339	s	All	A	Aging	#N/A	#N/A	#N/A	#N/A	0	#N/A	#N/A	0
mus__Sncb	Sncb	10.172988	-0.344952569	0.11544644	-2.987987924	0.002808206	0.044812339	s	All	A	young	0	#N/A	#N/A	#N/A	#N/A	#N/A	#N/A	0
mus__Pnkd	Pnkd	34.155277	-0.182961569	0.061251494	-2.98705479	0.002816792	0.04489483	s	All	A	young	1	#N/A	#N/A	#N/A	#N/A	#N/A	#N/A	1
mus__mt-Nd5	mt-Nd5	30.434038	0.821466889	0.275037511	2.986744924	0.002819649	0.04489483	s	All	A	Aging	0	1	1	1	1	1	1	6
cast_Aplp2	Aplp2	25.397993	-0.250445533	0.083941671	-2.983566206	0.002849104	0.045313415	s	All	A	young	0	#N/A	#N/A	0	1	#N/A	#N/A	1
mus__Ppwd1	Ppwd1	21.647902	-0.285880617	0.095866438	-2.982071964	0.002863047	0.045484632	s	All	A	young	0	#N/A	#N/A	#N/A	1	#N/A	#N/A	1
mus__BC005624	BC005624	16.28903	-0.334441598	0.112211008	-2.980470479	0.00287806	0.045672447	s	All	A	young	#N/A	#N/A	#N/A	#N/A	1	#N/A	#N/A	1
mus__Kcnmb2	Kcnmb2	10.401898	1.012816721	0.339952235	2.979291255	0.00288916	0.045797827	s	All	A	Aging	#N/A	#N/A	#N/A	#N/A	#N/A	#N/A	#N/A	0
cast_4931406C07Rik	4931406C07Rik	9.9088545	0.377637754	0.126791279	2.978420572	0.002897381	0.045855492	s	All	A	Aging	#N/A	#N/A	#N/A	#N/A	#N/A	#N/A	#N/A	0
mus__Prdx2	Prdx2	35.279606	-0.411617296	0.138208806	-2.978227714	0.002899205	0.045855492	s	All	A	young	1	#N/A	#N/A	#N/A	#N/A	#N/A	#N/A	1
cast_Sbds	Sbds	18.274525	-0.358979511	0.120592309	-2.976802703	0.002912714	0.046018307	s	All	A	young	0	#N/A	#N/A	#N/A	1	#N/A	#N/A	1
cast_Lnx2	Lnx2	9.5567875	-0.752298809	0.253257337	-2.970491666	0.002973235	0.046871015	s	All	A	young	#N/A	#N/A	#N/A	#N/A	#N/A	#N/A	#N/A	0
mus__Alkbh3	Alkbh3	10.472432	0.258831417	0.08713126	2.970591925	0.002972264	0.046871015	s	All	A	Aging	#N/A	#N/A	#N/A	#N/A	#N/A	#N/A	#N/A	0
cast_Fus	Fus	28.338018	-0.194389519	0.065457566	-2.969702821	0.00298088	0.046888254	s	All	A	young	0	#N/A	#N/A	#N/A	0	#N/A	#N/A	0
mus__Rnf170	Rnf170	9.312084	0.234342949	0.078902942	2.970015371	0.002977848	0.046888254	s	All	A	Aging	#N/A	#N/A	#N/A	#N/A	1	#N/A	#N/A	1
cast_Srek1	Srek1	29.195541	0.280795829	0.094577244	2.968957625	0.002988118	0.046950517	s	All	A	Aging	#N/A	#N/A	#N/A	#N/A	#N/A	#N/A	#N/A	0
cast_Rictor	Rictor	27.655325	0.163614462	0.055199766	2.964042659	0.003036262	0.047654664	s	All	A	Aging	#N/A	#N/A	#N/A	#N/A	1	#N/A	#N/A	1
mus__Arf5	Arf5	26.30076	-0.304971668	0.102907884	-2.963540356	0.003041222	0.047680229	s	All	A	young	1	#N/A	#N/A	#N/A	1	#N/A	#N/A	2
mus__Orc3	Orc3	14.5357065	0.197451712	0.066645582	2.962712707	0.00304941	0.047756302	s	All	A	Aging	#N/A	#N/A	#N/A	#N/A	1	#N/A	#N/A	1
cast_Actr10	Actr10	21.26276	-0.156149999	0.052788426	-2.958034754	0.003096072	0.048434073	s	All	A	young	#N/A	#N/A	#N/A	#N/A	0	#N/A	#N/A	0
cast_Mpc2	Mpc2	31.382956	-0.259432826	0.087741485	-2.95678637	0.003108634	0.048551483	s	All	A	young	1	#N/A	#N/A	#N/A	1	#N/A	#N/A	2
mus__Rad18	Rad18	7.368089	0.401149817	0.135678742	2.956615104	0.003110361	0.048551483	s	All	A	Aging	#N/A	#N/A	#N/A	#N/A	0	#N/A	#N/A	0
cast_Fam13a	Fam13a	13.187283	0.367100629	0.124317981	2.952916599	0.00314787	0.048976751	s	All	A	Aging	#N/A	#N/A	#N/A	#N/A	#N/A	#N/A	#N/A	0
cast_Far1os	Far1os	7.109446	-0.539485234	0.182676433	-2.953228419	0.003144692	0.048976751	s	All	A	young	#N/A	#N/A	#N/A	#N/A	#N/A	#N/A	#N/A	0
cast_Mapk1ip1	Mapk1ip1	11.417481	-0.296833263	0.100518365	-2.953025168	0.003146763	0.048976751	s	All	A	young	#N/A	#N/A	#N/A	#N/A	1	#N/A	#N/A	1
mus__Flad1	Flad1	6.452124	-0.283625072	0.096147492	-2.949895678	0.003178812	0.049404475	s	All	A	young	#N/A	#N/A	#N/A	#N/A	1	#N/A	#N/A	1
cast_Fkbp2	Fkbp2	17.554123	-0.407761415	0.138315218	-2.948058942	0.003197761	0.049645064	s	All	A	young	#N/A	#N/A	#N/A	#N/A	0	#N/A	#N/A	0
cast_Ybx1	Ybx1	14.912473	-0.192299802	0.065254003	-2.946942638	0.003209327	0.049716787	s	All	A	young	1	#N/A	#N/A	#N/A	#N/A	#N/A	#N/A	1
mus__Polg	Polg	11.790417	-0.630969933	0.214103449	-2.947033013	0.003208389	0.049716787	s	All	A	young	1	#N/A	#N/A	#N/A	0	#N/A	#N/A	1
mus__Nr4a2	Nr4a2	9.6360655	-0.61090577	0.207390662	-2.945676362	0.003222494	0.04984282	s	All	A	young	#N/A	#N/A	#N/A	#N/A	#N/A	#N/A	#N/A	0
mus__Polr3h	Polr3h	18.71938	-0.297019824	0.100838822	-2.945490814	0.003224427	0.04984282	s	All	A	young	1	#N/A	#N/A	#N/A	#N/A	#N/A	#N/A	1
cast_Dctn4	Dctn4	22.977997	-0.196234251	0.066640739	-2.944659002	0.003233108	0.04992309	s	All	A	young	#N/A	#N/A	#N/A	#N/A	1	#N/A	#N/A	1
mus__Timm22	Timm22	8.644438	-0.272878615	0.092690063	-2.943989958	0.003240105	0.049977225	s	All	A	young	#N/A	#N/A	#N/A	#N/A	1	#N/A	#N/A	1
