# Supplementary material for: Aging activates escape of the silent X chromosome in the female mouse hippocampus
Source: Sci Adv. 2025 Mar 5;11(10):eads8169. doi: 10.1126/sciadv.ads8169 (PMC11881916; doi:10.1126/sciadv.ads8169)
Supplement: Supplementary file 3 — Data S1 to S8 [file sciadv.ads8169_data_s1_to_s8.zip › ads8169_data_s1.xlsx]

## Sheet: Sheet1
sample name	age group	estimated number of cells	mean reads per cell	Median UMI Counts per nucleus (M. musculus)	Median UMI Counts per nucleus (M. castaneus)	Median Genes per nucleus (M. musculus)	Median Genes per nucleus (M. castaneus)
8	old	7410	50997	2573	2735	1416	1364
6	old	7203	48928	2445	2596	1347	1285
7	old	10514	34063	2199	2357	1274	1238
1	old	5860	57086	2591	3388	1422	1567
	Old average	7746.75	47768.5	2452	2769	1364.75	1363.5
3	young	6085	59210	2610	3436	1447	1610
2	young	7916	47192	2751	2742	1514	1407
5	young	9751	37426	1992	1896	1200	1074
4	young	7674	46336	2362	2469	1327	1269
	Young average	7856.5	47541	2428.75	2635.75	1372	1340
