# Supplementary material for: Aging activates escape of the silent X chromosome in the female mouse hippocampus
Source: Sci Adv. 2025 Mar 5;11(10):eads8169. doi: 10.1126/sciadv.ads8169 (PMC11881916; doi:10.1126/sciadv.ads8169)
Supplement: Supplementary file 3 — Data S1 to S8 [file sciadv.ads8169_data_s1_to_s8.zip › ads8169_data_s3.xlsx]

## Sheet: Sheet1
sample	2	3	4	5		6	7	8	1
age group	young	young	young	young	young sum	old	old	old	old	old sum
cell type
Astro	965	543	1117	988	3613	659	1054	842	767	3322
CA1	1044	691	907	749	3391	572	641	799	426	2438
CA3	504	241	305	351	1401	214	403	357	263	1237
DG	1695	1623	2231	2469	8018	2267	3200	2165	1787	9419
Endo	94	35	60	47	236	34	39	30	56	159
GABA	582	417	503	772	2274	417	605	483	336	1841
Glut_Undef	1017	786	765	1652	4220	943	1655	673	445	3716
MG	268	206	204	228	906	268	281	284	257	1090
Mixed	197	41	56	100	394	37	60	30	26	153
OPC	296	203	287	326	1112	209	274	218	195	896
Oligo	782	1024	839	1383	4028	1314	1651	1236	1089	5290
VLMC	126	45	124	69	364	28	46	18	30	122
