# Supplementary material for: Aging activates escape of the silent X chromosome in the female mouse hippocampus
Source: Sci Adv. 2025 Mar 5;11(10):eads8169. doi: 10.1126/sciadv.ads8169 (PMC11881916; doi:10.1126/sciadv.ads8169)
Supplement: Supplementary file 3 — Data S1 to S8 [file sciadv.ads8169_data_s1_to_s8.zip › ads8169_data_s6.xlsx]

## Sheet: Escape_Calc_All
Gene name	Xa sum old	Xi sum old	Xa+Xi old	Pesc	Pesc adj	CI bottom	CI top	old escapees	escapee increase	age-ind escape	Gene name	Xa sum young	Xi sum young	Xa+Xi young	Pesc	Pesc adj	CI bottom	CI top	young escapees	young is higher than old, both escape	loss of escape
Gpr50	1.95904	#N/A	#N/A	#N/A	#N/A	#N/A	#N/A	#N/A	#N/A	#N/A	Gpr50	3.62069	#N/A	#N/A	#N/A	#N/A	#N/A	#N/A	#N/A	#N/A	#N/A
Slc16a2	4127.19	544.722	4671.91	0.116595	0.141616	0.128481	0.154751	Slc16a2	0	0	Slc16a2	4613.68	533.592	5147.28	0.103665	0.126308	0.114385	0.138231	Slc16a2	0	0
Vma21	1105.77	#N/A	#N/A	#N/A	#N/A	#N/A	#N/A	#N/A	#N/A	#N/A	Vma21	1223	#N/A	#N/A	#N/A	#N/A	#N/A	#N/A	#N/A	#N/A	#N/A
Htr2c	3116.15	39.7682	3155.92	0.0126012	0.015702	0.0100036	0.0214004	0	0	0	Htr2c	3797.95	120.915	3918.86	0.0308546	0.0382731	0.0303814	0.0461648	0	0	0
Rlim	1790.99	59.9143	1850.91	0.0323702	0.040138	0.0283899	0.051886	0	0	0	Rlim	1858.96	60.4664	1919.42	0.0315024	0.0390703	0.0276819	0.0504586	0	0	0
Gm1141	47.2722	2.04308	49.3153	0.041429	0.0512553	-0.0296041	0.132115	0	0	0	Gm1141	54.6022	0.189284	54.7915	0.00345461	0.00431454	-0.0184862	0.0271153	0	0	0
Prrg3	159.991	#N/A	#N/A	#N/A	#N/A	#N/A	#N/A	#N/A	#N/A	#N/A	Prrg3	143.193	#N/A	#N/A	#N/A	#N/A	#N/A	#N/A	#N/A	#N/A	#N/A
Nexmif	4586.34	#N/A	#N/A	#N/A	#N/A	#N/A	#N/A	#N/A	#N/A	#N/A	Nexmif	5075.12	#N/A	#N/A	#N/A	#N/A	#N/A	#N/A	#N/A	#N/A	#N/A
Il13ra2	5.95729	0.522799	6.48009	0.0806777	0.0988533	-0.203058	0.400765	0	0	0	Il13ra2	16.1521	1.44024	17.5923	0.0818676	0.100282	-0.0841264	0.284691	0	0	0
Cnga2	17.9529	#N/A	#N/A	#N/A	#N/A	#N/A	#N/A	#N/A	#N/A	#N/A	Cnga2	12.9177	#N/A	#N/A	#N/A	#N/A	#N/A	#N/A	#N/A	#N/A	#N/A
Abcb7	2705.03	53.4647	2758.5	0.0193818	0.0241105	0.01659	0.0316309	0	0	0	Abcb7	3115.72	61.2932	3177.01	0.0192927	0.0240002	0.0170082	0.0309921	0	0	0
Uprt	177.101	3.18981	180.291	0.0176926	0.0220184	-0.00612322	0.05016	0	0	0	Uprt	206.247	2.92714	209.174	0.0139938	0.0174313	-0.00586946	0.0407321	0	0	0
Gabre	2.24999	#N/A	#N/A	#N/A	#N/A	#N/A	#N/A	#N/A	#N/A	#N/A	Gabre	4.3445	#N/A	#N/A	#N/A	#N/A	#N/A	#N/A	#N/A	#N/A	#N/A
Zdhhc15	908.035	1.44025	909.475	0.00158361	0.00197873	-0.00181569	0.00577314	0	0	0	Zdhhc15	869.123	1.90261	871.025	0.00218434	0.00272893	-0.00182268	0.00728053	0	0	0
1700121L16Rik	34.4916	#N/A	#N/A	#N/A	#N/A	#N/A	#N/A	#N/A	#N/A	#N/A	1700121L16Rik	14.4271	#N/A	#N/A	#N/A	#N/A	#N/A	#N/A	#N/A	#N/A	#N/A
Magee2	178.943	#N/A	#N/A	#N/A	#N/A	#N/A	#N/A	#N/A	#N/A	#N/A	Magee2	185.696	#N/A	#N/A	#N/A	#N/A	#N/A	#N/A	#N/A	#N/A	#N/A
Gabra3	1629.95	17.5681	1647.51	0.0106634	0.0132938	0.00602806	0.0205596	0	0	0	Gabra3	1679.24	23.1106	1702.35	0.0135757	0.0169122	0.00886496	0.0249595	0	0	0
Lrch2	2233.77	20.2988	2254.07	0.00900541	0.0112315	0.00551591	0.0169471	0	0	0	Lrch2	2136.27	16.3891	2152.66	0.00761343	0.00949871	0.0041154	0.014882	0	0	0
Pbdc1	1455.77	551.175	2006.94	0.274634	0.321237	0.294397	0.348077	Pbdc1	0	0	Pbdc1	1347.1	403.38	1750.48	0.23044	0.272359	0.244961	0.299758	Pbdc1	0	0
Magee1	1128.44	2.79231	1131.23	0.00246838	0.00308357	-0.00116124	0.00732838	0	0	0	Magee1	1063.49	6.52654	1070.01	0.0060995	0.00761276	0.000770584	0.0144549	0	0	0
Fgf16	11.0236	9.62797	20.6516	0.466211	0.521931	0.238888	0.804974	Fgf16	0	0	Fgf16	16.3865	9.965	26.3515	0.378157	0.431868	0.183397	0.680338	Fgf16	0	0
Dock11	686.822	72.8299	759.652	0.0958728	0.117036	0.0870027	0.147069	Dock11	0	0	Dock11	786.412	85.8104	872.223	0.0983813	0.120025	0.0916889	0.14836	Dock11	0	0
Ott	1.59178	#N/A	#N/A	#N/A	#N/A	#N/A	#N/A	#N/A	#N/A	#N/A	Ott	0.312509	#N/A	#N/A	#N/A	#N/A	#N/A	#N/A	#N/A	#N/A	#N/A
Xlr5a	41.8376	#N/A	#N/A	#N/A	#N/A	#N/A	#N/A	#N/A	#N/A	#N/A	Xlr5a	81.015	#N/A	#N/A	#N/A	#N/A	#N/A	#N/A	#N/A	#N/A	#N/A
Gm15097	11.2852	#N/A	#N/A	#N/A	#N/A	#N/A	#N/A	#N/A	#N/A	#N/A	Gm15097	13.2193	#N/A	#N/A	#N/A	#N/A	#N/A	#N/A	#N/A	#N/A	#N/A
Gm15091	25.48	#N/A	#N/A	#N/A	#N/A	#N/A	#N/A	#N/A	#N/A	#N/A	Gm15091	35.8829	#N/A	#N/A	#N/A	#N/A	#N/A	#N/A	#N/A	#N/A	#N/A
Atrx	10922.2	474.34	11396.5	0.0416215	0.0514911	0.0461605	0.0568217	Atrx	0	Atrx	Atrx	11132.5	457.894	11590.4	0.0395062	0.0488998	0.0437417	0.054058	0	0	0
Gm15104	30.2817	#N/A	#N/A	#N/A	#N/A	#N/A	#N/A	#N/A	#N/A	#N/A	Gm15104	11.0686	#N/A	#N/A	#N/A	#N/A	#N/A	#N/A	#N/A	#N/A	#N/A
Tmem29	1654.74	194.184	1848.93	0.105026	0.127923	0.107921	0.147925	Tmem29	0	0	Tmem29	1579.79	191.867	1771.66	0.108298	0.131804	0.111109	0.152499	Tmem29	0	0
Magt1	1171.75	6.05555	1177.8	0.00514139	0.00641848	0.000426664	0.0124103	0	0	0	Magt1	1365.02	10.8055	1375.83	0.00785381	0.00979802	0.00296007	0.016636	0	0	0
Cox7b	1178.07	211.728	1389.79	0.152345	0.183444	0.156711	0.210177	Cox7b	0	0	Cox7b	1674.85	311.796	1986.65	0.156946	0.188775	0.166167	0.211383	Cox7b	0	0
Apex2	8343.91	#N/A	#N/A	#N/A	#N/A	#N/A	#N/A	#N/A	#N/A	#N/A	Apex2	8040.08	#N/A	#N/A	#N/A	#N/A	#N/A	#N/A	#N/A	#N/A	#N/A
Alas2	490.091	3.91694	494.008	0.0079289	0.00989152	-0.00157372	0.0213568	0	0	0	Alas2	712.736	0	712.736	0	0	0	0	0	0	0
Atp7a	1640.7	75.2061	1715.91	0.0438288	0.0541922	0.0401188	0.0682657	Atp7a	0	Atp7a	Atp7a	2107.43	72.7551	2180.19	0.0333711	0.0413687	0.0303864	0.052351	0	0	0
Tlr13	39.4167	#N/A	#N/A	#N/A	#N/A	#N/A	#N/A	#N/A	#N/A	#N/A	Tlr13	27.8625	#N/A	#N/A	#N/A	#N/A	#N/A	#N/A	#N/A	#N/A	#N/A
Pgk1	4130.33	#N/A	#N/A	#N/A	#N/A	#N/A	#N/A	#N/A	#N/A	#N/A	Pgk1	4080.43	#N/A	#N/A	#N/A	#N/A	#N/A	#N/A	#N/A	#N/A	#N/A
Taf9b	403.628	5.73666	409.365	0.0140136	0.0174558	0.000788404	0.0341232	0	0	0	Taf9b	394.739	6.01072	400.75	0.0149987	0.0186783	0.00126364	0.036093	0	0	0
Pfkfb1	173.729	3.139	176.868	0.0177478	0.0220867	-0.00636897	0.0505424	0	0	0	Pfkfb1	110.354	0	110.354	0	0	0	0	0	0	0
Rpl39	12.391	6.62654	19.0176	0.348443	0.400653	0.111303	0.690002	Rpl39	0	0	Rpl39	11.6001	4.87345	16.4736	0.295834	0.344327	0.042879	0.645775	Rpl39	0	0
Fnd3c2	10.2847	#N/A	#N/A	#N/A	#N/A	#N/A	#N/A	#N/A	#N/A	#N/A	Fnd3c2	7.84724	#N/A	#N/A	#N/A	#N/A	#N/A	#N/A	#N/A	#N/A	#N/A
Upf3b	811.203	86.7694	897.973	0.0966281	0.117936	0.0902209	0.145651	Upf3b	0	0	Upf3b	839.068	94.3712	933.439	0.1011	0.12326	0.0955537	0.150967	Upf3b	0	0
Nkap	1616.77	5.55259	1622.32	0.00342262	0.00427462	0.000103743	0.0084455	0	0	0	Nkap	1781.12	6.35116	1787.47	0.00355315	0.0044375	0.000389309	0.00848569	0	0	0
Akap14	119.094	1.86996	120.964	0.0154588	0.0192491	-0.0129196	0.0514178	0	0	0	Akap14	154.225	5.36373	159.588	0.0336098	0.0416622	0.000932885	0.0823914	0	0	0
Ndufa1	1.06775	1.43797	2.50573	0.573875	0.62734	-0.159195	1.41387	0	0	0	Ndufa1	1.91604	3.85092	5.76696	0.667755	0.715285	0.231393	1.19918	Ndufa1	0	Ndufa1
Fndc3c1	35.7931	#N/A	#N/A	#N/A	#N/A	#N/A	#N/A	#N/A	#N/A	#N/A	Fndc3c1	38.0131	#N/A	#N/A	#N/A	#N/A	#N/A	#N/A	#N/A	#N/A	#N/A
Cysltr1	86.5645	#N/A	#N/A	#N/A	#N/A	#N/A	#N/A	#N/A	#N/A	#N/A	Cysltr1	73.2317	#N/A	#N/A	#N/A	#N/A	#N/A	#N/A	#N/A	#N/A	#N/A
Gm5127	45.5085	3.11661	48.6251	0.0640947	0.0788548	-0.0206685	0.178378	0	0	0	Gm5127	47.872	0.696492	48.5685	0.0143404	0.0178615	-0.0310764	0.0667994	0	0	0
Rtl3	15.9818	#N/A	#N/A	#N/A	#N/A	#N/A	#N/A	#N/A	#N/A	#N/A	Rtl3	15.999	#N/A	#N/A	#N/A	#N/A	#N/A	#N/A	#N/A	#N/A	#N/A
Lpar4	131.158	1.94973	133.107	0.0146478	0.018243	-0.0116264	0.0481124	0	0	0	Lpar4	187.14	4.21439	191.355	0.022024	0.0273792	-0.00299743	0.0577559	0	0	0
P2ry10	1.51392	#N/A	#N/A	#N/A	#N/A	#N/A	#N/A	#N/A	#N/A	#N/A	P2ry10	0	#N/A	#N/A	#N/A	#N/A	#N/A	#N/A	#N/A	#N/A	#N/A
P2ry10b	18.1012	#N/A	#N/A	#N/A	#N/A	#N/A	#N/A	#N/A	#N/A	#N/A	P2ry10b	22.5829	#N/A	#N/A	#N/A	#N/A	#N/A	#N/A	#N/A	#N/A	#N/A
Tro	1336.85	#N/A	#N/A	#N/A	#N/A	#N/A	#N/A	#N/A	#N/A	#N/A	Tro	1508.03	#N/A	#N/A	#N/A	#N/A	#N/A	#N/A	#N/A	#N/A	#N/A
Gpr174	1.971	#N/A	#N/A	#N/A	#N/A	#N/A	#N/A	#N/A	#N/A	#N/A	Gpr174	0.39356	#N/A	#N/A	#N/A	#N/A	#N/A	#N/A	#N/A	#N/A	#N/A
Rhox2e	1.55716	#N/A	#N/A	#N/A	#N/A	#N/A	#N/A	#N/A	#N/A	#N/A	Rhox2e	0.343813	#N/A	#N/A	#N/A	#N/A	#N/A	#N/A	#N/A	#N/A	#N/A
Itm2a	127.863	0.818877	128.682	0.00636358	0.00794184	-0.0122069	0.0280906	0	0	0	Itm2a	259.058	0.743207	259.801	0.00286067	0.00357328	-0.00595935	0.0131059	0	0	0
Rhox3g	68.377	#N/A	#N/A	#N/A	#N/A	#N/A	#N/A	#N/A	#N/A	#N/A	Rhox3g	43.1838	#N/A	#N/A	#N/A	#N/A	#N/A	#N/A	#N/A	#N/A	#N/A
Tent5d	652.643	#N/A	#N/A	#N/A	#N/A	#N/A	#N/A	#N/A	#N/A	#N/A	Tent5d	916.481	#N/A	#N/A	#N/A	#N/A	#N/A	#N/A	#N/A	#N/A	#N/A
Maged2	67.4873	#N/A	#N/A	#N/A	#N/A	#N/A	#N/A	#N/A	#N/A	#N/A	Maged2	71.5207	#N/A	#N/A	#N/A	#N/A	#N/A	#N/A	#N/A	#N/A	#N/A
Brwd3	3238.24	23.0442	3261.28	0.00706599	0.00881691	0.00460171	0.0130321	0	0	0	Brwd3	3537.03	48.6168	3585.64	0.0135587	0.0168911	0.0113497	0.0224326	0	0	0
Gnl3l	2988.95	6.70625	2995.66	0.00223866	0.00279675	0.000312192	0.00528132	0	0	0	Gnl3l	3319.33	7.98113	3327.31	0.00239868	0.00299655	0.000556548	0.00543655	0	0	0
Hmgn5	32.0879	1.8337	33.9216	0.0540569	0.0666702	-0.0436164	0.176957	0	0	0	Hmgn5	35.9127	0.504012	36.4167	0.0138401	0.0172405	-0.038302	0.072783	0	0	0
Sh3bgrl	2161.16	130.142	2291.3	0.0567984	0.070004	0.0562781	0.0837298	Sh3bgrl	0	0	Sh3bgrl	2134.15	149.875	2284.03	0.0656187	0.0806995	0.0660241	0.0953749	Sh3bgrl	0	0
Tmem255a	752.716	10.0216	762.737	0.0131391	0.01637	0.0045388	0.0282013	0	0	0	Tmem255a	506.382	3.55267	509.935	0.00696692	0.00869351	-0.00189224	0.0192793	0	0	0
Gm6377	2.20746	#N/A	#N/A	#N/A	#N/A	#N/A	#N/A	#N/A	#N/A	#N/A	Gm6377	2.28037	#N/A	#N/A	#N/A	#N/A	#N/A	#N/A	#N/A	#N/A	#N/A
Fgd1	1301.56	15.8292	1317.39	0.0120156	0.0149745	0.00635821	0.0235908	0	0	0	Fgd1	1396.03	12.45	1408.48	0.00883934	0.0110248	0.0038604	0.0181892	0	0	0
Pou3f4	1.96936	#N/A	#N/A	#N/A	#N/A	#N/A	#N/A	#N/A	#N/A	#N/A	Pou3f4	0.852697	#N/A	#N/A	#N/A	#N/A	#N/A	#N/A	#N/A	#N/A	#N/A
Atp1b4	3.54588	#N/A	#N/A	#N/A	#N/A	#N/A	#N/A	#N/A	#N/A	#N/A	Atp1b4	0.701055	#N/A	#N/A	#N/A	#N/A	#N/A	#N/A	#N/A	#N/A	#N/A
Tsr2	902.377	5.02369	907.401	0.00553635	0.00691087	-0.000170839	0.0139926	0	0	0	Tsr2	925.686	3.33154	929.017	0.00358609	0.0044786	-0.00116247	0.0101197	0	0	0
Lamp2	2625.3	47.3533	2672.66	0.0177177	0.0220495	0.0147353	0.0293636	0	0	0	Lamp2	2838.65	45.8345	2884.49	0.01589	0.0197839	0.0131072	0.0264606	0	0	0
Fam120c	6690	48.1387	6738.14	0.00714421	0.00891435	0.0059658	0.0118629	0	0	0	Fam120c	5888.53	52.6384	5941.17	0.00885994	0.0110505	0.0075581	0.0145428	0	0	0
Cul4b	47.618	4.05982	51.6778	0.0785604	0.0963089	-0.00936518	0.201983	0	0	0	Cul4b	43.2197	5.89271	49.1124	0.119984	0.145613	0.0160115	0.275214	Cul4b	0	Cul4b
Apool	207.273	0.370346	207.643	0.00178357	0.00222847	-0.00619783	0.0106548	0	0	0	Apool	210.548	0.91378	211.461	0.00432126	0.00539575	-0.00757642	0.0183679	0	0	0
Mcts1	37.9502	#N/A	#N/A	#N/A	#N/A	#N/A	#N/A	#N/A	#N/A	#N/A	Mcts1	51.6097	#N/A	#N/A	#N/A	#N/A	#N/A	#N/A	#N/A	#N/A	#N/A
Satl1	10.9969	#N/A	#N/A	#N/A	#N/A	#N/A	#N/A	#N/A	#N/A	#N/A	Satl1	12.1424	#N/A	#N/A	#N/A	#N/A	#N/A	#N/A	#N/A	#N/A	#N/A
C1galt1c1	685.453	9.11851	694.571	0.0131283	0.0163566	0.0039634	0.0287499	0	0	0	C1galt1c1	877.5	11.9733	889.473	0.0134611	0.0167699	0.00568316	0.0278566	0	0	0
6030498E09Rik	49.6178	#N/A	#N/A	#N/A	#N/A	#N/A	#N/A	#N/A	#N/A	#N/A	6030498E09Rik	51.733	#N/A	#N/A	#N/A	#N/A	#N/A	#N/A	#N/A	#N/A	#N/A
2010106E10Rik	6.12593	0.735215	6.86114	0.107156	0.130451	-0.200642	0.461543	0	0	0	2010106E10Rik	5.83672	0.554516	6.39124	0.0867619	0.10615	-0.207595	0.419895	0	0	0
Zfp711	205.812	2.9242	208.737	0.014009	0.0174502	-0.00588736	0.0407877	0	0	0	Zfp711	204.464	5.28373	209.748	0.0251909	0.0312915	0.00033597	0.0622471	0	0	0
Pof1b	2.17887	#N/A	#N/A	#N/A	#N/A	#N/A	#N/A	#N/A	#N/A	#N/A	Pof1b	0.690283	#N/A	#N/A	#N/A	#N/A	#N/A	#N/A	#N/A	#N/A	#N/A
Gm14936	0.478043	#N/A	#N/A	#N/A	#N/A	#N/A	#N/A	#N/A	#N/A	#N/A	Gm14936	2.86046	#N/A	#N/A	#N/A	#N/A	#N/A	#N/A	#N/A	#N/A	#N/A
Chm	3582.09	52.9279	3635.01	0.0145606	0.0181347	0.0124356	0.0238338	0	0	0	Chm	3377.81	34.0028	3411.81	0.00996621	0.0124268	0.0075431	0.0173105	0	0	0
Phf8	1926.67	17.6354	1944.3	0.00907031	0.0113122	0.00513635	0.0174881	0	0	0	Phf8	1965.74	18.86	1984.6	0.00950317	0.0118508	0.00559582	0.0181058	0	0	0
Gria3	4506.29	171.58	4677.87	0.036679	0.0454322	0.0375918	0.0532726	0	0	0	Gria3	4077.98	139.408	4217.39	0.0330556	0.0409808	0.0331202	0.0488415	0	0	0
Dach2	255.18	7.9456	263.126	0.030197	0.0374634	0.00731892	0.0676079	0	0	0	Dach2	228.709	4.56142	233.271	0.0195542	0.0243238	-0.0016488	0.0502964	0	0	0
Thoc2	2093.38	#N/A	#N/A	#N/A	#N/A	#N/A	#N/A	#N/A	#N/A	#N/A	Thoc2	1839.07	#N/A	#N/A	#N/A	#N/A	#N/A	#N/A	#N/A	#N/A	#N/A
Xiap	1323.79	9.76477	1333.55	0.00732236	0.00913623	0.00242716	0.0158453	0	0	0	Xiap	1402.59	10.9819	1413.57	0.00776892	0.00969233	0.00298241	0.0164023	0	0	0
Klhl4	245.851	1.12723	246.978	0.0045641	0.00569862	-0.00663504	0.0180323	0	0	0	Klhl4	214.264	1.7912	216.055	0.00829047	0.0103417	-0.00738116	0.0280645	0	0	0
Cpxcr1	0.522796	#N/A	#N/A	#N/A	#N/A	#N/A	#N/A	#N/A	#N/A	#N/A	Cpxcr1	2.11723	#N/A	#N/A	#N/A	#N/A	#N/A	#N/A	#N/A	#N/A	#N/A
Pabpc5	6.8931	#N/A	#N/A	#N/A	#N/A	#N/A	#N/A	#N/A	#N/A	#N/A	Pabpc5	13.245	#N/A	#N/A	#N/A	#N/A	#N/A	#N/A	#N/A	#N/A	#N/A
Nap1l3	464.149	4.83025	468.979	0.0102995	0.0128413	-0.000546163	0.0262288	0	0	0	Nap1l3	563.351	4.92657	568.278	0.0086693	0.0108132	-0.000358347	0.0219847	0	0	0
Stag2	866.348	32.7167	899.064	0.0363897	0.0450771	0.0272597	0.0628945	0	0	0	Stag2	806.695	38.8504	845.545	0.0459472	0.0567817	0.0362881	0.0772754	Stag2	0	Stag2
Tex13d	1.72723	#N/A	#N/A	#N/A	#N/A	#N/A	#N/A	#N/A	#N/A	#N/A	Tex13d	2.13176	#N/A	#N/A	#N/A	#N/A	#N/A	#N/A	#N/A	#N/A	#N/A
Sh2d1a	43.9616	#N/A	#N/A	#N/A	#N/A	#N/A	#N/A	#N/A	#N/A	#N/A	Sh2d1a	58.5113	#N/A	#N/A	#N/A	#N/A	#N/A	#N/A	#N/A	#N/A	#N/A
Huwe1	6935.8	84.8357	7020.64	0.0120838	0.0150592	0.0113164	0.018802	0	0	0	Huwe1	6671.61	64.1067	6735.72	0.00951742	0.0118685	0.00847079	0.0152663	0	0	0
Tenm1	6041.38	134.514	6175.89	0.0217804	0.0270781	0.0217598	0.0323964	0	0	0	Tenm1	6900.78	158.219	7059	0.0224139	0.0278612	0.0228173	0.0329052	0	0	0
Pcdh19	527.238	73.519	600.757	0.122377	0.148431	0.11108	0.185781	Pcdh19	0	0	Pcdh19	557.24	108.791	666.031	0.163342	0.196167	0.156546	0.235789	Pcdh19	0	0
Dcaf12l2	7.99972	#N/A	#N/A	#N/A	#N/A	#N/A	#N/A	#N/A	#N/A	#N/A	Dcaf12l2	10.8583	#N/A	#N/A	#N/A	#N/A	#N/A	#N/A	#N/A	#N/A	#N/A
Dcaf12l1	12.6184	1.21671	13.8351	0.0879436	0.107565	-0.106926	0.322056	0	0	0	Dcaf12l1	7.48911	1.42968	8.91879	0.160299	0.192654	-0.147396	0.532704	0	0	0
4930515L19Rik	25.4459	#N/A	#N/A	#N/A	#N/A	#N/A	#N/A	#N/A	#N/A	#N/A	4930515L19Rik	22.3456	#N/A	#N/A	#N/A	#N/A	#N/A	#N/A	#N/A	#N/A	#N/A
Tspan6	2.44635	2.27546	4.72181	0.481904	0.53761	-0.0532174	1.12844	0	0	0	Tspan6	3.32566	2.34434	5.67	0.413464	0.468412	-0.0712071	1.00803	0	0	0
Srpx2	21.4415	0	21.4415	0	0	0	0	0	0	0	Srpx2	15.8148	1.67174	17.4866	0.0956016	0.116712	-0.0810003	0.314425	0	0	0
Smarca1	825.996	38.3854	864.382	0.0444079	0.0549004	0.03495	0.0748508	Smarca1	0	0	Smarca1	918.877	42.0349	960.912	0.0437448	0.0540895	0.0352999	0.072879	Smarca1	0	0
Sytl4	4.49104	#N/A	#N/A	#N/A	#N/A	#N/A	#N/A	#N/A	#N/A	#N/A	Sytl4	2.71737	#N/A	#N/A	#N/A	#N/A	#N/A	#N/A	#N/A	#N/A	#N/A
Ocrl	5976.22	149.194	6125.42	0.0243565	0.0302614	0.0246253	0.0358975	0	0	0	Ocrl	5596.62	112.941	5709.56	0.0197811	0.0246047	0.0193254	0.029884	0	0	0
Apln	111.315	0.682047	111.997	0.00608988	0.00760078	-0.0135315	0.0287331	0	0	0	Apln	146.041	5.309	151.35	0.0350776	0.0434658	0.000787225	0.0861444	0	0	0
Cstf2	99.211	1.42227	100.633	0.0141332	0.0176043	-0.0161523	0.0513609	0	0	0	Cstf2	106.538	1.75242	108.29	0.0161826	0.0201468	-0.0146201	0.0549137	0	0	0
Xpnpep2	5.7335	#N/A	#N/A	#N/A	#N/A	#N/A	#N/A	#N/A	#N/A	#N/A	Xpnpep2	7.72635	#N/A	#N/A	#N/A	#N/A	#N/A	#N/A	#N/A	#N/A	#N/A
Sash3	72.3938	#N/A	#N/A	#N/A	#N/A	#N/A	#N/A	#N/A	#N/A	#N/A	Sash3	64.1322	#N/A	#N/A	#N/A	#N/A	#N/A	#N/A	#N/A	#N/A	#N/A
3010001F23Rik	1112.53	#N/A	#N/A	#N/A	#N/A	#N/A	#N/A	#N/A	#N/A	#N/A	3010001F23Rik	1135.74	#N/A	#N/A	#N/A	#N/A	#N/A	#N/A	#N/A	#N/A	#N/A
Cldn34a	0.639138	#N/A	#N/A	#N/A	#N/A	#N/A	#N/A	#N/A	#N/A	#N/A	Cldn34a	0	#N/A	#N/A	#N/A	#N/A	#N/A	#N/A	#N/A	#N/A	#N/A
Zdhhc9	1686.19	16.9734	1703.16	0.00996584	0.0124263	0.00551431	0.0193384	0	0	0	Zdhhc9	1753.11	10.1838	1763.29	0.00577545	0.0072089	0.00202116	0.0123966	0	0	0
Nox1	389.534	47.2608	436.795	0.108199	0.131687	0.090024	0.173349	Nox1	0	0	Nox1	265.869	60.3036	326.172	0.184882	0.220893	0.161745	0.280042	Nox1	0	0
Arl13a	29.1547	#N/A	#N/A	#N/A	#N/A	#N/A	#N/A	#N/A	#N/A	#N/A	Arl13a	21.5532	#N/A	#N/A	#N/A	#N/A	#N/A	#N/A	#N/A	#N/A	#N/A
Utp14a	1548.52	148.86	1697.38	0.0876996	0.107273	0.0879311	0.126614	Utp14a	0	0	Utp14a	1928.44	155.216	2083.66	0.0744918	0.0914124	0.0751551	0.10767	Utp14a	0	0
Foxr2	54.6439	0.949572	55.5935	0.0170806	0.02126	-0.0285573	0.0710773	0	0	0	Foxr2	22.1329	0.707463	22.8404	0.0309742	0.0384203	-0.0651413	0.141982	0	0	0
Rragb	3234.27	40.4952	3274.77	0.0123658	0.0154096	0.00986706	0.0209522	0	0	0	Rragb	2488.29	120.441	2608.73	0.0461685	0.0570521	0.0453587	0.0687455	Rragb	0	Rragb
Klf8	2008.96	26.0204	2034.98	0.0127866	0.0159323	0.00878487	0.0230797	0	0	0	Klf8	2296.85	25.9025	2322.75	0.0111516	0.0139008	0.00764537	0.0201562	0	0	0
Kctd12b	69.4498	#N/A	#N/A	#N/A	#N/A	#N/A	#N/A	#N/A	#N/A	#N/A	Kctd12b	70.6789	#N/A	#N/A	#N/A	#N/A	#N/A	#N/A	#N/A	#N/A	#N/A
Nbdy	465.955	#N/A	#N/A	#N/A	#N/A	#N/A	#N/A	#N/A	#N/A	#N/A	Nbdy	594.933	#N/A	#N/A	#N/A	#N/A	#N/A	#N/A	#N/A	#N/A	#N/A
Bcorl1	1161.59	29.2045	1190.79	0.0245253	0.0304698	0.0176443	0.0432953	0	0	0	Bcorl1	1108.27	10.8928	1119.16	0.00973303	0.0121368	0.00370863	0.0205649	0	0	0
Spin2c	138.908	1.68778	140.596	0.0120045	0.0149607	-0.0114022	0.0413236	0	0	0	Spin2c	219.155	2.81924	221.975	0.0127007	0.0158257	-0.00574395	0.0373953	0	0	0
Trmt2b	183.618	91.9561	275.574	0.333689	0.384994	0.309515	0.460473	Trmt2b	0	0	Trmt2b	74.2013	190.289	264.491	0.719456	0.762223	0.694818	0.829629	Trmt2b	Trmt2b	0
Tmem35a	31.9038	3.94569	35.8495	0.110063	0.133894	-0.0125602	0.280348	0	0	0	Tmem35a	21.5142	33.2873	54.8015	0.607416	0.659172	0.494299	0.824044	Tmem35a	0	Tmem35a
Elf4	307.902	4.5952	312.497	0.0147048	0.0183136	-0.00121752	0.0378448	0	0	0	Elf4	268.748	2.50184	271.25	0.00922335	0.0115027	-0.00516901	0.0281743	0	0	0
Magea2	0.890056	#N/A	#N/A	#N/A	#N/A	#N/A	#N/A	#N/A	#N/A	#N/A	Magea2	4.02082	#N/A	#N/A	#N/A	#N/A	#N/A	#N/A	#N/A	#N/A	#N/A
Aifm1	2277.56	5.59352	2283.16	0.00244991	0.00306051	8.37703e-05	0.00603725	0	0	0	Aifm1	2405.92	12.0092	2417.93	0.00496673	0.00620072	0.00208992	0.0103115	0	0	0
Rab33a	596.963	2.38498	599.348	0.00397928	0.00496916	-0.00242685	0.0123652	0	0	0	Rab33a	744.383	0.445248	744.828	0.000597786	0.000747121	-0.00183088	0.00332512	0	0	0
Sat1	448.909	58.4746	507.384	0.115247	0.140025	0.100355	0.179694	Sat1	0	0	Sat1	546.897	53.6498	600.547	0.0893349	0.109229	0.0764531	0.142005	Sat1	0	0
Cenpi	9.68863	0.886172	10.5748	0.0838003	0.102601	-0.137675	0.342876	0	0	0	Cenpi	11.7955	0.421522	12.217	0.0345028	0.0427597	-0.106287	0.191806	0	0	0
Acot9	721.809	5.94987	727.759	0.00817561	0.0101987	0.000608434	0.0197889	0	0	0	Acot9	808.425	3.88168	812.307	0.00477859	0.0059661	-0.000991557	0.0129238	0	0	0
Prdx4	1061.25	5.47429	1066.72	0.00513189	0.00640664	0.000116336	0.0126969	0	0	0	Prdx4	1415.21	2.01837	1417.22	0.00142417	0.00177958	-0.00110332	0.00466249	0	0	0
Ptchd1	1038.29	12.2329	1050.53	0.0116446	0.0145135	0.00501214	0.0240148	0	0	0	Ptchd1	1068.36	11.3578	1079.72	0.0105193	0.0131146	0.00419936	0.0220298	0	0	0
Gm15155	2109.37	#N/A	#N/A	#N/A	#N/A	#N/A	#N/A	#N/A	#N/A	#N/A	Gm15155	1631.08	#N/A	#N/A	#N/A	#N/A	#N/A	#N/A	#N/A	#N/A	#N/A
Phex	287.49	1.75961	289.25	0.00608336	0.00759265	-0.00554999	0.0207353	0	0	0	Phex	246.074	2.55472	248.629	0.0102752	0.0128111	-0.00555405	0.0311762	0	0	0
Drp2	1193.25	5.98128	1199.24	0.00498757	0.0062267	0.000377487	0.0120759	0	0	0	Drp2	1183.36	8.49497	1191.85	0.00712753	0.00889356	0.00189089	0.0158962	0	0	0
Sms	1894.36	16.1776	1910.54	0.00846756	0.0105621	0.0045397	0.0165845	0	0	0	Sms	2156.44	28.0807	2184.52	0.0128544	0.0160165	0.00910018	0.0229329	0	0	0
Gm26618	1951.66	#N/A	#N/A	#N/A	#N/A	#N/A	#N/A	#N/A	#N/A	#N/A	Gm26618	1791.03	#N/A	#N/A	#N/A	#N/A	#N/A	#N/A	#N/A	#N/A	#N/A
Nudt11	487.841	#N/A	#N/A	#N/A	#N/A	#N/A	#N/A	#N/A	#N/A	#N/A	Nudt11	567.504	#N/A	#N/A	#N/A	#N/A	#N/A	#N/A	#N/A	#N/A	#N/A
Ezhip	9.78537	#N/A	#N/A	#N/A	#N/A	#N/A	#N/A	#N/A	#N/A	#N/A	Ezhip	16.0272	#N/A	#N/A	#N/A	#N/A	#N/A	#N/A	#N/A	#N/A	#N/A
Nudt10	133.261	0.620301	133.881	0.00463323	0.00578483	-0.0110925	0.0226622	0	0	0	Nudt10	168.281	1.48189	169.763	0.00872918	0.0108877	-0.00962141	0.0313968	0	0	0
Taf7l	333.844	70.6932	404.538	0.174751	0.209295	0.157213	0.261376	Taf7l	0	0	Taf7l	291.422	67.1523	358.575	0.187276	0.223625	0.166964	0.280286	Taf7l	0	0
Bmp15	1.43391	#N/A	#N/A	#N/A	#N/A	#N/A	#N/A	#N/A	#N/A	#N/A	Bmp15	0.429479	#N/A	#N/A	#N/A	#N/A	#N/A	#N/A	#N/A	#N/A	#N/A
Zfp280c	5754.19	121.184	5875.37	0.0206258	0.02565	0.0203392	0.0309608	0	0	0	Zfp280c	5580.98	114.229	5695.2	0.0200571	0.0249463	0.0196247	0.0302679	0	0	0
Timm8a1	9.09357	#N/A	#N/A	#N/A	#N/A	#N/A	#N/A	#N/A	#N/A	#N/A	Timm8a1	13.5579	#N/A	#N/A	#N/A	#N/A	#N/A	#N/A	#N/A	#N/A	#N/A
Mbtps2	4448.73	12.5432	4461.27	0.00281158	0.00351201	0.00123134	0.00579267	0	0	0	Mbtps2	4108.56	11.3431	4119.9	0.00275324	0.00343919	0.00109056	0.00578781	0	0	0
Shroom4	2476.39	39.9805	2516.37	0.0158881	0.0197816	0.0126336	0.0269295	0	0	0	Shroom4	2504.33	13.243	2517.57	0.00526023	0.00656665	0.00242162	0.0107117	0	0	0
Smpx	3.66757	#N/A	#N/A	#N/A	#N/A	#N/A	#N/A	#N/A	#N/A	#N/A	Smpx	0.478786	#N/A	#N/A	#N/A	#N/A	#N/A	#N/A	#N/A	#N/A	#N/A
Gm15169	21.3423	#N/A	#N/A	#N/A	#N/A	#N/A	#N/A	#N/A	#N/A	#N/A	Gm15169	13.0461	#N/A	#N/A	#N/A	#N/A	#N/A	#N/A	#N/A	#N/A	#N/A
Klhl34	3.84176	#N/A	#N/A	#N/A	#N/A	#N/A	#N/A	#N/A	#N/A	#N/A	Klhl34	7.17701	#N/A	#N/A	#N/A	#N/A	#N/A	#N/A	#N/A	#N/A	#N/A
Btk	160.053	41.0179	201.071	0.203998	0.242624	0.16478	0.320468	Btk	0	0	Btk	48.2904	120.585	168.875	0.714047	0.757361	0.672418	0.842304	Btk	Btk	0
Rpl36a	11.8442	4.19099	16.0352	0.261361	0.306664	0.0101515	0.603177	Rpl36a	0	0	Rpl36a	9.04077	14.5925	23.6332	0.617456	0.66861	0.419282	0.917939	Rpl36a	0	0
Slc25a14	1798.71	7.31887	1806.03	0.00405246	0.00506045	0.000761053	0.00935986	0	0	0	Slc25a14	1616.6	8.20884	1624.8	0.0050522	0.00630729	0.00124993	0.0113646	0	0	0
Gpr119	15.2558	#N/A	#N/A	#N/A	#N/A	#N/A	#N/A	#N/A	#N/A	#N/A	Gpr119	16.4552	#N/A	#N/A	#N/A	#N/A	#N/A	#N/A	#N/A	#N/A	#N/A
Gla	89.2374	26.6329	115.87	0.229851	0.271701	0.165289	0.378114	Gla	0	0	Gla	4.36233	128.467	132.829	0.967158	0.973553	0.937702	1.0094	Gla	Gla	0
Rbmx2	204.231	4.08778	208.319	0.0196227	0.0244087	-0.00312214	0.0519395	0	0	0	Rbmx2	196.217	0.963849	197.181	0.00488814	0.00610272	-0.00817889	0.0203843	0	0	0
Fsip2l	1.00202	#N/A	#N/A	#N/A	#N/A	#N/A	#N/A	#N/A	#N/A	#N/A	Fsip2l	0.86223	#N/A	#N/A	#N/A	#N/A	#N/A	#N/A	#N/A	#N/A	#N/A
Hnrnph2	1860.28	8.76786	1869.05	0.00469107	0.00585697	0.00131204	0.0104019	0	0	0	Hnrnph2	1677.18	4.44506	1681.63	0.00264331	0.00330195	-0.000300344	0.00690425	0	0	0
B230119M05Rik	11.11	#N/A	#N/A	#N/A	#N/A	#N/A	#N/A	#N/A	#N/A	#N/A	B230119M05Rik	9.98312	#N/A	#N/A	#N/A	#N/A	#N/A	#N/A	#N/A	#N/A	#N/A
Armcx4	27.0888	#N/A	#N/A	#N/A	#N/A	#N/A	#N/A	#N/A	#N/A	#N/A	Armcx4	31.9203	#N/A	#N/A	#N/A	#N/A	#N/A	#N/A	#N/A	#N/A	#N/A
Cnksr2	24930.6	197.883	25128.5	0.00787484	0.00982421	0.00822208	0.0114263	0	0	0	Cnksr2	21956.9	202.79	22159.7	0.00915128	0.011413	0.0095756	0.0132504	0	0	0
Clcn5	1859.23	9.72939	1868.96	0.00520577	0.00649876	0.00171272	0.0112848	0	0	0	Clcn5	1890.94	10.1012	1901.04	0.00531353	0.0066331	0.00183913	0.0114271	0	0	0
Usp27x	13.591	#N/A	#N/A	#N/A	#N/A	#N/A	#N/A	#N/A	#N/A	#N/A	Usp27x	19.0941	#N/A	#N/A	#N/A	#N/A	#N/A	#N/A	#N/A	#N/A	#N/A
Gm14379	18.9432	#N/A	#N/A	#N/A	#N/A	#N/A	#N/A	#N/A	#N/A	#N/A	Gm14379	33.4555	#N/A	#N/A	#N/A	#N/A	#N/A	#N/A	#N/A	#N/A	#N/A
Armcx1	1385.21	180.147	1565.36	0.115083	0.139831	0.11726	0.162403	Armcx1	0	0	Armcx1	923.283	862.12	1785.4	0.482871	0.538574	0.508194	0.568953	Armcx1	Armcx1	0
Armcx6	133.16	1.59968	134.76	0.0118706	0.0147943	-0.0119855	0.0415741	0	0	0	Armcx6	128.531	17.9649	146.496	0.122631	0.148729	0.0730285	0.224429	Armcx6	0	Armcx6
Ppp1r3f	17.6137	6.49086	24.1045	0.26928	0.315369	0.0716634	0.559075	Ppp1r3f	0	0	Ppp1r3f	13.2379	8.01385	21.2517	0.377092	0.430756	0.154161	0.707352	Ppp1r3f	0	0
Flicr	18.796	#N/A	#N/A	#N/A	#N/A	#N/A	#N/A	#N/A	#N/A	#N/A	Flicr	19.3856	#N/A	#N/A	#N/A	#N/A	#N/A	#N/A	#N/A	#N/A	#N/A
Armcx3	1183.77	8.3777	1192.15	0.00702741	0.00876885	0.00181587	0.0157218	0	0	0	Armcx3	1282.33	10.432	1292.76	0.00806953	0.0100666	0.00291733	0.0172159	0	0	0
Rps6ka3	5431.88	219.21	5651.09	0.0387907	0.0480227	0.0406987	0.0553466	0	0	0	Rps6ka3	5175.58	358.853	5534.44	0.0648401	0.0797573	0.07038	0.0891345	Rps6ka3	0	Rps6ka3
Armcx2	54.1893	0	54.1893	0	0	0	0	0	0	0	Armcx2	62.2101	1.95641	64.1665	0.0304896	0.0378237	-0.0235006	0.0991479	0	0	0
Eif1ax	904.938	4.99872	909.937	0.00549348	0.00685743	-0.000187199	0.0139021	0	0	0	Eif1ax	1100.15	6.77602	1106.93	0.00612146	0.00764013	0.000901024	0.0143792	0	0	0
Map7d2	6930.29	67.8466	6998.14	0.00969495	0.0120894	0.00872546	0.0154533	0	0	0	Map7d2	6805.18	79.1302	6884.31	0.0114943	0.0143267	0.0106387	0.0180147	0	0	0
Enox2	4954.92	33.5654	4988.49	0.00672858	0.0083966	0.0050699	0.0117233	0	0	0	Enox2	4257.8	31.3435	4289.14	0.00730763	0.00911788	0.00538065	0.0128551	0	0	0
Bclaf3	1401.2	#N/A	#N/A	#N/A	#N/A	#N/A	#N/A	#N/A	#N/A	#N/A	Bclaf3	1623.38	#N/A	#N/A	#N/A	#N/A	#N/A	#N/A	#N/A	#N/A	#N/A
Gm14696	2.30305	#N/A	#N/A	#N/A	#N/A	#N/A	#N/A	#N/A	#N/A	#N/A	Gm14696	7.27001	#N/A	#N/A	#N/A	#N/A	#N/A	#N/A	#N/A	#N/A	#N/A
Arhgap36	23.8702	1.91931	25.7895	0.074422	0.0913283	-0.054742	0.237399	0	0	0	Arhgap36	16.0581	2.13149	18.1896	0.117182	0.142309	-0.0686257	0.353243	0	0	0
Foxp3	29.4816	#N/A	#N/A	#N/A	#N/A	#N/A	#N/A	#N/A	#N/A	#N/A	Foxp3	36.8497	#N/A	#N/A	#N/A	#N/A	#N/A	#N/A	#N/A	#N/A	#N/A
Ccdc22	2.95026	2.7039	5.65417	0.478214	0.533934	-0.00627341	1.07414	0	0	0	Ccdc22	3.24465	0	3.24465	0	0	0	0	0	0	0
Igsf1	86.9418	0.698182	87.64	0.00796648	0.0099383	-0.017346	0.0372226	0	0	0	Igsf1	87.5772	1.54087	89.1181	0.0172902	0.0215197	-0.0180614	0.0611009	0	0	0
Stk26	262.101	2.06464	264.166	0.00781569	0.00975057	-0.00581719	0.0253183	0	0	0	Stk26	225.619	2.13755	227.756	0.00938527	0.0117041	-0.00664668	0.0300549	0	0	0
Frmd7	79.9003	#N/A	#N/A	#N/A	#N/A	#N/A	#N/A	#N/A	#N/A	#N/A	Frmd7	82.5108	#N/A	#N/A	#N/A	#N/A	#N/A	#N/A	#N/A	#N/A	#N/A
Rap2c	9.63547	1.29385	10.9293	0.118384	0.143726	-0.12952	0.416972	0	0	0	Rap2c	13.0469	2.65743	15.7043	0.169216	0.202935	-0.058397	0.464267	0	0	0
Mbnl3	9.08936	0.654354	9.74371	0.0671565	0.0825595	-0.144473	0.309592	0	0	0	Mbnl3	8.27107	1.31683	9.5879	0.137343	0.16598	-0.143428	0.475388	0	0	0
Hs6st2	1152.89	22.1417	1175.03	0.0188435	0.023444	0.0120777	0.0348102	0	0	0	Hs6st2	1320.4	30.4662	1350.87	0.0225531	0.0280333	0.0164686	0.0395979	0	0	0
Usp26	24.8225	7.66277	32.4852	0.235885	0.278436	0.0759317	0.48094	Usp26	0	0	Usp26	10.7602	10.0864	20.8466	0.483841	0.539539	0.258435	0.820643	Usp26	0	0
Sh3kbp1	8075.25	81.6933	8156.94	0.0100152	0.0124877	0.00932161	0.0156538	0	0	0	Sh3kbp1	7695.32	63.6316	7758.95	0.00820105	0.0102303	0.00728871	0.013172	0	0	0
Gpc4	4763.53	74.3914	4837.92	0.0153767	0.0191473	0.0140738	0.0242207	0	0	0	Gpc4	3925.96	55.5398	3981.5	0.0139495	0.0173763	0.0120438	0.0227087	0	0	0
Arxes2	872.634	#N/A	#N/A	#N/A	#N/A	#N/A	#N/A	#N/A	#N/A	#N/A	Arxes2	1124.78	#N/A	#N/A	#N/A	#N/A	#N/A	#N/A	#N/A	#N/A	#N/A
Arxes1	928.236	#N/A	#N/A	#N/A	#N/A	#N/A	#N/A	#N/A	#N/A	#N/A	Arxes1	1187.23	#N/A	#N/A	#N/A	#N/A	#N/A	#N/A	#N/A	#N/A	#N/A
Bex2	6192.37	17.1583	6209.52	0.00276323	0.00345165	0.00153514	0.00536816	0	0	0	Bex2	7060.84	43.6137	7104.45	0.00613893	0.00766191	0.00499805	0.0103258	0	0	0
Gpc3	493.586	10.6444	504.23	0.0211102	0.0262493	0.00791576	0.0445827	0	0	0	Gpc3	1013.55	12.2977	1025.85	0.0119878	0.01494	0.0051869	0.024693	0	0	0
A630012P03Rik	146.762	#N/A	#N/A	#N/A	#N/A	#N/A	#N/A	#N/A	#N/A	#N/A	A630012P03Rik	441.274	#N/A	#N/A	#N/A	#N/A	#N/A	#N/A	#N/A	#N/A	#N/A
Map3k15	329.542	0.792728	330.335	0.00239977	0.00299791	-0.00474773	0.0107436	0	0	0	Map3k15	340.277	4.2779	344.555	0.0124157	0.0154716	-0.00164941	0.0325927	0	0	0
Nxf3	9.71027	1.58152	11.2918	0.140059	0.169151	-0.118121	0.456424	0	0	0	Nxf3	8.06519	0	8.06519	0	0	0	0	0	0	0
Ccdc160	240.584	2.8358	243.42	0.0116498	0.01452	-0.00522269	0.0342627	0	0	0	Ccdc160	276.038	0.586939	276.625	0.00212178	0.00265082	-0.00530977	0.0106114	0	0	0
5730412P04Rik	30.6465	#N/A	#N/A	#N/A	#N/A	#N/A	#N/A	#N/A	#N/A	#N/A	5730412P04Rik	27.9305	#N/A	#N/A	#N/A	#N/A	#N/A	#N/A	#N/A	#N/A	#N/A
Bex4	682.847	3.01509	685.862	0.00439605	0.00548903	-0.00177556	0.0127536	0	0	0	Bex4	779.896	17.3007	797.197	0.021702	0.0269811	0.0122041	0.041758	0	0	0
Pdha1	296.895	3.37707	300.272	0.0112467	0.014019	-0.00345181	0.0314898	0	0	0	Pdha1	324.759	3.77692	328.536	0.0114962	0.0143291	-0.00255436	0.0312125	0	0	0
Tceal8	629.807	5.79455	635.602	0.00911664	0.0113699	0.0005411	0.0221987	0	0	0	Tceal8	773.8	7.84389	781.644	0.0100351	0.0125125	0.00227462	0.0227504	0	0	0
Tceal5	1152.49	0.941408	1153.43	0.000816178	0.00102001	-0.00140025	0.00344027	0	0	0	Tceal5	1456.82	3.79201	1460.61	0.00259618	0.00324312	-0.000587652	0.00707389	0	0	0
Bex1	326.882	26.5466	353.429	0.0751117	0.092159	0.0525403	0.131778	Bex1	0	0	Bex1	413.584	128.421	542.004	0.236937	0.279608	0.229968	0.329249	Bex1	Bex1	0
Tceal7	52.8755	3.89057	56.7661	0.068537	0.084228	-0.0106913	0.179147	0	0	0	Tceal7	48.3312	5.25193	53.5831	0.0980146	0.119588	0.00544476	0.233731	Tceal7	0	Tceal7
Tceal9	513.968	#N/A	#N/A	#N/A	#N/A	#N/A	#N/A	#N/A	#N/A	#N/A	Tceal9	217.743	#N/A	#N/A	#N/A	#N/A	#N/A	#N/A	#N/A	#N/A	#N/A
Cacna1f	74.6776	4.15191	78.8295	0.0526695	0.0649813	-0.0065074	0.13647	0	0	0	Cacna1f	102.3	1.09274	103.393	0.0105687	0.0131761	-0.0157004	0.0420526	0	0	0
Bex3	662.91	#N/A	#N/A	#N/A	#N/A	#N/A	#N/A	#N/A	#N/A	#N/A	Bex3	729.596	#N/A	#N/A	#N/A	#N/A	#N/A	#N/A	#N/A	#N/A	#N/A
Syp	2543.31	37.1617	2580.47	0.0144011	0.0179369	0.0112091	0.0246646	0	0	0	Syp	2708.14	9.20265	2717.34	0.00338664	0.00422972	0.00102389	0.00743555	0	0	0
Plac1	6.45954	0.494945	6.95448	0.0711692	0.0874063	-0.188369	0.363181	0	0	0	Plac1	8.4398	0.462277	8.90208	0.0519291	0.0640795	-0.147275	0.275433	0	0	0
Prickle3	173.102	#N/A	#N/A	#N/A	#N/A	#N/A	#N/A	#N/A	#N/A	#N/A	Prickle3	118.099	#N/A	#N/A	#N/A	#N/A	#N/A	#N/A	#N/A	#N/A	#N/A
Plp2	13.7767	#N/A	#N/A	#N/A	#N/A	#N/A	#N/A	#N/A	#N/A	#N/A	Plp2	20.924	#N/A	#N/A	#N/A	#N/A	#N/A	#N/A	#N/A	#N/A	#N/A
Magix	12.1872	#N/A	#N/A	#N/A	#N/A	#N/A	#N/A	#N/A	#N/A	#N/A	Magix	21.8473	#N/A	#N/A	#N/A	#N/A	#N/A	#N/A	#N/A	#N/A	#N/A
3830403N18Rik	0.41749	#N/A	#N/A	#N/A	#N/A	#N/A	#N/A	#N/A	#N/A	#N/A	3830403N18Rik	5.46726	#N/A	#N/A	#N/A	#N/A	#N/A	#N/A	#N/A	#N/A	#N/A
Zfp449	104.145	4.88742	109.033	0.0448254	0.0554108	-0.00100724	0.111829	0	0	0	Zfp449	161.471	2.67771	164.148	0.0163127	0.0203081	-0.00804094	0.0486571	0	0	0
Smim10l2a	403.501	#N/A	#N/A	#N/A	#N/A	#N/A	#N/A	#N/A	#N/A	#N/A	Smim10l2a	399.198	#N/A	#N/A	#N/A	#N/A	#N/A	#N/A	#N/A	#N/A	#N/A
Il1rapl2	3716.17	61.7861	3777.96	0.0163544	0.0203597	0.0144432	0.0262762	0	0	0	Il1rapl2	4830.45	82.6413	4913.1	0.0168206	0.0209377	0.0156779	0.0261975	0	0	0
Ints6l	6361.37	#N/A	#N/A	#N/A	#N/A	#N/A	#N/A	#N/A	#N/A	#N/A	Ints6l	5414.09	#N/A	#N/A	#N/A	#N/A	#N/A	#N/A	#N/A	#N/A	#N/A
Mmgt1	209.727	#N/A	#N/A	#N/A	#N/A	#N/A	#N/A	#N/A	#N/A	#N/A	Mmgt1	194.479	#N/A	#N/A	#N/A	#N/A	#N/A	#N/A	#N/A	#N/A	#N/A
Slc9a6	879.635	5.91731	885.552	0.00668205	0.00833864	0.000470002	0.0162073	0	0	0	Slc9a6	809.283	4.38435	813.668	0.00538838	0.00672641	-0.000652288	0.0141051	0	0	0
Tbc1d8b	1155.14	1.2492	1156.39	0.00108026	0.00134996	-0.00143035	0.00413027	0	0	0	Tbc1d8b	1067.55	5.30699	1072.85	0.0049466	0.00617562	1.67373e-05	0.0123345	0	0	0
Cldn2	10.0451	#N/A	#N/A	#N/A	#N/A	#N/A	#N/A	#N/A	#N/A	#N/A	Cldn2	31.7423	#N/A	#N/A	#N/A	#N/A	#N/A	#N/A	#N/A	#N/A	#N/A
Fhl1	1081.97	10.3678	1092.34	0.00949135	0.0118361	0.0034102	0.020262	0	0	0	Fhl1	1158.49	8.49907	1166.99	0.00728288	0.00908706	0.00193432	0.0162398	0	0	0
Map7d3	32.2778	#N/A	#N/A	#N/A	#N/A	#N/A	#N/A	#N/A	#N/A	#N/A	Map7d3	49.6487	#N/A	#N/A	#N/A	#N/A	#N/A	#N/A	#N/A	#N/A	#N/A
Adgrg4	15.3921	#N/A	#N/A	#N/A	#N/A	#N/A	#N/A	#N/A	#N/A	#N/A	Adgrg4	16.0906	#N/A	#N/A	#N/A	#N/A	#N/A	#N/A	#N/A	#N/A	#N/A
Adgrg2	232.889	#N/A	#N/A	#N/A	#N/A	#N/A	#N/A	#N/A	#N/A	#N/A	Adgrg2	153.823	#N/A	#N/A	#N/A	#N/A	#N/A	#N/A	#N/A	#N/A	#N/A
Gm15241	7.93111	#N/A	#N/A	#N/A	#N/A	#N/A	#N/A	#N/A	#N/A	#N/A	Gm15241	8.09156	#N/A	#N/A	#N/A	#N/A	#N/A	#N/A	#N/A	#N/A	#N/A
Morc4	278.39	19.496	297.886	0.0654477	0.0804927	0.0399037	0.121082	Morc4	0	0	Morc4	272.802	68.689	341.491	0.201145	0.239393	0.179933	0.298852	Morc4	Morc4	0
Ikbkg	897.74	4.02329	901.763	0.00446159	0.00557077	-0.000811506	0.011953	0	0	0	Ikbkg	996.051	3.69995	999.751	0.00370087	0.00462181	-0.000901905	0.0101455	0	0	0
G6pdx	258.221	14.5401	272.761	0.0533071	0.0657575	0.0271129	0.104402	G6pdx	0	0	G6pdx	271.68	15.4865	287.166	0.0539287	0.0665142	0.0286506	0.104378	G6pdx	0	0
Rbm41	681.066	66.0782	747.145	0.088441	0.10816	0.0789013	0.137418	Rbm41	0	0	Rbm41	645.054	129.089	774.144	0.166751	0.200097	0.163072	0.237123	Rbm41	Rbm41	0
Phka2	5764.96	8.55719	5773.52	0.00148214	0.00185199	0.000394946	0.00330904	0	0	0	Phka2	4669.26	16.6703	4685.93	0.00355753	0.00444296	0.00194118	0.00694474	0	0	0
Nup62cl	18.409	1.2254	19.6344	0.062411	0.0768152	-0.0779366	0.231567	0	0	0	Nup62cl	21.7927	5.75139	27.5441	0.208806	0.248059	0.0361583	0.459959	Nup62cl	0	Nup62cl
Dnaaf6b	1.64176	#N/A	#N/A	#N/A	#N/A	#N/A	#N/A	#N/A	#N/A	#N/A	Dnaaf6b	1.46794	#N/A	#N/A	#N/A	#N/A	#N/A	#N/A	#N/A	#N/A	#N/A
Ppef1	67.6941	3.85794	71.552	0.0539179	0.066501	-0.0093458	0.142348	0	0	0	Ppef1	54.835	0.380583	55.2156	0.00689266	0.00860101	-0.0233986	0.0406006	0	0	0
Rs1	129.34	2.70073	132.04	0.0204538	0.0254371	-0.00984564	0.0607199	0	0	0	Rs1	197.835	0	197.835	0	0	0	0	0	0	0
Frmpd3	2520.85	5.65144	2526.51	0.00223686	0.00279451	9.01658e-05	0.00549886	0	0	0	Frmpd3	3283.11	9.60025	3292.71	0.0029156	0.00364185	0.000938708	0.00634499	0	0	0
Gab3	1425.37	#N/A	#N/A	#N/A	#N/A	#N/A	#N/A	#N/A	#N/A	#N/A	Gab3	1179.74	#N/A	#N/A	#N/A	#N/A	#N/A	#N/A	#N/A	#N/A	#N/A
Prps1	845.731	1.09418	846.825	0.0012921	0.0016146	-0.00193813	0.00516734	0	0	0	Prps1	878.147	2.85525	881.002	0.00324092	0.00404787	-0.00146048	0.00955621	0	0	0
Tsc22d3	593.319	73.2211	666.54	0.109853	0.133645	0.0997072	0.167584	Tsc22d3	0	0	Tsc22d3	711.678	278.725	990.404	0.281426	0.328659	0.290225	0.367093	Tsc22d3	Tsc22d3	0
Dkc1	747.578	15.0864	762.664	0.0197811	0.0246047	0.01016	0.0390495	0	0	0	Dkc1	780.354	15.814	796.168	0.0198626	0.0247056	0.0105398	0.0388714	0	0	0
Mid2	1654.26	63.0156	1717.27	0.0366952	0.045452	0.0325091	0.0583949	0	0	0	Mid2	1426.44	174.834	1601.27	0.109184	0.132854	0.111013	0.154695	Mid2	0	Mid2
Cdkl5	5932.05	54.2421	5986.29	0.00906105	0.0113007	0.00778282	0.0148186	0	0	0	Cdkl5	5764.92	58.8107	5823.73	0.0100985	0.0125913	0.00882893	0.0163536	0	0	0
Gja6	5.2465	0	5.2465	0	0	0	0	0	0	0	Gja6	4.92126	1.47168	6.39294	0.230204	0.272096	-0.181141	0.725333	0	0	0
Zic3	12.4434	1.39344	13.8368	0.100706	0.122791	-0.104402	0.349983	0	0	0	Zic3	45.2845	2.38715	47.6716	0.0500748	0.0618196	-0.0279964	0.151636	0	0	0
Mpp1	566.846	6.44637	573.292	0.0112445	0.0140162	0.00137352	0.0266589	0	0	0	Mpp1	530.849	4.67284	535.522	0.00872576	0.0108835	-0.000661589	0.0224285	0	0	0
Smim9	25.2597	#N/A	#N/A	#N/A	#N/A	#N/A	#N/A	#N/A	#N/A	#N/A	Smim9	15.6366	#N/A	#N/A	#N/A	#N/A	#N/A	#N/A	#N/A	#N/A	#N/A
Fgf13	9028.93	57.17	9086.1	0.00629203	0.00785268	0.00546825	0.0102371	0	0	0	Fgf13	8739.63	60.7106	8800.34	0.00689867	0.00860849	0.0060727	0.0111443	0	0	0
F9	8.09248	#N/A	#N/A	#N/A	#N/A	#N/A	#N/A	#N/A	#N/A	#N/A	F9	10.4874	#N/A	#N/A	#N/A	#N/A	#N/A	#N/A	#N/A	#N/A	#N/A
Col4a6	175.799	3.81747	179.616	0.0212535	0.0264264	-0.00439183	0.0572447	0	0	0	Col4a6	324.751	8.47627	333.227	0.0254369	0.0315952	0.00692083	0.0562696	0	0	0
F8	806.871	10.396	817.267	0.0127204	0.0158501	0.0046004	0.0270999	0	0	0	F8	562.635	4.44582	567.08	0.00783985	0.00978064	-0.000860895	0.0204222	0	0	0
Fundc2	465.455	0	465.455	0	0	0	0	0	0	0	Fundc2	442.084	4.35611	446.44	0.00975744	0.0121671	-0.00119365	0.0255279	0	0	0
Cmc4	148.084	5.42517	153.509	0.035341	0.0437894	0.00126175	0.0863171	0	0	0	Cmc4	117.77	4.24706	122.017	0.034807	0.0431334	-0.00422522	0.0904921	0	0	0
Nhs	2414.2	35.6439	2449.85	0.0145494	0.0181209	0.0111814	0.0250604	0	0	0	Nhs	2824.76	32.6046	2857.36	0.0114107	0.0142228	0.00851887	0.0199268	0	0	0
Mcf2	243.577	3.35902	246.936	0.0136028	0.0169459	-0.0042039	0.0380956	0	0	0	Mcf2	201.419	5.13799	206.557	0.0248744	0.0309008	-0.000103775	0.0619054	0	0	0
Mtcp1	295.971	2.77648	298.747	0.00929375	0.0115903	-0.00435532	0.0275358	0	0	0	Mtcp1	360.594	2.24096	362.835	0.00617624	0.0077084	-0.00411451	0.0195313	0	0	0
Reps2	12669.6	78.7953	12748.4	0.00618079	0.00771407	0.00571877	0.00970938	0	0	0	Reps2	12590.5	67.6968	12658.1	0.00534808	0.00667617	0.00481236	0.00853998	0	0	0
Gm15201	95.8595	#N/A	#N/A	#N/A	#N/A	#N/A	#N/A	#N/A	#N/A	#N/A	Gm15201	112.17	#N/A	#N/A	#N/A	#N/A	#N/A	#N/A	#N/A	#N/A	#N/A
Brcc3	1681.53	0.779134	1682.31	0.000463133	0.00057885	-0.000931166	0.00208886	0	0	0	Brcc3	1688.63	5.62016	1694.25	0.00331719	0.00414306	0.000124713	0.0081614	0	0	0
Col4a5	496.335	2.06329	498.399	0.00413984	0.00516944	-0.00310207	0.013441	0	0	0	Col4a5	640.998	4.90006	645.898	0.00758642	0.00946508	-0.000345447	0.0192756	0	0	0
Irs4	1.04282	#N/A	#N/A	#N/A	#N/A	#N/A	#N/A	#N/A	#N/A	#N/A	Irs4	1.4206	#N/A	#N/A	#N/A	#N/A	#N/A	#N/A	#N/A	#N/A	#N/A
Vbp1	416.61	3.7603	420.371	0.0089452	0.0111566	-0.00203481	0.0243479	0	0	0	Vbp1	465.826	5.06906	470.896	0.0107647	0.0134198	-0.000234025	0.0270736	0	0	0
Rab39b	84.4232	3.4371	87.8603	0.0391201	0.0484265	-0.0105452	0.107398	0	0	0	Rab39b	98.3961	4.60773	103.004	0.0447336	0.0552985	-0.00269167	0.113289	0	0	0
Rbbp7	2576.47	16.2893	2592.76	0.0062826	0.00784093	0.00338056	0.0123013	0	0	0	Rbbp7	2875.2	16.4013	2891.6	0.00567203	0.00708	0.00306503	0.011095	0	0	0
Gucy2f	209.949	15.6142	225.563	0.0692233	0.0850572	0.0372277	0.132887	Gucy2f	0	0	Gucy2f	205.566	39.9147	245.481	0.162598	0.195309	0.130154	0.260463	Gucy2f	0	0
Txlng	4698.8	26.8155	4725.62	0.00567449	0.00708306	0.00394172	0.0102244	0	0	0	Txlng	5782.24	28.4254	5810.67	0.00489193	0.00610744	0.00347557	0.0087393	0	0	0
Syap1	1178.64	44.7411	1223.38	0.0365717	0.0453005	0.0299903	0.0606107	0	0	0	Syap1	1485.65	50.3838	1536.04	0.0328012	0.040668	0.0276906	0.0536454	0	0	0
Slitrk4	1033.66	23.8341	1057.49	0.0225384	0.0280151	0.0149485	0.0410818	0	0	0	Slitrk4	972.78	24.5642	997.344	0.0246296	0.0305986	0.0165557	0.0446415	0	0	0
Slitrk2	499.607	15.2601	514.867	0.0296389	0.0367762	0.0154174	0.058135	0	0	0	Slitrk2	587.483	10.5009	597.984	0.0175605	0.0218547	0.00645876	0.0372507	0	0	0
Pls3	4082.16	26.9015	4109.06	0.00654687	0.00817022	0.00455411	0.0117863	0	0	0	Pls3	4363.67	39.8713	4403.54	0.00905438	0.0112924	0.00719222	0.0153926	0	0	0
Prrg1	1839.08	14.4707	1853.55	0.007807	0.00973974	0.00386588	0.0156136	0	0	0	Prrg1	1610.73	20.2882	1631.02	0.012439	0.0155005	0.00762411	0.0233769	0	0	0
Cfap47	794.776	#N/A	#N/A	#N/A	#N/A	#N/A	#N/A	#N/A	#N/A	#N/A	Cfap47	669.038	#N/A	#N/A	#N/A	#N/A	#N/A	#N/A	#N/A	#N/A	#N/A
Ctps2	4225.19	20.8464	4246.03	0.00490962	0.00612951	0.00304516	0.00921385	0	0	0	Ctps2	3733.65	11.0065	3744.66	0.00293925	0.00367137	0.00112638	0.00621636	0	0	0
Mageb16	11.1724	#N/A	#N/A	#N/A	#N/A	#N/A	#N/A	#N/A	#N/A	#N/A	Mageb16	8.31093	#N/A	#N/A	#N/A	#N/A	#N/A	#N/A	#N/A	#N/A	#N/A
Tmem164	6252.65	115.465	6368.12	0.0181317	0.0225623	0.0177704	0.0273542	0	0	0	Tmem164	6158.96	78.4499	6237.41	0.0125773	0.0156724	0.0116228	0.019722	0	0	0
S100g	7.6628	#N/A	#N/A	#N/A	#N/A	#N/A	#N/A	#N/A	#N/A	#N/A	S100g	8.75455	#N/A	#N/A	#N/A	#N/A	#N/A	#N/A	#N/A	#N/A	#N/A
Grpr	29.6267	4.96204	34.5888	0.143458	0.173114	0.00746137	0.338767	Grpr	0	Grpr	Grpr	40.233	0.627143	40.8602	0.0153485	0.0191123	-0.0360438	0.0742684	0	0	0
Rnf138rt1	29.0911	#N/A	#N/A	#N/A	#N/A	#N/A	#N/A	#N/A	#N/A	#N/A	Rnf138rt1	27.5483	#N/A	#N/A	#N/A	#N/A	#N/A	#N/A	#N/A	#N/A	#N/A
Tmem47	2153.99	75.2437	2229.24	0.0337531	0.0418383	0.0309187	0.0527579	0	0	0	Tmem47	2292.68	69.8359	2362.51	0.02956	0.036679	0.0267207	0.0466372	0	0	0
4930595M18Rik	2.08978	#N/A	#N/A	#N/A	#N/A	#N/A	#N/A	#N/A	#N/A	#N/A	4930595M18Rik	0	#N/A	#N/A	#N/A	#N/A	#N/A	#N/A	#N/A	#N/A	#N/A
Ap1s2	770.506	27.7035	798.209	0.034707	0.0430106	0.0245196	0.0615016	0	0	0	Ap1s2	921.744	28.7259	950.47	0.0302228	0.0374952	0.0216281	0.0533623	0	0	0
Zrsr2	2680.73	8.9925	2689.73	0.00334328	0.00417561	0.000973953	0.00737726	0	0	0	Zrsr2	3019.34	3.44718	3022.79	0.0011404	0.00142509	-0.000341699	0.00319188	0	0	0
Car5b	589.401	5.58974	594.991	0.00939467	0.0117158	0.000356578	0.0230751	0	0	0	Car5b	452.232	7.84159	460.074	0.0170442	0.0212148	0.0039156	0.0385141	0	0	0
Siah1b	70.4162	#N/A	#N/A	#N/A	#N/A	#N/A	#N/A	#N/A	#N/A	#N/A	Siah1b	94.0315	#N/A	#N/A	#N/A	#N/A	#N/A	#N/A	#N/A	#N/A	#N/A
Cltrn	4.50557	#N/A	#N/A	#N/A	#N/A	#N/A	#N/A	#N/A	#N/A	#N/A	Cltrn	8.33718	#N/A	#N/A	#N/A	#N/A	#N/A	#N/A	#N/A	#N/A	#N/A
Suv39h1	155.136	2.24264	157.378	0.01425	0.0177492	-0.00935304	0.0448515	0	0	0	Suv39h1	176.628	1.22308	177.851	0.006877	0.0085815	-0.00922831	0.0263913	0	0	0
Was	37.0456	2.63223	39.6778	0.0663402	0.0815723	-0.0303192	0.193464	0	0	0	Was	33.6816	2.53694	36.2185	0.0700455	0.0860501	-0.033941	0.206041	0	0	0
Dmd	32033.9	#N/A	#N/A	#N/A	#N/A	#N/A	#N/A	#N/A	#N/A	#N/A	Dmd	29443.3	#N/A	#N/A	#N/A	#N/A	#N/A	#N/A	#N/A	#N/A	#N/A
Tsga8	0.259637	#N/A	#N/A	#N/A	#N/A	#N/A	#N/A	#N/A	#N/A	#N/A	Tsga8	2.33427	#N/A	#N/A	#N/A	#N/A	#N/A	#N/A	#N/A	#N/A	#N/A
Fthl17a	9.46223	#N/A	#N/A	#N/A	#N/A	#N/A	#N/A	#N/A	#N/A	#N/A	Fthl17a	7.37743	#N/A	#N/A	#N/A	#N/A	#N/A	#N/A	#N/A	#N/A	#N/A
Tab3	1309.82	#N/A	#N/A	#N/A	#N/A	#N/A	#N/A	#N/A	#N/A	#N/A	Tab3	1193.26	#N/A	#N/A	#N/A	#N/A	#N/A	#N/A	#N/A	#N/A	#N/A
Eola1	174.979	#N/A	#N/A	#N/A	#N/A	#N/A	#N/A	#N/A	#N/A	#N/A	Eola1	216.037	#N/A	#N/A	#N/A	#N/A	#N/A	#N/A	#N/A	#N/A	#N/A
Wdr13	2014.32	2.95856	2017.28	0.00146661	0.00183259	-0.000619456	0.00428463	0	0	0	Wdr13	1997.11	1.33074	1998.44	0.000665889	0.000832223	-0.000828783	0.00249323	0	0	0
Ace2	32.5112	#N/A	#N/A	#N/A	#N/A	#N/A	#N/A	#N/A	#N/A	#N/A	Ace2	40.2837	#N/A	#N/A	#N/A	#N/A	#N/A	#N/A	#N/A	#N/A	#N/A
Tmem185a	337.613	#N/A	#N/A	#N/A	#N/A	#N/A	#N/A	#N/A	#N/A	#N/A	Tmem185a	416.767	#N/A	#N/A	#N/A	#N/A	#N/A	#N/A	#N/A	#N/A	#N/A
Bmx	54.7762	#N/A	#N/A	#N/A	#N/A	#N/A	#N/A	#N/A	#N/A	#N/A	Bmx	84.8953	#N/A	#N/A	#N/A	#N/A	#N/A	#N/A	#N/A	#N/A	#N/A
Mamld1	4287.95	22.274	4310.23	0.00516772	0.00645131	0.00331119	0.00959142	0	0	0	Mamld1	3262.9	19.0555	3281.96	0.00580614	0.00724715	0.00343461	0.0110597	0	0	0
Pir	1214.43	6.59702	1221.03	0.00540284	0.00674444	0.000713044	0.0127758	0	0	0	Pir	1179.74	19.1758	1198.91	0.0159943	0.0199133	0.00952398	0.0303026	0	0	0
Vegfd	410.065	0.284004	410.349	0.000692102	0.000864978	-0.00287195	0.00460191	0	0	0	Vegfd	317.56	4.22775	321.788	0.0131383	0.0163691	-0.00184554	0.0345838	0	0	0
Pak3	14851.1	325.183	15176.3	0.021427	0.026641	0.0232751	0.0300069	0	0	0	Pak3	13245.2	977.674	14222.9	0.0687394	0.0844726	0.0784681	0.0904771	Pak3	0	Pak3
Piga	725.247	17.0331	742.28	0.022947	0.0285201	0.012788	0.0442522	0	0	0	Piga	916.328	23.9667	940.295	0.0254885	0.0316589	0.0169559	0.046362	0	0	0
Gk	3686.07	3.83357	3689.91	0.00103893	0.00129833	-0.000228111	0.00282477	0	0	0	Gk	3377.28	9.18002	3386.46	0.0027108	0.00338621	0.000815667	0.00595675	0	0	0
Capn6	154.614	#N/A	#N/A	#N/A	#N/A	#N/A	#N/A	#N/A	#N/A	#N/A	Capn6	156.127	#N/A	#N/A	#N/A	#N/A	#N/A	#N/A	#N/A	#N/A	#N/A
Gm14762	78.7526	#N/A	#N/A	#N/A	#N/A	#N/A	#N/A	#N/A	#N/A	#N/A	Gm14762	31.6489	#N/A	#N/A	#N/A	#N/A	#N/A	#N/A	#N/A	#N/A	#N/A
Rbm3	431.167	23.4045	454.571	0.0514869	0.0635407	0.0340798	0.0930017	Rbm3	0	0	Rbm3	697.46	56.9261	754.386	0.0754602	0.0925787	0.0654056	0.119752	Rbm3	0	0
Tasl	53.5302	#N/A	#N/A	#N/A	#N/A	#N/A	#N/A	#N/A	#N/A	#N/A	Tasl	36.9823	#N/A	#N/A	#N/A	#N/A	#N/A	#N/A	#N/A	#N/A	#N/A
Asb11	203.991	6.31313	210.304	0.0300191	0.0372443	0.00362092	0.0708677	0	0	0	Asb11	169.425	13.5775	183.002	0.0741929	0.0910522	0.0362922	0.145812	Asb11	0	Asb11
Rbm3os	8.68474	#N/A	#N/A	#N/A	#N/A	#N/A	#N/A	#N/A	#N/A	#N/A	Rbm3os	12.6569	#N/A	#N/A	#N/A	#N/A	#N/A	#N/A	#N/A	#N/A	#N/A
Asb9	2.90123	#N/A	#N/A	#N/A	#N/A	#N/A	#N/A	#N/A	#N/A	#N/A	Asb9	3.7856	#N/A	#N/A	#N/A	#N/A	#N/A	#N/A	#N/A	#N/A	#N/A
Tbc1d25	820.736	5.96678	826.703	0.00721756	0.00900571	0.000545186	0.0174662	0	0	0	Tbc1d25	918.687	4.14086	922.827	0.00448714	0.00560265	-0.000724291	0.0119296	0	0	0
Il1rapl1	47227.7	516.945	47744.6	0.0108273	0.0134976	0.0121377	0.0148574	0	0	0	Il1rapl1	45030.3	518.145	45548.5	0.0113757	0.0141793	0.0127528	0.0156058	0	0	0
Ebp	759.839	7.80075	767.64	0.010162	0.0126703	0.00227534	0.0230653	0	0	0	Ebp	915.535	0	915.535	0	0	0	0	0	0	0
Dcx	2397.57	36.0533	2433.62	0.0148147	0.01845	0.0114257	0.0254744	0	0	0	Dcx	2016.24	149.007	2165.25	0.0688177	0.0845672	0.0691702	0.0999643	Dcx	0	Dcx
Glra2	652.918	19.6001	672.518	0.0291443	0.0361669	0.0176281	0.0547057	0	0	0	Glra2	705.66	84.9659	790.626	0.107467	0.130819	0.0999384	0.161699	Glra2	0	Glra2
Mtm1	2062.82	10.0106	2072.83	0.00482944	0.00602953	0.00165104	0.010408	0	0	0	Mtm1	1937.09	14.1866	1951.28	0.00727043	0.00907155	0.00354467	0.0145984	0	0	0
Mageb18	258.992	6.28128	265.273	0.0236785	0.029424	0.00270646	0.0561415	0	0	0	Mageb18	235.144	7.97763	243.122	0.0328133	0.0406829	0.00805777	0.073308	0	0	0
Gemin8	862.645	134.933	997.578	0.135261	0.163546	0.133392	0.1937	Gemin8	0	0	Gemin8	745.758	254.627	1000.38	0.254529	0.299127	0.26185	0.336404	Gemin8	Gemin8	0
Arx	224.226	9.6988	233.925	0.0414611	0.0512947	0.0141548	0.0884347	Arx	0	Arx	Arx	353.341	10.4136	363.755	0.0286281	0.0355308	0.0105377	0.0605239	0	0	0
Pola1	2940.05	32.8657	2972.91	0.0110551	0.0137807	0.00827508	0.0192864	0	0	0	Pola1	2615.03	28.3682	2643.4	0.0107317	0.0133788	0.00762463	0.0191329	0	0	0
Mtmr1	4246.72	5.07486	4251.79	0.00119358	0.00149153	-3.24621e-05	0.00301553	0	0	0	Mtmr1	4162.64	9.01943	4171.66	0.00216207	0.00270113	0.000631902	0.00477036	0	0	0
Trpc5	6311.79	61.0314	6372.82	0.00957683	0.0119424	0.00843856	0.0154463	0	0	0	Trpc5	7568.58	72.9917	7641.57	0.00955193	0.0119115	0.00871577	0.0151072	0	0	0
Trpc5os	136.95	#N/A	#N/A	#N/A	#N/A	#N/A	#N/A	#N/A	#N/A	#N/A	Trpc5os	223.025	#N/A	#N/A	#N/A	#N/A	#N/A	#N/A	#N/A	#N/A	#N/A
Pcyt1b	1868.54	3.61197	1872.16	0.00192931	0.00241048	-0.000507848	0.0053288	0	0	0	Pcyt1b	1781.76	12.7936	1794.56	0.00712912	0.00889555	0.00318807	0.014603	0	0	0
Rtl4	11357.8	#N/A	#N/A	#N/A	#N/A	#N/A	#N/A	#N/A	#N/A	#N/A	Rtl4	11789.2	#N/A	#N/A	#N/A	#N/A	#N/A	#N/A	#N/A	#N/A	#N/A
Lhfpl1	46.4399	#N/A	#N/A	#N/A	#N/A	#N/A	#N/A	#N/A	#N/A	#N/A	Lhfpl1	44.0857	#N/A	#N/A	#N/A	#N/A	#N/A	#N/A	#N/A	#N/A	#N/A
Pdk3	2579.5	3.28989	2582.79	0.00127377	0.00159171	-0.000428137	0.00361156	0	0	0	Pdk3	2443.94	2.08899	2446.03	0.00085403	0.00106731	-0.000632731	0.00276735	0	0	0
Porcn	626.888	29.6235	656.512	0.0451226	0.0557741	0.0327114	0.0788368	Porcn	0	Porcn	Porcn	654.697	18.1835	672.881	0.0270234	0.0335526	0.015677	0.0514281	0	0	0
Zfx	3027.8	#N/A	#N/A	#N/A	#N/A	#N/A	#N/A	#N/A	#N/A	#N/A	Zfx	3057.69	#N/A	#N/A	#N/A	#N/A	#N/A	#N/A	#N/A	#N/A	#N/A
Amot	902.953	11.0767	914.029	0.0121185	0.0151024	0.00471477	0.02549	0	0	0	Amot	1005.04	4.52628	1009.57	0.00448337	0.00559794	-0.000448556	0.0116444	0	0	0
Cd99l2	1799.81	20.8559	1820.67	0.0114551	0.014278	0.00711864	0.0214373	0	0	0	Cd99l2	1606.94	18.6276	1625.57	0.0114591	0.014283	0.00670488	0.0218611	0	0	0
Ftsj1	891.35	9.96966	901.32	0.0110612	0.0137883	0.00378653	0.0237902	0	0	0	Ftsj1	1048.15	4.06152	1052.21	0.00385998	0.00482032	-0.000677796	0.0103184	0	0	0
Eif2s3x	1389.23	651.113	2040.35	0.319119	0.369426	0.341912	0.39694	Eif2s3x	0	0	Eif2s3x	1414.21	588.33	2002.54	0.293792	0.342113	0.314814	0.369412	Eif2s3x	0	0
Hmgb3	292.263	#N/A	#N/A	#N/A	#N/A	#N/A	#N/A	#N/A	#N/A	#N/A	Hmgb3	330.856	#N/A	#N/A	#N/A	#N/A	#N/A	#N/A	#N/A	#N/A	#N/A
Klhl15	2572.47	43.6645	2616.13	0.0166905	0.0207764	0.0135956	0.0279572	0	0	0	Klhl15	2563.2	30.8383	2594.04	0.0118881	0.0148162	0.00870792	0.0209244	0	0	0
Fam90a1b	1.79427	#N/A	#N/A	#N/A	#N/A	#N/A	#N/A	#N/A	#N/A	#N/A	Fam90a1b	2.84414	#N/A	#N/A	#N/A	#N/A	#N/A	#N/A	#N/A	#N/A	#N/A
Slc38a5	57.5748	#N/A	#N/A	#N/A	#N/A	#N/A	#N/A	#N/A	#N/A	#N/A	Slc38a5	102.07	#N/A	#N/A	#N/A	#N/A	#N/A	#N/A	#N/A	#N/A	#N/A
Gpm6b	29169.2	2051.65	31220.9	0.0657139	0.0808148	0.0768428	0.0847867	Gpm6b	Gpm6b	0	Gpm6b	27720.8	1376.9	29097.7	0.0473198	0.0584582	0.0549167	0.0619997	Gpm6b	0	0
Apoo	2744.26	43.1692	2787.43	0.0154871	0.0192843	0.0125769	0.0259916	0	0	0	Apoo	3223.8	46.1678	3269.97	0.0141187	0.0175863	0.0116674	0.0235052	0	0	0
Ofd1	1369.5	28.675	1398.18	0.0205088	0.0255053	0.0146485	0.0363621	0	0	0	Ofd1	1093.08	7.50744	1100.58	0.00682132	0.00851214	0.0013815	0.0156428	0	0	0
Gm14827	914.485	#N/A	#N/A	#N/A	#N/A	#N/A	#N/A	#N/A	#N/A	#N/A	Gm14827	976.494	#N/A	#N/A	#N/A	#N/A	#N/A	#N/A	#N/A	#N/A	#N/A
Trappc2	679.215	9.71292	688.928	0.0140986	0.0175613	0.00467523	0.0304474	0	0	0	Trappc2	817.489	5.87259	823.361	0.00713246	0.00889971	0.000471626	0.0173278	0	0	0
Rab9	941.627	0.833514	942.461	0.000884402	0.00110526	-0.00168174	0.00389226	0	0	0	Rab9	1275.29	6.55557	1281.85	0.00511415	0.00638453	0.000656138	0.0121129	0	0	0
Tceanc	165.076	#N/A	#N/A	#N/A	#N/A	#N/A	#N/A	#N/A	#N/A	#N/A	Tceanc	135.788	#N/A	#N/A	#N/A	#N/A	#N/A	#N/A	#N/A	#N/A	#N/A
Maged1	2415.22	19.7303	2434.95	0.00810296	0.0101082	0.0048883	0.0153281	0	0	0	Maged1	2617.76	24.225	2641.98	0.00916926	0.0114354	0.00610889	0.0167618	0	0	0
Egfl6	502.802	7.42217	510.224	0.0145469	0.0181177	0.002913	0.0333224	0	0	0	Egfl6	512.546	6.23479	518.78	0.0120182	0.0149777	0.00124579	0.0287096	0	0	0
Gm1720	5.17789	#N/A	#N/A	#N/A	#N/A	#N/A	#N/A	#N/A	#N/A	#N/A	Gm1720	7.24895	#N/A	#N/A	#N/A	#N/A	#N/A	#N/A	#N/A	#N/A	#N/A
Gspt2	846.634	1.42106	848.055	0.00167566	0.0020937	-0.00194803	0.00613544	0	0	0	Gspt2	1038.28	1.87987	1040.16	0.00180729	0.0022581	-0.00153163	0.00604782	0	0	0
Gm15230	0.945151	#N/A	#N/A	#N/A	#N/A	#N/A	#N/A	#N/A	#N/A	#N/A	Gm15230	0.757437	#N/A	#N/A	#N/A	#N/A	#N/A	#N/A	#N/A	#N/A	#N/A
Zxdb	294.043	#N/A	#N/A	#N/A	#N/A	#N/A	#N/A	#N/A	#N/A	#N/A	Zxdb	297.583	#N/A	#N/A	#N/A	#N/A	#N/A	#N/A	#N/A	#N/A	#N/A
Gm39526	105.844	#N/A	#N/A	#N/A	#N/A	#N/A	#N/A	#N/A	#N/A	#N/A	Gm39526	86.2456	#N/A	#N/A	#N/A	#N/A	#N/A	#N/A	#N/A	#N/A	#N/A
Gm8817	5.52441	2.98135	8.50576	0.350509	0.402837	-0.0302068	0.835881	0	0	0	Gm8817	2.77655	0	2.77655	0	0	0	0	0	0	0
Spin4	21.4751	#N/A	#N/A	#N/A	#N/A	#N/A	#N/A	#N/A	#N/A	#N/A	Spin4	18.8318	#N/A	#N/A	#N/A	#N/A	#N/A	#N/A	#N/A	#N/A	#N/A
Tmsb4x	481.182	284.786	765.968	0.371799	0.425224	0.379227	0.471221	Tmsb4x	0	0	Tmsb4x	656.658	311.264	967.922	0.321579	0.372062	0.332056	0.412068	Tmsb4x	0	0
Tlr8	5.47782	#N/A	#N/A	#N/A	#N/A	#N/A	#N/A	#N/A	#N/A	#N/A	Tlr8	6.53102	#N/A	#N/A	#N/A	#N/A	#N/A	#N/A	#N/A	#N/A	#N/A
H2al1o	0	#N/A	#N/A	#N/A	#N/A	#N/A	#N/A	#N/A	#N/A	#N/A	H2al1o	1.07142	#N/A	#N/A	#N/A	#N/A	#N/A	#N/A	#N/A	#N/A	#N/A
Tlr7	219.455	95.4778	314.932	0.303169	0.352263	0.282952	0.421574	Tlr7	0	Tlr7	Tlr7	231.312	6.119	237.431	0.0257717	0.0320084	0.00259289	0.061424	0	0	0
Prps2	465.354	4.3777	469.732	0.00931957	0.0116224	-0.00111151	0.0243563	0	0	0	Prps2	427.423	25.5334	452.957	0.0563705	0.0694839	0.0387192	0.100249	Prps2	0	Prps2
Dynlt3	1590.37	19.8613	1610.23	0.0123345	0.0153707	0.00747633	0.023265	0	0	0	Dynlt3	1707.21	2.3731	1709.58	0.00138812	0.00173454	-0.000856938	0.00432602	0	0	0
H2ap	1.0989	#N/A	#N/A	#N/A	#N/A	#N/A	#N/A	#N/A	#N/A	#N/A	H2ap	0.822707	#N/A	#N/A	#N/A	#N/A	#N/A	#N/A	#N/A	#N/A	#N/A
Sytl5	1116.53	3.69419	1120.23	0.00329771	0.00411874	-0.00080857	0.00904606	0	0	0	Sytl5	908.978	2.99583	911.974	0.003285	0.00410288	-0.00134764	0.00955339	0	0	0
Frmpd4	34653.2	1417.13	36070.3	0.0392879	0.0486322	0.0457159	0.0515486	0	0	0	Frmpd4	33935.6	1394	35329.6	0.0394572	0.0488397	0.045887	0.0517924	0	0	0
Srpx	10.1077	#N/A	#N/A	#N/A	#N/A	#N/A	#N/A	#N/A	#N/A	#N/A	Srpx	10.2173	#N/A	#N/A	#N/A	#N/A	#N/A	#N/A	#N/A	#N/A	#N/A
Msl3	877.649	70.7395	948.389	0.0745892	0.0915297	0.0674184	0.115641	Msl3	0	0	Msl3	883.208	64.7198	947.928	0.0682751	0.0839116	0.0607232	0.1071	Msl3	0	0
Arhgap6	2083.29	40.8134	2124.1	0.0192144	0.0239032	0.015369	0.0324374	0	0	0	Arhgap6	2138.14	30.4268	2168.56	0.0140308	0.0174772	0.0102312	0.0247233	0	0	0
Amelx	56.2309	#N/A	#N/A	#N/A	#N/A	#N/A	#N/A	#N/A	#N/A	#N/A	Amelx	110.936	#N/A	#N/A	#N/A	#N/A	#N/A	#N/A	#N/A	#N/A	#N/A
Hccs	558.655	6.09266	564.747	0.0107883	0.0134491	0.000967892	0.0259303	0	0	0	Hccs	623.324	8.15553	631.479	0.012915	0.0160917	0.00319807	0.0289854	0	0	0
Gm15246	1255.2	#N/A	#N/A	#N/A	#N/A	#N/A	#N/A	#N/A	#N/A	#N/A	Gm15246	879.765	#N/A	#N/A	#N/A	#N/A	#N/A	#N/A	#N/A	#N/A	#N/A
Arhgef9	10157.5	54.916	10212.4	0.00537739	0.00671271	0.00463206	0.00879337	0	0	0	Arhgef9	9123.32	42.7956	9166.12	0.0046689	0.00582932	0.00378182	0.00787682	0	0	0
Rpgr	3227.28	17.5211	3244.8	0.00539973	0.00674057	0.00304175	0.0104394	0	0	0	Rpgr	2921.14	13.2314	2934.37	0.00450911	0.00563004	0.00207332	0.00918676	0	0	0
Amer1	216.734	0.373546	217.108	0.00172055	0.00214977	-0.00594432	0.0102438	0	0	0	Amer1	230.284	1.14808	231.432	0.00496077	0.00619328	-0.00708608	0.0194726	0	0	0
Otc	110.351	34.3155	144.667	0.237204	0.279906	0.183791	0.376022	Otc	Otc	0	Otc	174.127	12.0274	186.154	0.0646096	0.0794783	0.0284299	0.130527	Otc	0	0
Asb12	52.7195	5.28137	58.0009	0.0910568	0.111288	0.00495561	0.21762	Asb12	0	Asb12	Asb12	36.7129	3.79824	40.5111	0.0937579	0.114513	-0.0143143	0.243341	0	0	0
Tspan7	16999	278.652	17277.6	0.0161279	0.0200789	0.017331	0.0228268	0	0	0	Tspan7	17294.7	113.85	17408.6	0.00653989	0.00816152	0.00640561	0.00991743	0	0	0
Mid1ip1	149.847	5.41266	155.26	0.034862	0.043201	0.0011859	0.0852161	0	0	0	Mid1ip1	139.741	5.39045	145.131	0.0371419	0.0460003	0.00122367	0.0907768	0	0	0
Zc3h12b	8755.82	50.3952	8806.22	0.00572268	0.00714313	0.00483229	0.00945397	0	0	0	Zc3h12b	8829.78	60.6398	8890.42	0.0068208	0.00851149	0.00600271	0.0110203	0	0	0
Las1l	2813.17	7.26138	2820.43	0.00257457	0.00321614	0.000470853	0.00596142	0	0	0	Las1l	2872.39	9.57376	2881.96	0.00332196	0.004149	0.0010658	0.0072322	0	0	0
Msn	565.685	3.50461	569.189	0.0061572	0.00768468	-0.00174044	0.0171098	0	0	0	Msn	447.09	6.93437	454.024	0.0152731	0.0190188	0.00251211	0.0355254	0	0	0
Vsig4	6.93038	#N/A	#N/A	#N/A	#N/A	#N/A	#N/A	#N/A	#N/A	#N/A	Vsig4	9.33003	#N/A	#N/A	#N/A	#N/A	#N/A	#N/A	#N/A	#N/A	#N/A
Hsf3	50.818	1.28072	52.0987	0.0245826	0.0305405	-0.0308451	0.0919262	0	0	0	Hsf3	48.1162	2.31377	50.43	0.0458808	0.0567006	-0.0271587	0.14056	0	0	0
Bcor	1648.33	53.671	1702	0.0315341	0.0391094	0.0270096	0.0512091	0	0	0	Bcor	1880.82	32.614	1913.43	0.0170448	0.0212156	0.0127327	0.0296985	0	0	0
Atp6ap2	2199.89	46.5381	2246.43	0.0207165	0.0257622	0.0171551	0.0343693	0	0	0	Atp6ap2	2463.58	31.3918	2494.98	0.012582	0.0156782	0.00927406	0.0220823	0	0	0
1810030O07Rik	1493.51	82.4531	1575.96	0.0523193	0.0645548	0.0486152	0.0804944	1810030O07Rik	0	1810030O07Rik	1810030O07Rik	1489.05	32.6393	1521.69	0.0214494	0.0266687	0.0160335	0.0373039	0	0	0
Heph	169.376	#N/A	#N/A	#N/A	#N/A	#N/A	#N/A	#N/A	#N/A	#N/A	Heph	166.466	#N/A	#N/A	#N/A	#N/A	#N/A	#N/A	#N/A	#N/A	#N/A
Gpr165	8.3541	#N/A	#N/A	#N/A	#N/A	#N/A	#N/A	#N/A	#N/A	#N/A	Gpr165	7.83608	#N/A	#N/A	#N/A	#N/A	#N/A	#N/A	#N/A	#N/A	#N/A
Med14	2683.58	284.931	2968.51	0.0959843	0.117169	0.101969	0.132369	Med14	Med14	0	Med14	2864.32	134.286	2998.61	0.0447826	0.0553585	0.0446052	0.0661119	Med14	0	0
Gm14634	1721.09	#N/A	#N/A	#N/A	#N/A	#N/A	#N/A	#N/A	#N/A	#N/A	Gm14634	1254.41	#N/A	#N/A	#N/A	#N/A	#N/A	#N/A	#N/A	#N/A	#N/A
Pgr15l	9.14382	#N/A	#N/A	#N/A	#N/A	#N/A	#N/A	#N/A	#N/A	#N/A	Pgr15l	1.54522	#N/A	#N/A	#N/A	#N/A	#N/A	#N/A	#N/A	#N/A	#N/A
Eda2r	69.1977	3.48087	72.6785	0.0478941	0.0591593	-0.0121004	0.130419	0	0	0	Eda2r	45.6094	0	45.6094	0	0	0	0	0	0	0
Ar	1491.69	11.8206	1503.51	0.00786195	0.00980816	0.00326365	0.0163527	0	0	0	Ar	1726.18	10.6008	1736.78	0.00610369	0.00761799	0.00224564	0.0129903	0	0	0
Usp9x	7186.33	#N/A	#N/A	#N/A	#N/A	#N/A	#N/A	#N/A	#N/A	#N/A	Usp9x	7036.74	#N/A	#N/A	#N/A	#N/A	#N/A	#N/A	#N/A	#N/A	#N/A
2010308F09Rik	58.5718	40.9649	99.5367	0.411555	0.466451	0.337693	0.59521	2010308F09Rik	0	0	2010308F09Rik	62.6162	26.8075	89.4237	0.299781	0.3486	0.218841	0.47836	2010308F09Rik	0	0
Ddx3x	2646.22	460.441	3106.66	0.148211	0.178644	0.160947	0.196341	Ddx3x	0	0	Ddx3x	2348	484.235	2832.24	0.170973	0.204956	0.185424	0.224487	Ddx3x	0	0
Ophn1	8611.03	61.441	8672.48	0.0070846	0.0088401	0.00625185	0.0114283	0	0	0	Ophn1	8469.85	60.6043	8530.45	0.00710447	0.00886484	0.00625151	0.0114782	0	0	0
Nyx	33.4312	#N/A	#N/A	#N/A	#N/A	#N/A	#N/A	#N/A	#N/A	#N/A	Nyx	49.9513	#N/A	#N/A	#N/A	#N/A	#N/A	#N/A	#N/A	#N/A	#N/A
Yipf6	980.319	13.0464	993.365	0.0131336	0.0163632	0.00599811	0.0267284	0	0	0	Yipf6	835.894	9.3641	845.258	0.0110784	0.0138097	0.00347366	0.0241458	0	0	0
Stard8	1264.23	7.74212	1271.97	0.00608672	0.00759684	0.00132782	0.0138659	0	0	0	Stard8	1012.19	5.29421	1017.48	0.00520326	0.00649562	1.06279e-05	0.0129806	0	0	0
Efnb1	49.836	2.63509	52.4711	0.0502197	0.0619963	-0.0237277	0.14772	0	0	0	Efnb1	92.6118	3.71329	96.3251	0.0385496	0.047727	-0.0082063	0.10366	0	0	0
Gm14812	0.504679	#N/A	#N/A	#N/A	#N/A	#N/A	#N/A	#N/A	#N/A	#N/A	Gm14812	2.48233	#N/A	#N/A	#N/A	#N/A	#N/A	#N/A	#N/A	#N/A	#N/A
Pja1	608.223	4.71335	612.936	0.0076898	0.0095938	-0.00054465	0.0197323	0	0	0	Pja1	612.288	2.94225	615.231	0.00478235	0.0059708	-0.00202707	0.0139687	0	0	0
Eda	4262.19	26.2097	4288.4	0.00611177	0.00762806	0.00420689	0.0110492	0	0	0	Eda	4769.73	37.0816	4806.81	0.00771439	0.00962443	0.00599836	0.0132505	0	0	0
Awat2	36.7659	#N/A	#N/A	#N/A	#N/A	#N/A	#N/A	#N/A	#N/A	#N/A	Awat2	52.1076	#N/A	#N/A	#N/A	#N/A	#N/A	#N/A	#N/A	#N/A	#N/A
Cask	9239.3	204.366	9443.67	0.0216405	0.0269051	0.0226176	0.0311926	0	0	0	Cask	9885.87	107.122	9992.99	0.0107197	0.0133638	0.010406	0.0163217	0	0	0
Igbp1	839.663	31.5859	871.248	0.0362536	0.04491	0.0268424	0.0629776	0	0	0	Igbp1	689.188	10.4043	699.592	0.0148719	0.018521	0.00539516	0.0316469	0	0	0
Dgat2l6	71.868	1.58426	73.4523	0.0215685	0.026816	-0.0217206	0.0753527	0	0	0	Dgat2l6	32.9513	0.543953	33.4952	0.0162397	0.0202176	-0.0424027	0.0828379	0	0	0
Gpr34	394.9	214.039	608.939	0.351495	0.403878	0.352676	0.45508	Gpr34	0	Gpr34	Gpr34	472.673	19.6075	492.281	0.0398299	0.0492965	0.0241717	0.0744212	0	0	0
Gpr82	23.8424	#N/A	#N/A	#N/A	#N/A	#N/A	#N/A	#N/A	#N/A	#N/A	Gpr82	39.511	#N/A	#N/A	#N/A	#N/A	#N/A	#N/A	#N/A	#N/A	#N/A
Awat1	0.616058	#N/A	#N/A	#N/A	#N/A	#N/A	#N/A	#N/A	#N/A	#N/A	Awat1	0.475428	#N/A	#N/A	#N/A	#N/A	#N/A	#N/A	#N/A	#N/A	#N/A
P2ry4	0.217022	#N/A	#N/A	#N/A	#N/A	#N/A	#N/A	#N/A	#N/A	#N/A	P2ry4	1.42918	#N/A	#N/A	#N/A	#N/A	#N/A	#N/A	#N/A	#N/A	#N/A
Maoa	1576.75	29.162	1605.92	0.0181591	0.0225963	0.013047	0.0321456	0	0	0	Maoa	1349.25	17.8677	1367.12	0.0130696	0.0162838	0.00746955	0.0250981	0	0	0
Arr3	557.22	17.9149	575.135	0.031149	0.0386354	0.0179421	0.0593287	0	0	0	Arr3	333.063	4.10689	337.17	0.0121805	0.0151794	-0.00196645	0.0323252	0	0	0
Maob	593.12	4.94547	598.065	0.00826911	0.0103151	-0.000323609	0.0209537	0	0	0	Maob	560.117	3.73439	563.851	0.006623	0.00826507	-0.00155277	0.0180829	0	0	0
Pdzd11	876.52	41.9011	918.421	0.045623	0.0563856	0.0367864	0.0759848	Pdzd11	0	Pdzd11	Pdzd11	1009.63	31.8584	1041.49	0.0305892	0.0379463	0.0227011	0.0531915	0	0	0
Ndp	177.151	7.15098	184.302	0.0388003	0.0480344	0.00747435	0.0885945	0	0	0	Ndp	216.534	0	216.534	0	0	0	0	0	0	0
Efhc2	726.502	19.4676	745.969	0.026097	0.0324099	0.0157143	0.0491054	0	0	0	Efhc2	542.231	14.237	556.468	0.0255846	0.0317775	0.0126303	0.0509247	0	0	0
Kif4	54.8276	2.45124	57.2788	0.0427948	0.0529272	-0.0232476	0.129102	0	0	0	Kif4	63.3218	1.0675	64.3893	0.0165789	0.020638	-0.0249842	0.0662602	0	0	0
Fundc1	1083.82	29.1842	1113.01	0.026221	0.0325628	0.0188634	0.0462621	0	0	0	Fundc1	1039.25	14.2933	1053.54	0.0135669	0.0169013	0.0066752	0.0271274	0	0	0
Gdpd2	308.974	#N/A	#N/A	#N/A	#N/A	#N/A	#N/A	#N/A	#N/A	#N/A	Gdpd2	305.33	#N/A	#N/A	#N/A	#N/A	#N/A	#N/A	#N/A	#N/A	#N/A
Gm14902	92.0101	2.41201	94.4221	0.025545	0.0317286	-0.0147191	0.0781764	0	0	0	Gm14902	51.5404	1.26157	52.802	0.0238925	0.0296883	-0.0304568	0.0898335	0	0	0
Dlg3	1767.01	16.8557	1783.87	0.00944893	0.0117833	0.00520439	0.0183623	0	0	0	Dlg3	1649.42	17.6118	1667.03	0.0105648	0.0131712	0.00598101	0.0203613	0	0	0
Kdm6a	6649.49	#N/A	#N/A	#N/A	#N/A	#N/A	#N/A	#N/A	#N/A	#N/A	Kdm6a	6068.15	#N/A	#N/A	#N/A	#N/A	#N/A	#N/A	#N/A	#N/A	#N/A
Dipk2b	49.6308	#N/A	#N/A	#N/A	#N/A	#N/A	#N/A	#N/A	#N/A	#N/A	Dipk2b	69.3177	#N/A	#N/A	#N/A	#N/A	#N/A	#N/A	#N/A	#N/A	#N/A
Tex13c3	0.130451	#N/A	#N/A	#N/A	#N/A	#N/A	#N/A	#N/A	#N/A	#N/A	Tex13c3	1.1036	#N/A	#N/A	#N/A	#N/A	#N/A	#N/A	#N/A	#N/A	#N/A
Chst7	376.375	0.832615	377.208	0.00220731	0.00275762	-0.0041951	0.00971033	0	0	0	Chst7	295.667	1.78577	297.452	0.00600356	0.0074932	-0.00538244	0.0203688	0	0	0
Tex11	151.291	#N/A	#N/A	#N/A	#N/A	#N/A	#N/A	#N/A	#N/A	#N/A	Tex11	101.225	#N/A	#N/A	#N/A	#N/A	#N/A	#N/A	#N/A	#N/A	#N/A
Slc9a7	5068.35	100.83	5169.18	0.019506	0.0242642	0.0187534	0.029775	0	0	0	Slc9a7	4831.24	71.5684	4902.8	0.0145974	0.0181805	0.0132672	0.0230938	0	0	0
Klhl13	1095.64	9.09317	1104.74	0.00823107	0.0102677	0.00245785	0.0180776	0	0	0	Klhl13	1213.9	7.82101	1221.72	0.00640163	0.00798925	0.00143078	0.0145477	0	0	0
Wdr44	481.622	#N/A	#N/A	#N/A	#N/A	#N/A	#N/A	#N/A	#N/A	#N/A	Wdr44	404.736	#N/A	#N/A	#N/A	#N/A	#N/A	#N/A	#N/A	#N/A	#N/A
Gm2012	0.916117	#N/A	#N/A	#N/A	#N/A	#N/A	#N/A	#N/A	#N/A	#N/A	Gm2012	0.764834	#N/A	#N/A	#N/A	#N/A	#N/A	#N/A	#N/A	#N/A	#N/A
Gm14525	9.00189	#N/A	#N/A	#N/A	#N/A	#N/A	#N/A	#N/A	#N/A	#N/A	Gm14525	10.432	#N/A	#N/A	#N/A	#N/A	#N/A	#N/A	#N/A	#N/A	#N/A
Taf1	3118.77	44.6829	3163.45	0.0141247	0.0175938	0.0115748	0.0236128	0	0	0	Taf1	3311.21	40.8494	3352.06	0.0121864	0.0151867	0.00974755	0.0206258	0	0	0
Ogt	9270.57	294.927	9565.5	0.0308323	0.0382456	0.0331961	0.0432951	0	0	0	Ogt	8345.46	253.165	8598.62	0.0294425	0.0365342	0.0313243	0.0417441	0	0	0
Cxcr3	0.999915	#N/A	#N/A	#N/A	#N/A	#N/A	#N/A	#N/A	#N/A	#N/A	Cxcr3	0.561733	#N/A	#N/A	#N/A	#N/A	#N/A	#N/A	#N/A	#N/A	#N/A
Gm4779	356.038	#N/A	#N/A	#N/A	#N/A	#N/A	#N/A	#N/A	#N/A	#N/A	Gm4779	345.755	#N/A	#N/A	#N/A	#N/A	#N/A	#N/A	#N/A	#N/A	#N/A
8030474K03Rik	8.04441	#N/A	#N/A	#N/A	#N/A	#N/A	#N/A	#N/A	#N/A	#N/A	8030474K03Rik	8.21894	#N/A	#N/A	#N/A	#N/A	#N/A	#N/A	#N/A	#N/A	#N/A
Gm3858	0.922872	#N/A	#N/A	#N/A	#N/A	#N/A	#N/A	#N/A	#N/A	#N/A	Gm3858	1.33915	#N/A	#N/A	#N/A	#N/A	#N/A	#N/A	#N/A	#N/A	#N/A
Nhsl2	5451.83	478.176	5930	0.0806368	0.0988042	0.0888261	0.108782	Nhsl2	0	Nhsl2	Nhsl2	5978.52	73.4808	6052	0.0121416	0.015131	0.0110904	0.0191717	0	0	0
Rtl5	13.5671	#N/A	#N/A	#N/A	#N/A	#N/A	#N/A	#N/A	#N/A	#N/A	Rtl5	17.0437	#N/A	#N/A	#N/A	#N/A	#N/A	#N/A	#N/A	#N/A	#N/A
Pin4	382.299	3.13471	385.433	0.00813294	0.0101456	-0.00299841	0.0232895	0	0	0	Pin4	345.193	2.47489	347.667	0.00711854	0.00888237	-0.00407516	0.0218399	0	0	0
Ercc6l	0	#N/A	#N/A	#N/A	#N/A	#N/A	#N/A	#N/A	#N/A	#N/A	Ercc6l	2.07201	#N/A	#N/A	#N/A	#N/A	#N/A	#N/A	#N/A	#N/A	#N/A
Rps4x	7141.34	5.35134	7146.69	0.000748786	0.000935807	4.45329e-06	0.00186716	0	0	0	Rps4x	7712.55	14.2466	7726.8	0.00184379	0.00230367	0.000899283	0.00370806	0	0	0
Cited1	27.4799	#N/A	#N/A	#N/A	#N/A	#N/A	#N/A	#N/A	#N/A	#N/A	Cited1	33.3475	#N/A	#N/A	#N/A	#N/A	#N/A	#N/A	#N/A	#N/A	#N/A
Gm14858	1555.75	#N/A	#N/A	#N/A	#N/A	#N/A	#N/A	#N/A	#N/A	#N/A	Gm14858	1930.27	#N/A	#N/A	#N/A	#N/A	#N/A	#N/A	#N/A	#N/A	#N/A
Hdac8	11801	325.165	12126.2	0.0268151	0.0332957	0.0291005	0.037491	0	0	0	Hdac8	10757.2	98.8391	10856.1	0.00910452	0.0113548	0.00873631	0.0139733	0	0	0
Phka1	3399.44	19.9365	3419.37	0.00583044	0.00727745	0.00353455	0.0110203	0	0	0	Phka1	3699.52	22.07	3721.59	0.00593026	0.00740186	0.00378385	0.0110199	0	0	0
1700031F05Rik	2.07447	#N/A	#N/A	#N/A	#N/A	#N/A	#N/A	#N/A	#N/A	#N/A	1700031F05Rik	0	#N/A	#N/A	#N/A	#N/A	#N/A	#N/A	#N/A	#N/A	#N/A
Dmrtc1a	88.8371	5.42886	94.266	0.0575909	0.0709668	0.00286745	0.139066	Dmrtc1a	0	0	Dmrtc1a	59.2606	5.1675	64.4281	0.0802058	0.0982864	0.00278261	0.19379	Dmrtc1a	0	0
Zcchc13	1.53757	1.61827	3.15584	0.512785	0.568147	-0.149843	1.28614	0	0	0	Zcchc13	1.77718	0	1.77718	0	0	0	0	0	0	0
Rhox8	22.0431	#N/A	#N/A	#N/A	#N/A	#N/A	#N/A	#N/A	#N/A	#N/A	Rhox8	12.07	#N/A	#N/A	#N/A	#N/A	#N/A	#N/A	#N/A	#N/A	#N/A
Cylc1	3.69953	#N/A	#N/A	#N/A	#N/A	#N/A	#N/A	#N/A	#N/A	#N/A	Cylc1	4.583	#N/A	#N/A	#N/A	#N/A	#N/A	#N/A	#N/A	#N/A	#N/A
Ccnb3	4.4093	#N/A	#N/A	#N/A	#N/A	#N/A	#N/A	#N/A	#N/A	#N/A	Ccnb3	4.91122	#N/A	#N/A	#N/A	#N/A	#N/A	#N/A	#N/A	#N/A	#N/A
Dgkk	44.4181	1.47886	45.8969	0.0322212	0.0399547	-0.0344868	0.114396	0	0	0	Dgkk	37.7705	0.564545	38.335	0.0147266	0.0183407	-0.0374636	0.0741451	0	0	0
Vsig1	1.76579	2.62938	4.39517	0.598244	0.650513	0.0648706	1.23616	Vsig1	0	0	Vsig1	1.04395	4.17541	5.21935	0.799985	0.833321	0.413256	1.25339	Vsig1	0	0
Psmd10	241.805	3.7769	245.582	0.0153794	0.0191506	-0.00336955	0.0416708	0	0	0	Psmd10	337.6	0.328356	337.928	0.000971673	0.0012143	-0.00366395	0.00609254	0	0	0
Atg4a	1193.03	#N/A	#N/A	#N/A	#N/A	#N/A	#N/A	#N/A	#N/A	#N/A	Atg4a	1090.26	#N/A	#N/A	#N/A	#N/A	#N/A	#N/A	#N/A	#N/A	#N/A
4933416I08Rik	35.5647	#N/A	#N/A	#N/A	#N/A	#N/A	#N/A	#N/A	#N/A	#N/A	4933416I08Rik	29.8528	#N/A	#N/A	#N/A	#N/A	#N/A	#N/A	#N/A	#N/A	#N/A
Rtl8c	11.1307	#N/A	#N/A	#N/A	#N/A	#N/A	#N/A	#N/A	#N/A	#N/A	Rtl8c	15.3908	#N/A	#N/A	#N/A	#N/A	#N/A	#N/A	#N/A	#N/A	#N/A
Rtl8a	2028.77	#N/A	#N/A	#N/A	#N/A	#N/A	#N/A	#N/A	#N/A	#N/A	Rtl8a	2183.9	#N/A	#N/A	#N/A	#N/A	#N/A	#N/A	#N/A	#N/A	#N/A
Rtl8b	765.761	#N/A	#N/A	#N/A	#N/A	#N/A	#N/A	#N/A	#N/A	#N/A	Rtl8b	945.315	#N/A	#N/A	#N/A	#N/A	#N/A	#N/A	#N/A	#N/A	#N/A
1700013H16Rik	4.80352	#N/A	#N/A	#N/A	#N/A	#N/A	#N/A	#N/A	#N/A	#N/A	1700013H16Rik	2.92096	#N/A	#N/A	#N/A	#N/A	#N/A	#N/A	#N/A	#N/A	#N/A
Xlr	42.1948	#N/A	#N/A	#N/A	#N/A	#N/A	#N/A	#N/A	#N/A	#N/A	Xlr	58.2374	#N/A	#N/A	#N/A	#N/A	#N/A	#N/A	#N/A	#N/A	#N/A
Gm14661	44.2401	#N/A	#N/A	#N/A	#N/A	#N/A	#N/A	#N/A	#N/A	#N/A	Gm14661	52.2569	#N/A	#N/A	#N/A	#N/A	#N/A	#N/A	#N/A	#N/A	#N/A
Sox3	13.521	#N/A	#N/A	#N/A	#N/A	#N/A	#N/A	#N/A	#N/A	#N/A	Sox3	32.3816	#N/A	#N/A	#N/A	#N/A	#N/A	#N/A	#N/A	#N/A	#N/A
Gm715	116.277	#N/A	#N/A	#N/A	#N/A	#N/A	#N/A	#N/A	#N/A	#N/A	Gm715	121.596	#N/A	#N/A	#N/A	#N/A	#N/A	#N/A	#N/A	#N/A	#N/A
Gpr143	33.4511	0.843546	34.2946	0.024597	0.0305583	-0.0451232	0.10624	0	0	0	Gpr143	33.206	1.47865	34.6846	0.0426311	0.052727	-0.0449883	0.150442	0	0	0
Usp51	47.0378	#N/A	#N/A	#N/A	#N/A	#N/A	#N/A	#N/A	#N/A	#N/A	Usp51	57.8475	#N/A	#N/A	#N/A	#N/A	#N/A	#N/A	#N/A	#N/A	#N/A
Mageh1	1107.24	5.87268	1113.11	0.00527591	0.0065862	0.000343242	0.0128292	0	0	0	Mageh1	1490.19	19.1555	1509.34	0.0126913	0.0158139	0.00754513	0.0240827	0	0	0
9530051G07Rik	482.99	#N/A	#N/A	#N/A	#N/A	#N/A	#N/A	#N/A	#N/A	#N/A	9530051G07Rik	319.666	#N/A	#N/A	#N/A	#N/A	#N/A	#N/A	#N/A	#N/A	#N/A
Magea13	1.08435	#N/A	#N/A	#N/A	#N/A	#N/A	#N/A	#N/A	#N/A	#N/A	Magea13	1.4547	#N/A	#N/A	#N/A	#N/A	#N/A	#N/A	#N/A	#N/A	#N/A
Shroom2	808.152	102.111	910.263	0.112177	0.136397	0.107104	0.165689	Shroom2	0	0	Shroom2	559.576	502.056	1061.63	0.47291	0.528638	0.489188	0.568088	Shroom2	Shroom2	0
Pgrmc1	1374.28	10.1388	1384.42	0.00732356	0.00913771	0.00255251	0.0157229	0	0	0	Pgrmc1	1804.9	19.7448	1824.65	0.0108212	0.01349	0.00653582	0.0204441	0	0	0
Akap17b	906.454	9.26947	915.724	0.0101226	0.0126213	0.00312203	0.0221205	0	0	0	Akap17b	905.22	9.88863	915.109	0.010806	0.0134711	0.00365817	0.0232839	0	0	0
Slc25a43	22.3588	0.801347	23.1601	0.0346003	0.0428794	-0.0655169	0.151276	0	0	0	Slc25a43	14.9537	1.58519	16.5389	0.0958459	0.117004	-0.0865143	0.320522	0	0	0
Slc25a5	3357.3	#N/A	#N/A	#N/A	#N/A	#N/A	#N/A	#N/A	#N/A	#N/A	Slc25a5	4267.71	#N/A	#N/A	#N/A	#N/A	#N/A	#N/A	#N/A	#N/A	#N/A
Ube2a	761.923	1.79547	763.719	0.00235096	0.00293697	-0.00210525	0.0079792	0	0	0	Ube2a	941.429	0.958434	942.388	0.00101703	0.00127096	-0.00171753	0.00425946	0	0	0
Nkrf	13.8543	1.78289	15.6372	0.114016	0.13857	-0.0864091	0.363549	0	0	0	Nkrf	16.5377	0.8829	17.4206	0.0506814	0.0625591	-0.0868452	0.211963	0	0	0
Septin6	190.715	#N/A	#N/A	#N/A	#N/A	#N/A	#N/A	#N/A	#N/A	#N/A	Septin6	205.466	#N/A	#N/A	#N/A	#N/A	#N/A	#N/A	#N/A	#N/A	#N/A
Kdm5c	3840.38	1436.7	5277.08	0.272253	0.31863	0.302113	0.335146	Kdm5c	0	0	Kdm5c	4015.39	1298.07	5313.47	0.244299	0.287796	0.271803	0.303789	Kdm5c	0	0
Cdr1	44.0288	108.619	152.648	0.711566	0.755127	0.665505	0.844748	Cdr1	0	0	Cdr1	43.4868	143.424	186.911	0.767339	0.804788	0.730134	0.879442	Cdr1	0	0
Rps6ka6	314.245	#N/A	#N/A	#N/A	#N/A	#N/A	#N/A	#N/A	#N/A	#N/A	Rps6ka6	277.785	#N/A	#N/A	#N/A	#N/A	#N/A	#N/A	#N/A	#N/A	#N/A
Hdx	880.427	1.69021	882.117	0.00191608	0.00239396	-0.00184298	0.0066309	0	0	0	Hdx	715.84	4.2236	720.063	0.00586559	0.00732125	-0.00085942	0.0155019	0	0	0
Gm14808	2.01497	#N/A	#N/A	#N/A	#N/A	#N/A	#N/A	#N/A	#N/A	#N/A	Gm14808	2.79437	#N/A	#N/A	#N/A	#N/A	#N/A	#N/A	#N/A	#N/A	#N/A
Firre	4794.98	#N/A	#N/A	#N/A	#N/A	#N/A	#N/A	#N/A	#N/A	#N/A	Firre	4378.38	#N/A	#N/A	#N/A	#N/A	#N/A	#N/A	#N/A	#N/A	#N/A
Gm35107	22.4432	#N/A	#N/A	#N/A	#N/A	#N/A	#N/A	#N/A	#N/A	#N/A	Gm35107	18.3688	#N/A	#N/A	#N/A	#N/A	#N/A	#N/A	#N/A	#N/A	#N/A
Gm15232	55.746	63.2695	119.015	0.531607	0.586555	0.470319	0.70279	Gm15232	0	Gm15232	Gm15232	42.5995	3.22661	45.8261	0.0704098	0.0864898	-0.0204304	0.19341	0	0	0
Gm35612	4111.46	#N/A	#N/A	#N/A	#N/A	#N/A	#N/A	#N/A	#N/A	#N/A	Gm35612	5446.18	#N/A	#N/A	#N/A	#N/A	#N/A	#N/A	#N/A	#N/A	#N/A
4930500G05Rik	1899.85	#N/A	#N/A	#N/A	#N/A	#N/A	#N/A	#N/A	#N/A	#N/A	4930500G05Rik	1499.11	#N/A	#N/A	#N/A	#N/A	#N/A	#N/A	#N/A	#N/A	#N/A
5330434G04Rik	9832.98	58.0016	9890.98	0.00586409	0.00731938	0.00511239	0.00952637	0	0	0	5330434G04Rik	9696.85	47.4456	9744.3	0.00486906	0.00607892	0.00405128	0.00810657	0	0	0
Jpx	9245.6	534.162	9779.76	0.0546192	0.0673542	0.0608281	0.0738803	Jpx	0	0	Jpx	7666.39	384.078	8050.47	0.0477089	0.0589332	0.0521746	0.0656918	Jpx	0	0
4933407K13Rik	1022.07	#N/A	#N/A	#N/A	#N/A	#N/A	#N/A	#N/A	#N/A	#N/A	4933407K13Rik	960.032	#N/A	#N/A	#N/A	#N/A	#N/A	#N/A	#N/A	#N/A	#N/A
2810403D21Rik	2674.35	#N/A	#N/A	#N/A	#N/A	#N/A	#N/A	#N/A	#N/A	#N/A	2810403D21Rik	2431.52	#N/A	#N/A	#N/A	#N/A	#N/A	#N/A	#N/A	#N/A	#N/A
Gm14636	4856.84	#N/A	#N/A	#N/A	#N/A	#N/A	#N/A	#N/A	#N/A	#N/A	Gm14636	4161.96	#N/A	#N/A	#N/A	#N/A	#N/A	#N/A	#N/A	#N/A	#N/A
A230072E10Rik	656.26	6.1474	662.408	0.0092804	0.0115736	0.000872706	0.0222746	0	0	0	A230072E10Rik	636.767	3.21992	639.987	0.00503123	0.00628113	-0.00176047	0.0143227	0	0	0
Gm32113	5.11304	#N/A	#N/A	#N/A	#N/A	#N/A	#N/A	#N/A	#N/A	#N/A	Gm32113	6.00629	#N/A	#N/A	#N/A	#N/A	#N/A	#N/A	#N/A	#N/A	#N/A
Gm39529	0.365708	#N/A	#N/A	#N/A	#N/A	#N/A	#N/A	#N/A	#N/A	#N/A	Gm39529	0.964656	#N/A	#N/A	#N/A	#N/A	#N/A	#N/A	#N/A	#N/A	#N/A
F630028O10Rik	8.27996	#N/A	#N/A	#N/A	#N/A	#N/A	#N/A	#N/A	#N/A	#N/A	F630028O10Rik	20.7849	#N/A	#N/A	#N/A	#N/A	#N/A	#N/A	#N/A	#N/A	#N/A
Ftx	15397.1	3257.42	18654.5	0.174619	0.209143	0.201476	0.216811	Ftx	Ftx	0	Ftx	14719.8	2178.22	16898	0.128904	0.156099	0.148909	0.163289	Ftx	0	0
2010204K13Rik	979.583	#N/A	#N/A	#N/A	#N/A	#N/A	#N/A	#N/A	#N/A	#N/A	2010204K13Rik	1093.84	#N/A	#N/A	#N/A	#N/A	#N/A	#N/A	#N/A	#N/A	#N/A
5730405O15Rik	235.512	#N/A	#N/A	#N/A	#N/A	#N/A	#N/A	#N/A	#N/A	#N/A	5730405O15Rik	237.087	#N/A	#N/A	#N/A	#N/A	#N/A	#N/A	#N/A	#N/A	#N/A
5530601H04Rik	2679.27	#N/A	#N/A	#N/A	#N/A	#N/A	#N/A	#N/A	#N/A	#N/A	5530601H04Rik	2748.73	#N/A	#N/A	#N/A	#N/A	#N/A	#N/A	#N/A	#N/A	#N/A
Rab9b	89.8709	9.51751	99.3885	0.0957607	0.116902	0.0339124	0.199892	Rab9b	0	0	Rab9b	94.5745	13.5385	108.113	0.125226	0.15178	0.0629216	0.240639	Rab9b	0	0
Tmsb15l	189.807	#N/A	#N/A	#N/A	#N/A	#N/A	#N/A	#N/A	#N/A	#N/A	Tmsb15l	204.547	#N/A	#N/A	#N/A	#N/A	#N/A	#N/A	#N/A	#N/A	#N/A
Tmsb15b1	97.9737	#N/A	#N/A	#N/A	#N/A	#N/A	#N/A	#N/A	#N/A	#N/A	Tmsb15b1	95.4236	#N/A	#N/A	#N/A	#N/A	#N/A	#N/A	#N/A	#N/A	#N/A
Radx	11.7639	#N/A	#N/A	#N/A	#N/A	#N/A	#N/A	#N/A	#N/A	#N/A	Radx	13.5991	#N/A	#N/A	#N/A	#N/A	#N/A	#N/A	#N/A	#N/A	#N/A
Rhox12	3.12558	#N/A	#N/A	#N/A	#N/A	#N/A	#N/A	#N/A	#N/A	#N/A	Rhox12	1.55339	#N/A	#N/A	#N/A	#N/A	#N/A	#N/A	#N/A	#N/A	#N/A
Zbtb33	135.424	#N/A	#N/A	#N/A	#N/A	#N/A	#N/A	#N/A	#N/A	#N/A	Zbtb33	114.765	#N/A	#N/A	#N/A	#N/A	#N/A	#N/A	#N/A	#N/A	#N/A
Phf6	2500.38	47.729	2548.11	0.0187311	0.0233048	0.0156087	0.0310009	0	0	0	Phf6	3054.31	54.9811	3109.29	0.0176829	0.0220063	0.0152316	0.028781	0	0	0
Hprt	2587.99	4.92631	2592.92	0.00189991	0.00237376	-8.70906e-05	0.0048346	0	0	0	Hprt	3008.3	10.6739	3018.98	0.0035356	0.0044156	0.00130831	0.00752288	0	0	0
C430049B03Rik	186.866	#N/A	#N/A	#N/A	#N/A	#N/A	#N/A	#N/A	#N/A	#N/A	C430049B03Rik	548.695	#N/A	#N/A	#N/A	#N/A	#N/A	#N/A	#N/A	#N/A	#N/A
Cldn34d	3.21721	#N/A	#N/A	#N/A	#N/A	#N/A	#N/A	#N/A	#N/A	#N/A	Cldn34d	8.04866	#N/A	#N/A	#N/A	#N/A	#N/A	#N/A	#N/A	#N/A	#N/A
Cldn34c1	1088.77	#N/A	#N/A	#N/A	#N/A	#N/A	#N/A	#N/A	#N/A	#N/A	Cldn34c1	968.942	#N/A	#N/A	#N/A	#N/A	#N/A	#N/A	#N/A	#N/A	#N/A
Gm2411	8.88968	#N/A	#N/A	#N/A	#N/A	#N/A	#N/A	#N/A	#N/A	#N/A	Gm2411	6.01443	#N/A	#N/A	#N/A	#N/A	#N/A	#N/A	#N/A	#N/A	#N/A
Cldn34c2	9.19982	#N/A	#N/A	#N/A	#N/A	#N/A	#N/A	#N/A	#N/A	#N/A	Cldn34c2	5.59252	#N/A	#N/A	#N/A	#N/A	#N/A	#N/A	#N/A	#N/A	#N/A
Cldn34c3	2.83659	#N/A	#N/A	#N/A	#N/A	#N/A	#N/A	#N/A	#N/A	#N/A	Cldn34c3	1.48521	#N/A	#N/A	#N/A	#N/A	#N/A	#N/A	#N/A	#N/A	#N/A
Ubqln2	283.73	131.065	414.795	0.315975	0.366053	0.305147	0.426958	Ubqln2	0	0	Ubqln2	51.3861	729.613	780.999	0.934205	0.946662	0.925957	0.967367	Ubqln2	Ubqln2	0
Nxf7	5.0995	#N/A	#N/A	#N/A	#N/A	#N/A	#N/A	#N/A	#N/A	#N/A	Nxf7	6.52726	#N/A	#N/A	#N/A	#N/A	#N/A	#N/A	#N/A	#N/A	#N/A
Tcp11x2	3.69297	#N/A	#N/A	#N/A	#N/A	#N/A	#N/A	#N/A	#N/A	#N/A	Tcp11x2	1.664	#N/A	#N/A	#N/A	#N/A	#N/A	#N/A	#N/A	#N/A	#N/A
Nxf2	7.6387	1.32337	8.96207	0.147664	0.178008	-0.151015	0.507031	0	0	0	Nxf2	8.09962	1.55749	9.65711	0.16128	0.193786	-0.133736	0.521308	0	0	0
Zmat1	2197.26	6.39528	2203.66	0.00290212	0.00362502	0.00032838	0.00692167	0	0	0	Zmat1	1675.01	1.16247	1676.18	0.000693524	0.000866755	-0.000984121	0.00271763	0	0	0
3632454L22Rik	209.477	#N/A	#N/A	#N/A	#N/A	#N/A	#N/A	#N/A	#N/A	#N/A	3632454L22Rik	203.441	#N/A	#N/A	#N/A	#N/A	#N/A	#N/A	#N/A	#N/A	#N/A
Tceal6	1248.15	#N/A	#N/A	#N/A	#N/A	#N/A	#N/A	#N/A	#N/A	#N/A	Tceal6	1312.4	#N/A	#N/A	#N/A	#N/A	#N/A	#N/A	#N/A	#N/A	#N/A
Armcx5	560.509	#N/A	#N/A	#N/A	#N/A	#N/A	#N/A	#N/A	#N/A	#N/A	Armcx5	630.844	#N/A	#N/A	#N/A	#N/A	#N/A	#N/A	#N/A	#N/A	#N/A
Gprasp1	10550.5	41.5015	10592	0.00391819	0.00489295	0.00314709	0.0066388	0	0	0	Gprasp1	11825	80.867	11905.9	0.00679217	0.00847582	0.00631241	0.0106392	0	0	0
Bhlhb9	2957.52	1.31856	2958.83	0.000445636	0.000556983	-0.000559924	0.00167389	0	0	0	Bhlhb9	3125.28	1.26998	3126.55	0.000406192	0.000507689	-0.000529679	0.00154506	0	0	0
Gprasp2	770.687	7.49716	778.184	0.00963417	0.0120138	0.00195718	0.0220704	0	0	0	Gprasp2	885.884	4.25565	890.14	0.00478087	0.00596896	-0.00067914	0.0126171	0	0	0
Zcchc18	268.825	12.2024	281.028	0.0434206	0.0536929	0.0190689	0.0883168	Zcchc18	0	Zcchc18	Zcchc18	333.006	9.89128	342.897	0.0288462	0.0357996	0.00996401	0.0616352	0	0	0
Zc4h2	289.773	9.51211	299.285	0.0317828	0.0394153	0.0104529	0.0683777	0	0	0	Zc4h2	333.559	9.94615	343.505	0.0289549	0.0359335	0.0100744	0.0617926	0	0	0
Rnf128	1219.96	5.9886	1225.95	0.00488486	0.00609863	0.000372932	0.0118243	0	0	0	Rnf128	1246.38	8.36373	1254.74	0.00666569	0.00831825	0.00171585	0.0149207	0	0	0
Mospd1	795.974	1.89367	797.868	0.00237341	0.00296501	-0.00199155	0.00792156	0	0	0	Mospd1	937.493	1.93258	939.426	0.00205719	0.00257016	-0.00168354	0.00682387	0	0	0
Etd	0.360593	#N/A	#N/A	#N/A	#N/A	#N/A	#N/A	#N/A	#N/A	#N/A	Etd	0.42362	#N/A	#N/A	#N/A	#N/A	#N/A	#N/A	#N/A	#N/A	#N/A
Rp2	1233.99	52.0168	1286.01	0.0404483	0.0500543	0.0343967	0.0657119	Rp2	0	Rp2	Rp2	1194.43	27.242	1221.68	0.0222989	0.0277191	0.0156247	0.0398135	0	0	0
Rgn	7.5426	0.490216	8.03281	0.0610266	0.0751369	-0.164365	0.314639	0	0	0	Rgn	5.30451	1.05286	6.35737	0.165612	0.198785	-0.208787	0.606357	0	0	0
Ndufb11	1738.8	1.13008	1739.93	0.0006495	0.000811743	-0.000946361	0.00256985	0	0	0	Ndufb11	2692.36	4.83473	2697.2	0.0017925	0.00223962	-0.000104183	0.00458342	0	0	0
Rbm10	2330.39	7.62792	2338.02	0.00326256	0.00407488	0.000682346	0.00746741	0	0	0	Rbm10	2243.42	19.7898	2263.21	0.00874415	0.0109063	0.00528457	0.0165281	0	0	0
Uba1	2036.01	12.6109	2048.62	0.0061558	0.00768293	0.00271547	0.0126504	0	0	0	Uba1	2264.67	4.47351	2269.14	0.00197146	0.00246311	-0.000216386	0.0051426	0	0	0
Cdk16	615.185	7.75554	622.94	0.0124499	0.0155141	0.00276374	0.0282644	0	0	0	Cdk16	786.523	10.1571	796.68	0.0127493	0.015886	0.00447918	0.0272929	0	0	0
Usp11	3546.5	18.8788	3565.38	0.00529501	0.00661002	0.00311551	0.0101045	0	0	0	Usp11	3190.13	25.2969	3215.43	0.00786736	0.00981489	0.00533819	0.0142916	0	0	0
Jade3	1480.31	21.5031	1501.81	0.0143181	0.0178338	0.00903982	0.0266277	0	0	0	Jade3	1312	17.9524	1329.95	0.0134985	0.0168164	0.00773729	0.0258955	0	0	0
Htatsf1	760.985	1.47118	762.456	0.00192953	0.00241075	-0.00216247	0.00698396	0	0	0	Htatsf1	931.163	0.981473	932.145	0.00105292	0.0013158	-0.00174155	0.00437315	0	0	0
Gm14718	1.13948	#N/A	#N/A	#N/A	#N/A	#N/A	#N/A	#N/A	#N/A	#N/A	Gm14718	1.08934	#N/A	#N/A	#N/A	#N/A	#N/A	#N/A	#N/A	#N/A	#N/A
Cd40lg	1.56439	#N/A	#N/A	#N/A	#N/A	#N/A	#N/A	#N/A	#N/A	#N/A	Cd40lg	1.85751	#N/A	#N/A	#N/A	#N/A	#N/A	#N/A	#N/A	#N/A	#N/A
Rbmx	1869.69	34.1981	1903.88	0.0179623	0.0223525	0.0136286	0.0310764	0	0	0	Rbmx	2307.4	29.3728	2336.78	0.0125698	0.015663	0.00904881	0.0222772	0	0	0
Gpr101	33.1526	#N/A	#N/A	#N/A	#N/A	#N/A	#N/A	#N/A	#N/A	#N/A	Gpr101	46.5915	#N/A	#N/A	#N/A	#N/A	#N/A	#N/A	#N/A	#N/A	#N/A
Arhgef6	1127.28	15.7912	1143.07	0.0138147	0.0172089	0.00730408	0.0271138	0	0	0	Arhgef6	1015.07	5.50534	1020.58	0.00539433	0.00673383	0.000141819	0.0133258	0	0	0
Scml2	97.0957	#N/A	#N/A	#N/A	#N/A	#N/A	#N/A	#N/A	#N/A	#N/A	Scml2	104.028	#N/A	#N/A	#N/A	#N/A	#N/A	#N/A	#N/A	#N/A	#N/A
Rai2	1039.75	4.62585	1044.38	0.00442928	0.00553048	-0.000378672	0.0114396	0	0	0	Rai2	1024.06	5.87296	1029.93	0.00570229	0.00711772	0.000372554	0.0138629	0	0	0
AW822252	782.102	#N/A	#N/A	#N/A	#N/A	#N/A	#N/A	#N/A	#N/A	#N/A	AW822252	612.547	#N/A	#N/A	#N/A	#N/A	#N/A	#N/A	#N/A	#N/A	#N/A
Ct55	68.7852	#N/A	#N/A	#N/A	#N/A	#N/A	#N/A	#N/A	#N/A	#N/A	Ct55	42.5705	#N/A	#N/A	#N/A	#N/A	#N/A	#N/A	#N/A	#N/A	#N/A
Gm15482	9.63451	#N/A	#N/A	#N/A	#N/A	#N/A	#N/A	#N/A	#N/A	#N/A	Gm15482	6.36538	#N/A	#N/A	#N/A	#N/A	#N/A	#N/A	#N/A	#N/A	#N/A
Il13ra1	82.8154	0.947199	83.7626	0.0113081	0.0140953	-0.0190718	0.0472624	0	0	0	Il13ra1	89.5323	1.62791	91.1602	0.0178576	0.0222228	-0.0175324	0.0619781	0	0	0
Zcchc12	3.86326	#N/A	#N/A	#N/A	#N/A	#N/A	#N/A	#N/A	#N/A	#N/A	Zcchc12	6.30907	#N/A	#N/A	#N/A	#N/A	#N/A	#N/A	#N/A	#N/A	#N/A
Lonrf3	378.149	2.32851	380.478	0.00611996	0.00763826	-0.00385504	0.0191316	0	0	0	Lonrf3	282.682	5.8363	288.518	0.0202285	0.0251584	0.00141741	0.0488995	0	0	0
Gm14569	1.95049	0.465639	2.41613	0.192721	0.229828	-0.46714	0.926796	0	0	0	Gm14569	6.99939	1.10921	8.1086	0.136795	0.165339	-0.17059	0.501268	0	0	0
Fmr1	2780.76	21.1041	2801.87	0.00753217	0.00939752	0.00470388	0.0140912	0	0	0	Fmr1	2821.32	13.4555	2834.78	0.00474656	0.00592617	0.00221412	0.00963822	0	0	0
Fmr1nb	18.8004	#N/A	#N/A	#N/A	#N/A	#N/A	#N/A	#N/A	#N/A	#N/A	Fmr1nb	18.5993	#N/A	#N/A	#N/A	#N/A	#N/A	#N/A	#N/A	#N/A	#N/A
Gm6812	0.51203	#N/A	#N/A	#N/A	#N/A	#N/A	#N/A	#N/A	#N/A	#N/A	Gm6812	2.40427	#N/A	#N/A	#N/A	#N/A	#N/A	#N/A	#N/A	#N/A	#N/A
Aff2	7026.12	59.0504	7085.17	0.00833437	0.0103963	0.00729337	0.0134992	0	0	0	Aff2	7581.45	76.3977	7657.85	0.00997639	0.0124395	0.00917804	0.0157009	0	0	0
1700111N16Rik	48.8443	#N/A	#N/A	#N/A	#N/A	#N/A	#N/A	#N/A	#N/A	#N/A	1700111N16Rik	31.4713	#N/A	#N/A	#N/A	#N/A	#N/A	#N/A	#N/A	#N/A	#N/A
Ids	1967.12	2.41666	1969.54	0.00122702	0.00153331	-0.000736958	0.00380357	0	0	0	Ids	1604.9	0.514911	1605.42	0.000320733	0.000400884	-0.000885603	0.00168737	0	0	0
Cldn34c4	0.260923	#N/A	#N/A	#N/A	#N/A	#N/A	#N/A	#N/A	#N/A	#N/A	Cldn34c4	1.50288	#N/A	#N/A	#N/A	#N/A	#N/A	#N/A	#N/A	#N/A	#N/A
Nrk	1.13978	#N/A	#N/A	#N/A	#N/A	#N/A	#N/A	#N/A	#N/A	#N/A	Nrk	20.4072	#N/A	#N/A	#N/A	#N/A	#N/A	#N/A	#N/A	#N/A	#N/A
Pwwp3b	177.719	#N/A	#N/A	#N/A	#N/A	#N/A	#N/A	#N/A	#N/A	#N/A	Pwwp3b	194.482	#N/A	#N/A	#N/A	#N/A	#N/A	#N/A	#N/A	#N/A	#N/A
Platr21	8.7214	#N/A	#N/A	#N/A	#N/A	#N/A	#N/A	#N/A	#N/A	#N/A	Platr21	7.91427	#N/A	#N/A	#N/A	#N/A	#N/A	#N/A	#N/A	#N/A	#N/A
Gm15245	0.382759	#N/A	#N/A	#N/A	#N/A	#N/A	#N/A	#N/A	#N/A	#N/A	Gm15245	1.79121	#N/A	#N/A	#N/A	#N/A	#N/A	#N/A	#N/A	#N/A	#N/A
Hsd17b10	446.739	1.58825	448.327	0.00354261	0.00442434	-0.00364692	0.0124956	0	0	0	Hsd17b10	586.174	0.837601	587.012	0.00142689	0.00178298	-0.00270075	0.0062667	0	0	0
Ribc1	360.257	#N/A	#N/A	#N/A	#N/A	#N/A	#N/A	#N/A	#N/A	#N/A	Ribc1	419.071	#N/A	#N/A	#N/A	#N/A	#N/A	#N/A	#N/A	#N/A	#N/A
Smc1a	1335.78	3.15994	1338.94	0.00236003	0.00294829	-0.000867107	0.00676369	0	0	0	Smc1a	1154.36	2.39246	1156.76	0.00206825	0.00258397	-0.00125963	0.00642758	0	0	0
Kantr	4268.49	253.072	4521.56	0.0559701	0.0689971	0.0592915	0.0787028	Kantr	0	0	Kantr	3138.34	1015.57	4153.9	0.244485	0.288003	0.269911	0.306095	Kantr	Kantr	0
Tspyl2	357.897	14.5975	372.495	0.0391886	0.0485105	0.0198465	0.0771745	0	0	0	Tspyl2	323.949	42.0893	366.038	0.114986	0.139716	0.0930549	0.186378	Tspyl2	0	Tspyl2
Gpr173	963.664	21.0606	984.725	0.0213872	0.0265919	0.0133898	0.0397939	0	0	0	Gpr173	950.97	82.0686	1033.04	0.0794439	0.097371	0.0736196	0.121122	Gpr173	0	Gpr173
Iqsec2	9583.9	134.308	9718.21	0.0138202	0.0172158	0.0138181	0.0206134	0	0	0	Iqsec2	9125.77	77.224	9202.99	0.00839119	0.010467	0.00773529	0.0131988	0	0	0
Alg13	1648.06	14.9225	1662.99	0.00897333	0.0111916	0.00454901	0.0178341	0	0	0	Alg13	1669.31	11.2927	1680.6	0.00671943	0.0083852	0.0026576	0.0141128	0	0	0
Zfp185	123.448	2.73486	126.183	0.0216738	0.0269462	-0.0101726	0.064065	0	0	0	Zfp185	88.4851	5.41837	93.9035	0.0577015	0.0711012	0.0028109	0.139391	Zfp185	0	Zfp185
Pnma5	2.23608	0.228707	2.46479	0.0927896	0.113357	-0.406623	0.633337	0	0	0	Pnma5	1.22902	0.362103	1.59113	0.227577	0.269157	-0.636241	1.17456	0	0	0
Pnma3	1558.73	#N/A	#N/A	#N/A	#N/A	#N/A	#N/A	#N/A	#N/A	#N/A	Pnma3	1674.43	#N/A	#N/A	#N/A	#N/A	#N/A	#N/A	#N/A	#N/A	#N/A
Xlr4a	136.576	#N/A	#N/A	#N/A	#N/A	#N/A	#N/A	#N/A	#N/A	#N/A	Xlr4a	295.096	#N/A	#N/A	#N/A	#N/A	#N/A	#N/A	#N/A	#N/A	#N/A
Xlr3a	76.2232	#N/A	#N/A	#N/A	#N/A	#N/A	#N/A	#N/A	#N/A	#N/A	Xlr3a	120.32	#N/A	#N/A	#N/A	#N/A	#N/A	#N/A	#N/A	#N/A	#N/A
Xlr5b	1.75783	#N/A	#N/A	#N/A	#N/A	#N/A	#N/A	#N/A	#N/A	#N/A	Xlr5b	0.729965	#N/A	#N/A	#N/A	#N/A	#N/A	#N/A	#N/A	#N/A	#N/A
Xlr3b	425.804	#N/A	#N/A	#N/A	#N/A	#N/A	#N/A	#N/A	#N/A	#N/A	Xlr3b	671.269	#N/A	#N/A	#N/A	#N/A	#N/A	#N/A	#N/A	#N/A	#N/A
Xlr4b	111.838	#N/A	#N/A	#N/A	#N/A	#N/A	#N/A	#N/A	#N/A	#N/A	Xlr4b	150.629	#N/A	#N/A	#N/A	#N/A	#N/A	#N/A	#N/A	#N/A	#N/A
F8a	132.795	#N/A	#N/A	#N/A	#N/A	#N/A	#N/A	#N/A	#N/A	#N/A	F8a	154.562	#N/A	#N/A	#N/A	#N/A	#N/A	#N/A	#N/A	#N/A	#N/A
Xlr4c	9.66294	#N/A	#N/A	#N/A	#N/A	#N/A	#N/A	#N/A	#N/A	#N/A	Xlr4c	3.64038	#N/A	#N/A	#N/A	#N/A	#N/A	#N/A	#N/A	#N/A	#N/A
Lancl3	221.397	0	221.397	0	0	0	0	0	0	0	Lancl3	219.182	1.20542	220.388	0.00546956	0.00682761	-0.00745574	0.021111	0	0	0
Gm14862	17.8909	#N/A	#N/A	#N/A	#N/A	#N/A	#N/A	#N/A	#N/A	#N/A	Gm14862	21.1805	#N/A	#N/A	#N/A	#N/A	#N/A	#N/A	#N/A	#N/A	#N/A
Xk	410.408	#N/A	#N/A	#N/A	#N/A	#N/A	#N/A	#N/A	#N/A	#N/A	Xk	411.67	#N/A	#N/A	#N/A	#N/A	#N/A	#N/A	#N/A	#N/A	#N/A
Cybb	36.5921	3.13264	39.7247	0.0788588	0.0966677	-0.0240612	0.217397	0	0	0	Cybb	38.274	2.47426	40.7483	0.0607207	0.0747659	-0.0313304	0.180862	0	0	0
Slc7a3	149.969	2.02	151.989	0.0132904	0.016558	-0.0100952	0.0432111	0	0	0	Slc7a3	152.187	2.1856	154.372	0.0141579	0.017635	-0.00964325	0.0449133	0	0	0
Snx12	2900.06	97.8988	2997.96	0.0326551	0.0404884	0.0312189	0.0497578	0	0	0	Snx12	2773.97	78.3194	2852.29	0.0274584	0.034089	0.0253401	0.042838	0	0	0
Foxo4	150.552	1.21078	151.763	0.00797811	0.00995279	-0.0107961	0.0307017	0	0	0	Foxo4	129.043	1.69038	130.734	0.01293	0.0161104	-0.0122433	0.0444641	0	0	0
Il2rg	22.2033	#N/A	#N/A	#N/A	#N/A	#N/A	#N/A	#N/A	#N/A	#N/A	Il2rg	28.9439	#N/A	#N/A	#N/A	#N/A	#N/A	#N/A	#N/A	#N/A	#N/A
Med12	57.2287	0.800206	58.0289	0.0137898	0.017178	-0.0267436	0.0610996	0	0	0	Med12	51.6436	1.97498	53.6186	0.0368338	0.0456222	-0.0277562	0.119	0	0	0
Nlgn3	654.153	27.7069	681.86	0.0406343	0.0502821	0.0287328	0.0718315	Nlgn3	0	Nlgn3	Nlgn3	688.116	11.4257	699.541	0.0163331	0.0203334	0.00659252	0.0340743	0	0	0
Gjb1	79.2804	#N/A	#N/A	#N/A	#N/A	#N/A	#N/A	#N/A	#N/A	#N/A	Gjb1	89.2948	#N/A	#N/A	#N/A	#N/A	#N/A	#N/A	#N/A	#N/A	#N/A
Zmym3	704.579	8.55814	713.137	0.0120007	0.014956	0.00325222	0.0266598	0	0	0	Zmym3	759.747	3.72961	763.476	0.00488503	0.00609884	-0.00115678	0.0133545	0	0	0
Nono	3144.34	#N/A	#N/A	#N/A	#N/A	#N/A	#N/A	#N/A	#N/A	#N/A	Nono	3715.57	#N/A	#N/A	#N/A	#N/A	#N/A	#N/A	#N/A	#N/A	#N/A
Itgb1bp2	129.646	#N/A	#N/A	#N/A	#N/A	#N/A	#N/A	#N/A	#N/A	#N/A	Itgb1bp2	106.744	#N/A	#N/A	#N/A	#N/A	#N/A	#N/A	#N/A	#N/A	#N/A
Slc35a2	1778.01	71.1836	1849.2	0.0384943	0.0476593	0.0349021	0.0604165	0	0	0	Slc35a2	1986.66	18.9933	2005.65	0.00946991	0.0118094	0.0055981	0.0180208	0	0	0
Pqbp1	316.927	8.83572	325.763	0.0271232	0.0336756	0.00793933	0.0594119	0	0	0	Pqbp1	358.894	0.7725	359.667	0.00214782	0.00268334	-0.00434061	0.00970728	0	0	0
Pcsk1n	14336.7	106.287	14442.9	0.0073591	0.00918199	0.0071383	0.0112257	0	0	0	Pcsk1n	15433	34.5009	15467.5	0.00223054	0.00278662	0.00169518	0.00387807	0	0	0
Eras	0.941268	1.14683	2.08809	0.549222	0.603644	-0.267993	1.47528	0	0	0	Eras	1.22777	1.61385	2.84162	0.567934	0.621653	-0.119168	1.36247	0	0	0
Hdac6	1202.25	8.68896	1210.94	0.00717538	0.00895316	0.00198287	0.0159235	0	0	0	Hdac6	1199.14	6.16674	1205.31	0.00511631	0.00638722	0.000478512	0.0122959	0	0	0
Gata1	3.09359	1.74982	4.84341	0.361278	0.414188	-0.162153	0.990529	0	0	0	Gata1	6.06661	1.57195	7.63856	0.205792	0.244653	-0.155863	0.645169	0	0	0
Glod5	55.3364	2.13634	57.4727	0.0371714	0.0460365	-0.0251444	0.117217	0	0	0	Glod5	33.5724	1.72771	35.3001	0.0489435	0.0604398	-0.0428394	0.163719	0	0	0
Timm17b	365.04	9.60301	374.643	0.0256324	0.0318365	0.00848015	0.0551929	0	0	0	Timm17b	372.37	2.06986	374.44	0.00552788	0.00690032	-0.00411551	0.0179161	0	0	0
Tesl1	0.955384	#N/A	#N/A	#N/A	#N/A	#N/A	#N/A	#N/A	#N/A	#N/A	Tesl1	0.886384	#N/A	#N/A	#N/A	#N/A	#N/A	#N/A	#N/A	#N/A	#N/A
Nxt2	144.009	9.99363	154.003	0.0648926	0.0798208	0.0235857	0.136056	Nxt2	0	0	Nxt2	165.834	12.8022	178.636	0.0716667	0.0880066	0.033425	0.142588	Nxt2	0	0
Kcne1l	60.7096	0	60.7096	0	0	0	0	0	0	0	Kcne1l	97.0594	1.30036	98.3597	0.0132204	0.0164711	-0.0165752	0.0495174	0	0	0
Acsl4	2198.86	118.825	2317.68	0.0512687	0.0632749	0.0502531	0.0762967	Acsl4	0	0	Acsl4	1899.75	467.776	2367.53	0.19758	0.23535	0.2129	0.2578	Acsl4	Acsl4	0
Kir3dl2	56.4698	#N/A	#N/A	#N/A	#N/A	#N/A	#N/A	#N/A	#N/A	#N/A	Kir3dl2	77.7347	#N/A	#N/A	#N/A	#N/A	#N/A	#N/A	#N/A	#N/A	#N/A
Kir3dl1	25.2113	#N/A	#N/A	#N/A	#N/A	#N/A	#N/A	#N/A	#N/A	#N/A	Kir3dl1	41.2853	#N/A	#N/A	#N/A	#N/A	#N/A	#N/A	#N/A	#N/A	#N/A
Tceal3	2077.45	4.72364	2082.17	0.00226861	0.00283415	-0.000165797	0.0058341	0	0	0	Tceal3	2299.66	2.0742	2301.73	0.000901147	0.00112618	-0.000673971	0.00292633	0	0	0
Tmsb15b2	30.4971	#N/A	#N/A	#N/A	#N/A	#N/A	#N/A	#N/A	#N/A	#N/A	Tmsb15b2	23.9599	#N/A	#N/A	#N/A	#N/A	#N/A	#N/A	#N/A	#N/A	#N/A
Gm6592	21.6279	#N/A	#N/A	#N/A	#N/A	#N/A	#N/A	#N/A	#N/A	#N/A	Gm6592	34.9899	#N/A	#N/A	#N/A	#N/A	#N/A	#N/A	#N/A	#N/A	#N/A
Ssx9	2.19461	#N/A	#N/A	#N/A	#N/A	#N/A	#N/A	#N/A	#N/A	#N/A	Ssx9	3.86759	#N/A	#N/A	#N/A	#N/A	#N/A	#N/A	#N/A	#N/A	#N/A
Ssxb5	23.0392	#N/A	#N/A	#N/A	#N/A	#N/A	#N/A	#N/A	#N/A	#N/A	Ssxb5	21.5762	#N/A	#N/A	#N/A	#N/A	#N/A	#N/A	#N/A	#N/A	#N/A
Mospd2	1859.05	11.2058	1870.25	0.00599157	0.00747826	0.0023485	0.012608	0	0	0	Mospd2	1871.79	9.74548	1881.53	0.00517955	0.00646606	0.00170797	0.0112242	0	0	0
Fancb	224.998	#N/A	#N/A	#N/A	#N/A	#N/A	#N/A	#N/A	#N/A	#N/A	Fancb	159.778	#N/A	#N/A	#N/A	#N/A	#N/A	#N/A	#N/A	#N/A	#N/A
Ammecr1	2039.48	22.9969	2062.48	0.0111501	0.0138989	0.00726095	0.0205368	0	0	0	Ammecr1	1890.94	29.0508	1919.99	0.0151307	0.0188421	0.0108519	0.0268324	0	0	0
Rtl9	3.23683	#N/A	#N/A	#N/A	#N/A	#N/A	#N/A	#N/A	#N/A	#N/A	Rtl9	1.79886	#N/A	#N/A	#N/A	#N/A	#N/A	#N/A	#N/A	#N/A	#N/A
Araf	7769.15	37.4859	7806.64	0.0048018	0.00599505	0.00374529	0.00824481	0	0	0	Araf	8013.86	38.57	8052.43	0.00478986	0.00598016	0.00376774	0.00819258	0	0	0
Syn1	7351.61	40.0742	7391.68	0.00542153	0.00676774	0.00431216	0.00922331	0	0	0	Syn1	7783.02	44.1595	7827.18	0.00564181	0.00704233	0.00460845	0.0094762	0	0	0
Timp1	29.9132	#N/A	#N/A	#N/A	#N/A	#N/A	#N/A	#N/A	#N/A	#N/A	Timp1	42.8566	#N/A	#N/A	#N/A	#N/A	#N/A	#N/A	#N/A	#N/A	#N/A
Cfp	315.906	0.415706	316.322	0.00131419	0.0016422	-0.00422011	0.0075045	0	0	0	Cfp	363.721	2.0876	365.808	0.00570682	0.00712336	-0.0041991	0.0184458	0	0	0
Elk1	680.99	0	680.99	0	0	0	0	0	0	0	Elk1	738.251	0.947148	739.198	0.00128132	0.00160113	-0.00218558	0.00538785	0	0	0
Uxt	121.474	#N/A	#N/A	#N/A	#N/A	#N/A	#N/A	#N/A	#N/A	#N/A	Uxt	109.15	#N/A	#N/A	#N/A	#N/A	#N/A	#N/A	#N/A	#N/A	#N/A
A230072C01Rik	1616.67	#N/A	#N/A	#N/A	#N/A	#N/A	#N/A	#N/A	#N/A	#N/A	A230072C01Rik	1726.63	#N/A	#N/A	#N/A	#N/A	#N/A	#N/A	#N/A	#N/A	#N/A
Zfp182	3561.04	17.2659	3578.3	0.00482515	0.00602418	0.00269317	0.00935518	0	0	0	Zfp182	3717.04	25.9868	3743.03	0.00694272	0.00866337	0.00476287	0.0125639	0	0	0
Spaca5	2.94261	#N/A	#N/A	#N/A	#N/A	#N/A	#N/A	#N/A	#N/A	#N/A	Spaca5	0.301117	#N/A	#N/A	#N/A	#N/A	#N/A	#N/A	#N/A	#N/A	#N/A
Zfp300	120.236	#N/A	#N/A	#N/A	#N/A	#N/A	#N/A	#N/A	#N/A	#N/A	Zfp300	101.447	#N/A	#N/A	#N/A	#N/A	#N/A	#N/A	#N/A	#N/A	#N/A
Gm6938	198.204	24.7399	222.943	0.110969	0.134967	0.076041	0.193894	Gm6938	0	0	Gm6938	152.214	29.9686	182.182	0.164498	0.1975	0.12155	0.27345	Gm6938	0	0
Agtr2	10.2767	#N/A	#N/A	#N/A	#N/A	#N/A	#N/A	#N/A	#N/A	#N/A	Agtr2	11.6025	#N/A	#N/A	#N/A	#N/A	#N/A	#N/A	#N/A	#N/A	#N/A
Gpkow	2464.38	61.8491	2526.23	0.0244828	0.0304173	0.0216191	0.0392155	0	0	0	Gpkow	2984.37	19.613	3003.98	0.006529	0.00814795	0.00392442	0.0123715	0	0	0
Wdr45	546.259	6.08892	552.348	0.0110237	0.0137418	0.000986554	0.026497	0	0	0	Wdr45	543.321	6.80222	550.123	0.0123649	0.0154085	0.00188605	0.028931	0	0	0
Praf2	971.326	#N/A	#N/A	#N/A	#N/A	#N/A	#N/A	#N/A	#N/A	#N/A	Praf2	1056.43	#N/A	#N/A	#N/A	#N/A	#N/A	#N/A	#N/A	#N/A	#N/A
Ccdc120	188.629	1.35898	189.988	0.007153	0.00892529	-0.008645	0.0264956	0	0	0	Ccdc120	255.69	2.14133	257.831	0.00830517	0.01036	-0.00587784	0.0265978	0	0	0
Tfe3	1060.76	25.8811	1086.64	0.0238174	0.0295956	0.0163576	0.0428336	0	0	0	Tfe3	1119.87	9.91863	1129.79	0.00877916	0.0109499	0.00297745	0.0189224	0	0	0
Gripap1	4318.13	44.1869	4362.32	0.0101292	0.0126295	0.0082759	0.0169832	0	0	0	Gripap1	4185.32	18.6284	4203.95	0.00443117	0.00553283	0.00258694	0.00847873	0	0	0
Kcnd1	234.262	9.12373	243.385	0.0374868	0.0464234	0.0116957	0.0811511	0	0	0	Kcnd1	241.141	2.97356	244.114	0.012181	0.01518	-0.0049709	0.035331	0	0	0
Otud5	1739.07	66.691	1805.76	0.0369324	0.0457431	0.0330829	0.0584034	0	0	0	Otud5	1834.52	27.3035	1861.82	0.0146649	0.0182642	0.0102731	0.0262553	0	0	0
Pim2	427.916	11.5331	439.449	0.0262445	0.0325917	0.0107804	0.054403	0	0	0	Pim2	532.533	17.3875	549.92	0.0316183	0.0392129	0.0178994	0.0605265	0	0	0
Asmt	6.072	#N/A	#N/A	#N/A	#N/A	#N/A	#N/A	#N/A	#N/A	#N/A	Asmt	4.50219	#N/A	#N/A	#N/A	#N/A	#N/A	#N/A	#N/A	#N/A	#N/A
Atp11c	3949.76	14.9473	3964.71	0.00377008	0.00470817	0.00190872	0.00750762	0	0	0	Atp11c	3919.34	17.2587	3936.6	0.00438416	0.0054742	0.002446	0.00850241	0	0	0
Gm32261	926.297	#N/A	#N/A	#N/A	#N/A	#N/A	#N/A	#N/A	#N/A	#N/A	Gm32261	780.742	#N/A	#N/A	#N/A	#N/A	#N/A	#N/A	#N/A	#N/A	#N/A
Xlr5c	0.581754	#N/A	#N/A	#N/A	#N/A	#N/A	#N/A	#N/A	#N/A	#N/A	Xlr5c	1.37301	#N/A	#N/A	#N/A	#N/A	#N/A	#N/A	#N/A	#N/A	#N/A
Zfp275	38.5591	#N/A	#N/A	#N/A	#N/A	#N/A	#N/A	#N/A	#N/A	#N/A	Zfp275	43.0783	#N/A	#N/A	#N/A	#N/A	#N/A	#N/A	#N/A	#N/A	#N/A
Zfp92	92.0623	#N/A	#N/A	#N/A	#N/A	#N/A	#N/A	#N/A	#N/A	#N/A	Zfp92	102.953	#N/A	#N/A	#N/A	#N/A	#N/A	#N/A	#N/A	#N/A	#N/A
Haus7	113.302	4.04253	117.345	0.03445	0.0426948	-0.00536234	0.090752	0	0	0	Haus7	117.873	0	117.873	0	0	0	0	0	0	0
Bgn	108.055	0.484674	108.54	0.0044654	0.00557553	-0.0128284	0.0239795	0	0	0	Bgn	158.25	1.71374	159.964	0.0107133	0.0133559	-0.0100154	0.0367271	0	0	0
Atp2b3	3869.63	29.2331	3898.87	0.00749785	0.00935478	0.00538484	0.0133247	0	0	0	Atp2b3	4098.47	25.4362	4123.91	0.00616798	0.00769811	0.00419352	0.0112027	0	0	0
Dusp9	11.9264	0.269289	12.1957	0.0220807	0.0274493	-0.0930253	0.147924	0	0	0	Dusp9	12.7332	0.911022	13.6442	0.0667701	0.0820922	-0.109269	0.273454	0	0	0
Pnck	1810.73	1.1508	1811.88	0.000635139	0.000793797	-0.000909908	0.0024975	0	0	0	Pnck	2153.08	1.37287	2154.46	0.000637222	0.0007964	-0.000768552	0.00236135	0	0	0
Slc6a8	59.1391	4.9101	64.0492	0.0766614	0.0940247	0.000117398	0.187932	Slc6a8	0	Slc6a8	Slc6a8	51.5044	2.46848	53.9728	0.0457356	0.0565232	-0.0244178	0.137464	0	0	0
Bcap31	998.365	2.24744	1000.61	0.00224607	0.00280601	-0.00150004	0.00711206	0	0	0	Bcap31	1160.97	5.99353	1166.97	0.00513599	0.00641176	0.000395313	0.0124282	0	0	0
Abcd1	327.619	#N/A	#N/A	#N/A	#N/A	#N/A	#N/A	#N/A	#N/A	#N/A	Abcd1	278.617	#N/A	#N/A	#N/A	#N/A	#N/A	#N/A	#N/A	#N/A	#N/A
Plxnb3	1484.5	126.712	1611.21	0.0786442	0.0964097	0.0774755	0.115344	Plxnb3	0	Plxnb3	Plxnb3	1695.37	16.3365	1711.71	0.00954397	0.0119016	0.00515217	0.018651	0	0	0
Srpk3	195.385	43.2623	238.647	0.181281	0.216777	0.148094	0.28546	Srpk3	0	Srpk3	Srpk3	143.47	0.306885	143.777	0.00213446	0.00266665	-0.00840816	0.0137415	0	0	0
Idh3g	1760.54	13.323	1773.86	0.00751076	0.00937085	0.00348021	0.0152615	0	0	0	Idh3g	2091.15	9.91233	2101.06	0.00471777	0.00589027	0.00159151	0.010189	0	0	0
Ssr4	69.0449	0.811936	69.8569	0.0116229	0.0144865	-0.0223252	0.0512981	0	0	0	Ssr4	83.8989	1.07764	84.9765	0.0126817	0.015802	-0.0190337	0.0506377	0	0	0
Pdzd4	7202.53	169.149	7371.68	0.0229457	0.0285186	0.0235266	0.0335106	0	0	0	Pdzd4	8443.89	86.637	8530.53	0.0101561	0.012663	0.0095456	0.0157804	0	0	0
L1cam	1274.64	17.2093	1291.85	0.0133214	0.0165965	0.00744389	0.0257492	0	0	0	L1cam	1494.1	14.6228	1508.72	0.00969214	0.0120859	0.00484201	0.0193298	0	0	0
Arhgap4	647.554	16.3246	663.879	0.0245898	0.0305494	0.0133507	0.0477482	0	0	0	Arhgap4	636.456	12.2234	648.68	0.0188435	0.023444	0.00814627	0.0387417	0	0	0
Avpr2	2.53759	#N/A	#N/A	#N/A	#N/A	#N/A	#N/A	#N/A	#N/A	#N/A	Avpr2	0	#N/A	#N/A	#N/A	#N/A	#N/A	#N/A	#N/A	#N/A	#N/A
Naa10	132.01	39.7277	171.738	0.231328	0.273351	0.185779	0.360924	Naa10	0	0	Naa10	162.378	46.144	208.522	0.221291	0.262113	0.18369	0.340535	Naa10	0	0
Renbp	246.538	1.70434	248.243	0.00686562	0.00856733	-0.00649505	0.0236297	0	0	0	Renbp	246.527	0.847267	247.374	0.00342505	0.00427765	-0.00640729	0.0149626	0	0	0
Hcfc1	343.543	4.46034	348.003	0.0128169	0.01597	-0.00133382	0.0332738	0	0	0	Hcfc1	392.952	1.39743	394.349	0.00354363	0.00442562	-0.00418156	0.0130328	0	0	0
Irak1	2436.96	57.9119	2494.87	0.0232124	0.028848	0.0202192	0.0374769	0	0	0	Irak1	2263.43	48.7546	2312.19	0.0210859	0.0262192	0.0176625	0.0347758	0	0	0
Mecp2	5617.96	55.833	5673.8	0.0098405	0.0122704	0.00850696	0.0160339	0	0	0	Mecp2	5487.17	86.3991	5573.57	0.0155016	0.0193021	0.0145567	0.0240476	0	0	0
Opn1mw	14.6791	#N/A	#N/A	#N/A	#N/A	#N/A	#N/A	#N/A	#N/A	#N/A	Opn1mw	16.7745	#N/A	#N/A	#N/A	#N/A	#N/A	#N/A	#N/A	#N/A	#N/A
Tex28	3.48083	#N/A	#N/A	#N/A	#N/A	#N/A	#N/A	#N/A	#N/A	#N/A	Tex28	2.93787	#N/A	#N/A	#N/A	#N/A	#N/A	#N/A	#N/A	#N/A	#N/A
Tktl1	20.2214	2.49026	22.7117	0.109647	0.133402	-0.0503124	0.317116	0	0	0	Tktl1	23.3544	2.92645	26.2809	0.111353	0.135421	-0.0364501	0.307292	0	0	0
Flna	207.28	1.51035	208.79	0.00723382	0.00902596	-0.00782794	0.0258799	0	0	0	Flna	322.72	1.11344	323.834	0.0034383	0.00429418	-0.0050625	0.0136509	0	0	0
Emd	516.079	4.3956	520.475	0.00844537	0.0105345	-0.000989017	0.022058	0	0	0	Emd	665.754	7.14712	672.901	0.0106214	0.0132415	0.00189466	0.0245884	0	0	0
Rpl10	7262.95	3.36173	7266.32	0.000462645	0.00057824	-0.000147947	0.00130443	0	0	0	Rpl10	8178.7	4.56342	8183.26	0.000557652	0.000696968	-5.4255e-05	0.00144819	0	0	0
Dnase1l1	129.67	1.23697	130.907	0.00944919	0.0117837	-0.0125026	0.0360699	0	0	0	Dnase1l1	128.478	0.60138	129.08	0.00465898	0.00581695	-0.0114188	0.0230527	0	0	0
Atp6ap1	2006.34	12.4049	2018.75	0.00614483	0.00766926	0.00266959	0.0126689	0	0	0	Atp6ap1	2747.12	8.76412	2755.89	0.00318015	0.00397203	0.00088679	0.00705726	0	0	0
Gdi1	2196.67	2.13373	2198.8	0.000970403	0.00121271	-0.000698459	0.00312388	0	0	0	Gdi1	2342.4	3.02276	2345.42	0.00128879	0.00161047	-0.000521558	0.0037425	0	0	0
Fam50a	365.133	0.117123	365.25	0.000320666	0.000400801	-0.00229606	0.00309767	0	0	0	Fam50a	429.475	2.54771	432.023	0.00589716	0.0073606	-0.00322892	0.0179501	0	0	0
Plxna3	14.4471	#N/A	#N/A	#N/A	#N/A	#N/A	#N/A	#N/A	#N/A	#N/A	Plxna3	16.6224	#N/A	#N/A	#N/A	#N/A	#N/A	#N/A	#N/A	#N/A	#N/A
Lage3	1997.61	0.873686	1998.48	0.000437175	0.000546409	-0.00079966	0.00189248	0	0	0	Lage3	2482.57	2.49796	2485.07	0.00100519	0.00125617	-0.000573443	0.00308577	0	0	0
Ubl4a	7.20328	#N/A	#N/A	#N/A	#N/A	#N/A	#N/A	#N/A	#N/A	#N/A	Ubl4a	7.75416	#N/A	#N/A	#N/A	#N/A	#N/A	#N/A	#N/A	#N/A	#N/A
Slc10a3	61.9452	#N/A	#N/A	#N/A	#N/A	#N/A	#N/A	#N/A	#N/A	#N/A	Slc10a3	113.131	#N/A	#N/A	#N/A	#N/A	#N/A	#N/A	#N/A	#N/A	#N/A
Fam3a	456.919	10.5066	467.426	0.0224776	0.02794	0.00831181	0.0475682	0	0	0	Fam3a	489.645	16.6655	506.311	0.0329155	0.0408086	0.0181675	0.0634497	0	0	0
Tceal1	436.937	0.497491	437.434	0.00113729	0.00142121	-0.0032169	0.00605933	0	0	0	Tceal1	599.512	0.555522	600.068	0.000925766	0.00115694	-0.00241646	0.00473033	0	0	0
Morf4l2	2723.75	#N/A	#N/A	#N/A	#N/A	#N/A	#N/A	#N/A	#N/A	#N/A	Morf4l2	3100.35	#N/A	#N/A	#N/A	#N/A	#N/A	#N/A	#N/A	#N/A	#N/A
BC065397	1311.37	#N/A	#N/A	#N/A	#N/A	#N/A	#N/A	#N/A	#N/A	#N/A	BC065397	1808.33	#N/A	#N/A	#N/A	#N/A	#N/A	#N/A	#N/A	#N/A	#N/A
Glra4	61.0248	#N/A	#N/A	#N/A	#N/A	#N/A	#N/A	#N/A	#N/A	#N/A	Glra4	73.871	#N/A	#N/A	#N/A	#N/A	#N/A	#N/A	#N/A	#N/A	#N/A
Plp1	20084.3	1527.03	21611.3	0.0706588	0.0867903	0.0818591	0.0917216	Plp1	0	Plp1	Plp1	15469.2	642.543	16111.7	0.0398805	0.0493586	0.0449642	0.0537529	0	0	0
Slc25a53	1245.39	4.35413	1249.75	0.00348401	0.00435122	-0.000443073	0.00914551	0	0	0	Slc25a53	1027.96	3.93029	1031.89	0.00380883	0.0047565	-0.000758799	0.0102718	0	0	0
Fam199x	1018.69	1.228	1019.91	0.00120402	0.00150458	-0.00162061	0.00462976	0	0	0	Fam199x	889.397	3.19262	892.59	0.00357681	0.00446701	-0.0012806	0.0102146	0	0	0
Esx1	2.5736	#N/A	#N/A	#N/A	#N/A	#N/A	#N/A	#N/A	#N/A	#N/A	Esx1	2.25893	#N/A	#N/A	#N/A	#N/A	#N/A	#N/A	#N/A	#N/A	#N/A
Chrdl1	286.357	3.00119	289.358	0.0103719	0.0129313	-0.00417098	0.0300337	0	0	0	Chrdl1	206.836	0.807228	207.643	0.00388758	0.00485476	-0.00756594	0.0172755	0	0	0
Mid1	3403.49	#N/A	#N/A	#N/A	#N/A	#N/A	#N/A	#N/A	#N/A	#N/A	Mid1	3448.91	#N/A	#N/A	#N/A	#N/A	#N/A	#N/A	#N/A	#N/A	#N/A
Tbl1x	4047.26	44.1809	4091.45	0.0107983	0.0134616	0.00882238	0.0181008	0	0	0	Tbl1x	4480.49	35.0478	4515.54	0.00776161	0.00968323	0.00593073	0.0134357	0	0	0
Prkx	814.558	14.2733	828.831	0.017221	0.021434	0.00848039	0.0343876	0	0	0	Prkx	786.382	12.2701	798.652	0.0153635	0.0191309	0.00664923	0.0316125	0	0	0
Pbsn	1.73618	#N/A	#N/A	#N/A	#N/A	#N/A	#N/A	#N/A	#N/A	#N/A	Pbsn	1.01611	#N/A	#N/A	#N/A	#N/A	#N/A	#N/A	#N/A	#N/A	#N/A
Gabrq	8.94493	#N/A	#N/A	#N/A	#N/A	#N/A	#N/A	#N/A	#N/A	#N/A	Gabrq	12.5074	#N/A	#N/A	#N/A	#N/A	#N/A	#N/A	#N/A	#N/A	#N/A
Cetn2	910.676	#N/A	#N/A	#N/A	#N/A	#N/A	#N/A	#N/A	#N/A	#N/A	Cetn2	954.595	#N/A	#N/A	#N/A	#N/A	#N/A	#N/A	#N/A	#N/A	#N/A
Nsdhl	913.77	2.21731	915.987	0.00242068	0.00302402	-0.0016476	0.00769564	0	0	0	Nsdhl	1033.18	3.26386	1036.44	0.0031491	0.00393328	-0.00107313	0.00893969	0	0	0
Gm382	0.387189	#N/A	#N/A	#N/A	#N/A	#N/A	#N/A	#N/A	#N/A	#N/A	Gm382	0.842987	#N/A	#N/A	#N/A	#N/A	#N/A	#N/A	#N/A	#N/A	#N/A
Cdr1os	8577.86	#N/A	#N/A	#N/A	#N/A	#N/A	#N/A	#N/A	#N/A	#N/A	Cdr1os	8181.52	#N/A	#N/A	#N/A	#N/A	#N/A	#N/A	#N/A	#N/A	#N/A
Pcdh11x	3562.08	91.069	3653.15	0.0249289	0.0309681	0.0235879	0.0383484	0	0	0	Pcdh11x	3386.91	85.794	3472.7	0.0247052	0.030692	0.0231552	0.0382288	0	0	0
Diaph2	8128.06	700.278	8828.34	0.0793217	0.0972241	0.0891048	0.105343	Diaph2	0	0	Diaph2	6410.53	1124.45	7534.98	0.149231	0.179829	0.168437	0.191222	Diaph2	Diaph2	0
Gm15127	0.995081	#N/A	#N/A	#N/A	#N/A	#N/A	#N/A	#N/A	#N/A	#N/A	Gm15127	0.219332	#N/A	#N/A	#N/A	#N/A	#N/A	#N/A	#N/A	#N/A	#N/A
Wnk3	1590.48	26.8379	1617.32	0.0165941	0.0206569	0.0115498	0.029764	0	0	0	Wnk3	1781.48	19.1505	1800.63	0.0106354	0.013259	0.00631802	0.0202	0	0	0
Gm14664	21.1742	#N/A	#N/A	#N/A	#N/A	#N/A	#N/A	#N/A	#N/A	#N/A	Gm14664	24.0336	#N/A	#N/A	#N/A	#N/A	#N/A	#N/A	#N/A	#N/A	#N/A
Ldoc1	34.3658	#N/A	#N/A	#N/A	#N/A	#N/A	#N/A	#N/A	#N/A	#N/A	Ldoc1	41.2628	#N/A	#N/A	#N/A	#N/A	#N/A	#N/A	#N/A	#N/A	#N/A
Nap1l2	101.696	#N/A	#N/A	#N/A	#N/A	#N/A	#N/A	#N/A	#N/A	#N/A	Nap1l2	147.304	#N/A	#N/A	#N/A	#N/A	#N/A	#N/A	#N/A	#N/A	#N/A
Chic1	5674.1	97.0312	5771.13	0.0168132	0.0209285	0.0160765	0.0257806	0	0	0	Chic1	5661.73	89.5381	5751.27	0.0155684	0.019385	0.0147036	0.0240665	0	0	0
Tsx	42.724	1.38686	44.1108	0.0314403	0.0389938	-0.0360588	0.114046	0	0	0	Tsx	43.243	0.767315	44.0103	0.0174349	0.021699	-0.0348541	0.0782522	0	0	0
Tsix	785.606	6836.48	7622.09	0.89693	0.915809	0.907619	0.923999	Tsix	0	0	Tsix	706.395	6506.87	7213.27	0.90207	0.920091	0.91187	0.928312	Tsix	0	0
Xist	4457.01	65692.6	70149.6	0.936464	0.948517	0.946369	0.950666	Xist	0	0	Xist	4044.2	64248.2	68292.4	0.940781	0.952057	0.949952	0.954162	Xist	0	0
Sts	19.7521	#N/A	#N/A	#N/A	#N/A	#N/A	#N/A	#N/A	#N/A	#N/A	Sts	22.9433	#N/A	#N/A	#N/A	#N/A	#N/A	#N/A	#N/A	#N/A	#N/A
																						FALSE
																						FALSE
																						FALSE
																						FALSE
																						#DIV/0!
																						FALSE
																						FALSE
																						FALSE
																						FALSE
																						#DIV/0!
																						FALSE
																						#DIV/0!
																						FALSE
																						FALSE
																						FALSE
																						FALSE
																						FALSE
																						FALSE
																						FALSE
																						FALSE
																						FALSE
																						FALSE
																						FALSE
																						#DIV/0!
																						FALSE
																						FALSE
																						FALSE
																						FALSE
																						FALSE
																						FALSE
																						FALSE
																						FALSE
																						FALSE
																						#DIV/0!
																						FALSE
																						#DIV/0!
																						FALSE
																						FALSE
																						FALSE
																						FALSE
																						FALSE
																						FALSE
																						FALSE
																						FALSE
																						FALSE
																						FALSE
																						FALSE
																						FALSE
																						FALSE
																						FALSE
																						FALSE
																						FALSE
																						FALSE
																						FALSE
																						FALSE
																						FALSE
																						FALSE
																						FALSE
																						FALSE
																						FALSE
																						FALSE
																						#DIV/0!
																						FALSE
																						FALSE
																						FALSE
																						FALSE
																						FALSE
																						FALSE
																						FALSE
																						FALSE
																						FALSE
																						FALSE
																						FALSE
																						FALSE
																						FALSE
																						FALSE
																						FALSE
																						FALSE
																						FALSE
																						FALSE
																						FALSE
																						FALSE
																						FALSE
																						FALSE
																						#DIV/0!
																						FALSE
																						FALSE
																						FALSE
																						#DIV/0!
																						#DIV/0!
																						FALSE
																						FALSE
																						FALSE
																						FALSE
																						#DIV/0!
																						FALSE
																						FALSE
																						#DIV/0!
																						FALSE
																						FALSE
																						#DIV/0!
																						FALSE
																						FALSE
																						FALSE
																						FALSE
																						FALSE
																						FALSE
																						FALSE
																						FALSE

## Sheet: All Summary
OLD ESCAPEE		escapee increase		escape new		Young escapee		young is higher than old, both escape		young escape only
Slc16a2		Gpm6b		Atrx		Slc16a2		Trmt2b		Ndufa1
Pbdc1		Otc		Atp7a		Pbdc1		Btk		Cul4b
Fgf16		Med14		Grpr		Fgf16		Gla		Stag2
Dock11		Ftx		Arx		Dock11		Armcx1		Rragb
Atrx				Porcn		Tmem29		Bex1		Tmem35a
Tmem29				Tlr7		Cox7b		Morc4		Armcx6
Cox7b				Asb12		Rpl39		Rbm41		Rps6ka3
Atp7a				1810030O07Rik		Upf3b		Tsc22d3		Tceal7
Rpl39				Gpr34		Ndufa1		Gemin8		Nup62cl
Upf3b				Pdzd11		Sh3bgrl		Shroom2		Mid2
Sh3bgrl				Nhsl2		Cul4b		Ubqln2		Pak3
Pcdh19				Gm15232		Stag2		Kantr		Asb11
Smarca1				Zcchc18		Pcdh19		Acsl4		Dcx
Nox1				Rp2		Smarca1		Diaph2		Glra2
Utp14a				Nlgn3		Nox1				Prps2
Trmt2b				Slc6a8		Utp14a				Tspyl2
Sat1				Plxnb3		Rragb				Gpr173
Taf7l				Srpk3		Trmt2b				Zfp185
Btk				Plp1		Tmem35a
Rpl36a						Sat1
Gla						Taf7l
Armcx1						Btk
Ppp1r3f						Rpl36a
Usp26						Gla
Bex1						Armcx1
Morc4						Armcx6
G6pdx						Ppp1r3f
Rbm41						Rps6ka3
Tsc22d3						Usp26
Gucy2f						Bex1
Grpr						Tceal7
Rbm3						Morc4
Gemin8						G6pdx
Arx						Rbm41
Porcn						Nup62cl
Eif2s3x						Tsc22d3
Gpm6b						Mid2
Tmsb4x						Gucy2f
Tlr7						Pak3
Msl3						Rbm3
Otc						Asb11
Asb12						Dcx
1810030O07Rik						Glra2
Med14						Gemin8
2010308F09Rik						Eif2s3x
Ddx3x						Gpm6b
Gpr34						Tmsb4x
Pdzd11						Prps2
Nhsl2						Msl3
Dmrtc1a						Otc
Vsig1						Med14
Shroom2						2010308F09Rik
Kdm5c						Ddx3x
Cdr1						Dmrtc1a
Gm15232						Vsig1
Jpx						Shroom2
Ftx						Kdm5c
Rab9b						Cdr1
Ubqln2						Jpx
Zcchc18						Ftx
Rp2						Rab9b
Kantr						Ubqln2
Nlgn3						Kantr
Nxt2						Tspyl2
Acsl4						Gpr173
Gm6938						Zfp185
Slc6a8						Nxt2
Plxnb3						Acsl4
Srpk3						Gm6938
Naa10						Naa10
Plp1						Diaph2
Diaph2						Tsix
Tsix						Xist
Xist
74		4		19		73		14		18			635
OLD ESCAPEE		Increased escape		Aged-induced escape		Baseline escapee		young is higher than old, both escape		Loss of escape			Non baseline

## Sheet: Escape_Calc_CA1
Gene name	Xa sum old	Xi sum old	Xa+Xi old	Pesc	Pesc adj	CI bottom	CI top	old escapees	escapee increase	age-ind escape	Gene name	Xa sum young	Xi sum young	Xa+Xi young	Pesc	Pesc adj	CI bottom	CI top	young escapees	young is higher than old, both escape	loss of escape	maintained
Gpr50	0	#N/A	#N/A	#N/A	#N/A	#N/A	#N/A	#N/A	#N/A	#N/A	Gpr50	0	#N/A	#N/A	#N/A	#N/A	#N/A	#N/A	#N/A	#N/A	#N/A	#N/A
Slc16a2	500.84	49.328	550.168	0.0896598	0.109618	0.0753205	0.143915	Slc16a2	0	0	Slc16a2	654.071	71.5034	725.574	0.0985474	0.120222	0.0891327	0.151312	Slc16a2	0	0	TRUE
Vma21	78.5245	#N/A	#N/A	#N/A	#N/A	#N/A	#N/A	#N/A	#N/A	#N/A	Vma21	116.343	#N/A	#N/A	#N/A	#N/A	#N/A	#N/A	#N/A	#N/A	#N/A	#N/A
Htr2c	424.302	4.47539	428.777	0.0104376	0.013013	-0.00108007	0.0271061	0	0	0	Htr2c	474.838	8.44418	483.283	0.0174726	0.0217457	0.00466171	0.0388297	0	0	0	FALSE
Rlim	146.57	6.282	152.852	0.0410985	0.0508507	0.00509374	0.0966077	Rlim	0	Rlim	Rlim	208.397	5.84532	214.242	0.0272837	0.0338736	0.0020483	0.0656989	0	0	0	FALSE
Gm1141	3.80335	0	3.80335	0	0	0	0	0	0	0	Gm1141	5.06441	0	5.06441	0	0	0	0	0	0	0	FALSE
Prrg3	17.8595	#N/A	#N/A	#N/A	#N/A	#N/A	#N/A	#N/A	#N/A	#N/A	Prrg3	14.3466	#N/A	#N/A	#N/A	#N/A	#N/A	#N/A	#N/A	#N/A	#N/A	#N/A
Nexmif	513.371	#N/A	#N/A	#N/A	#N/A	#N/A	#N/A	#N/A	#N/A	#N/A	Nexmif	815.125	#N/A	#N/A	#N/A	#N/A	#N/A	#N/A	#N/A	#N/A	#N/A	#N/A
Il13ra2	0	0	0	#DIV/0!	#DIV/0!	#DIV/0!	#DIV/0!	#DIV/0!	#DIV/0!	#DIV/0!	Il13ra2	0.5664	0	0.5664	0	0	0	0	0	#DIV/0!	#DIV/0!	#DIV/0!
Cnga2	0.259975	#N/A	#N/A	#N/A	#N/A	#N/A	#N/A	#N/A	#N/A	#N/A	Cnga2	0.898584	#N/A	#N/A	#N/A	#N/A	#N/A	#N/A	#N/A	#N/A	#N/A	#N/A
Abcb7	166.536	3.02413	169.56	0.0178351	0.022195	-0.0069369	0.0513268	0	0	0	Abcb7	262.413	4.49065	266.904	0.016825	0.0209432	-0.0016265	0.0435128	0	0	0	FALSE
Uprt	15.1956	0	15.1956	0	0	0	0	0	0	0	Uprt	25.9096	1.29069	27.2003	0.0474513	0.0586187	-0.0573634	0.174601	0	0	0	FALSE
Gabre	0	#N/A	#N/A	#N/A	#N/A	#N/A	#N/A	#N/A	#N/A	#N/A	Gabre	0	#N/A	#N/A	#N/A	#N/A	#N/A	#N/A	#N/A	#N/A	#N/A	#N/A
Zdhhc15	70.0299	0.32732	70.3572	0.00465226	0.00580856	-0.0175202	0.0291374	0	0	0	Zdhhc15	78.7351	0	78.7351	0	0	0	0	0	0	0	FALSE
1700121L16Rik	4.86404	#N/A	#N/A	#N/A	#N/A	#N/A	#N/A	#N/A	#N/A	#N/A	1700121L16Rik	2.08942	#N/A	#N/A	#N/A	#N/A	#N/A	#N/A	#N/A	#N/A	#N/A	#N/A
Magee2	4.91536	#N/A	#N/A	#N/A	#N/A	#N/A	#N/A	#N/A	#N/A	#N/A	Magee2	14.2606	#N/A	#N/A	#N/A	#N/A	#N/A	#N/A	#N/A	#N/A	#N/A	#N/A
Gabra3	342.089	3.09335	345.182	0.00896151	0.0111769	-0.00339357	0.0257473	0	0	0	Gabra3	367.041	5.69812	372.739	0.0152872	0.0190362	0.000810196	0.0372622	0	0	0	FALSE
Lrch2	235.667	1.62091	237.288	0.00683097	0.00852416	-0.00684345	0.0238918	0	0	0	Lrch2	283.972	0.348413	284.32	0.00122542	0.00153131	-0.00444003	0.00750266	0	0	0	FALSE
Pbdc1	109.82	22.7186	132.539	0.171411	0.205459	0.115089	0.29583	Pbdc1	0	0	Pbdc1	153.121	24.5448	177.666	0.138151	0.166924	0.0948834	0.238965	Pbdc1	0	0	TRUE
Magee1	55.3098	0	55.3098	0	0	0	0	0	0	0	Magee1	90.5737	0	90.5737	0	0	0	0	0	0	0	FALSE
Fgf16	2.79198	0	2.79198	0	0	0	0	0	0	0	Fgf16	2.81686	2.01823	4.83508	0.417413	0.472463	-0.112173	1.0571	0	0	0	FALSE
Dock11	15.837	1.62566	17.4626	0.0930936	0.11372	-0.0819057	0.309347	0	0	0	Dock11	22.0417	1.13758	23.1793	0.0490773	0.0606031	-0.0670111	0.188217	0	0	0	FALSE
Ott	0.470874	#N/A	#N/A	#N/A	#N/A	#N/A	#N/A	#N/A	#N/A	#N/A	Ott	0	#N/A	#N/A	#N/A	#N/A	#N/A	#N/A	#N/A	#N/A	#N/A	#N/A
Xlr5a	5.98121	#N/A	#N/A	#N/A	#N/A	#N/A	#N/A	#N/A	#N/A	#N/A	Xlr5a	9.3441	#N/A	#N/A	#N/A	#N/A	#N/A	#N/A	#N/A	#N/A	#N/A	#N/A
Gm15097	0.782495	#N/A	#N/A	#N/A	#N/A	#N/A	#N/A	#N/A	#N/A	#N/A	Gm15097	1.78857	#N/A	#N/A	#N/A	#N/A	#N/A	#N/A	#N/A	#N/A	#N/A	#N/A
Gm15091	2.21387	#N/A	#N/A	#N/A	#N/A	#N/A	#N/A	#N/A	#N/A	#N/A	Gm15091	8.37483	#N/A	#N/A	#N/A	#N/A	#N/A	#N/A	#N/A	#N/A	#N/A	#N/A
Atrx	900.356	48.5007	948.857	0.0511148	0.0630874	0.0427639	0.0834108	Atrx	0	0	Atrx	1229.59	65.6743	1295.26	0.0507036	0.0625862	0.0452559	0.0799164	Atrx	0	0	TRUE
Gm15104	1.52032	#N/A	#N/A	#N/A	#N/A	#N/A	#N/A	#N/A	#N/A	#N/A	Gm15104	1.21201	#N/A	#N/A	#N/A	#N/A	#N/A	#N/A	#N/A	#N/A	#N/A	#N/A
Tmem29	181.828	14.7008	196.529	0.0748025	0.0917867	0.0387535	0.14482	Tmem29	0	0	Tmem29	232.764	26.4402	259.205	0.102005	0.124336	0.0715615	0.17711	Tmem29	0	0	TRUE
Magt1	52.8252	0.624101	53.4493	0.0116765	0.0145531	-0.0276263	0.0567326	0	0	0	Magt1	77.9916	0.533996	78.5256	0.00680027	0.00848592	-0.0181686	0.0351404	0	0	0	FALSE
Cox7b	112.035	18.2913	130.326	0.14035	0.16949	0.0848638	0.254117	Cox7b	0	0	Cox7b	192.487	30.9412	223.428	0.138484	0.167313	0.103012	0.231613	Cox7b	0	0	TRUE
Apex2	903.102	#N/A	#N/A	#N/A	#N/A	#N/A	#N/A	#N/A	#N/A	#N/A	Apex2	1110.47	#N/A	#N/A	#N/A	#N/A	#N/A	#N/A	#N/A	#N/A	#N/A	#N/A
Alas2	63.0014	0	63.0014	0	0	0	0	0	0	0	Alas2	117.816	0	117.816	0	0	0	0	0	0	0	FALSE
Atp7a	92.0623	1.31936	93.3816	0.0141287	0.0175987	-0.0174387	0.0526362	0	0	0	Atp7a	164.623	2.84235	167.466	0.0169727	0.0211263	-0.00748843	0.0497409	0	0	0	FALSE
Tlr13	0.103231	#N/A	#N/A	#N/A	#N/A	#N/A	#N/A	#N/A	#N/A	#N/A	Tlr13	0.707336	#N/A	#N/A	#N/A	#N/A	#N/A	#N/A	#N/A	#N/A	#N/A	#N/A
Pgk1	193.726	#N/A	#N/A	#N/A	#N/A	#N/A	#N/A	#N/A	#N/A	#N/A	Pgk1	292.438	#N/A	#N/A	#N/A	#N/A	#N/A	#N/A	#N/A	#N/A	#N/A	#N/A
Taf9b	35.2215	0.80047	36.022	0.0222217	0.0276237	-0.0426919	0.0979393	0	0	0	Taf9b	65.7696	0.853032	66.6226	0.012804	0.0159539	-0.0235743	0.0554821	0	0	0	FALSE
Pfkfb1	18.7301	0	18.7301	0	0	0	0	0	0	0	Pfkfb1	15.9813	0	15.9813	0	0	0	0	0	0	0	FALSE
Rpl39	0	0.95934	0.95934	1	1	1	1	0	0	0	Rpl39	0	0.630931	0.630931	1	1	1	1	0	0	0	FALSE
Fnd3c2	0.329588	#N/A	#N/A	#N/A	#N/A	#N/A	#N/A	#N/A	#N/A	#N/A	Fnd3c2	0.463034	#N/A	#N/A	#N/A	#N/A	#N/A	#N/A	#N/A	#N/A	#N/A	#N/A
Upf3b	72.4072	6.76847	79.1757	0.0854867	0.104622	0.0160504	0.193194	Upf3b	0	0	Upf3b	100.768	9.04768	109.816	0.0823896	0.100909	0.0268951	0.174922	Upf3b	0	0	TRUE
Nkap	131.292	0	131.292	0	0	0	0	0	0	0	Nkap	196.934	1.01529	197.95	0.00512902	0.00640307	-0.00819512	0.0210013	0	0	0	FALSE
Akap14	9.85417	0.36827	10.2224	0.0360256	0.0446301	-0.121673	0.210933	0	0	0	Akap14	24.8463	0.305137	25.1515	0.012132	0.0151191	-0.0475351	0.0777734	0	0	0	FALSE
Ndufa1	0	0	0	#DIV/0!	#DIV/0!	#DIV/0!	#DIV/0!	#DIV/0!	#DIV/0!	#DIV/0!	Ndufa1	0.410595	0.466343	0.876938	0.531785	0.586728	-0.767305	1.94076	0	#DIV/0!	#DIV/0!	#DIV/0!
Fndc3c1	3.31924	#N/A	#N/A	#N/A	#N/A	#N/A	#N/A	#N/A	#N/A	#N/A	Fndc3c1	1.41887	#N/A	#N/A	#N/A	#N/A	#N/A	#N/A	#N/A	#N/A	#N/A	#N/A
Cysltr1	0.641391	#N/A	#N/A	#N/A	#N/A	#N/A	#N/A	#N/A	#N/A	#N/A	Cysltr1	0.291	#N/A	#N/A	#N/A	#N/A	#N/A	#N/A	#N/A	#N/A	#N/A	#N/A
Gm5127	1.31052	0	1.31052	0	0	0	0	0	0	0	Gm5127	1.52684	0	1.52684	0	0	0	0	0	0	0	FALSE
Rtl3	0.825889	#N/A	#N/A	#N/A	#N/A	#N/A	#N/A	#N/A	#N/A	#N/A	Rtl3	0.840668	#N/A	#N/A	#N/A	#N/A	#N/A	#N/A	#N/A	#N/A	#N/A	#N/A
Lpar4	0.318464	0	0.318464	0	0	0	0	0	0	0	Lpar4	2.37516	0.956521	3.33168	0.287099	0.33484	-0.330934	1.00061	0	0	0	FALSE
P2ry10	0	#N/A	#N/A	#N/A	#N/A	#N/A	#N/A	#N/A	#N/A	#N/A	P2ry10	0	#N/A	#N/A	#N/A	#N/A	#N/A	#N/A	#N/A	#N/A	#N/A	#N/A
P2ry10b	0.346437	#N/A	#N/A	#N/A	#N/A	#N/A	#N/A	#N/A	#N/A	#N/A	P2ry10b	0.788528	#N/A	#N/A	#N/A	#N/A	#N/A	#N/A	#N/A	#N/A	#N/A	#N/A
Tro	145.557	#N/A	#N/A	#N/A	#N/A	#N/A	#N/A	#N/A	#N/A	#N/A	Tro	210.734	#N/A	#N/A	#N/A	#N/A	#N/A	#N/A	#N/A	#N/A	#N/A	#N/A
Gpr174	1.06061	#N/A	#N/A	#N/A	#N/A	#N/A	#N/A	#N/A	#N/A	#N/A	Gpr174	0	#N/A	#N/A	#N/A	#N/A	#N/A	#N/A	#N/A	#N/A	#N/A	#N/A
Rhox2e	0	#N/A	#N/A	#N/A	#N/A	#N/A	#N/A	#N/A	#N/A	#N/A	Rhox2e	0	#N/A	#N/A	#N/A	#N/A	#N/A	#N/A	#N/A	#N/A	#N/A	#N/A
Itm2a	6.14766	0	6.14766	0	0	0	0	0	0	0	Itm2a	10.6624	0	10.6624	0	0	0	0	0	0	0	FALSE
Rhox3g	6.09477	#N/A	#N/A	#N/A	#N/A	#N/A	#N/A	#N/A	#N/A	#N/A	Rhox3g	5.77899	#N/A	#N/A	#N/A	#N/A	#N/A	#N/A	#N/A	#N/A	#N/A	#N/A
Tent5d	56.0442	#N/A	#N/A	#N/A	#N/A	#N/A	#N/A	#N/A	#N/A	#N/A	Tent5d	100.939	#N/A	#N/A	#N/A	#N/A	#N/A	#N/A	#N/A	#N/A	#N/A	#N/A
Maged2	5.92054	#N/A	#N/A	#N/A	#N/A	#N/A	#N/A	#N/A	#N/A	#N/A	Maged2	6.70931	#N/A	#N/A	#N/A	#N/A	#N/A	#N/A	#N/A	#N/A	#N/A	#N/A
Brwd3	344.584	3.12124	347.705	0.00897668	0.0111957	-0.00333385	0.0257253	0	0	0	Brwd3	459.361	4.94364	464.304	0.0106474	0.0132739	-0.000402534	0.0269504	0	0	0	FALSE
Gnl3l	344.788	0.355033	345.143	0.00102865	0.00128549	-0.0036808	0.00625177	0	0	0	Gnl3l	504.218	0.555248	504.773	0.00109999	0.00137462	-0.00287179	0.00562102	0	0	0	FALSE
Hmgn5	2.76253	0	2.76253	0	0	0	0	0	0	0	Hmgn5	4.16362	0.504012	4.66763	0.10798	0.131427	-0.271266	0.534121	0	0	0	FALSE
Sh3bgrl	222.48	13.6868	236.166	0.0579542	0.0714082	0.0282608	0.114556	Sh3bgrl	0	0	Sh3bgrl	262.512	25.1143	287.626	0.087316	0.106813	0.0599162	0.153711	Sh3bgrl	0	0	TRUE
Tmem255a	66.149	0.848128	66.9971	0.0126592	0.015774	-0.0234243	0.0549724	0	0	0	Tmem255a	72.683	0.493358	73.1763	0.00674204	0.00841337	-0.0190809	0.0359076	0	0	0	FALSE
Gm6377	0.566788	#N/A	#N/A	#N/A	#N/A	#N/A	#N/A	#N/A	#N/A	#N/A	Gm6377	0.302205	#N/A	#N/A	#N/A	#N/A	#N/A	#N/A	#N/A	#N/A	#N/A	#N/A
Fgd1	122.086	2.36133	124.448	0.0189745	0.0236061	-0.0114375	0.0586497	0	0	0	Fgd1	189.082	0.323028	189.405	0.00170549	0.00213096	-0.00649696	0.0107589	0	0	0	FALSE
Pou3f4	0	#N/A	#N/A	#N/A	#N/A	#N/A	#N/A	#N/A	#N/A	#N/A	Pou3f4	0.299252	#N/A	#N/A	#N/A	#N/A	#N/A	#N/A	#N/A	#N/A	#N/A	#N/A
Atp1b4	0.608226	#N/A	#N/A	#N/A	#N/A	#N/A	#N/A	#N/A	#N/A	#N/A	Atp1b4	0	#N/A	#N/A	#N/A	#N/A	#N/A	#N/A	#N/A	#N/A	#N/A	#N/A
Tsr2	78.7853	1.88201	80.6673	0.0233305	0.028994	-0.0191113	0.0770994	0	0	0	Tsr2	102.096	0.314893	102.411	0.00307479	0.00384053	-0.011898	0.019579	0	0	0	FALSE
Lamp2	166.389	1.3079	167.697	0.00779917	0.00972999	-0.00978857	0.0292486	0	0	0	Lamp2	237.262	2.42488	239.687	0.0101169	0.0126142	-0.00594797	0.0311763	0	0	0	FALSE
Fam120c	612.054	2.47234	614.526	0.00402316	0.0050239	-0.00232012	0.0123679	0	0	0	Fam120c	743.769	6.50937	750.278	0.00867595	0.0108215	0.00109519	0.0205477	0	0	0	FALSE
Cul4b	4.19789	0.276199	4.47409	0.0617331	0.0759935	-0.246596	0.398583	0	0	0	Cul4b	5.72138	0	5.72138	0	0	0	0	0	0	0	FALSE
Apool	5.0542	0	5.0542	0	0	0	0	0	0	0	Apool	13.3645	0	13.3645	0	0	0	0	0	0	0	FALSE
Mcts1	3.36878	#N/A	#N/A	#N/A	#N/A	#N/A	#N/A	#N/A	#N/A	#N/A	Mcts1	4.08365	#N/A	#N/A	#N/A	#N/A	#N/A	#N/A	#N/A	#N/A	#N/A	#N/A
Satl1	2.1711	#N/A	#N/A	#N/A	#N/A	#N/A	#N/A	#N/A	#N/A	#N/A	Satl1	0.789842	#N/A	#N/A	#N/A	#N/A	#N/A	#N/A	#N/A	#N/A	#N/A	#N/A
C1galt1c1	49.4966	0.363721	49.8603	0.0072948	0.0091019	-0.0255303	0.0437341	0	0	0	C1galt1c1	87.4955	2.0588	89.5543	0.0229894	0.0285726	-0.0167604	0.0739055	0	0	0	FALSE
6030498E09Rik	3.5005	#N/A	#N/A	#N/A	#N/A	#N/A	#N/A	#N/A	#N/A	#N/A	6030498E09Rik	5.95377	#N/A	#N/A	#N/A	#N/A	#N/A	#N/A	#N/A	#N/A	#N/A	#N/A
2010106E10Rik	0.210892	0.57528	0.786171	0.731749	0.773233	-0.442852	1.98932	0	0	0	2010106E10Rik	1.00375	0.554516	1.55827	0.355854	0.408478	-0.605494	1.42245	0	0	0	FALSE
Zfp711	33.2634	0	33.2634	0	0	0	0	0	0	0	Zfp711	41.6124	0.428527	42.0409	0.0101931	0.012709	-0.0317766	0.0571946	0	0	0	FALSE
Pof1b	0	#N/A	#N/A	#N/A	#N/A	#N/A	#N/A	#N/A	#N/A	#N/A	Pof1b	0	#N/A	#N/A	#N/A	#N/A	#N/A	#N/A	#N/A	#N/A	#N/A	#N/A
Gm14936	0	#N/A	#N/A	#N/A	#N/A	#N/A	#N/A	#N/A	#N/A	#N/A	Gm14936	1.19253	#N/A	#N/A	#N/A	#N/A	#N/A	#N/A	#N/A	#N/A	#N/A	#N/A
Chm	388.171	6.42608	394.597	0.0162852	0.0202739	0.00200464	0.0385432	0	0	0	Chm	466.496	2.40479	468.9	0.00512858	0.00640252	-0.00308205	0.0158871	0	0	0	FALSE
Phf8	198.983	2.09012	201.074	0.0103948	0.0129598	-0.00757858	0.0334983	0	0	0	Phf8	275.165	4.13088	279.296	0.0147903	0.0184198	-0.00229831	0.0391379	0	0	0	FALSE
Gria3	760.44	26.8324	787.272	0.0340828	0.0422435	0.0237839	0.0607031	0	0	0	Gria3	843.916	27.3036	871.22	0.0313395	0.0388699	0.0220078	0.0557319	0	0	0	FALSE
Dach2	13.0491	0.835765	13.8849	0.0601923	0.074125	-0.106911	0.255161	0	0	0	Dach2	10.067	0	10.067	0	0	0	0	0	0	0	FALSE
Thoc2	161.846	#N/A	#N/A	#N/A	#N/A	#N/A	#N/A	#N/A	#N/A	#N/A	Thoc2	222.34	#N/A	#N/A	#N/A	#N/A	#N/A	#N/A	#N/A	#N/A	#N/A	#N/A
Xiap	69.6431	0.499678	70.1428	0.00712373	0.00888884	-0.0199694	0.0377471	0	0	0	Xiap	112.41	0.425846	112.836	0.00377404	0.0047131	-0.0118897	0.0213159	0	0	0	FALSE
Klhl4	3.88751	0.669689	4.5572	0.146952	0.177181	-0.283382	0.637743	0	0	0	Klhl4	2.37919	0	2.37919	0	0	0	0	0	0	0	FALSE
Cpxcr1	0.322633	#N/A	#N/A	#N/A	#N/A	#N/A	#N/A	#N/A	#N/A	#N/A	Cpxcr1	0.45092	#N/A	#N/A	#N/A	#N/A	#N/A	#N/A	#N/A	#N/A	#N/A	#N/A
Pabpc5	1.23576	#N/A	#N/A	#N/A	#N/A	#N/A	#N/A	#N/A	#N/A	#N/A	Pabpc5	1.31998	#N/A	#N/A	#N/A	#N/A	#N/A	#N/A	#N/A	#N/A	#N/A	#N/A
Nap1l3	36.1801	0.541173	36.7213	0.0147373	0.018354	-0.0386836	0.0753917	0	0	0	Nap1l3	61.6421	0.306858	61.949	0.00495339	0.00618409	-0.0194638	0.0318319	0	0	0	FALSE
Stag2	52.6348	3.22242	55.8572	0.0576902	0.0710875	-0.0174488	0.159624	0	0	0	Stag2	69.96	2.91981	72.8798	0.0400634	0.0495826	-0.0158954	0.115061	0	0	0	FALSE
Tex13d	0	#N/A	#N/A	#N/A	#N/A	#N/A	#N/A	#N/A	#N/A	#N/A	Tex13d	0.889458	#N/A	#N/A	#N/A	#N/A	#N/A	#N/A	#N/A	#N/A	#N/A	#N/A
Sh2d1a	3.00438	#N/A	#N/A	#N/A	#N/A	#N/A	#N/A	#N/A	#N/A	#N/A	Sh2d1a	9.85059	#N/A	#N/A	#N/A	#N/A	#N/A	#N/A	#N/A	#N/A	#N/A	#N/A
Huwe1	580.356	6.34127	586.697	0.0108084	0.0134741	0.00121738	0.0257308	0	0	0	Huwe1	780.107	10.989	791.096	0.0138908	0.0173034	0.00536522	0.0292416	0	0	0	FALSE
Tenm1	756.441	18.4252	774.866	0.0237785	0.0295475	0.0138832	0.0452118	0	0	0	Tenm1	956.461	27.3966	983.857	0.0278461	0.0345669	0.01957	0.0495639	0	0	0	FALSE
Pcdh19	76.1597	12.4212	88.5809	0.140224	0.169344	0.066731	0.271957	Pcdh19	0	0	Pcdh19	96.4228	21.1161	117.539	0.179652	0.214912	0.117351	0.312473	Pcdh19	0	0	TRUE
Dcaf12l2	0.547132	#N/A	#N/A	#N/A	#N/A	#N/A	#N/A	#N/A	#N/A	#N/A	Dcaf12l2	1.73765	#N/A	#N/A	#N/A	#N/A	#N/A	#N/A	#N/A	#N/A	#N/A	#N/A
Dcaf12l1	1.75361	0	1.75361	0	0	0	0	0	0	0	Dcaf12l1	0.280717	0	0.280717	0	0	0	0	0	0	0	FALSE
4930515L19Rik	2.28555	#N/A	#N/A	#N/A	#N/A	#N/A	#N/A	#N/A	#N/A	#N/A	4930515L19Rik	5.78105	#N/A	#N/A	#N/A	#N/A	#N/A	#N/A	#N/A	#N/A	#N/A	#N/A
Tspan6	0.45086	0	0.45086	0	0	0	0	0	0	0	Tspan6	0	0.535149	0.535149	1	1	1	1	0	0	0	FALSE
Srpx2	1.50174	0	1.50174	0	0	0	0	0	0	0	Srpx2	1.84764	0	1.84764	0	0	0	0	0	0	0	FALSE
Smarca1	131.832	4.96265	136.795	0.036278	0.0449399	-0.000671502	0.0905514	0	0	0	Smarca1	177.745	8.67411	186.419	0.0465301	0.0574939	0.0135918	0.101396	Smarca1	0	Smarca1	FALSE
Sytl4	0	#N/A	#N/A	#N/A	#N/A	#N/A	#N/A	#N/A	#N/A	#N/A	Sytl4	0	#N/A	#N/A	#N/A	#N/A	#N/A	#N/A	#N/A	#N/A	#N/A	#N/A
Ocrl	705.007	12.3668	717.374	0.017239	0.0214563	0.00752564	0.035387	0	0	0	Ocrl	876.356	10.8009	887.157	0.0121748	0.0151723	0.00460451	0.02574	0	0	0	FALSE
Apln	2.32566	0	2.32566	0	0	0	0	0	0	0	Apln	2.7895	0.385352	3.17485	0.121376	0.147252	-0.36485	0.659355	0	0	0	FALSE
Cstf2	9.12587	0	9.12587	0	0	0	0	0	0	0	Cstf2	15.9362	0.391274	16.3275	0.0239641	0.0297767	-0.078539	0.138092	0	0	0	FALSE
Xpnpep2	0.654044	#N/A	#N/A	#N/A	#N/A	#N/A	#N/A	#N/A	#N/A	#N/A	Xpnpep2	2.47352	#N/A	#N/A	#N/A	#N/A	#N/A	#N/A	#N/A	#N/A	#N/A	#N/A
Sash3	0.538727	#N/A	#N/A	#N/A	#N/A	#N/A	#N/A	#N/A	#N/A	#N/A	Sash3	0.211514	#N/A	#N/A	#N/A	#N/A	#N/A	#N/A	#N/A	#N/A	#N/A	#N/A
3010001F23Rik	82.2005	#N/A	#N/A	#N/A	#N/A	#N/A	#N/A	#N/A	#N/A	#N/A	3010001F23Rik	125.594	#N/A	#N/A	#N/A	#N/A	#N/A	#N/A	#N/A	#N/A	#N/A	#N/A
Cldn34a	0	#N/A	#N/A	#N/A	#N/A	#N/A	#N/A	#N/A	#N/A	#N/A	Cldn34a	0	#N/A	#N/A	#N/A	#N/A	#N/A	#N/A	#N/A	#N/A	#N/A	#N/A
Zdhhc9	95.5014	0.514284	96.0156	0.00535625	0.00668636	-0.0147299	0.0281027	0	0	0	Zdhhc9	151.156	1.17027	152.326	0.00768266	0.00958492	-0.010743	0.0299128	0	0	0	FALSE
Nox1	9.5748	2.00385	11.5787	0.173064	0.207359	-0.0994359	0.514153	0	0	0	Nox1	10.3861	3.89303	14.2791	0.272638	0.319052	0.0014267	0.636676	Nox1	0	Nox1	FALSE
Arl13a	0.669939	#N/A	#N/A	#N/A	#N/A	#N/A	#N/A	#N/A	#N/A	#N/A	Arl13a	0.924073	#N/A	#N/A	#N/A	#N/A	#N/A	#N/A	#N/A	#N/A	#N/A	#N/A
Utp14a	153.376	8.01006	161.386	0.0496329	0.0612807	0.0126653	0.109896	Utp14a	0	0	Utp14a	243.008	15.3329	258.341	0.0593515	0.0731047	0.0314015	0.114808	Utp14a	0	0	TRUE
Foxr2	6.98446	0	6.98446	0	0	0	0	0	0	0	Foxr2	2.99989	0.365082	3.36497	0.108495	0.132037	-0.343173	0.607247	0	0	0	FALSE
Rragb	375.664	2.91593	378.58	0.00770229	0.00960936	-0.00330131	0.02252	0	0	0	Rragb	381.001	23.5987	404.6	0.0583261	0.0718598	0.0387989	0.104921	Rragb	0	Rragb	FALSE
Klf8	348.418	2.13876	350.557	0.00610103	0.00761468	-0.00434071	0.0195701	0	0	0	Klf8	486.688	4.05508	490.743	0.00826315	0.0103076	-0.00143268	0.022048	0	0	0	FALSE
Kctd12b	2.57181	#N/A	#N/A	#N/A	#N/A	#N/A	#N/A	#N/A	#N/A	#N/A	Kctd12b	5.20704	#N/A	#N/A	#N/A	#N/A	#N/A	#N/A	#N/A	#N/A	#N/A	#N/A
Nbdy	42.5819	#N/A	#N/A	#N/A	#N/A	#N/A	#N/A	#N/A	#N/A	#N/A	Nbdy	65.9896	#N/A	#N/A	#N/A	#N/A	#N/A	#N/A	#N/A	#N/A	#N/A	#N/A
Bcorl1	78.8488	0.196419	79.0452	0.00248489	0.00310418	-0.0130074	0.0192158	0	0	0	Bcorl1	123.187	2.1934	125.38	0.017494	0.0217723	-0.0117887	0.0553332	0	0	0	FALSE
Spin2c	13.0513	0	13.0513	0	0	0	0	0	0	0	Spin2c	19.0304	0	19.0304	0	0	0	0	0	0	0	FALSE
Trmt2b	4.39461	4.9158	9.31041	0.527989	0.583028	0.166935	0.999122	Trmt2b	0	0	Trmt2b	2.22303	5.88075	8.10379	0.72568	0.767804	0.385873	1.14974	Trmt2b	0	0	TRUE
Tmem35a	2.60203	1.2516	3.85363	0.324784	0.375492	-0.25971	1.01069	0	0	0	Tmem35a	1.39801	4.66488	6.06289	0.769415	0.806613	0.393582	1.21965	Tmem35a	0	Tmem35a	FALSE
Elf4	3.3413	0	3.3413	0	0	0	0	0	0	0	Elf4	3.66004	0	3.66004	0	0	0	0	0	0	0	FALSE
Magea2	0	#N/A	#N/A	#N/A	#N/A	#N/A	#N/A	#N/A	#N/A	#N/A	Magea2	0	#N/A	#N/A	#N/A	#N/A	#N/A	#N/A	#N/A	#N/A	#N/A	#N/A
Aifm1	187.03	0.0984859	187.129	0.0005263	0.000657789	-0.00416843	0.00548401	0	0	0	Aifm1	260.172	1.13615	261.308	0.00434795	0.00542903	-0.0062762	0.0171343	0	0	0	FALSE
Rab33a	35.7286	0	35.7286	0	0	0	0	0	0	0	Rab33a	58.3777	0	58.3777	0	0	0	0	0	0	0	FALSE
Sat1	10.923	0.602114	11.5251	0.0522435	0.0644624	-0.121805	0.25073	0	0	0	Sat1	22.2411	0.866578	23.1076	0.0375018	0.0464418	-0.0662851	0.159169	0	0	0	FALSE
Cenpi	1.205	0.25271	1.45771	0.173361	0.207699	-0.657476	1.07287	0	0	0	Cenpi	0.912322	0.421522	1.33384	0.31602	0.366101	-0.707975	1.44018	0	0	0	FALSE
Acot9	69.9819	0	69.9819	0	0	0	0	0	0	0	Acot9	99.1979	0	99.1979	0	0	0	0	0	0	0	FALSE
Prdx4	69.4351	0	69.4351	0	0	0	0	0	0	0	Prdx4	87.5031	0.363181	87.8662	0.00413334	0.00516134	-0.0145231	0.0248458	0	0	0	FALSE
Ptchd1	37.4691	0	37.4691	0	0	0	0	0	0	0	Ptchd1	34.9832	0.485021	35.4682	0.0136748	0.0170353	-0.0389149	0.0729854	0	0	0	FALSE
Gm15155	57.1915	#N/A	#N/A	#N/A	#N/A	#N/A	#N/A	#N/A	#N/A	#N/A	Gm15155	60.3469	#N/A	#N/A	#N/A	#N/A	#N/A	#N/A	#N/A	#N/A	#N/A	#N/A
Phex	22.7169	0.310903	23.0278	0.0135012	0.0168198	-0.0521848	0.0858243	0	0	0	Phex	26.0676	0	26.0676	0	0	0	0	0	0	0	FALSE
Drp2	190.406	0.805653	191.212	0.00421341	0.00526122	-0.00821034	0.0187328	0	0	0	Drp2	249.621	1.08159	250.702	0.00431423	0.00538697	-0.00651715	0.0172911	0	0	0	FALSE
Sms	195.134	1.92356	197.057	0.0097614	0.012172	-0.00794218	0.0322863	0	0	0	Sms	296.744	1.63244	298.377	0.00547106	0.00682949	-0.00544775	0.0191067	0	0	0	FALSE
Gm26618	183.276	#N/A	#N/A	#N/A	#N/A	#N/A	#N/A	#N/A	#N/A	#N/A	Gm26618	202.698	#N/A	#N/A	#N/A	#N/A	#N/A	#N/A	#N/A	#N/A	#N/A	#N/A
Nudt11	31.1222	#N/A	#N/A	#N/A	#N/A	#N/A	#N/A	#N/A	#N/A	#N/A	Nudt11	46.9214	#N/A	#N/A	#N/A	#N/A	#N/A	#N/A	#N/A	#N/A	#N/A	#N/A
Ezhip	1.4819	#N/A	#N/A	#N/A	#N/A	#N/A	#N/A	#N/A	#N/A	#N/A	Ezhip	4.30005	#N/A	#N/A	#N/A	#N/A	#N/A	#N/A	#N/A	#N/A	#N/A	#N/A
Nudt10	8.95524	0	8.95524	0	0	0	0	0	0	0	Nudt10	15.3304	0	15.3304	0	0	0	0	0	0	0	FALSE
Taf7l	38.9336	10.2404	49.1741	0.208249	0.247429	0.0889732	0.405885	Taf7l	0	0	Taf7l	55.4338	10.9563	66.3901	0.165029	0.198113	0.0721513	0.324075	Taf7l	0	0	TRUE
Bmp15	0.267924	#N/A	#N/A	#N/A	#N/A	#N/A	#N/A	#N/A	#N/A	#N/A	Bmp15	0.328104	#N/A	#N/A	#N/A	#N/A	#N/A	#N/A	#N/A	#N/A	#N/A	#N/A
Zfp280c	457.018	5.42317	462.441	0.0117273	0.0146163	0.000245817	0.0289867	0	0	0	Zfp280c	600.473	9.65721	610.13	0.0158281	0.0197072	0.00521757	0.0341967	0	0	0	FALSE
Timm8a1	0	#N/A	#N/A	#N/A	#N/A	#N/A	#N/A	#N/A	#N/A	#N/A	Timm8a1	2.01245	#N/A	#N/A	#N/A	#N/A	#N/A	#N/A	#N/A	#N/A	#N/A	#N/A
Mbtps2	339.918	0.795944	340.714	0.0023361	0.00291843	-0.00460684	0.0104437	0	0	0	Mbtps2	384.801	1.04929	385.85	0.00271942	0.00339697	-0.0042304	0.0110243	0	0	0	FALSE
Shroom4	289.715	0.122739	289.837	0.000423475	0.000529288	-0.00294953	0.0040081	0	0	0	Shroom4	339.017	2.91962	341.937	0.00853848	0.0106504	-0.00364389	0.0249446	0	0	0	FALSE
Smpx	0.957067	#N/A	#N/A	#N/A	#N/A	#N/A	#N/A	#N/A	#N/A	#N/A	Smpx	0	#N/A	#N/A	#N/A	#N/A	#N/A	#N/A	#N/A	#N/A	#N/A	#N/A
Gm15169	2.57429	#N/A	#N/A	#N/A	#N/A	#N/A	#N/A	#N/A	#N/A	#N/A	Gm15169	1.76669	#N/A	#N/A	#N/A	#N/A	#N/A	#N/A	#N/A	#N/A	#N/A	#N/A
Klhl34	0.690282	#N/A	#N/A	#N/A	#N/A	#N/A	#N/A	#N/A	#N/A	#N/A	Klhl34	1.67892	#N/A	#N/A	#N/A	#N/A	#N/A	#N/A	#N/A	#N/A	#N/A	#N/A
Btk	0.646742	0	0.646742	0	0	0	0	0	0	0	Btk	0.668008	0.46335	1.13136	0.409552	0.464392	-0.742986	1.67177	0	0	0	FALSE
Rpl36a	2.02609	0	2.02609	0	0	0	0	0	0	0	Rpl36a	1.0693	2.66788	3.73719	0.713875	0.757206	0.186081	1.32833	Rpl36a	0	Rpl36a	FALSE
Slc25a14	190.464	1.45902	191.923	0.00760212	0.00948462	-0.00853122	0.0275005	0	0	0	Slc25a14	231.715	0.287682	232.002	0.00124	0.00154952	-0.00510004	0.00819907	0	0	0	FALSE
Gpr119	1.68279	#N/A	#N/A	#N/A	#N/A	#N/A	#N/A	#N/A	#N/A	#N/A	Gpr119	1.07463	#N/A	#N/A	#N/A	#N/A	#N/A	#N/A	#N/A	#N/A	#N/A	#N/A
Gla	5.13644	2.6536	7.79003	0.34064	0.392384	-0.0580981	0.842867	0	0	0	Gla	1.61	15.1313	16.7413	0.903831	0.921556	0.752347	1.09076	Gla	0	Gla	FALSE
Rbmx2	11.636	0	11.636	0	0	0	0	0	0	0	Rbmx2	18.2523	0	18.2523	0	0	0	0	0	0	0	FALSE
Fsip2l	0	#N/A	#N/A	#N/A	#N/A	#N/A	#N/A	#N/A	#N/A	#N/A	Fsip2l	0	#N/A	#N/A	#N/A	#N/A	#N/A	#N/A	#N/A	#N/A	#N/A	#N/A
Hnrnph2	109.382	0	109.382	0	0	0	0	0	0	0	Hnrnph2	130.23	0.367873	130.598	0.00281683	0.00351856	-0.00982359	0.0168607	0	0	0	FALSE
B230119M05Rik	0	#N/A	#N/A	#N/A	#N/A	#N/A	#N/A	#N/A	#N/A	#N/A	B230119M05Rik	1.98842	#N/A	#N/A	#N/A	#N/A	#N/A	#N/A	#N/A	#N/A	#N/A	#N/A
Armcx4	1.77546	#N/A	#N/A	#N/A	#N/A	#N/A	#N/A	#N/A	#N/A	#N/A	Armcx4	1.34384	#N/A	#N/A	#N/A	#N/A	#N/A	#N/A	#N/A	#N/A	#N/A	#N/A
Cnksr2	3724.54	38.4287	3762.97	0.0102123	0.0127329	0.00802646	0.0174394	0	0	0	Cnksr2	4646.05	51.2283	4697.28	0.0109059	0.0135954	0.00924449	0.0179462	0	0	0	FALSE
Clcn5	73.6428	0.613968	74.2568	0.00826817	0.0103139	-0.0198765	0.0405043	0	0	0	Clcn5	102.018	1.50371	103.521	0.0145256	0.0180913	-0.01564	0.0518226	0	0	0	FALSE
Usp27x	1.0685	#N/A	#N/A	#N/A	#N/A	#N/A	#N/A	#N/A	#N/A	#N/A	Usp27x	1.69918	#N/A	#N/A	#N/A	#N/A	#N/A	#N/A	#N/A	#N/A	#N/A	#N/A
Gm14379	0.777018	#N/A	#N/A	#N/A	#N/A	#N/A	#N/A	#N/A	#N/A	#N/A	Gm14379	3.84915	#N/A	#N/A	#N/A	#N/A	#N/A	#N/A	#N/A	#N/A	#N/A	#N/A
Armcx1	135.234	27.4045	162.639	0.168499	0.20211	0.121027	0.283193	Armcx1	0	0	Armcx1	103.365	122.307	225.672	0.541969	0.596624	0.512534	0.680714	Armcx1	Armcx1	0	TRUE
Armcx6	8.06344	0	8.06344	0	0	0	0	0	0	0	Armcx6	10.5881	2.99224	13.5803	0.220336	0.261041	-0.0458518	0.567933	0	0	0	FALSE
Ppp1r3f	1.27802	0	1.27802	0	0	0	0	0	0	0	Ppp1r3f	1.90856	0.825811	2.73437	0.302011	0.351012	-0.392226	1.09425	0	0	0	FALSE
Flicr	0.821195	#N/A	#N/A	#N/A	#N/A	#N/A	#N/A	#N/A	#N/A	#N/A	Flicr	3.89333	#N/A	#N/A	#N/A	#N/A	#N/A	#N/A	#N/A	#N/A	#N/A	#N/A
Armcx3	123.779	0.367162	124.146	0.00295751	0.00369415	-0.0103264	0.0177147	0	0	0	Armcx3	173.084	2.98771	176.071	0.0169687	0.0211213	-0.00678212	0.0490247	0	0	0	FALSE
Rps6ka3	397.456	16.1977	413.653	0.0391577	0.0484726	0.0212821	0.0756632	0	0	0	Rps6ka3	475.083	40.4647	515.548	0.0784887	0.0962228	0.0627792	0.129666	Rps6ka3	0	Rps6ka3	FALSE
Armcx2	2.79464	0	2.79464	0	0	0	0	0	0	0	Armcx2	8.57431	0	8.57431	0	0	0	0	0	0	0	FALSE
Eif1ax	56.7161	0	56.7161	0	0	0	0	0	0	0	Eif1ax	101.442	0	101.442	0	0	0	0	0	0	0	FALSE
Map7d2	759.701	11.1262	770.827	0.0144341	0.0179778	0.00565447	0.0303011	0	0	0	Map7d2	987.709	11.6311	999.34	0.0116388	0.0145063	0.00476704	0.0242455	0	0	0	FALSE
Enox2	287.022	1.22336	288.245	0.00424418	0.0052996	-0.00571234	0.0163115	0	0	0	Enox2	326.662	3.08058	329.743	0.00934239	0.0116508	-0.00356599	0.0268675	0	0	0	FALSE
Bclaf3	102.503	#N/A	#N/A	#N/A	#N/A	#N/A	#N/A	#N/A	#N/A	#N/A	Bclaf3	162.982	#N/A	#N/A	#N/A	#N/A	#N/A	#N/A	#N/A	#N/A	#N/A	#N/A
Gm14696	0.350916	#N/A	#N/A	#N/A	#N/A	#N/A	#N/A	#N/A	#N/A	#N/A	Gm14696	0.935286	#N/A	#N/A	#N/A	#N/A	#N/A	#N/A	#N/A	#N/A	#N/A	#N/A
Arhgap36	5.99395	0	5.99395	0	0	0	0	0	0	0	Arhgap36	1.43131	0.44484	1.87615	0.237103	0.279794	-0.564107	1.12369	0	0	0	FALSE
Foxp3	1.566	#N/A	#N/A	#N/A	#N/A	#N/A	#N/A	#N/A	#N/A	#N/A	Foxp3	3.88291	#N/A	#N/A	#N/A	#N/A	#N/A	#N/A	#N/A	#N/A	#N/A	#N/A
Ccdc22	0.0807314	0.617535	0.698267	0.884383	0.905317	0.00311786	1.80752	0	#DIV/0!	#DIV/0!	Ccdc22	0	0	0	#DIV/0!	#DIV/0!	#DIV/0!	#DIV/0!	#DIV/0!	#DIV/0!	#DIV/0!	#DIV/0!
Igsf1	5.48552	0	5.48552	0	0	0	0	0	0	0	Igsf1	4.89394	0	4.89394	0	0	0	0	0	0	0	FALSE
Stk26	38.233	0.318109	38.5512	0.0082516	0.0102933	-0.0315657	0.0521522	0	0	0	Stk26	56.0868	0.343342	56.4301	0.00608438	0.00759393	-0.0221638	0.0373516	0	0	0	FALSE
Frmd7	9.87694	#N/A	#N/A	#N/A	#N/A	#N/A	#N/A	#N/A	#N/A	#N/A	Frmd7	12.2878	#N/A	#N/A	#N/A	#N/A	#N/A	#N/A	#N/A	#N/A	#N/A	#N/A
Rap2c	0.274565	0	0.274565	0	0	0	0	0	0	0	Rap2c	1.00371	0.794476	1.79818	0.441822	0.497343	-0.462774	1.45746	0	0	0	FALSE
Mbnl3	0.655845	0	0.655845	0	0	0	0	0	0	0	Mbnl3	1.28103	1.31683	2.59786	0.506891	0.562351	-0.230216	1.35492	0	0	0	FALSE
Hs6st2	269.08	4.63749	273.718	0.0169426	0.021089	-0.00127379	0.0434517	0	0	0	Hs6st2	376.393	7.34616	383.74	0.0191436	0.0238155	0.00377288	0.0438582	0	0	0	FALSE
Usp26	1.07352	0.785141	1.85866	0.422422	0.477592	-0.46584	1.42102	0	0	0	Usp26	1.68864	1.07548	2.76412	0.389085	0.443242	-0.326158	1.21264	0	0	0	FALSE
Sh3kbp1	209.506	3.64216	213.148	0.0170874	0.0212684	-0.00417852	0.0467154	0	0	0	Sh3kbp1	230.142	4.2117	234.354	0.0179715	0.0223639	-0.00250767	0.0472355	0	0	0	FALSE
Gpc4	358.54	6.79949	365.339	0.0186114	0.0231566	0.00289473	0.0434184	0	0	0	Gpc4	368.815	4.50852	373.324	0.0120767	0.0150504	-0.00117573	0.0312766	0	0	0	FALSE
Arxes2	41.3883	#N/A	#N/A	#N/A	#N/A	#N/A	#N/A	#N/A	#N/A	#N/A	Arxes2	80.8503	#N/A	#N/A	#N/A	#N/A	#N/A	#N/A	#N/A	#N/A	#N/A	#N/A
Arxes1	54.2942	#N/A	#N/A	#N/A	#N/A	#N/A	#N/A	#N/A	#N/A	#N/A	Arxes1	66.1959	#N/A	#N/A	#N/A	#N/A	#N/A	#N/A	#N/A	#N/A	#N/A	#N/A
Bex2	359.753	1.70938	361.462	0.00472907	0.00590436	-0.00447203	0.0162808	0	0	0	Bex2	565.807	3.89718	569.704	0.00684071	0.00853629	-0.0013886	0.0184612	0	0	0	FALSE
Gpc3	136.778	2.34656	139.125	0.0168666	0.0209947	-0.0103037	0.0522931	0	0	0	Gpc3	169.015	1.19738	170.212	0.00703463	0.00877785	-0.00963249	0.0271882	0	0	0	FALSE
A630012P03Rik	51.5493	#N/A	#N/A	#N/A	#N/A	#N/A	#N/A	#N/A	#N/A	#N/A	A630012P03Rik	82.6711	#N/A	#N/A	#N/A	#N/A	#N/A	#N/A	#N/A	#N/A	#N/A	#N/A
Map3k15	16.4917	0	16.4917	0	0	0	0	0	0	0	Map3k15	23.5722	0.726904	24.2991	0.0299148	0.037116	-0.0616368	0.135869	0	0	0	FALSE
Nxf3	1.15851	0.632602	1.79111	0.35319	0.405668	-0.53908	1.35042	0	0	0	Nxf3	2.15632	0	2.15632	0	0	0	0	0	0	0	FALSE
Ccdc160	29.0148	0.346542	29.3614	0.0118027	0.0147099	-0.0425007	0.0719205	0	0	0	Ccdc160	34.9169	0	34.9169	0	0	0	0	0	0	0	FALSE
5730412P04Rik	1.03364	#N/A	#N/A	#N/A	#N/A	#N/A	#N/A	#N/A	#N/A	#N/A	5730412P04Rik	4.06552	#N/A	#N/A	#N/A	#N/A	#N/A	#N/A	#N/A	#N/A	#N/A	#N/A
Bex4	38.7697	0	38.7697	0	0	0	0	0	0	0	Bex4	55.714	1.36438	57.0784	0.0239036	0.029702	-0.0281591	0.0875632	0	0	0	FALSE
Pdha1	19.8787	0.259975	20.1387	0.0129092	0.0160846	-0.0561002	0.0882694	0	0	0	Pdha1	29.4145	0	29.4145	0	0	0	0	0	0	0	FALSE
Tceal8	27.5678	1.2659	28.8337	0.0439035	0.0542836	-0.0543695	0.162937	0	0	0	Tceal8	48.8319	0	48.8319	0	0	0	0	0	0	0	FALSE
Tceal5	102.962	0	102.962	0	0	0	0	0	0	0	Tceal5	187.554	0	187.554	0	0	0	0	0	0	0	FALSE
Bex1	29.3354	2.35887	31.6943	0.0744258	0.0913329	-0.040433	0.223099	0	0	0	Bex1	51.5521	17.8062	69.3583	0.256728	0.301556	0.159657	0.443454	Bex1	0	Bex1	FALSE
Tceal7	4.57463	0	4.57463	0	0	0	0	0	0	0	Tceal7	7.85372	1.08665	8.94037	0.121544	0.14745	-0.157889	0.452789	0	0	0	FALSE
Tceal9	23.8314	#N/A	#N/A	#N/A	#N/A	#N/A	#N/A	#N/A	#N/A	#N/A	Tceal9	16.8167	#N/A	#N/A	#N/A	#N/A	#N/A	#N/A	#N/A	#N/A	#N/A	#N/A
Cacna1f	7.54801	0	7.54801	0	0	0	0	0	0	0	Cacna1f	13.712	0	13.712	0	0	0	0	0	0	0	FALSE
Bex3	51.6025	#N/A	#N/A	#N/A	#N/A	#N/A	#N/A	#N/A	#N/A	#N/A	Bex3	67.5103	#N/A	#N/A	#N/A	#N/A	#N/A	#N/A	#N/A	#N/A	#N/A	#N/A
Syp	280.359	0.531752	280.89	0.00189309	0.00236525	-0.00509809	0.00982858	0	0	0	Syp	423.17	1.3992	424.569	0.00329559	0.00411609	-0.00388501	0.0121172	0	0	0	FALSE
Plac1	0.63828	0.494945	1.13322	0.436758	0.492204	-0.717103	1.70151	0	0	0	Plac1	0.283172	0	0.283172	0	0	0	0	0	0	0	FALSE
Prickle3	5.05713	#N/A	#N/A	#N/A	#N/A	#N/A	#N/A	#N/A	#N/A	#N/A	Prickle3	6.64034	#N/A	#N/A	#N/A	#N/A	#N/A	#N/A	#N/A	#N/A	#N/A	#N/A
Plp2	1.41074	#N/A	#N/A	#N/A	#N/A	#N/A	#N/A	#N/A	#N/A	#N/A	Plp2	1.65357	#N/A	#N/A	#N/A	#N/A	#N/A	#N/A	#N/A	#N/A	#N/A	#N/A
Magix	0.590496	#N/A	#N/A	#N/A	#N/A	#N/A	#N/A	#N/A	#N/A	#N/A	Magix	0.343308	#N/A	#N/A	#N/A	#N/A	#N/A	#N/A	#N/A	#N/A	#N/A	#N/A
3830403N18Rik	0	#N/A	#N/A	#N/A	#N/A	#N/A	#N/A	#N/A	#N/A	#N/A	3830403N18Rik	0.287128	#N/A	#N/A	#N/A	#N/A	#N/A	#N/A	#N/A	#N/A	#N/A	#N/A
Zfp449	11.8955	0.598881	12.4943	0.0479322	0.0592058	-0.112724	0.231135	0	0	0	Zfp449	17.1227	0	17.1227	0	0	0	0	0	0	0	FALSE
Smim10l2a	36.5284	#N/A	#N/A	#N/A	#N/A	#N/A	#N/A	#N/A	#N/A	#N/A	Smim10l2a	44.7312	#N/A	#N/A	#N/A	#N/A	#N/A	#N/A	#N/A	#N/A	#N/A	#N/A
Il1rapl2	473.187	5.09634	478.283	0.0106555	0.013284	-0.000196178	0.0267641	0	0	0	Il1rapl2	1078.62	14.1502	1092.77	0.012949	0.016134	0.00631984	0.0259481	0	0	0	FALSE
Ints6l	475.936	#N/A	#N/A	#N/A	#N/A	#N/A	#N/A	#N/A	#N/A	#N/A	Ints6l	559.226	#N/A	#N/A	#N/A	#N/A	#N/A	#N/A	#N/A	#N/A	#N/A	#N/A
Mmgt1	9.48313	#N/A	#N/A	#N/A	#N/A	#N/A	#N/A	#N/A	#N/A	#N/A	Mmgt1	16.3238	#N/A	#N/A	#N/A	#N/A	#N/A	#N/A	#N/A	#N/A	#N/A	#N/A
Slc9a6	101.982	1.03302	103.015	0.0100279	0.0125035	-0.0156876	0.0406946	0	0	0	Slc9a6	110.265	0.34317	110.608	0.00310258	0.00387522	-0.0113369	0.0190873	0	0	0	FALSE
Tbc1d8b	50.4402	0.277584	50.7177	0.00547311	0.00683204	-0.022952	0.0366161	0	0	0	Tbc1d8b	59.9121	0.723565	60.6356	0.011933	0.0148719	-0.0251542	0.0548979	0	0	0	FALSE
Cldn2	0.461585	#N/A	#N/A	#N/A	#N/A	#N/A	#N/A	#N/A	#N/A	#N/A	Cldn2	0.497274	#N/A	#N/A	#N/A	#N/A	#N/A	#N/A	#N/A	#N/A	#N/A	#N/A
Fhl1	98.2441	0.272322	98.5164	0.00276423	0.0034529	-0.0117653	0.0186711	0	0	0	Fhl1	111.294	1.56667	112.861	0.0138814	0.0172918	-0.0143046	0.0488882	0	0	0	FALSE
Map7d3	0	#N/A	#N/A	#N/A	#N/A	#N/A	#N/A	#N/A	#N/A	#N/A	Map7d3	1.48718	#N/A	#N/A	#N/A	#N/A	#N/A	#N/A	#N/A	#N/A	#N/A	#N/A
Adgrg4	2.21415	#N/A	#N/A	#N/A	#N/A	#N/A	#N/A	#N/A	#N/A	#N/A	Adgrg4	0.507186	#N/A	#N/A	#N/A	#N/A	#N/A	#N/A	#N/A	#N/A	#N/A	#N/A
Adgrg2	12.4872	#N/A	#N/A	#N/A	#N/A	#N/A	#N/A	#N/A	#N/A	#N/A	Adgrg2	17.2436	#N/A	#N/A	#N/A	#N/A	#N/A	#N/A	#N/A	#N/A	#N/A	#N/A
Gm15241	1.1508	#N/A	#N/A	#N/A	#N/A	#N/A	#N/A	#N/A	#N/A	#N/A	Gm15241	1.14215	#N/A	#N/A	#N/A	#N/A	#N/A	#N/A	#N/A	#N/A	#N/A	#N/A
Morc4	14.9893	0.495721	15.485	0.032013	0.0396985	-0.0880666	0.167464	0	0	0	Morc4	20.7859	3.0541	23.84	0.128108	0.155166	-0.0357791	0.346111	0	0	0	FALSE
Ikbkg	64.9046	0.472817	65.3774	0.00723213	0.00902384	-0.0210917	0.0391394	0	0	0	Ikbkg	104.917	0	104.917	0	0	0	0	0	0	0	FALSE
G6pdx	9.1257	0	9.1257	0	0	0	0	0	0	0	G6pdx	13.5278	0.943137	14.4709	0.0651746	0.0801621	-0.103648	0.263972	0	0	0	FALSE
Rbm41	57.5359	5.40581	62.9417	0.085886	0.105101	0.00556069	0.204641	Rbm41	0	0	Rbm41	66.5261	13.2321	79.7582	0.165903	0.19912	0.0839788	0.314261	Rbm41	0	0	TRUE
Phka2	647.676	1.00544	648.682	0.00154997	0.00193671	-0.0025083	0.00638172	0	0	0	Phka2	726.715	2.54041	729.256	0.00348357	0.00435067	-0.00192512	0.0106265	0	0	0	FALSE
Nup62cl	0	0.38675	0.38675	1	1	1	1	0	0	0	Nup62cl	0.361414	0	0.361414	0	0	0	0	0	0	0	FALSE
Dnaaf6b	0	#N/A	#N/A	#N/A	#N/A	#N/A	#N/A	#N/A	#N/A	#N/A	Dnaaf6b	0	#N/A	#N/A	#N/A	#N/A	#N/A	#N/A	#N/A	#N/A	#N/A	#N/A
Ppef1	18.9857	1.05713	20.0428	0.0527434	0.0650712	-0.0767957	0.206938	0	0	0	Ppef1	15.8299	0.380583	16.2105	0.0234775	0.0291757	-0.0784608	0.136812	0	0	0	FALSE
Rs1	9.14663	0	9.14663	0	0	0	0	0	0	0	Rs1	20.608	0	20.608	0	0	0	0	0	0	0	FALSE
Frmpd3	481.45	0.747907	482.198	0.00155104	0.00193804	-0.00321929	0.00709538	0	0	0	Frmpd3	643.694	0.377803	644.072	0.000586585	0.000733123	-0.00201312	0.00347937	0	0	0	FALSE
Gab3	165.156	#N/A	#N/A	#N/A	#N/A	#N/A	#N/A	#N/A	#N/A	#N/A	Gab3	170.378	#N/A	#N/A	#N/A	#N/A	#N/A	#N/A	#N/A	#N/A	#N/A	#N/A
Prps1	51.1612	0.193647	51.3548	0.00377076	0.00470901	-0.0198905	0.0293085	0	0	0	Prps1	76.7217	0.285551	77.0072	0.00370811	0.00463085	-0.0152912	0.0245529	0	0	0	FALSE
Tsc22d3	7.14947	1.48624	8.63571	0.172104	0.206255	-0.14829	0.5608	0	0	0	Tsc22d3	5.97403	5.94652	11.9206	0.498846	0.554416	0.183725	0.925106	Tsc22d3	0	Tsc22d3	FALSE
Dkc1	57.8688	2.52142	60.3902	0.0417521	0.051651	-0.021685	0.124987	0	0	0	Dkc1	69.8442	0.961831	70.806	0.013584	0.0169226	-0.0225476	0.0563927	0	0	0	FALSE
Mid2	83.5071	2.84723	86.3543	0.0329715	0.0408774	-0.0139899	0.0957447	0	0	0	Mid2	119.467	11.3586	130.826	0.0868221	0.106222	0.0368551	0.175589	Mid2	0	Mid2	FALSE
Cdkl5	837.454	9.73801	847.192	0.0114945	0.0143269	0.00381384	0.02484	0	0	0	Cdkl5	1062.58	11.0118	1073.59	0.0102569	0.0127884	0.00395818	0.0216186	0	0	0	FALSE
Gja6	1.44699	0	1.44699	0	0	0	0	0	0	0	Gja6	0.584509	0	0.584509	0	0	0	0	0	0	0	FALSE
Zic3	0.863925	0	0.863925	0	0	0	0	0	#DIV/0!	#DIV/0!	Zic3	0	0	0	#DIV/0!	#DIV/0!	#DIV/0!	#DIV/0!	#DIV/0!	#DIV/0!	#DIV/0!	#DIV/0!
Mpp1	57.7756	1.19178	58.9674	0.0202108	0.0251365	-0.0273558	0.0776287	0	0	0	Mpp1	67.5461	0.890775	68.4369	0.013016	0.0162172	-0.0230988	0.0555333	0	0	0	FALSE
Smim9	3.1011	#N/A	#N/A	#N/A	#N/A	#N/A	#N/A	#N/A	#N/A	#N/A	Smim9	1.39594	#N/A	#N/A	#N/A	#N/A	#N/A	#N/A	#N/A	#N/A	#N/A	#N/A
Fgf13	434.809	1.32244	436.132	0.00303221	0.00378739	-0.00378642	0.0113612	0	0	0	Fgf13	523.787	2.34769	526.135	0.00446214	0.00557146	-0.00278457	0.0139275	0	0	0	FALSE
F9	0	#N/A	#N/A	#N/A	#N/A	#N/A	#N/A	#N/A	#N/A	#N/A	F9	0	#N/A	#N/A	#N/A	#N/A	#N/A	#N/A	#N/A	#N/A	#N/A	#N/A
Col4a6	3.64583	0	3.64583	0	0	0	0	0	0	0	Col4a6	5.90196	0.665938	6.5679	0.101393	0.123608	-0.207094	0.454309	0	0	0	FALSE
F8	71.4527	1.0295	72.4822	0.0142035	0.0176915	-0.0221805	0.0575635	0	0	0	F8	51.8492	0.805065	52.6543	0.0152896	0.0190393	-0.0294573	0.0675359	0	0	0	FALSE
Fundc2	30.3845	0	30.3845	0	0	0	0	0	0	0	Fundc2	25.9275	0.445189	26.3726	0.0168807	0.0210122	-0.0509037	0.0929281	0	0	0	FALSE
Cmc4	12.3356	0	12.3356	0	0	0	0	0	0	0	Cmc4	14.5908	0.969424	15.5602	0.0623015	0.0766825	-0.0970149	0.25038	0	0	0	FALSE
Nhs	42.1908	0	42.1908	0	0	0	0	0	0	0	Nhs	58.8559	0.407843	59.2637	0.00688183	0.00858751	-0.0222759	0.0394509	0	0	0	FALSE
Mcf2	15.0083	0.853719	15.862	0.0538216	0.0663838	-0.0945745	0.227342	0	0	0	Mcf2	14.6313	1.35488	15.9862	0.0847529	0.103743	-0.0926384	0.300125	0	0	0	FALSE
Mtcp1	26.5911	0	26.5911	0	0	0	0	0	0	0	Mtcp1	41.8165	0	41.8165	0	0	0	0	0	0	0	FALSE
Reps2	1968.18	10.9129	1979.09	0.00551409	0.00688312	0.00209751	0.0116687	0	0	0	Reps2	2518.43	9.97269	2528.41	0.00394426	0.00492546	0.00134033	0.00851059	0	0	0	FALSE
Gm15201	7.61018	#N/A	#N/A	#N/A	#N/A	#N/A	#N/A	#N/A	#N/A	#N/A	Gm15201	10.4751	#N/A	#N/A	#N/A	#N/A	#N/A	#N/A	#N/A	#N/A	#N/A	#N/A
Brcc3	158.605	0	158.605	0	0	0	0	0	0	0	Brcc3	204.937	0	204.937	0	0	0	0	0	0	0	FALSE
Col4a5	5.94054	0	5.94054	0	0	0	0	0	0	0	Col4a5	7.68778	0	7.68778	0	0	0	0	0	0	0	FALSE
Irs4	0	#N/A	#N/A	#N/A	#N/A	#N/A	#N/A	#N/A	#N/A	#N/A	Irs4	0	#N/A	#N/A	#N/A	#N/A	#N/A	#N/A	#N/A	#N/A	#N/A	#N/A
Vbp1	35.1136	0.441908	35.5555	0.0124287	0.0154877	-0.037837	0.0688125	0	0	0	Vbp1	62.3058	1.17084	63.4766	0.0184452	0.0229506	-0.0254472	0.0713485	0	0	0	FALSE
Rab39b	6.55223	0.269924	6.82215	0.0395659	0.0489729	-0.163788	0.261733	0	0	0	Rab39b	10.9514	0	10.9514	0	0	0	0	0	0	0	FALSE
Rbbp7	228.191	2.01626	230.207	0.00875844	0.0109241	-0.00671697	0.0285652	0	0	0	Rbbp7	404.279	2.31381	406.593	0.00569072	0.00710329	-0.00362126	0.0178278	0	0	0	FALSE
Gucy2f	1.18385	0	1.18385	0	0	0	0	0	0	0	Gucy2f	1.04241	0.230824	1.27323	0.18129	0.216787	-0.723541	1.15711	0	0	0	FALSE
Txlng	542.8	2.79985	545.6	0.00513169	0.0064064	-0.00238892	0.0152017	0	0	0	Txlng	919.862	3.11796	922.98	0.00337815	0.00421912	-0.00127469	0.00971293	0	0	0	FALSE
Syap1	96.1166	2.56226	98.6789	0.0259656	0.0322477	-0.013545	0.0780404	0	0	0	Syap1	174.791	2.20062	176.992	0.0124334	0.0154936	-0.00841124	0.0393985	0	0	0	FALSE
Slitrk4	119.507	3.02402	122.531	0.0246796	0.0306603	-0.00944297	0.0707636	0	0	0	Slitrk4	150.52	4.1425	154.662	0.0267841	0.0332575	-0.00386911	0.070384	0	0	0	FALSE
Slitrk2	27.8916	0	27.8916	0	0	0	0	0	0	0	Slitrk2	30.006	0.614566	30.6206	0.0200704	0.0249627	-0.0476357	0.0975611	0	0	0	FALSE
Pls3	581.57	4.69884	586.269	0.00801481	0.00999848	-0.000582201	0.0205792	0	0	0	Pls3	861.261	6.69692	867.958	0.00771572	0.00962609	0.00109209	0.0181601	0	0	0	FALSE
Prrg1	15.59	0	15.59	0	0	0	0	0	0	0	Prrg1	17.7509	0	17.7509	0	0	0	0	0	0	0	FALSE
Cfap47	62.5969	#N/A	#N/A	#N/A	#N/A	#N/A	#N/A	#N/A	#N/A	#N/A	Cfap47	61.789	#N/A	#N/A	#N/A	#N/A	#N/A	#N/A	#N/A	#N/A	#N/A	#N/A
Ctps2	287.079	1.06378	288.143	0.00369184	0.00461054	-0.00566597	0.014887	0	0	0	Ctps2	342.364	0.536254	342.9	0.00156388	0.00195409	-0.00418694	0.00809511	0	0	0	FALSE
Mageb16	1.41472	#N/A	#N/A	#N/A	#N/A	#N/A	#N/A	#N/A	#N/A	#N/A	Mageb16	0.896119	#N/A	#N/A	#N/A	#N/A	#N/A	#N/A	#N/A	#N/A	#N/A	#N/A
Tmem164	99.7564	1.00281	100.759	0.00995253	0.0124098	-0.0159894	0.0408089	0	0	0	Tmem164	116.184	2.5187	118.703	0.0212185	0.0263832	-0.0114963	0.0642627	0	0	0	FALSE
S100g	0.2427	#N/A	#N/A	#N/A	#N/A	#N/A	#N/A	#N/A	#N/A	#N/A	S100g	1.7324	#N/A	#N/A	#N/A	#N/A	#N/A	#N/A	#N/A	#N/A	#N/A	#N/A
Grpr	0.467177	0	0.467177	0	0	0	0	0	0	0	Grpr	0.49859	0	0.49859	0	0	0	0	0	0	0	FALSE
Rnf138rt1	0.590406	#N/A	#N/A	#N/A	#N/A	#N/A	#N/A	#N/A	#N/A	#N/A	Rnf138rt1	0.942391	#N/A	#N/A	#N/A	#N/A	#N/A	#N/A	#N/A	#N/A	#N/A	#N/A
Tmem47	45.1606	0.474896	45.6355	0.0104063	0.0129741	-0.0301608	0.0561089	0	0	0	Tmem47	66.4535	1.01605	67.4696	0.0150594	0.0187536	-0.0237724	0.0612797	0	0	0	FALSE
4930595M18Rik	0	#N/A	#N/A	#N/A	#N/A	#N/A	#N/A	#N/A	#N/A	#N/A	4930595M18Rik	0	#N/A	#N/A	#N/A	#N/A	#N/A	#N/A	#N/A	#N/A	#N/A	#N/A
Ap1s2	28.9303	0.218524	29.1488	0.00749684	0.00935352	-0.0365572	0.0552642	0	0	0	Ap1s2	37.2685	1.23564	38.5041	0.0320912	0.0397947	-0.0413235	0.120913	0	0	0	FALSE
Zrsr2	159.875	0	159.875	0	0	0	0	0	0	0	Zrsr2	276.938	0.661049	277.599	0.0023813	0.00297486	-0.00544208	0.0113918	0	0	0	FALSE
Car5b	31.8534	0.821748	32.6751	0.025149	0.0312399	-0.0471268	0.109607	0	0	0	Car5b	38.9811	0.395493	39.3765	0.0100439	0.0125234	-0.03311	0.0581568	0	0	0	FALSE
Siah1b	4.83908	#N/A	#N/A	#N/A	#N/A	#N/A	#N/A	#N/A	#N/A	#N/A	Siah1b	11.3224	#N/A	#N/A	#N/A	#N/A	#N/A	#N/A	#N/A	#N/A	#N/A	#N/A
Cltrn	0.290951	#N/A	#N/A	#N/A	#N/A	#N/A	#N/A	#N/A	#N/A	#N/A	Cltrn	1.42201	#N/A	#N/A	#N/A	#N/A	#N/A	#N/A	#N/A	#N/A	#N/A	#N/A
Suv39h1	7.97865	0	7.97865	0	0	0	0	0	0	0	Suv39h1	12.3448	0	12.3448	0	0	0	0	0	0	0	FALSE
Was	0.184657	0	0.184657	0	0	0	0	0	#DIV/0!	#DIV/0!	Was	0	0	0	#DIV/0!	#DIV/0!	#DIV/0!	#DIV/0!	#DIV/0!	#DIV/0!	#DIV/0!	#DIV/0!
Dmd	4769.76	#N/A	#N/A	#N/A	#N/A	#N/A	#N/A	#N/A	#N/A	#N/A	Dmd	6190.65	#N/A	#N/A	#N/A	#N/A	#N/A	#N/A	#N/A	#N/A	#N/A	#N/A
Tsga8	0	#N/A	#N/A	#N/A	#N/A	#N/A	#N/A	#N/A	#N/A	#N/A	Tsga8	0.29465	#N/A	#N/A	#N/A	#N/A	#N/A	#N/A	#N/A	#N/A	#N/A	#N/A
Fthl17a	2.3619	#N/A	#N/A	#N/A	#N/A	#N/A	#N/A	#N/A	#N/A	#N/A	Fthl17a	2.492	#N/A	#N/A	#N/A	#N/A	#N/A	#N/A	#N/A	#N/A	#N/A	#N/A
Tab3	125.06	#N/A	#N/A	#N/A	#N/A	#N/A	#N/A	#N/A	#N/A	#N/A	Tab3	161.879	#N/A	#N/A	#N/A	#N/A	#N/A	#N/A	#N/A	#N/A	#N/A	#N/A
Eola1	8.68286	#N/A	#N/A	#N/A	#N/A	#N/A	#N/A	#N/A	#N/A	#N/A	Eola1	11.4899	#N/A	#N/A	#N/A	#N/A	#N/A	#N/A	#N/A	#N/A	#N/A	#N/A
Wdr13	164.078	0	164.078	0	0	0	0	0	0	0	Wdr13	227.216	0.560703	227.777	0.00246163	0.00307515	-0.00637169	0.012522	0	0	0	FALSE
Ace2	0.614588	#N/A	#N/A	#N/A	#N/A	#N/A	#N/A	#N/A	#N/A	#N/A	Ace2	0	#N/A	#N/A	#N/A	#N/A	#N/A	#N/A	#N/A	#N/A	#N/A	#N/A
Tmem185a	23.5744	#N/A	#N/A	#N/A	#N/A	#N/A	#N/A	#N/A	#N/A	#N/A	Tmem185a	41.0015	#N/A	#N/A	#N/A	#N/A	#N/A	#N/A	#N/A	#N/A	#N/A	#N/A
Bmx	6.98632	#N/A	#N/A	#N/A	#N/A	#N/A	#N/A	#N/A	#N/A	#N/A	Bmx	8.66982	#N/A	#N/A	#N/A	#N/A	#N/A	#N/A	#N/A	#N/A	#N/A	#N/A
Mamld1	433.769	2.03581	435.805	0.00467137	0.0058324	-0.00356018	0.015225	0	0	0	Mamld1	468.655	4.35237	473.007	0.00920149	0.0114755	-0.00113474	0.0240857	0	0	0	FALSE
Pir	90.9518	0.315607	91.2674	0.00345804	0.00431882	-0.0133563	0.0219939	0	0	0	Pir	117.413	0.446242	117.86	0.00378621	0.00472829	-0.0115428	0.0209994	0	0	0	FALSE
Vegfd	92.1199	0	92.1199	0	0	0	0	0	0	0	Vegfd	79.8702	1.12601	80.9962	0.013902	0.0173174	-0.020007	0.0546417	0	0	0	FALSE
Pak3	1771.98	41.3579	1813.33	0.0228077	0.028348	0.0183121	0.0383838	0	0	0	Pak3	2136.11	146.073	2282.18	0.0640059	0.0787474	0.0642293	0.0932654	Pak3	0	Pak3	FALSE
Piga	33.6417	0.870556	34.5122	0.0252246	0.0313331	-0.0450293	0.107696	0	0	0	Piga	95.3307	1.36877	96.6994	0.0141549	0.0176312	-0.016831	0.0520934	0	0	0	FALSE
Gk	402.795	0.803228	403.598	0.00199017	0.00248647	-0.00389695	0.0088699	0	0	0	Gk	422.302	0.336953	422.639	0.000797259	0.000996375	-0.00295536	0.00494811	0	0	0	FALSE
Capn6	7.19374	#N/A	#N/A	#N/A	#N/A	#N/A	#N/A	#N/A	#N/A	#N/A	Capn6	6.16101	#N/A	#N/A	#N/A	#N/A	#N/A	#N/A	#N/A	#N/A	#N/A	#N/A
Gm14762	0.734177	#N/A	#N/A	#N/A	#N/A	#N/A	#N/A	#N/A	#N/A	#N/A	Gm14762	1.06715	#N/A	#N/A	#N/A	#N/A	#N/A	#N/A	#N/A	#N/A	#N/A	#N/A
Rbm3	19.4081	1.31352	20.7216	0.0633891	0.0780003	-0.0736974	0.229698	0	0	0	Rbm3	63.4873	4.41258	67.8999	0.0649866	0.0799346	-0.00481147	0.164681	0	0	0	FALSE
Tasl	0.20368	#N/A	#N/A	#N/A	#N/A	#N/A	#N/A	#N/A	#N/A	#N/A	Tasl	0.154316	#N/A	#N/A	#N/A	#N/A	#N/A	#N/A	#N/A	#N/A	#N/A	#N/A
Asb11	29.9681	0.493071	30.4612	0.0161868	0.020152	-0.0454085	0.0857125	0	0	0	Asb11	31.9426	1.99605	33.9386	0.0588136	0.0724517	-0.042132	0.187035	0	0	0	FALSE
Rbm3os	2.47347	#N/A	#N/A	#N/A	#N/A	#N/A	#N/A	#N/A	#N/A	#N/A	Rbm3os	1.47583	#N/A	#N/A	#N/A	#N/A	#N/A	#N/A	#N/A	#N/A	#N/A	#N/A
Asb9	1.27402	#N/A	#N/A	#N/A	#N/A	#N/A	#N/A	#N/A	#N/A	#N/A	Asb9	0	#N/A	#N/A	#N/A	#N/A	#N/A	#N/A	#N/A	#N/A	#N/A	#N/A
Tbc1d25	81.9888	0.215919	82.2047	0.0026266	0.00328109	-0.0129603	0.0195225	0	0	0	Tbc1d25	116.444	1.53318	117.977	0.0129956	0.0161919	-0.0137296	0.0461133	0	0	0	FALSE
Il1rapl1	3706.07	31.8854	3737.96	0.00853018	0.01064	0.00631879	0.0149613	0	0	0	Il1rapl1	5013.83	48.1705	5062	0.0095161	0.0118669	0.00794774	0.015786	0	0	0	FALSE
Ebp	46.0409	0	46.0409	0	0	0	0	0	0	0	Ebp	64.2823	0	64.2823	0	0	0	0	0	0	0	FALSE
Dcx	136.403	4.10004	140.503	0.0291811	0.0362122	-0.00437155	0.076796	0	0	0	Dcx	178.508	12.3123	190.82	0.0645231	0.0793735	0.0289835	0.129764	Dcx	0	Dcx	FALSE
Glra2	33.2387	0	33.2387	0	0	0	0	0	0	0	Glra2	38.3527	3.73641	42.0891	0.0887739	0.108558	-0.0149144	0.232031	0	0	0	FALSE
Mtm1	175.33	0.720864	176.051	0.00409463	0.00511306	-0.00872851	0.0189546	0	0	0	Mtm1	221.786	1.74781	223.534	0.00781901	0.00975469	-0.00717246	0.0266818	0	0	0	FALSE
Mageb18	5.79918	0.808191	6.60737	0.122317	0.148359	-0.207722	0.50444	0	0	0	Mageb18	9.2705	1.18985	10.4603	0.113749	0.138255	-0.136556	0.413065	0	0	0	FALSE
Gemin8	48.1215	4.6487	52.7702	0.0880932	0.107744	-0.0021629	0.21765	0	0	0	Gemin8	61.044	22.0193	83.0634	0.265091	0.310768	0.180008	0.441527	Gemin8	0	Gemin8	FALSE
Arx	4.15481	0	4.15481	0	0	0	0	0	0	0	Arx	6.32761	0	6.32761	0	0	0	0	0	0	0	FALSE
Pola1	274.034	3.10334	277.137	0.0111978	0.0139582	-0.00418825	0.0321047	0	0	0	Pola1	274.411	4.5155	278.927	0.0161888	0.0201545	-0.00151242	0.0418214	0	0	0	FALSE
Mtmr1	469.562	0.288723	469.851	0.000614499	0.000768006	-0.00252288	0.00405889	0	0	0	Mtmr1	573.833	0.860518	574.694	0.00149735	0.00187099	-0.00277083	0.00651281	0	0	0	FALSE
Trpc5	1382.57	11.94	1394.51	0.0085621	0.0106798	0.00359191	0.0177676	0	0	0	Trpc5	2052.95	17.1491	2070.1	0.00828417	0.0103338	0.00461038	0.0160572	0	0	0	FALSE
Trpc5os	33.651	#N/A	#N/A	#N/A	#N/A	#N/A	#N/A	#N/A	#N/A	#N/A	Trpc5os	68.8175	#N/A	#N/A	#N/A	#N/A	#N/A	#N/A	#N/A	#N/A	#N/A	#N/A
Pcyt1b	92.4721	0.335763	92.8079	0.00361782	0.00451819	-0.0134078	0.0224442	0	0	0	Pcyt1b	107.232	0.513425	107.745	0.00476518	0.00594939	-0.013128	0.0250268	0	0	0	FALSE
Rtl4	1868.61	#N/A	#N/A	#N/A	#N/A	#N/A	#N/A	#N/A	#N/A	#N/A	Rtl4	2326.06	#N/A	#N/A	#N/A	#N/A	#N/A	#N/A	#N/A	#N/A	#N/A	#N/A
Lhfpl1	7.23898	#N/A	#N/A	#N/A	#N/A	#N/A	#N/A	#N/A	#N/A	#N/A	Lhfpl1	7.42812	#N/A	#N/A	#N/A	#N/A	#N/A	#N/A	#N/A	#N/A	#N/A	#N/A
Pdk3	226.174	0.567512	226.742	0.0025029	0.00312667	-0.00642046	0.0126738	0	0	0	Pdk3	319.94	0.383878	320.323	0.00119841	0.00149756	-0.00406596	0.00706109	0	0	0	FALSE
Porcn	59.3596	3.691	63.0506	0.0585403	0.0721198	-0.0117693	0.156009	0	0	0	Porcn	89.5666	2.91174	92.4783	0.0314857	0.0390497	-0.0128203	0.0909198	0	0	0	FALSE
Zfx	209.666	#N/A	#N/A	#N/A	#N/A	#N/A	#N/A	#N/A	#N/A	#N/A	Zfx	293.182	#N/A	#N/A	#N/A	#N/A	#N/A	#N/A	#N/A	#N/A	#N/A	#N/A
Amot	50.9391	0	50.9391	0	0	0	0	0	0	0	Amot	73.263	0.649196	73.9122	0.00878334	0.0109551	-0.020222	0.0421322	0	0	0	FALSE
Cd99l2	159.595	2.67387	162.269	0.016478	0.020513	-0.00814022	0.0491662	0	0	0	Cd99l2	183.569	2.06981	185.639	0.0111496	0.0138983	-0.00822676	0.0360234	0	0	0	FALSE
Ftsj1	63.2501	0.45116	63.7013	0.00708243	0.00883739	-0.0213578	0.0390326	0	0	0	Ftsj1	116.677	1.25075	117.928	0.010606	0.0132224	-0.0138629	0.0403078	0	0	0	FALSE
Eif2s3x	114.264	55.361	169.625	0.326373	0.377191	0.281363	0.473018	Eif2s3x	0	0	Eif2s3x	165.991	64.7961	230.788	0.280761	0.327933	0.248359	0.407507	Eif2s3x	0	0	TRUE
Hmgb3	16.1697	#N/A	#N/A	#N/A	#N/A	#N/A	#N/A	#N/A	#N/A	#N/A	Hmgb3	20.6618	#N/A	#N/A	#N/A	#N/A	#N/A	#N/A	#N/A	#N/A	#N/A	#N/A
Klhl15	267.659	3.10436	270.763	0.0114652	0.0142906	-0.00428241	0.0328636	0	0	0	Klhl15	376.714	3.37016	380.084	0.00886689	0.0110591	-0.00275372	0.0248719	0	0	0	FALSE
Fam90a1b	0	#N/A	#N/A	#N/A	#N/A	#N/A	#N/A	#N/A	#N/A	#N/A	Fam90a1b	0.375807	#N/A	#N/A	#N/A	#N/A	#N/A	#N/A	#N/A	#N/A	#N/A	#N/A
Slc38a5	2.11799	#N/A	#N/A	#N/A	#N/A	#N/A	#N/A	#N/A	#N/A	#N/A	Slc38a5	4.29236	#N/A	#N/A	#N/A	#N/A	#N/A	#N/A	#N/A	#N/A	#N/A	#N/A
Gpm6b	2358.89	51.8115	2410.7	0.0214923	0.0267218	0.018264	0.0351796	0	0	0	Gpm6b	2980.28	147.679	3127.96	0.0472126	0.0583273	0.047537	0.0691176	Gpm6b	0	Gpm6b	FALSE
Apoo	287.569	9.41285	296.982	0.031695	0.0393073	0.010271	0.0683436	0	0	0	Apoo	434.63	11.4167	446.047	0.0255954	0.0317908	0.0104002	0.0531814	0	0	0	FALSE
Ofd1	127.616	0	127.616	0	0	0	0	0	0	0	Ofd1	115.989	0	115.989	0	0	0	0	0	0	0	FALSE
Gm14827	107.746	#N/A	#N/A	#N/A	#N/A	#N/A	#N/A	#N/A	#N/A	#N/A	Gm14827	149.736	#N/A	#N/A	#N/A	#N/A	#N/A	#N/A	#N/A	#N/A	#N/A	#N/A
Trappc2	51.0028	0.604605	51.6075	0.0117155	0.0146016	-0.0283943	0.0575974	0	0	0	Trappc2	76.4843	0.491353	76.9757	0.00638323	0.00796632	-0.0181248	0.0340574	0	0	0	FALSE
Rab9	56.456	0	56.456	0	0	0	0	0	0	0	Rab9	102.224	1.23703	103.461	0.0119565	0.014901	-0.0157706	0.0455726	0	0	0	FALSE
Tceanc	21.5227	#N/A	#N/A	#N/A	#N/A	#N/A	#N/A	#N/A	#N/A	#N/A	Tceanc	15.3728	#N/A	#N/A	#N/A	#N/A	#N/A	#N/A	#N/A	#N/A	#N/A	#N/A
Maged1	154.781	2.49061	157.272	0.0158364	0.0197174	-0.00882908	0.0482639	0	0	0	Maged1	239.668	1.28684	240.955	0.00534058	0.00666682	-0.00683264	0.0201663	0	0	0	FALSE
Egfl6	156.113	0.711055	156.824	0.00453409	0.0056612	-0.00976618	0.0210886	0	0	0	Egfl6	179.541	2.70938	182.25	0.0148663	0.018514	-0.00719798	0.044226	0	0	0	FALSE
Gm1720	0.215149	#N/A	#N/A	#N/A	#N/A	#N/A	#N/A	#N/A	#N/A	#N/A	Gm1720	0	#N/A	#N/A	#N/A	#N/A	#N/A	#N/A	#N/A	#N/A	#N/A	#N/A
Gspt2	85.7804	0	85.7804	0	0	0	0	0	0	0	Gspt2	143.886	0	143.886	0	0	0	0	0	0	0	FALSE
Gm15230	0.51187	#N/A	#N/A	#N/A	#N/A	#N/A	#N/A	#N/A	#N/A	#N/A	Gm15230	0.611869	#N/A	#N/A	#N/A	#N/A	#N/A	#N/A	#N/A	#N/A	#N/A	#N/A
Zxdb	13.5745	#N/A	#N/A	#N/A	#N/A	#N/A	#N/A	#N/A	#N/A	#N/A	Zxdb	14.94	#N/A	#N/A	#N/A	#N/A	#N/A	#N/A	#N/A	#N/A	#N/A	#N/A
Gm39526	13.0803	#N/A	#N/A	#N/A	#N/A	#N/A	#N/A	#N/A	#N/A	#N/A	Gm39526	5.91268	#N/A	#N/A	#N/A	#N/A	#N/A	#N/A	#N/A	#N/A	#N/A	#N/A
Gm8817	0	0	0	#DIV/0!	#DIV/0!	#DIV/0!	#DIV/0!	#DIV/0!	#DIV/0!	#DIV/0!	Gm8817	0.525484	0	0.525484	0	0	0	0	0	#DIV/0!	#DIV/0!	#DIV/0!
Spin4	0	#N/A	#N/A	#N/A	#N/A	#N/A	#N/A	#N/A	#N/A	#N/A	Spin4	0.456052	#N/A	#N/A	#N/A	#N/A	#N/A	#N/A	#N/A	#N/A	#N/A	#N/A
Tmsb4x	59.4731	9.4112	68.8843	0.136623	0.165139	0.0499397	0.280338	Tmsb4x	0	0	Tmsb4x	119.606	25.9326	145.538	0.178184	0.213231	0.125806	0.300657	Tmsb4x	0	0	TRUE
Tlr8	0	#N/A	#N/A	#N/A	#N/A	#N/A	#N/A	#N/A	#N/A	#N/A	Tlr8	0.372771	#N/A	#N/A	#N/A	#N/A	#N/A	#N/A	#N/A	#N/A	#N/A	#N/A
H2al1o	0	#N/A	#N/A	#N/A	#N/A	#N/A	#N/A	#N/A	#N/A	#N/A	H2al1o	0.780687	#N/A	#N/A	#N/A	#N/A	#N/A	#N/A	#N/A	#N/A	#N/A	#N/A
Tlr7	3.10799	1.0852	4.19319	0.258801	0.303842	-0.274497	0.882182	0	0	0	Tlr7	2.27284	0	2.27284	0	0	0	0	0	0	0	FALSE
Prps2	24.0657	0	24.0657	0	0	0	0	0	0	0	Prps2	26.6685	1.97241	28.6409	0.0688669	0.0846266	-0.0492907	0.218544	0	0	0	FALSE
Dynlt3	95.0987	0.695059	95.7938	0.00725578	0.00905331	-0.0158661	0.0339727	0	0	0	Dynlt3	123.632	0	123.632	0	0	0	0	0	0	0	FALSE
H2ap	0	#N/A	#N/A	#N/A	#N/A	#N/A	#N/A	#N/A	#N/A	#N/A	H2ap	0	#N/A	#N/A	#N/A	#N/A	#N/A	#N/A	#N/A	#N/A	#N/A	#N/A
Sytl5	31.5792	0	31.5792	0	0	0	0	0	0	0	Sytl5	20.6757	0	20.6757	0	0	0	0	0	0	0	FALSE
Frmpd4	3974.72	183.935	4158.66	0.0442295	0.0546823	0.0456038	0.0637608	Frmpd4	0	0	Frmpd4	5143.45	243.238	5386.69	0.0451554	0.0558142	0.0477601	0.0638683	Frmpd4	0	0	TRUE
Srpx	0.390289	#N/A	#N/A	#N/A	#N/A	#N/A	#N/A	#N/A	#N/A	#N/A	Srpx	0.435383	#N/A	#N/A	#N/A	#N/A	#N/A	#N/A	#N/A	#N/A	#N/A	#N/A
Msl3	78.8906	2.85943	81.75	0.0349777	0.0433431	-0.0146493	0.101336	0	0	0	Msl3	102.106	6.20122	108.307	0.057256	0.07056	0.00719651	0.133923	Msl3	0	Msl3	FALSE
Arhgap6	84.6189	1.25444	85.8733	0.0146081	0.0181936	-0.0189446	0.0553318	0	0	0	Arhgap6	108.794	1.74909	110.543	0.0158228	0.0197005	-0.0143348	0.0537359	0	0	0	FALSE
Amelx	2.38177	#N/A	#N/A	#N/A	#N/A	#N/A	#N/A	#N/A	#N/A	#N/A	Amelx	9.62874	#N/A	#N/A	#N/A	#N/A	#N/A	#N/A	#N/A	#N/A	#N/A	#N/A
Hccs	37.3368	0	37.3368	0	0	0	0	0	0	0	Hccs	50.5408	0.891354	51.4321	0.0173307	0.0215699	-0.0305915	0.0737313	0	0	0	FALSE
Gm15246	114.753	#N/A	#N/A	#N/A	#N/A	#N/A	#N/A	#N/A	#N/A	#N/A	Gm15246	117.401	#N/A	#N/A	#N/A	#N/A	#N/A	#N/A	#N/A	#N/A	#N/A	#N/A
Arhgef9	1121.08	4.13622	1125.22	0.00367593	0.00459069	-0.000598487	0.00977987	0	0	0	Arhgef9	1356.19	7.87394	1364.06	0.00577242	0.00720512	0.0013084	0.0131018	0	0	0	FALSE
Rpgr	361.81	0.638527	362.449	0.0017617	0.00220116	-0.00413755	0.00853987	0	0	0	Rpgr	440.471	1.76068	442.231	0.00398136	0.00497175	-0.00364066	0.0135842	0	0	0	FALSE
Amer1	16.8684	0	16.8684	0	0	0	0	0	0	0	Amer1	17.0912	0	17.0912	0	0	0	0	0	0	0	FALSE
Otc	0	0	0	#DIV/0!	#DIV/0!	#DIV/0!	#DIV/0!	#DIV/0!	#DIV/0!	#DIV/0!	Otc	0.612788	0	0.612788	0	0	0	0	0	#DIV/0!	#DIV/0!	#DIV/0!
Asb12	3.42194	0	3.42194	0	0	0	0	0	0	0	Asb12	3.258	1.46172	4.71971	0.309705	0.359311	-0.209382	0.928005	0	0	0	FALSE
Tspan7	712.377	4.46086	716.838	0.00622297	0.00776664	-0.000676235	0.0162095	0	0	0	Tspan7	992.554	1.86571	994.42	0.00187618	0.00234412	-0.00160475	0.00629299	0	0	0	FALSE
Mid1ip1	3.71015	0	3.71015	0	0	0	0	0	0	0	Mid1ip1	10.7267	0	10.7267	0	0	0	0	0	0	0	FALSE
Zc3h12b	922.955	4.87285	927.828	0.00525189	0.00655625	-0.000266239	0.0133787	0	0	0	Zc3h12b	1276.82	8.20261	1285.02	0.00638326	0.00796636	0.00158055	0.0143522	0	0	0	FALSE
Las1l	310.109	0.342278	310.452	0.00110252	0.00137776	-0.0040431	0.00679863	0	0	0	Las1l	427.943	0.856052	428.799	0.00199639	0.00249425	-0.00370841	0.00869691	0	0	0	FALSE
Msn	5.15252	0	5.15252	0	0	0	0	0	0	0	Msn	7.3391	0.799446	8.13855	0.0982296	0.119844	-0.173307	0.412995	0	0	0	FALSE
Vsig4	0.325021	#N/A	#N/A	#N/A	#N/A	#N/A	#N/A	#N/A	#N/A	#N/A	Vsig4	0.531694	#N/A	#N/A	#N/A	#N/A	#N/A	#N/A	#N/A	#N/A	#N/A	#N/A
Hsf3	3.1622	0	3.1622	0	0	0	0	0	0	0	Hsf3	2.7954	0	2.7954	0	0	0	0	0	0	0	FALSE
Bcor	133.473	2.01497	135.488	0.0148719	0.018521	-0.0113053	0.0483472	0	0	0	Bcor	230.645	2.01969	232.665	0.00868068	0.0108274	-0.00664331	0.028298	0	0	0	FALSE
Atp6ap2	228.917	2.80248	231.72	0.0120942	0.0150722	-0.00553817	0.0356826	0	0	0	Atp6ap2	321.726	4.3306	326.056	0.0132818	0.0165473	-0.00164434	0.0347389	0	0	0	FALSE
1810030O07Rik	137.03	1.69209	138.722	0.0121977	0.0152008	-0.0115485	0.04195	0	0	0	1810030O07Rik	197.775	3.49778	201.273	0.0173783	0.0216289	-0.00477411	0.048032	0	0	0	FALSE
Heph	2.02039	#N/A	#N/A	#N/A	#N/A	#N/A	#N/A	#N/A	#N/A	#N/A	Heph	3.34129	#N/A	#N/A	#N/A	#N/A	#N/A	#N/A	#N/A	#N/A	#N/A	#N/A
Gpr165	0.843098	#N/A	#N/A	#N/A	#N/A	#N/A	#N/A	#N/A	#N/A	#N/A	Gpr165	0.38122	#N/A	#N/A	#N/A	#N/A	#N/A	#N/A	#N/A	#N/A	#N/A	#N/A
Med14	291.11	15.4191	306.529	0.0503023	0.0620969	0.0266029	0.097591	Med14	0	Med14	Med14	457.391	18.0197	475.41	0.0379034	0.0469345	0.0219569	0.0719121	0	0	0	FALSE
Gm14634	131.08	#N/A	#N/A	#N/A	#N/A	#N/A	#N/A	#N/A	#N/A	#N/A	Gm14634	143.756	#N/A	#N/A	#N/A	#N/A	#N/A	#N/A	#N/A	#N/A	#N/A	#N/A
Pgr15l	0.234331	#N/A	#N/A	#N/A	#N/A	#N/A	#N/A	#N/A	#N/A	#N/A	Pgr15l	0	#N/A	#N/A	#N/A	#N/A	#N/A	#N/A	#N/A	#N/A	#N/A	#N/A
Eda2r	0	0	0	#DIV/0!	#DIV/0!	#DIV/0!	#DIV/0!	#DIV/0!	#DIV/0!	#DIV/0!	Eda2r	0	0	0	#DIV/0!	#DIV/0!	#DIV/0!	#DIV/0!	#DIV/0!	#DIV/0!	#DIV/0!	#DIV/0!
Ar	376.203	1.87672	378.079	0.00496383	0.0061971	-0.00419564	0.0165898	0	0	0	Ar	539.96	1.94808	541.908	0.00359486	0.00448954	-0.00290546	0.0118845	0	0	0	FALSE
Usp9x	668.199	#N/A	#N/A	#N/A	#N/A	#N/A	#N/A	#N/A	#N/A	#N/A	Usp9x	914.777	#N/A	#N/A	#N/A	#N/A	#N/A	#N/A	#N/A	#N/A	#N/A	#N/A
2010308F09Rik	8.22902	1.72845	9.95747	0.173583	0.207954	-0.123224	0.539132	0	0	0	2010308F09Rik	7.28108	2.17695	9.45803	0.230169	0.272057	-0.100554	0.644668	0	0	0	FALSE
Ddx3x	154.708	30.0734	184.781	0.162752	0.195486	0.120363	0.270609	Ddx3x	0	0	Ddx3x	204.151	48.422	252.573	0.191714	0.228683	0.160634	0.296731	Ddx3x	0	0	TRUE
Ophn1	708.822	5.30366	714.125	0.00742679	0.00926628	3.37402e-05	0.0184988	0	0	0	Ophn1	934.565	8.18959	942.754	0.00868688	0.0108351	0.0021529	0.0195172	0	0	0	FALSE
Nyx	2.55062	#N/A	#N/A	#N/A	#N/A	#N/A	#N/A	#N/A	#N/A	#N/A	Nyx	7.72894	#N/A	#N/A	#N/A	#N/A	#N/A	#N/A	#N/A	#N/A	#N/A	#N/A
Yipf6	81.9433	2.54864	84.492	0.0301643	0.0374232	-0.0157457	0.0905921	0	0	0	Yipf6	86.2853	1.60237	87.8877	0.018232	0.0226866	-0.0182126	0.0635857	0	0	0	FALSE
Stard8	16.2767	0	16.2767	0	0	0	0	0	0	0	Stard8	10.392	0	10.392	0	0	0	0	0	0	0	FALSE
Efnb1	2.76389	0.142207	2.9061	0.048934	0.0604283	-0.299493	0.420349	0	0	0	Efnb1	7.85437	0.277651	8.13202	0.034143	0.0423175	-0.139464	0.224099	0	0	0	FALSE
Gm14812	0	#N/A	#N/A	#N/A	#N/A	#N/A	#N/A	#N/A	#N/A	#N/A	Gm14812	0.258937	#N/A	#N/A	#N/A	#N/A	#N/A	#N/A	#N/A	#N/A	#N/A	#N/A
Pja1	36.9456	0	36.9456	0	0	0	0	0	0	0	Pja1	50.8804	0	50.8804	0	0	0	0	0	0	0	FALSE
Eda	317.759	1.60843	319.367	0.00503631	0.00628747	-0.00510192	0.0176769	0	0	0	Eda	428.986	5.05433	434.041	0.0116448	0.0145138	-0.000268022	0.0292956	0	0	0	FALSE
Awat2	0.728131	#N/A	#N/A	#N/A	#N/A	#N/A	#N/A	#N/A	#N/A	#N/A	Awat2	2.53653	#N/A	#N/A	#N/A	#N/A	#N/A	#N/A	#N/A	#N/A	#N/A	#N/A
Cask	834.827	10.5835	845.41	0.0125187	0.0155996	0.00462507	0.0265741	0	0	0	Cask	1212.59	13.4846	1226.08	0.0109982	0.01371	0.00515855	0.0222614	0	0	0	FALSE
Igbp1	63.9942	0.365121	64.3594	0.00567317	0.00708141	-0.0198332	0.033996	0	0	0	Igbp1	75.0283	0.489309	75.5176	0.0064794	0.00808615	-0.0184514	0.0346237	0	0	0	FALSE
Dgat2l6	1.72232	0	1.72232	0	0	0	0	0	0	0	Dgat2l6	0.511167	0.543953	1.05512	0.515537	0.570848	-0.669925	1.81162	0	0	0	FALSE
Gpr34	18.552	2.29997	20.852	0.1103	0.134175	-0.0580255	0.326376	0	0	0	Gpr34	32.5238	0.70433	33.2282	0.0211968	0.0263563	-0.045203	0.0979157	0	0	0	FALSE
Gpr82	2.84693	#N/A	#N/A	#N/A	#N/A	#N/A	#N/A	#N/A	#N/A	#N/A	Gpr82	5.79493	#N/A	#N/A	#N/A	#N/A	#N/A	#N/A	#N/A	#N/A	#N/A	#N/A
Awat1	0	#N/A	#N/A	#N/A	#N/A	#N/A	#N/A	#N/A	#N/A	#N/A	Awat1	0	#N/A	#N/A	#N/A	#N/A	#N/A	#N/A	#N/A	#N/A	#N/A	#N/A
P2ry4	0	#N/A	#N/A	#N/A	#N/A	#N/A	#N/A	#N/A	#N/A	#N/A	P2ry4	0	#N/A	#N/A	#N/A	#N/A	#N/A	#N/A	#N/A	#N/A	#N/A	#N/A
Maoa	124.038	0.609004	124.647	0.00488582	0.00609982	-0.0118585	0.0240581	0	0	0	Maoa	150.466	0.436701	150.903	0.00289392	0.00361479	-0.00896531	0.0161949	0	0	0	FALSE
Arr3	12.3011	0.28684	12.588	0.0227869	0.0283223	-0.0920772	0.148722	0	0	0	Arr3	14.268	0.602324	14.8703	0.040505	0.0501237	-0.0955805	0.195828	0	0	0	FALSE
Maob	5.76698	0	5.76698	0	0	0	0	0	0	0	Maob	7.4969	0	7.4969	0	0	0	0	0	0	0	FALSE
Pdzd11	53.0909	3.27263	56.3635	0.0580628	0.0715401	-0.0168563	0.159936	0	0	0	Pdzd11	96.3711	3.99948	100.371	0.0398472	0.0493177	-0.00633589	0.104971	0	0	0	FALSE
Ndp	2.8515	0	2.8515	0	0	0	0	0	0	0	Ndp	2.84275	0	2.84275	0	0	0	0	0	0	0	FALSE
Efhc2	36.6278	1.58469	38.2124	0.0414705	0.0513062	-0.0405953	0.143208	0	0	0	Efhc2	34.2172	1.26188	35.4791	0.0355669	0.0440668	-0.0446612	0.132795	0	0	0	FALSE
Kif4	2.9735	0.454602	3.42811	0.13261	0.160444	-0.349987	0.670874	0	0	0	Kif4	4.45879	0.425261	4.88405	0.0870714	0.10652	-0.252936	0.465977	0	0	0	FALSE
Fundc1	54.3353	1.0979	55.4332	0.0198058	0.0246353	-0.0289758	0.0782464	0	0	0	Fundc1	72.4658	1.60732	74.0732	0.0216991	0.0269776	-0.0214965	0.0754517	0	0	0	FALSE
Gdpd2	5.80313	#N/A	#N/A	#N/A	#N/A	#N/A	#N/A	#N/A	#N/A	#N/A	Gdpd2	3.53084	#N/A	#N/A	#N/A	#N/A	#N/A	#N/A	#N/A	#N/A	#N/A	#N/A
Gm14902	0.614242	0	0.614242	0	0	0	0	0	0	0	Gm14902	0.261479	0	0.261479	0	0	0	0	0	0	0	FALSE
Dlg3	177.076	0.842696	177.919	0.0047364	0.0059135	-0.00888782	0.0207148	0	0	0	Dlg3	251.072	3.43154	254.504	0.0134832	0.0167974	-0.00394564	0.0375405	0	0	0	FALSE
Kdm6a	442.217	#N/A	#N/A	#N/A	#N/A	#N/A	#N/A	#N/A	#N/A	#N/A	Kdm6a	538.389	#N/A	#N/A	#N/A	#N/A	#N/A	#N/A	#N/A	#N/A	#N/A	#N/A
Dipk2b	0	#N/A	#N/A	#N/A	#N/A	#N/A	#N/A	#N/A	#N/A	#N/A	Dipk2b	0.989877	#N/A	#N/A	#N/A	#N/A	#N/A	#N/A	#N/A	#N/A	#N/A	#N/A
Tex13c3	0	#N/A	#N/A	#N/A	#N/A	#N/A	#N/A	#N/A	#N/A	#N/A	Tex13c3	0.279642	#N/A	#N/A	#N/A	#N/A	#N/A	#N/A	#N/A	#N/A	#N/A	#N/A
Chst7	9.72243	0	9.72243	0	0	0	0	0	0	0	Chst7	8.31721	0	8.31721	0	0	0	0	0	0	0	FALSE
Tex11	5.30468	#N/A	#N/A	#N/A	#N/A	#N/A	#N/A	#N/A	#N/A	#N/A	Tex11	6.09169	#N/A	#N/A	#N/A	#N/A	#N/A	#N/A	#N/A	#N/A	#N/A	#N/A
Slc9a7	558.943	6.36072	565.304	0.0112519	0.0140254	0.00128957	0.0267612	0	0	0	Slc9a7	684.752	7.63002	692.382	0.0110199	0.0137371	0.00234645	0.0251277	0	0	0	FALSE
Klhl13	78.3666	0.820598	79.1872	0.0103628	0.01292	-0.0197581	0.0455981	0	0	0	Klhl13	94.2921	1.82537	96.1175	0.018991	0.0236266	-0.0162653	0.0635185	0	0	0	FALSE
Wdr44	42.1097	#N/A	#N/A	#N/A	#N/A	#N/A	#N/A	#N/A	#N/A	#N/A	Wdr44	53.792	#N/A	#N/A	#N/A	#N/A	#N/A	#N/A	#N/A	#N/A	#N/A	#N/A
Gm2012	0	#N/A	#N/A	#N/A	#N/A	#N/A	#N/A	#N/A	#N/A	#N/A	Gm2012	0	#N/A	#N/A	#N/A	#N/A	#N/A	#N/A	#N/A	#N/A	#N/A	#N/A
Gm14525	1.57491	#N/A	#N/A	#N/A	#N/A	#N/A	#N/A	#N/A	#N/A	#N/A	Gm14525	3.0121	#N/A	#N/A	#N/A	#N/A	#N/A	#N/A	#N/A	#N/A	#N/A	#N/A
Taf1	290.6	5.19068	295.791	0.0175485	0.0218398	-4.35665e-05	0.0437232	0	0	0	Taf1	408.285	3.90807	412.193	0.00948118	0.0118234	-0.00188589	0.0255328	0	0	0	FALSE
Ogt	814.993	15.9019	830.895	0.0191383	0.023809	0.0101901	0.0374279	0	0	0	Ogt	939.106	23.1573	962.264	0.0240654	0.0299019	0.0157639	0.0440399	0	0	0	FALSE
Cxcr3	0	#N/A	#N/A	#N/A	#N/A	#N/A	#N/A	#N/A	#N/A	#N/A	Cxcr3	0	#N/A	#N/A	#N/A	#N/A	#N/A	#N/A	#N/A	#N/A	#N/A	#N/A
Gm4779	18.2946	#N/A	#N/A	#N/A	#N/A	#N/A	#N/A	#N/A	#N/A	#N/A	Gm4779	22.6869	#N/A	#N/A	#N/A	#N/A	#N/A	#N/A	#N/A	#N/A	#N/A	#N/A
8030474K03Rik	0	#N/A	#N/A	#N/A	#N/A	#N/A	#N/A	#N/A	#N/A	#N/A	8030474K03Rik	0.556348	#N/A	#N/A	#N/A	#N/A	#N/A	#N/A	#N/A	#N/A	#N/A	#N/A
Gm3858	0	#N/A	#N/A	#N/A	#N/A	#N/A	#N/A	#N/A	#N/A	#N/A	Gm3858	0	#N/A	#N/A	#N/A	#N/A	#N/A	#N/A	#N/A	#N/A	#N/A	#N/A
Nhsl2	444.373	11.6097	455.983	0.0254608	0.0316247	0.010522	0.0527273	0	0	0	Nhsl2	629.941	4.70932	634.65	0.00742034	0.00925825	-0.00053112	0.0190476	0	0	0	FALSE
Rtl5	0	#N/A	#N/A	#N/A	#N/A	#N/A	#N/A	#N/A	#N/A	#N/A	Rtl5	0.361452	#N/A	#N/A	#N/A	#N/A	#N/A	#N/A	#N/A	#N/A	#N/A	#N/A
Pin4	30.58	0	30.58	0	0	0	0	0	0	0	Pin4	38.8693	0	38.8693	0	0	0	0	0	0	0	FALSE
Ercc6l	0	#N/A	#N/A	#N/A	#N/A	#N/A	#N/A	#N/A	#N/A	#N/A	Ercc6l	0	#N/A	#N/A	#N/A	#N/A	#N/A	#N/A	#N/A	#N/A	#N/A	#N/A
Rps4x	328.759	0	328.759	0	0	0	0	0	0	0	Rps4x	462.478	0.56061	463.039	0.00121072	0.00151294	-0.00313811	0.00616399	0	0	0	FALSE
Cited1	0.886271	#N/A	#N/A	#N/A	#N/A	#N/A	#N/A	#N/A	#N/A	#N/A	Cited1	1.47579	#N/A	#N/A	#N/A	#N/A	#N/A	#N/A	#N/A	#N/A	#N/A	#N/A
Gm14858	79.1171	#N/A	#N/A	#N/A	#N/A	#N/A	#N/A	#N/A	#N/A	#N/A	Gm14858	109.732	#N/A	#N/A	#N/A	#N/A	#N/A	#N/A	#N/A	#N/A	#N/A	#N/A
Hdac8	533.972	6.765	540.737	0.0125107	0.0155896	0.00187164	0.0293076	0	0	0	Hdac8	633.276	9.32447	642.6	0.0145105	0.0180726	0.00454077	0.0316044	0	0	0	FALSE
Phka1	47.8931	0.599265	48.4924	0.0123579	0.0153998	-0.0301334	0.0609331	0	0	0	Phka1	53.6725	0.840254	54.5128	0.0154139	0.0191934	-0.0286581	0.0670449	0	0	0	FALSE
1700031F05Rik	0	#N/A	#N/A	#N/A	#N/A	#N/A	#N/A	#N/A	#N/A	#N/A	1700031F05Rik	0	#N/A	#N/A	#N/A	#N/A	#N/A	#N/A	#N/A	#N/A	#N/A	#N/A
Dmrtc1a	12.3636	0.372	12.7356	0.0292094	0.036247	-0.0986139	0.171108	0	0	0	Dmrtc1a	6.95009	0	6.95009	0	0	0	0	0	0	0	FALSE
Zcchc13	0	0	0	#DIV/0!	#DIV/0!	#DIV/0!	#DIV/0!	#DIV/0!	#DIV/0!	#DIV/0!	Zcchc13	0.519103	0	0.519103	0	0	0	0	0	#DIV/0!	#DIV/0!	#DIV/0!
Rhox8	2.32405	#N/A	#N/A	#N/A	#N/A	#N/A	#N/A	#N/A	#N/A	#N/A	Rhox8	0.373709	#N/A	#N/A	#N/A	#N/A	#N/A	#N/A	#N/A	#N/A	#N/A	#N/A
Cylc1	0	#N/A	#N/A	#N/A	#N/A	#N/A	#N/A	#N/A	#N/A	#N/A	Cylc1	0.932951	#N/A	#N/A	#N/A	#N/A	#N/A	#N/A	#N/A	#N/A	#N/A	#N/A
Ccnb3	0	#N/A	#N/A	#N/A	#N/A	#N/A	#N/A	#N/A	#N/A	#N/A	Ccnb3	0	#N/A	#N/A	#N/A	#N/A	#N/A	#N/A	#N/A	#N/A	#N/A	#N/A
Dgkk	15.6141	0.721514	16.3356	0.0441681	0.0546071	-0.09015	0.199364	0	0	0	Dgkk	7.36336	0	7.36336	0	0	0	0	0	0	0	FALSE
Vsig1	0	0.304757	0.304757	1	1	1	1	0	0	0	Vsig1	0.542029	0.336522	0.878551	0.383042	0.436959	-0.92569	1.79961	0	0	0	FALSE
Psmd10	9.71038	0	9.71038	0	0	0	0	0	0	0	Psmd10	19.8835	0.328356	20.2118	0.0162457	0.020225	-0.0604023	0.100852	0	0	0	FALSE
Atg4a	106.276	#N/A	#N/A	#N/A	#N/A	#N/A	#N/A	#N/A	#N/A	#N/A	Atg4a	121.558	#N/A	#N/A	#N/A	#N/A	#N/A	#N/A	#N/A	#N/A	#N/A	#N/A
4933416I08Rik	1.28864	#N/A	#N/A	#N/A	#N/A	#N/A	#N/A	#N/A	#N/A	#N/A	4933416I08Rik	1.51501	#N/A	#N/A	#N/A	#N/A	#N/A	#N/A	#N/A	#N/A	#N/A	#N/A
Rtl8c	0.755505	#N/A	#N/A	#N/A	#N/A	#N/A	#N/A	#N/A	#N/A	#N/A	Rtl8c	1.40044	#N/A	#N/A	#N/A	#N/A	#N/A	#N/A	#N/A	#N/A	#N/A	#N/A
Rtl8a	107.418	#N/A	#N/A	#N/A	#N/A	#N/A	#N/A	#N/A	#N/A	#N/A	Rtl8a	155.747	#N/A	#N/A	#N/A	#N/A	#N/A	#N/A	#N/A	#N/A	#N/A	#N/A
Rtl8b	35.3957	#N/A	#N/A	#N/A	#N/A	#N/A	#N/A	#N/A	#N/A	#N/A	Rtl8b	52.196	#N/A	#N/A	#N/A	#N/A	#N/A	#N/A	#N/A	#N/A	#N/A	#N/A
1700013H16Rik	0.689835	#N/A	#N/A	#N/A	#N/A	#N/A	#N/A	#N/A	#N/A	#N/A	1700013H16Rik	0	#N/A	#N/A	#N/A	#N/A	#N/A	#N/A	#N/A	#N/A	#N/A	#N/A
Xlr	0.666727	#N/A	#N/A	#N/A	#N/A	#N/A	#N/A	#N/A	#N/A	#N/A	Xlr	0.736437	#N/A	#N/A	#N/A	#N/A	#N/A	#N/A	#N/A	#N/A	#N/A	#N/A
Gm14661	2.23727	#N/A	#N/A	#N/A	#N/A	#N/A	#N/A	#N/A	#N/A	#N/A	Gm14661	8.45801	#N/A	#N/A	#N/A	#N/A	#N/A	#N/A	#N/A	#N/A	#N/A	#N/A
Sox3	0.776006	#N/A	#N/A	#N/A	#N/A	#N/A	#N/A	#N/A	#N/A	#N/A	Sox3	1.55284	#N/A	#N/A	#N/A	#N/A	#N/A	#N/A	#N/A	#N/A	#N/A	#N/A
Gm715	1.92144	#N/A	#N/A	#N/A	#N/A	#N/A	#N/A	#N/A	#N/A	#N/A	Gm715	5.79411	#N/A	#N/A	#N/A	#N/A	#N/A	#N/A	#N/A	#N/A	#N/A	#N/A
Gpr143	3.51678	0	3.51678	0	0	0	0	0	0	0	Gpr143	4.10483	0	4.10483	0	0	0	0	0	0	0	FALSE
Usp51	3.76689	#N/A	#N/A	#N/A	#N/A	#N/A	#N/A	#N/A	#N/A	#N/A	Usp51	5.05806	#N/A	#N/A	#N/A	#N/A	#N/A	#N/A	#N/A	#N/A	#N/A	#N/A
Mageh1	61.8436	0.397318	62.241	0.00638354	0.00796672	-0.0210496	0.036983	0	0	0	Mageh1	121.541	0.517447	122.058	0.00423934	0.00529356	-0.0116192	0.0222063	0	0	0	FALSE
9530051G07Rik	36.8232	#N/A	#N/A	#N/A	#N/A	#N/A	#N/A	#N/A	#N/A	#N/A	9530051G07Rik	39.6325	#N/A	#N/A	#N/A	#N/A	#N/A	#N/A	#N/A	#N/A	#N/A	#N/A
Magea13	0	#N/A	#N/A	#N/A	#N/A	#N/A	#N/A	#N/A	#N/A	#N/A	Magea13	0	#N/A	#N/A	#N/A	#N/A	#N/A	#N/A	#N/A	#N/A	#N/A	#N/A
Shroom2	27.2245	4.63816	31.8627	0.145567	0.17557	0.00201442	0.349125	Shroom2	0	0	Shroom2	28.0929	17.0295	45.1224	0.377407	0.431085	0.241245	0.620924	Shroom2	0	0	TRUE
Pgrmc1	106.322	0.780341	107.103	0.00728591	0.00909083	-0.0145246	0.0327062	0	0	0	Pgrmc1	188.775	4.63279	193.408	0.0239535	0.0297636	-0.00170095	0.0612282	0	0	0	FALSE
Akap17b	103.191	1.3902	104.581	0.0132931	0.0165613	-0.0155732	0.0486959	0	0	0	Akap17b	128.276	0.844908	129.121	0.00654353	0.00816606	-0.012228	0.0285601	0	0	0	FALSE
Slc25a43	0.802605	0	0.802605	0	0	0	0	0	0	0	Slc25a43	0.270264	0.2553	0.525565	0.485764	0.541451	-1.2284	2.3113	0	0	0	FALSE
Slc25a5	148.753	#N/A	#N/A	#N/A	#N/A	#N/A	#N/A	#N/A	#N/A	#N/A	Slc25a5	266.153	#N/A	#N/A	#N/A	#N/A	#N/A	#N/A	#N/A	#N/A	#N/A	#N/A
Ube2a	54.4458	0.330033	54.7759	0.00602515	0.00752011	-0.0225376	0.0375778	0	0	0	Ube2a	105.159	0.360728	105.52	0.00341856	0.00426956	-0.0120749	0.0206141	0	0	0	FALSE
Nkrf	0.812405	0.534216	1.34662	0.396709	0.451143	-0.65304	1.55533	0	0	0	Nkrf	2.55174	0	2.55174	0	0	0	0	0	0	0	FALSE
Septin6	54.7206	#N/A	#N/A	#N/A	#N/A	#N/A	#N/A	#N/A	#N/A	#N/A	Septin6	57.6889	#N/A	#N/A	#N/A	#N/A	#N/A	#N/A	#N/A	#N/A	#N/A	#N/A
Kdm5c	342.518	105.722	448.24	0.23586	0.278408	0.223894	0.332922	Kdm5c	0	0	Kdm5c	486.642	119.822	606.464	0.197575	0.235344	0.190987	0.279701	Kdm5c	0	0	TRUE
Cdr1	5.41459	16.9675	22.3821	0.758084	0.796627	0.577548	1.01571	Cdr1	0	0	Cdr1	8.5485	27.954	36.5025	0.765811	0.803442	0.634072	0.972813	Cdr1	0	0	TRUE
Rps6ka6	33.2593	#N/A	#N/A	#N/A	#N/A	#N/A	#N/A	#N/A	#N/A	#N/A	Rps6ka6	33.0122	#N/A	#N/A	#N/A	#N/A	#N/A	#N/A	#N/A	#N/A	#N/A	#N/A
Hdx	88.7454	0.363181	89.1086	0.00407571	0.00508946	-0.0143214	0.0245003	0	0	0	Hdx	105.913	0.415554	106.329	0.00390821	0.00488049	-0.0125224	0.0222834	0	0	0	FALSE
Gm14808	0	#N/A	#N/A	#N/A	#N/A	#N/A	#N/A	#N/A	#N/A	#N/A	Gm14808	0.264662	#N/A	#N/A	#N/A	#N/A	#N/A	#N/A	#N/A	#N/A	#N/A	#N/A
Firre	397.368	#N/A	#N/A	#N/A	#N/A	#N/A	#N/A	#N/A	#N/A	#N/A	Firre	477.339	#N/A	#N/A	#N/A	#N/A	#N/A	#N/A	#N/A	#N/A	#N/A	#N/A
Gm35107	0.544513	#N/A	#N/A	#N/A	#N/A	#N/A	#N/A	#N/A	#N/A	#N/A	Gm35107	0.653899	#N/A	#N/A	#N/A	#N/A	#N/A	#N/A	#N/A	#N/A	#N/A	#N/A
Gm15232	0.803428	0.313367	1.11679	0.280595	0.327752	-0.81599	1.47149	0	0	0	Gm15232	1.52728	0	1.52728	0	0	0	0	0	0	0	FALSE
Gm35612	428.281	#N/A	#N/A	#N/A	#N/A	#N/A	#N/A	#N/A	#N/A	#N/A	Gm35612	741.992	#N/A	#N/A	#N/A	#N/A	#N/A	#N/A	#N/A	#N/A	#N/A	#N/A
4930500G05Rik	115.467	#N/A	#N/A	#N/A	#N/A	#N/A	#N/A	#N/A	#N/A	#N/A	4930500G05Rik	121.469	#N/A	#N/A	#N/A	#N/A	#N/A	#N/A	#N/A	#N/A	#N/A	#N/A
5330434G04Rik	1181.5	5.34247	1186.84	0.00450141	0.00562044	3.26257e-05	0.0112083	0	0	0	5330434G04Rik	1471.32	5.71296	1477.03	0.00386787	0.00483017	0.000184883	0.00947546	0	0	0	FALSE
Jpx	799.97	28.5723	828.543	0.034485	0.0427378	0.0246436	0.0608321	0	0	0	Jpx	1003.11	31.3728	1034.48	0.0303271	0.0376237	0.0223895	0.0528578	0	0	0	FALSE
4933407K13Rik	82.6872	#N/A	#N/A	#N/A	#N/A	#N/A	#N/A	#N/A	#N/A	#N/A	4933407K13Rik	96.5791	#N/A	#N/A	#N/A	#N/A	#N/A	#N/A	#N/A	#N/A	#N/A	#N/A
2810403D21Rik	159.81	#N/A	#N/A	#N/A	#N/A	#N/A	#N/A	#N/A	#N/A	#N/A	2810403D21Rik	183.386	#N/A	#N/A	#N/A	#N/A	#N/A	#N/A	#N/A	#N/A	#N/A	#N/A
Gm14636	673.189	#N/A	#N/A	#N/A	#N/A	#N/A	#N/A	#N/A	#N/A	#N/A	Gm14636	840.782	#N/A	#N/A	#N/A	#N/A	#N/A	#N/A	#N/A	#N/A	#N/A	#N/A
A230072E10Rik	38.8273	0.249101	39.0764	0.00637473	0.00795573	-0.0286396	0.0445511	0	0	0	A230072E10Rik	68.5762	0.34431	68.9205	0.00499576	0.00623691	-0.0181822	0.030656	0	0	0	FALSE
Gm32113	0	#N/A	#N/A	#N/A	#N/A	#N/A	#N/A	#N/A	#N/A	#N/A	Gm32113	0.865691	#N/A	#N/A	#N/A	#N/A	#N/A	#N/A	#N/A	#N/A	#N/A	#N/A
Gm39529	0	#N/A	#N/A	#N/A	#N/A	#N/A	#N/A	#N/A	#N/A	#N/A	Gm39529	0	#N/A	#N/A	#N/A	#N/A	#N/A	#N/A	#N/A	#N/A	#N/A	#N/A
F630028O10Rik	0	#N/A	#N/A	#N/A	#N/A	#N/A	#N/A	#N/A	#N/A	#N/A	F630028O10Rik	0.291	#N/A	#N/A	#N/A	#N/A	#N/A	#N/A	#N/A	#N/A	#N/A	#N/A
Ftx	1874.99	312.273	2187.26	0.142769	0.172311	0.151518	0.193104	Ftx	Ftx	0	Ftx	2522.7	270.912	2793.61	0.0969756	0.11835	0.102613	0.134087	Ftx	0	0	FALSE
2010204K13Rik	54.6874	#N/A	#N/A	#N/A	#N/A	#N/A	#N/A	#N/A	#N/A	#N/A	2010204K13Rik	69.6359	#N/A	#N/A	#N/A	#N/A	#N/A	#N/A	#N/A	#N/A	#N/A	#N/A
5730405O15Rik	22.4506	#N/A	#N/A	#N/A	#N/A	#N/A	#N/A	#N/A	#N/A	#N/A	5730405O15Rik	24.2842	#N/A	#N/A	#N/A	#N/A	#N/A	#N/A	#N/A	#N/A	#N/A	#N/A
5530601H04Rik	279.893	#N/A	#N/A	#N/A	#N/A	#N/A	#N/A	#N/A	#N/A	#N/A	5530601H04Rik	339.476	#N/A	#N/A	#N/A	#N/A	#N/A	#N/A	#N/A	#N/A	#N/A	#N/A
Rab9b	12.1188	0.719474	12.8383	0.0560412	0.0690836	-0.113166	0.251333	0	0	0	Rab9b	18.2386	1.71469	19.9533	0.0859355	0.10516	-0.071675	0.281995	0	0	0	FALSE
Tmsb15l	10.0494	#N/A	#N/A	#N/A	#N/A	#N/A	#N/A	#N/A	#N/A	#N/A	Tmsb15l	22.6366	#N/A	#N/A	#N/A	#N/A	#N/A	#N/A	#N/A	#N/A	#N/A	#N/A
Tmsb15b1	2.36433	#N/A	#N/A	#N/A	#N/A	#N/A	#N/A	#N/A	#N/A	#N/A	Tmsb15b1	7.2939	#N/A	#N/A	#N/A	#N/A	#N/A	#N/A	#N/A	#N/A	#N/A	#N/A
Radx	1.8081	#N/A	#N/A	#N/A	#N/A	#N/A	#N/A	#N/A	#N/A	#N/A	Radx	1.60156	#N/A	#N/A	#N/A	#N/A	#N/A	#N/A	#N/A	#N/A	#N/A	#N/A
Rhox12	0	#N/A	#N/A	#N/A	#N/A	#N/A	#N/A	#N/A	#N/A	#N/A	Rhox12	1.01593	#N/A	#N/A	#N/A	#N/A	#N/A	#N/A	#N/A	#N/A	#N/A	#N/A
Zbtb33	5.54927	#N/A	#N/A	#N/A	#N/A	#N/A	#N/A	#N/A	#N/A	#N/A	Zbtb33	8.53483	#N/A	#N/A	#N/A	#N/A	#N/A	#N/A	#N/A	#N/A	#N/A	#N/A
Phf6	300.127	8.35159	308.479	0.0270735	0.0336143	0.00719011	0.0600386	0	0	0	Phf6	487.788	6.49728	494.285	0.0131448	0.0163772	0.00167702	0.0310774	0	0	0	FALSE
Hprt	195.727	0	195.727	0	0	0	0	0	0	0	Hprt	336.758	0.867632	337.626	0.0025698	0.00321019	-0.00471714	0.0111375	0	0	0	FALSE
C430049B03Rik	1.12838	#N/A	#N/A	#N/A	#N/A	#N/A	#N/A	#N/A	#N/A	#N/A	C430049B03Rik	2.17936	#N/A	#N/A	#N/A	#N/A	#N/A	#N/A	#N/A	#N/A	#N/A	#N/A
Cldn34d	0	#N/A	#N/A	#N/A	#N/A	#N/A	#N/A	#N/A	#N/A	#N/A	Cldn34d	0.371716	#N/A	#N/A	#N/A	#N/A	#N/A	#N/A	#N/A	#N/A	#N/A	#N/A
Cldn34c1	47.0567	#N/A	#N/A	#N/A	#N/A	#N/A	#N/A	#N/A	#N/A	#N/A	Cldn34c1	63.7042	#N/A	#N/A	#N/A	#N/A	#N/A	#N/A	#N/A	#N/A	#N/A	#N/A
Gm2411	1.10799	#N/A	#N/A	#N/A	#N/A	#N/A	#N/A	#N/A	#N/A	#N/A	Gm2411	1.01976	#N/A	#N/A	#N/A	#N/A	#N/A	#N/A	#N/A	#N/A	#N/A	#N/A
Cldn34c2	0	#N/A	#N/A	#N/A	#N/A	#N/A	#N/A	#N/A	#N/A	#N/A	Cldn34c2	0.602432	#N/A	#N/A	#N/A	#N/A	#N/A	#N/A	#N/A	#N/A	#N/A	#N/A
Cldn34c3	0.444142	#N/A	#N/A	#N/A	#N/A	#N/A	#N/A	#N/A	#N/A	#N/A	Cldn34c3	0	#N/A	#N/A	#N/A	#N/A	#N/A	#N/A	#N/A	#N/A	#N/A	#N/A
Ubqln2	10.5075	4.69307	15.2006	0.308743	0.358275	0.0415881	0.674962	Ubqln2	0	0	Ubqln2	3.30125	47.4524	50.7537	0.934955	0.947278	0.866504	1.02805	Ubqln2	Ubqln2	0	TRUE
Nxf7	0.32732	#N/A	#N/A	#N/A	#N/A	#N/A	#N/A	#N/A	#N/A	#N/A	Nxf7	0	#N/A	#N/A	#N/A	#N/A	#N/A	#N/A	#N/A	#N/A	#N/A	#N/A
Tcp11x2	0.296586	#N/A	#N/A	#N/A	#N/A	#N/A	#N/A	#N/A	#N/A	#N/A	Tcp11x2	0.54811	#N/A	#N/A	#N/A	#N/A	#N/A	#N/A	#N/A	#N/A	#N/A	#N/A
Nxf2	1.53134	0	1.53134	0	0	0	0	0	0	0	Nxf2	1.18419	0.390647	1.57484	0.248055	0.291963	-0.640972	1.2249	0	0	0	FALSE
Zmat1	166.496	0.747758	167.244	0.00447106	0.00558258	-0.00925297	0.0204181	0	0	0	Zmat1	198.588	0.389443	198.978	0.00195722	0.00244532	-0.00657063	0.0114613	0	0	0	FALSE
3632454L22Rik	9.16781	#N/A	#N/A	#N/A	#N/A	#N/A	#N/A	#N/A	#N/A	#N/A	3632454L22Rik	16.4848	#N/A	#N/A	#N/A	#N/A	#N/A	#N/A	#N/A	#N/A	#N/A	#N/A
Tceal6	68.8383	#N/A	#N/A	#N/A	#N/A	#N/A	#N/A	#N/A	#N/A	#N/A	Tceal6	105.127	#N/A	#N/A	#N/A	#N/A	#N/A	#N/A	#N/A	#N/A	#N/A	#N/A
Armcx5	59.7867	#N/A	#N/A	#N/A	#N/A	#N/A	#N/A	#N/A	#N/A	#N/A	Armcx5	79.272	#N/A	#N/A	#N/A	#N/A	#N/A	#N/A	#N/A	#N/A	#N/A	#N/A
Gprasp1	967.978	5.82581	973.803	0.00598253	0.007467	0.000363259	0.0145707	0	0	0	Gprasp1	1526.19	12.1319	1538.32	0.00788644	0.00983865	0.00335866	0.0163186	0	0	0	FALSE
Bhlhb9	253.306	0	253.306	0	0	0	0	0	0	0	Bhlhb9	426.542	0	426.542	0	0	0	0	0	0	0	FALSE
Gprasp2	52.013	0.463603	52.4766	0.00883447	0.0110188	-0.0260881	0.0481257	0	0	0	Gprasp2	78.3464	1.01087	79.3572	0.0127382	0.0158722	-0.0202545	0.0519988	0	0	0	FALSE
Zcchc18	33.1602	1.62883	34.7891	0.0468203	0.0578482	-0.0440722	0.159769	0	0	0	Zcchc18	50.7521	1.63046	52.3826	0.0311259	0.038607	-0.0299367	0.107151	0	0	0	FALSE
Zc4h2	28.3485	0.263303	28.6118	0.00920261	0.0114769	-0.0397986	0.0627523	0	0	0	Zc4h2	41.5023	0	41.5023	0	0	0	0	0	0	0	FALSE
Rnf128	83.0199	0	83.0199	0	0	0	0	0	0	0	Rnf128	115.385	0.699284	116.085	0.00602392	0.00751858	-0.0131266	0.0281638	0	0	0	FALSE
Mospd1	54.0834	0.548646	54.632	0.0100426	0.0125218	-0.0262174	0.051261	0	0	0	Mospd1	85.428	0.404551	85.8326	0.00471325	0.00588463	-0.0153737	0.027143	0	0	0	FALSE
Etd	0	#N/A	#N/A	#N/A	#N/A	#N/A	#N/A	#N/A	#N/A	#N/A	Etd	0	#N/A	#N/A	#N/A	#N/A	#N/A	#N/A	#N/A	#N/A	#N/A	#N/A
Rp2	84.2909	1.79857	86.0894	0.0208919	0.0259792	-0.0181676	0.070126	0	0	0	Rp2	108.093	2.03129	110.124	0.0184454	0.0229509	-0.0137937	0.0596956	0	0	0	FALSE
Rgn	0	0	0	#DIV/0!	#DIV/0!	#DIV/0!	#DIV/0!	#DIV/0!	#DIV/0!	#DIV/0!	Rgn	0.550438	0	0.550438	0	0	0	0	0	#DIV/0!	#DIV/0!	#DIV/0!
Ndufb11	77.49	0	77.49	0	0	0	0	0	0	0	Ndufb11	192.35	0	192.35	0	0	0	0	0	0	0	FALSE
Rbm10	209.323	0	209.323	0	0	0	0	0	0	0	Rbm10	253.792	2.0379	255.83	0.00796583	0.0099375	-0.00603128	0.0259063	0	0	0	FALSE
Uba1	168.57	0	168.57	0	0	0	0	0	0	0	Uba1	237.219	0	237.219	0	0	0	0	0	0	0	FALSE
Cdk16	54.102	1.58679	55.6888	0.0284939	0.0353655	-0.0283675	0.0990985	0	0	0	Cdk16	95.6956	0	95.6956	0	0	0	0	0	0	0	FALSE
Usp11	334.297	0.81236	335.109	0.00242416	0.00302837	-0.00470075	0.0107575	0	0	0	Usp11	439.829	1.51182	441.34	0.00342552	0.00427823	-0.0037218	0.0122783	0	0	0	FALSE
Jade3	158.587	1.46656	160.053	0.00916292	0.0114275	-0.0102059	0.0330608	0	0	0	Jade3	209.3	1.44539	210.746	0.00685847	0.00855841	-0.00778068	0.0248975	0	0	0	FALSE
Htatsf1	62.4262	0	62.4262	0	0	0	0	0	0	0	Htatsf1	103.669	0	103.669	0	0	0	0	0	0	0	FALSE
Gm14718	0	#N/A	#N/A	#N/A	#N/A	#N/A	#N/A	#N/A	#N/A	#N/A	Gm14718	0	#N/A	#N/A	#N/A	#N/A	#N/A	#N/A	#N/A	#N/A	#N/A	#N/A
Cd40lg	0	#N/A	#N/A	#N/A	#N/A	#N/A	#N/A	#N/A	#N/A	#N/A	Cd40lg	0	#N/A	#N/A	#N/A	#N/A	#N/A	#N/A	#N/A	#N/A	#N/A	#N/A
Rbmx	148.519	1.07868	149.598	0.00721055	0.00899697	-0.0108823	0.0288762	0	0	0	Rbmx	285.65	6.08378	291.734	0.0208539	0.0259321	0.00197155	0.0498927	0	0	0	FALSE
Gpr101	13.7419	#N/A	#N/A	#N/A	#N/A	#N/A	#N/A	#N/A	#N/A	#N/A	Gpr101	22.6196	#N/A	#N/A	#N/A	#N/A	#N/A	#N/A	#N/A	#N/A	#N/A	#N/A
Arhgef6	73.9224	0.795162	74.7176	0.0106422	0.0132675	-0.0208172	0.0473522	0	0	0	Arhgef6	97.0321	0.890668	97.9228	0.00909562	0.0113437	-0.0162135	0.038901	0	0	0	FALSE
Scml2	5.45717	#N/A	#N/A	#N/A	#N/A	#N/A	#N/A	#N/A	#N/A	#N/A	Scml2	11.174	#N/A	#N/A	#N/A	#N/A	#N/A	#N/A	#N/A	#N/A	#N/A	#N/A
Rai2	69.3264	0.755263	70.0817	0.0107769	0.0134349	-0.0219775	0.0488473	0	0	0	Rai2	96.7859	0.546156	97.332	0.00561127	0.00700426	-0.014763	0.0287715	0	0	0	FALSE
AW822252	101.105	#N/A	#N/A	#N/A	#N/A	#N/A	#N/A	#N/A	#N/A	#N/A	AW822252	99.6953	#N/A	#N/A	#N/A	#N/A	#N/A	#N/A	#N/A	#N/A	#N/A	#N/A
Ct55	4.75595	#N/A	#N/A	#N/A	#N/A	#N/A	#N/A	#N/A	#N/A	#N/A	Ct55	4.64322	#N/A	#N/A	#N/A	#N/A	#N/A	#N/A	#N/A	#N/A	#N/A	#N/A
Gm15482	1.29425	#N/A	#N/A	#N/A	#N/A	#N/A	#N/A	#N/A	#N/A	#N/A	Gm15482	0.59149	#N/A	#N/A	#N/A	#N/A	#N/A	#N/A	#N/A	#N/A	#N/A	#N/A
Il13ra1	5.61696	0	5.61696	0	0	0	0	0	0	0	Il13ra1	4.50582	0.337651	4.84347	0.0697125	0.0856479	-0.241779	0.413075	0	0	0	FALSE
Zcchc12	0.223768	#N/A	#N/A	#N/A	#N/A	#N/A	#N/A	#N/A	#N/A	#N/A	Zcchc12	0.313567	#N/A	#N/A	#N/A	#N/A	#N/A	#N/A	#N/A	#N/A	#N/A	#N/A
Lonrf3	10.2125	0	10.2125	0	0	0	0	0	0	0	Lonrf3	9.26907	0.393304	9.66237	0.0407047	0.0503683	-0.130804	0.231541	0	0	0	FALSE
Gm14569	0.415656	0	0.415656	0	0	0	0	0	0	0	Gm14569	2.3104	0.373628	2.68403	0.139204	0.168153	-0.419685	0.755992	0	0	0	FALSE
Fmr1	237.862	1.67111	239.533	0.00697654	0.00870549	-0.00675034	0.0241613	0	0	0	Fmr1	348.715	0.788659	349.504	0.00225651	0.00281905	-0.00448375	0.0101218	0	0	0	FALSE
Fmr1nb	0.477437	#N/A	#N/A	#N/A	#N/A	#N/A	#N/A	#N/A	#N/A	#N/A	Fmr1nb	4.70284	#N/A	#N/A	#N/A	#N/A	#N/A	#N/A	#N/A	#N/A	#N/A	#N/A
Gm6812	0	#N/A	#N/A	#N/A	#N/A	#N/A	#N/A	#N/A	#N/A	#N/A	Gm6812	0.515382	#N/A	#N/A	#N/A	#N/A	#N/A	#N/A	#N/A	#N/A	#N/A	#N/A
Aff2	433.435	3.28605	436.721	0.00752438	0.00938782	-0.00249473	0.0212704	0	0	0	Aff2	585.327	3.54141	588.868	0.00601393	0.00750613	-0.0016527	0.016665	0	0	0	FALSE
1700111N16Rik	4.97429	#N/A	#N/A	#N/A	#N/A	#N/A	#N/A	#N/A	#N/A	#N/A	1700111N16Rik	7.15575	#N/A	#N/A	#N/A	#N/A	#N/A	#N/A	#N/A	#N/A	#N/A	#N/A
Ids	105.07	0	105.07	0	0	0	0	0	0	0	Ids	133.149	0	133.149	0	0	0	0	0	0	0	FALSE
Cldn34c4	0.260923	#N/A	#N/A	#N/A	#N/A	#N/A	#N/A	#N/A	#N/A	#N/A	Cldn34c4	0.334418	#N/A	#N/A	#N/A	#N/A	#N/A	#N/A	#N/A	#N/A	#N/A	#N/A
Nrk	0	#N/A	#N/A	#N/A	#N/A	#N/A	#N/A	#N/A	#N/A	#N/A	Nrk	0.434882	#N/A	#N/A	#N/A	#N/A	#N/A	#N/A	#N/A	#N/A	#N/A	#N/A
Pwwp3b	16.5701	#N/A	#N/A	#N/A	#N/A	#N/A	#N/A	#N/A	#N/A	#N/A	Pwwp3b	17.0887	#N/A	#N/A	#N/A	#N/A	#N/A	#N/A	#N/A	#N/A	#N/A	#N/A
Platr21	1.01058	#N/A	#N/A	#N/A	#N/A	#N/A	#N/A	#N/A	#N/A	#N/A	Platr21	1.37882	#N/A	#N/A	#N/A	#N/A	#N/A	#N/A	#N/A	#N/A	#N/A	#N/A
Gm15245	0	#N/A	#N/A	#N/A	#N/A	#N/A	#N/A	#N/A	#N/A	#N/A	Gm15245	0.699429	#N/A	#N/A	#N/A	#N/A	#N/A	#N/A	#N/A	#N/A	#N/A	#N/A
Hsd17b10	17.7305	0	17.7305	0	0	0	0	0	0	0	Hsd17b10	39.9871	0.223013	40.2101	0.0055462	0.00692315	-0.0267476	0.0405939	0	0	0	FALSE
Ribc1	32.6497	#N/A	#N/A	#N/A	#N/A	#N/A	#N/A	#N/A	#N/A	#N/A	Ribc1	51.6632	#N/A	#N/A	#N/A	#N/A	#N/A	#N/A	#N/A	#N/A	#N/A	#N/A
Smc1a	69.9542	0	69.9542	0	0	0	0	0	0	0	Smc1a	87.4204	0.388114	87.8086	0.00442	0.0055189	-0.014839	0.0258768	0	0	0	FALSE
Kantr	326.249	15.0603	341.309	0.0441251	0.0545546	0.0229	0.0862092	Kantr	0	0	Kantr	307.54	110.451	417.991	0.264242	0.309834	0.251593	0.368076	Kantr	Kantr	0	TRUE
Tspyl2	34.0113	0.505747	34.5171	0.0146521	0.0182483	-0.0404158	0.0769123	0	0	0	Tspyl2	51.0429	5.57261	56.6155	0.0984292	0.120082	0.00883952	0.231324	Tspyl2	0	Tspyl2	FALSE
Gpr173	91.262	3.45851	94.7206	0.0365128	0.0452282	-0.00975243	0.100209	0	0	0	Gpr173	115.347	13.2026	128.549	0.102705	0.125167	0.0500136	0.200321	Gpr173	0	Gpr173	FALSE
Iqsec2	1229.25	7.10006	1236.35	0.00574275	0.00716814	0.000990154	0.0133461	0	0	0	Iqsec2	1638.61	12.5215	1651.13	0.00758359	0.00946155	0.00332671	0.0155964	0	0	0	FALSE
Alg13	135.184	0.400181	135.584	0.00295154	0.0036867	-0.00971593	0.0170893	0	0	0	Alg13	215.431	1.31895	216.75	0.00608509	0.00759481	-0.00758968	0.0227793	0	0	0	FALSE
Zfp185	13.5641	0	13.5641	0	0	0	0	0	0	0	Zfp185	7.63732	0	7.63732	0	0	0	0	0	0	0	FALSE
Pnma5	0	0	0	#DIV/0!	#DIV/0!	#DIV/0!	#DIV/0!	#DIV/0!	#DIV/0!	#DIV/0!	Pnma5	0.552424	0	0.552424	0	0	0	0	0	#DIV/0!	#DIV/0!	#DIV/0!
Pnma3	183.032	#N/A	#N/A	#N/A	#N/A	#N/A	#N/A	#N/A	#N/A	#N/A	Pnma3	297.172	#N/A	#N/A	#N/A	#N/A	#N/A	#N/A	#N/A	#N/A	#N/A	#N/A
Xlr4a	15.1122	#N/A	#N/A	#N/A	#N/A	#N/A	#N/A	#N/A	#N/A	#N/A	Xlr4a	43.9408	#N/A	#N/A	#N/A	#N/A	#N/A	#N/A	#N/A	#N/A	#N/A	#N/A
Xlr3a	6.50714	#N/A	#N/A	#N/A	#N/A	#N/A	#N/A	#N/A	#N/A	#N/A	Xlr3a	14.2711	#N/A	#N/A	#N/A	#N/A	#N/A	#N/A	#N/A	#N/A	#N/A	#N/A
Xlr5b	0.597105	#N/A	#N/A	#N/A	#N/A	#N/A	#N/A	#N/A	#N/A	#N/A	Xlr5b	0	#N/A	#N/A	#N/A	#N/A	#N/A	#N/A	#N/A	#N/A	#N/A	#N/A
Xlr3b	33.6975	#N/A	#N/A	#N/A	#N/A	#N/A	#N/A	#N/A	#N/A	#N/A	Xlr3b	52.4566	#N/A	#N/A	#N/A	#N/A	#N/A	#N/A	#N/A	#N/A	#N/A	#N/A
Xlr4b	9.19794	#N/A	#N/A	#N/A	#N/A	#N/A	#N/A	#N/A	#N/A	#N/A	Xlr4b	23.0842	#N/A	#N/A	#N/A	#N/A	#N/A	#N/A	#N/A	#N/A	#N/A	#N/A
F8a	6.87336	#N/A	#N/A	#N/A	#N/A	#N/A	#N/A	#N/A	#N/A	#N/A	F8a	10.8128	#N/A	#N/A	#N/A	#N/A	#N/A	#N/A	#N/A	#N/A	#N/A	#N/A
Xlr4c	1.28476	#N/A	#N/A	#N/A	#N/A	#N/A	#N/A	#N/A	#N/A	#N/A	Xlr4c	0	#N/A	#N/A	#N/A	#N/A	#N/A	#N/A	#N/A	#N/A	#N/A	#N/A
Lancl3	21.5451	0	21.5451	0	0	0	0	0	0	0	Lancl3	23.8555	0	23.8555	0	0	0	0	0	0	0	FALSE
Gm14862	2.71273	#N/A	#N/A	#N/A	#N/A	#N/A	#N/A	#N/A	#N/A	#N/A	Gm14862	0.74701	#N/A	#N/A	#N/A	#N/A	#N/A	#N/A	#N/A	#N/A	#N/A	#N/A
Xk	39.9511	#N/A	#N/A	#N/A	#N/A	#N/A	#N/A	#N/A	#N/A	#N/A	Xk	52.4331	#N/A	#N/A	#N/A	#N/A	#N/A	#N/A	#N/A	#N/A	#N/A	#N/A
Cybb	2.61776	0	2.61776	0	0	0	0	0	0	0	Cybb	9.11247	0	9.11247	0	0	0	0	0	0	0	FALSE
Slc7a3	19.6129	0	19.6129	0	0	0	0	0	0	0	Slc7a3	21.8828	0.687835	22.5706	0.0304748	0.0378054	-0.0655692	0.14118	0	0	0	FALSE
Snx12	221.84	5.39928	227.239	0.0237603	0.029525	0.000610061	0.05844	0	0	0	Snx12	344.146	9.29482	353.441	0.0262981	0.0326579	0.00831328	0.0570025	0	0	0	FALSE
Foxo4	5.62569	0	5.62569	0	0	0	0	0	0	0	Foxo4	7.53763	1.0795	8.61712	0.125273	0.151836	-0.162956	0.466629	0	0	0	FALSE
Il2rg	0.519647	#N/A	#N/A	#N/A	#N/A	#N/A	#N/A	#N/A	#N/A	#N/A	Il2rg	1.19787	#N/A	#N/A	#N/A	#N/A	#N/A	#N/A	#N/A	#N/A	#N/A	#N/A
Med12	5.50008	0	5.50008	0	0	0	0	0	0	0	Med12	5.10746	1.53486	6.64232	0.231073	0.273066	-0.172076	0.718209	0	0	0	FALSE
Nlgn3	39.7056	1.16834	40.874	0.0285839	0.0354763	-0.0390277	0.10998	0	0	0	Nlgn3	77.7382	0.845312	78.5835	0.0107569	0.01341	-0.0200014	0.0468214	0	0	0	FALSE
Gjb1	1.37079	#N/A	#N/A	#N/A	#N/A	#N/A	#N/A	#N/A	#N/A	#N/A	Gjb1	2.83072	#N/A	#N/A	#N/A	#N/A	#N/A	#N/A	#N/A	#N/A	#N/A	#N/A
Zmym3	75.2681	0.415706	75.6838	0.00549267	0.00685642	-0.0175684	0.0312812	0	0	0	Zmym3	125.372	0.622461	125.994	0.00494039	0.00616786	-0.0117929	0.0241287	0	0	0	FALSE
Nono	254.992	#N/A	#N/A	#N/A	#N/A	#N/A	#N/A	#N/A	#N/A	#N/A	Nono	410.127	#N/A	#N/A	#N/A	#N/A	#N/A	#N/A	#N/A	#N/A	#N/A	#N/A
Itgb1bp2	9.17146	#N/A	#N/A	#N/A	#N/A	#N/A	#N/A	#N/A	#N/A	#N/A	Itgb1bp2	14.0122	#N/A	#N/A	#N/A	#N/A	#N/A	#N/A	#N/A	#N/A	#N/A	#N/A
Slc35a2	200.541	4.18509	204.726	0.0204424	0.0254231	-0.00290471	0.0537509	0	0	0	Slc35a2	274.829	2.09726	276.927	0.00757333	0.00944877	-0.0055212	0.0244187	0	0	0	FALSE
Pqbp1	26.5234	0	26.5234	0	0	0	0	0	0	0	Pqbp1	38.9043	0	38.9043	0	0	0	0	0	0	0	FALSE
Pcsk1n	793.51	4.03052	797.541	0.00505369	0.00630914	-0.000910432	0.0135287	0	0	0	Pcsk1n	1169.62	0.811666	1170.43	0.000693475	0.000866694	-0.00134818	0.00308157	0	0	0	FALSE
Eras	0.497125	0	0.497125	0	0	0	0	0	0	0	Eras	0.623054	0	0.623054	0	0	0	0	0	0	0	FALSE
Hdac6	102.069	0.680258	102.749	0.00662057	0.00826204	-0.0147328	0.0312569	0	0	0	Hdac6	138.125	0	138.125	0	0	0	0	0	0	0	FALSE
Gata1	0.279596	0.245876	0.525473	0.467915	0.523639	-1.25049	2.29777	0	0	0	Gata1	1.43262	0	1.43262	0	0	0	0	0	0	0	FALSE
Glod5	1.83676	0	1.83676	0	0	0	0	0	0	0	Glod5	4.05831	0	4.05831	0	0	0	0	0	0	0	FALSE
Timm17b	26.1816	0	26.1816	0	0	0	0	0	0	0	Timm17b	39.7121	0.529772	40.2419	0.0131647	0.0164019	-0.0351558	0.0679595	0	0	0	FALSE
Tesl1	0.28224	#N/A	#N/A	#N/A	#N/A	#N/A	#N/A	#N/A	#N/A	#N/A	Tesl1	0.292066	#N/A	#N/A	#N/A	#N/A	#N/A	#N/A	#N/A	#N/A	#N/A	#N/A
Nxt2	14.5543	0	14.5543	0	0	0	0	0	0	0	Nxt2	18.651	1.75111	20.4021	0.0858298	0.105033	-0.0697527	0.27982	0	0	0	FALSE
Kcne1l	4.49024	0	4.49024	0	0	0	0	0	0	0	Kcne1l	6.92455	0	6.92455	0	0	0	0	0	0	0	FALSE
Acsl4	193.783	11.6968	205.479	0.0569243	0.070157	0.024276	0.116038	Acsl4	0	0	Acsl4	242.992	52.2041	295.197	0.176845	0.211697	0.150473	0.272922	Acsl4	Acsl4	0	TRUE
Kir3dl2	11.3703	#N/A	#N/A	#N/A	#N/A	#N/A	#N/A	#N/A	#N/A	#N/A	Kir3dl2	23.1443	#N/A	#N/A	#N/A	#N/A	#N/A	#N/A	#N/A	#N/A	#N/A	#N/A
Kir3dl1	5.52181	#N/A	#N/A	#N/A	#N/A	#N/A	#N/A	#N/A	#N/A	#N/A	Kir3dl1	6.58906	#N/A	#N/A	#N/A	#N/A	#N/A	#N/A	#N/A	#N/A	#N/A	#N/A
Tceal3	191.662	0	191.662	0	0	0	0	0	0	0	Tceal3	280.582	0.877393	281.46	0.00311729	0.00389358	-0.00566507	0.0134522	0	0	0	FALSE
Tmsb15b2	0.441962	#N/A	#N/A	#N/A	#N/A	#N/A	#N/A	#N/A	#N/A	#N/A	Tmsb15b2	2.639	#N/A	#N/A	#N/A	#N/A	#N/A	#N/A	#N/A	#N/A	#N/A	#N/A
Gm6592	2.50748	#N/A	#N/A	#N/A	#N/A	#N/A	#N/A	#N/A	#N/A	#N/A	Gm6592	4.39906	#N/A	#N/A	#N/A	#N/A	#N/A	#N/A	#N/A	#N/A	#N/A	#N/A
Ssx9	0	#N/A	#N/A	#N/A	#N/A	#N/A	#N/A	#N/A	#N/A	#N/A	Ssx9	1.2289	#N/A	#N/A	#N/A	#N/A	#N/A	#N/A	#N/A	#N/A	#N/A	#N/A
Ssxb5	4.05471	#N/A	#N/A	#N/A	#N/A	#N/A	#N/A	#N/A	#N/A	#N/A	Ssxb5	3.69435	#N/A	#N/A	#N/A	#N/A	#N/A	#N/A	#N/A	#N/A	#N/A	#N/A
Mospd2	151.818	1.0494	152.868	0.00686477	0.00856626	-0.0106269	0.0277594	0	0	0	Mospd2	201.621	0.411091	202.032	0.00203478	0.00254218	-0.00658039	0.0116647	0	0	0	FALSE
Fancb	28.6314	#N/A	#N/A	#N/A	#N/A	#N/A	#N/A	#N/A	#N/A	#N/A	Fancb	18.6769	#N/A	#N/A	#N/A	#N/A	#N/A	#N/A	#N/A	#N/A	#N/A	#N/A
Ammecr1	90.8124	0	90.8124	0	0	0	0	0	0	0	Ammecr1	107.227	0.759128	107.986	0.0070299	0.00877196	-0.0143343	0.0318782	0	0	0	FALSE
Rtl9	0	#N/A	#N/A	#N/A	#N/A	#N/A	#N/A	#N/A	#N/A	#N/A	Rtl9	0	#N/A	#N/A	#N/A	#N/A	#N/A	#N/A	#N/A	#N/A	#N/A	#N/A
Araf	694.601	1.35061	695.951	0.00194067	0.00242466	-0.00237584	0.00722516	0	0	0	Araf	948.123	4.08891	952.212	0.00429412	0.00536189	-0.000732102	0.0114559	0	0	0	FALSE
Syn1	978.295	3.40804	981.703	0.00347156	0.00433569	-0.00106405	0.00973543	0	0	0	Syn1	1436.79	10.9296	1447.72	0.00754953	0.00941913	0.00288202	0.0159562	0	0	0	FALSE
Timp1	2.71112	#N/A	#N/A	#N/A	#N/A	#N/A	#N/A	#N/A	#N/A	#N/A	Timp1	6.84875	#N/A	#N/A	#N/A	#N/A	#N/A	#N/A	#N/A	#N/A	#N/A	#N/A
Cfp	24.8718	0.415706	25.2875	0.0164392	0.0204649	-0.0520353	0.0929651	0	0	0	Cfp	53.0787	0.804221	53.8829	0.0149254	0.0185873	-0.0287917	0.0659664	0	0	0	FALSE
Elk1	53.8055	0	53.8055	0	0	0	0	0	0	0	Elk1	78.292	0	78.292	0	0	0	0	0	0	0	FALSE
Uxt	9.43489	#N/A	#N/A	#N/A	#N/A	#N/A	#N/A	#N/A	#N/A	#N/A	Uxt	14.1151	#N/A	#N/A	#N/A	#N/A	#N/A	#N/A	#N/A	#N/A	#N/A	#N/A
A230072C01Rik	158.437	#N/A	#N/A	#N/A	#N/A	#N/A	#N/A	#N/A	#N/A	#N/A	A230072C01Rik	196.701	#N/A	#N/A	#N/A	#N/A	#N/A	#N/A	#N/A	#N/A	#N/A	#N/A
Zfp182	250.054	1.58473	251.639	0.00629764	0.00785967	-0.00647465	0.022194	0	0	0	Zfp182	386.391	4.00749	390.399	0.0102651	0.0127986	-0.00185039	0.0274475	0	0	0	FALSE
Spaca5	1.09787	#N/A	#N/A	#N/A	#N/A	#N/A	#N/A	#N/A	#N/A	#N/A	Spaca5	0	#N/A	#N/A	#N/A	#N/A	#N/A	#N/A	#N/A	#N/A	#N/A	#N/A
Zfp300	9.78002	#N/A	#N/A	#N/A	#N/A	#N/A	#N/A	#N/A	#N/A	#N/A	Zfp300	8.30221	#N/A	#N/A	#N/A	#N/A	#N/A	#N/A	#N/A	#N/A	#N/A	#N/A
Gm6938	4.66915	1.87544	6.54459	0.286563	0.334257	-0.140563	0.809078	0	0	0	Gm6938	3.01509	3.55776	6.57285	0.541281	0.595957	0.103099	1.08881	Gm6938	0	Gm6938	FALSE
Agtr2	3.03601	#N/A	#N/A	#N/A	#N/A	#N/A	#N/A	#N/A	#N/A	#N/A	Agtr2	0.919677	#N/A	#N/A	#N/A	#N/A	#N/A	#N/A	#N/A	#N/A	#N/A	#N/A
Gpkow	217.091	0.17821	217.27	0.000820226	0.00102507	-0.00456519	0.00661533	0	0	0	Gpkow	371.82	1.53737	373.357	0.00411768	0.00514181	-0.00438952	0.0146731	0	0	0	FALSE
Wdr45	47.5927	0	47.5927	0	0	0	0	0	0	0	Wdr45	63.7901	0.198479	63.9886	0.00310179	0.00387423	-0.0161233	0.0238717	0	0	0	FALSE
Praf2	65.3898	#N/A	#N/A	#N/A	#N/A	#N/A	#N/A	#N/A	#N/A	#N/A	Praf2	86.0798	#N/A	#N/A	#N/A	#N/A	#N/A	#N/A	#N/A	#N/A	#N/A	#N/A
Ccdc120	25.059	0	25.059	0	0	0	0	0	0	0	Ccdc120	43.6041	0.336158	43.9402	0.00765035	0.00954468	-0.0282251	0.0473144	0	0	0	FALSE
Tfe3	101.054	0.805436	101.86	0.00790729	0.00986462	-0.0153506	0.0350799	0	0	0	Tfe3	138.663	0.736095	139.399	0.0052805	0.00659193	-0.011057	0.0242408	0	0	0	FALSE
Gripap1	469.161	3.27171	472.433	0.00692524	0.00864159	-0.00232368	0.0196069	0	0	0	Gripap1	537.636	4.01225	541.648	0.00740748	0.00924223	-0.0013452	0.0198297	0	0	0	FALSE
Kcnd1	17.4315	0.802413	18.2339	0.0440067	0.0544098	-0.0823719	0.191192	0	0	0	Kcnd1	26.4831	0.356402	26.8395	0.013279	0.0165438	-0.0468556	0.0799433	0	0	0	FALSE
Otud5	142.472	6.34039	148.813	0.0426066	0.0526969	0.00553464	0.0998591	Otud5	0	Otud5	Otud5	208.623	2.47973	211.102	0.0117466	0.0146402	-0.00664615	0.0359266	0	0	0	FALSE
Pim2	28.8576	0.618789	29.4764	0.0209927	0.0261039	-0.0495183	0.101726	0	0	0	Pim2	56.7274	2.65308	59.3805	0.0446793	0.0552322	-0.0211011	0.131566	0	0	0	FALSE
Asmt	1.43857	#N/A	#N/A	#N/A	#N/A	#N/A	#N/A	#N/A	#N/A	#N/A	Asmt	0	#N/A	#N/A	#N/A	#N/A	#N/A	#N/A	#N/A	#N/A	#N/A	#N/A
Atp11c	193.454	0	193.454	0	0	0	0	0	0	0	Atp11c	254.868	1.2002	256.068	0.00468702	0.00585191	-0.00642174	0.0181256	0	0	0	FALSE
Gm32261	71.3223	#N/A	#N/A	#N/A	#N/A	#N/A	#N/A	#N/A	#N/A	#N/A	Gm32261	89.1239	#N/A	#N/A	#N/A	#N/A	#N/A	#N/A	#N/A	#N/A	#N/A	#N/A
Xlr5c	0	#N/A	#N/A	#N/A	#N/A	#N/A	#N/A	#N/A	#N/A	#N/A	Xlr5c	0.228691	#N/A	#N/A	#N/A	#N/A	#N/A	#N/A	#N/A	#N/A	#N/A	#N/A
Zfp275	0.939532	#N/A	#N/A	#N/A	#N/A	#N/A	#N/A	#N/A	#N/A	#N/A	Zfp275	1.79182	#N/A	#N/A	#N/A	#N/A	#N/A	#N/A	#N/A	#N/A	#N/A	#N/A
Zfp92	11.1472	#N/A	#N/A	#N/A	#N/A	#N/A	#N/A	#N/A	#N/A	#N/A	Zfp92	17.5431	#N/A	#N/A	#N/A	#N/A	#N/A	#N/A	#N/A	#N/A	#N/A	#N/A
Haus7	3.80003	0	3.80003	0	0	0	0	0	0	0	Haus7	6.23364	0	6.23364	0	0	0	0	0	0	0	FALSE
Bgn	5.41319	0	5.41319	0	0	0	0	0	0	0	Bgn	4.83368	0	4.83368	0	0	0	0	0	0	0	FALSE
Atp2b3	507.449	3.05861	510.507	0.00599132	0.00747795	-0.00234038	0.0172963	0	0	0	Atp2b3	703.479	3.29567	706.775	0.00466297	0.00582193	-0.00154696	0.0131908	0	0	0	FALSE
Dusp9	1.47585	0	1.47585	0	0	0	0	0	0	0	Dusp9	0.606026	0	0.606026	0	0	0	0	0	0	0	FALSE
Pnck	136.298	0	136.298	0	0	0	0	0	0	0	Pnck	214.183	0	214.183	0	0	0	0	0	0	0	FALSE
Slc6a8	2.68712	0	2.68712	0	0	0	0	0	0	0	Slc6a8	4.00247	0	4.00247	0	0	0	0	0	0	0	FALSE
Bcap31	75.5916	0	75.5916	0	0	0	0	0	0	0	Bcap31	136.409	0	136.409	0	0	0	0	0	0	0	FALSE
Abcd1	19.3631	#N/A	#N/A	#N/A	#N/A	#N/A	#N/A	#N/A	#N/A	#N/A	Abcd1	23.3857	#N/A	#N/A	#N/A	#N/A	#N/A	#N/A	#N/A	#N/A	#N/A	#N/A
Plxnb3	4.96679	0	4.96679	0	0	0	0	0	0	0	Plxnb3	6.80678	0	6.80678	0	0	0	0	0	0	0	FALSE
Srpk3	1.42429	0	1.42429	0	0	0	0	0	0	0	Srpk3	3.52229	0	3.52229	0	0	0	0	0	0	0	FALSE
Idh3g	136.183	0.878804	137.062	0.00641173	0.00800184	-0.0115942	0.0275979	0	0	0	Idh3g	214.175	1.33078	215.506	0.00617513	0.00770701	-0.00763247	0.0230465	0	0	0	FALSE
Ssr4	8.15808	0	8.15808	0	0	0	0	0	0	0	Ssr4	16.3736	0	16.3736	0	0	0	0	0	0	0	FALSE
Pdzd4	921.079	13.9582	935.037	0.014928	0.0185906	0.00721604	0.0299652	0	0	0	Pdzd4	1485.07	18.1132	1503.19	0.0120498	0.0150171	0.00693956	0.0230946	0	0	0	FALSE
L1cam	227.599	1.57194	229.171	0.00685924	0.00855938	-0.00711002	0.0242288	0	0	0	L1cam	346.484	2.0943	348.579	0.00600813	0.00749889	-0.00439957	0.0193974	0	0	0	FALSE
Arhgap4	28.0318	3.93399	31.9658	0.123069	0.149244	-0.0130435	0.311532	0	0	0	Arhgap4	42.5295	1.8613	44.3908	0.0419299	0.0518687	-0.0338386	0.137576	0	0	0	FALSE
Avpr2	0	#N/A	#N/A	#N/A	#N/A	#N/A	#N/A	#N/A	#N/A	#N/A	Avpr2	0	#N/A	#N/A	#N/A	#N/A	#N/A	#N/A	#N/A	#N/A	#N/A	#N/A
Naa10	14.9538	4.28052	19.2343	0.222547	0.263522	0.00486287	0.522181	Naa10	0	0	Naa10	26.8473	5.16605	32.0134	0.161372	0.193892	0.0139687	0.373816	Naa10	0	0	TRUE
Renbp	4.08554	0.430542	4.51609	0.0953353	0.116395	-0.272196	0.504986	0	0	0	Renbp	5.90279	0	5.90279	0	0	0	0	0	0	0	FALSE
Hcfc1	27.253	0	27.253	0	0	0	0	0	0	0	Hcfc1	48.5266	0.570496	49.0971	0.0116198	0.0144826	-0.0294215	0.0583868	0	0	0	FALSE
Irak1	196.65	3.87637	200.526	0.019331	0.0240475	-0.00380992	0.051905	0	0	0	Irak1	243.661	4.95214	248.613	0.0199191	0.0247755	-0.000609613	0.0501606	0	0	0	FALSE
Mecp2	488.756	4.28417	493.04	0.00868929	0.0108381	-0.00116924	0.0228454	0	0	0	Mecp2	682.091	12.6021	694.694	0.0181406	0.0225734	0.00806157	0.0370851	0	0	0	FALSE
Opn1mw	0.983238	#N/A	#N/A	#N/A	#N/A	#N/A	#N/A	#N/A	#N/A	#N/A	Opn1mw	5.36162	#N/A	#N/A	#N/A	#N/A	#N/A	#N/A	#N/A	#N/A	#N/A	#N/A
Tex28	0.488585	#N/A	#N/A	#N/A	#N/A	#N/A	#N/A	#N/A	#N/A	#N/A	Tex28	0.247096	#N/A	#N/A	#N/A	#N/A	#N/A	#N/A	#N/A	#N/A	#N/A	#N/A
Tktl1	5.53918	0	5.53918	0	0	0	0	0	0	0	Tktl1	6.04375	0	6.04375	0	0	0	0	0	0	0	FALSE
Flna	17.8016	0	17.8016	0	0	0	0	0	0	0	Flna	51.5806	0	51.5806	0	0	0	0	0	0	0	FALSE
Emd	38.1583	0	38.1583	0	0	0	0	0	0	0	Emd	53.3022	0.650159	53.9523	0.0120506	0.015018	-0.0276196	0.0576556	0	0	0	FALSE
Rpl10	335.227	0	335.227	0	0	0	0	0	0	0	Rpl10	564.28	0	564.28	0	0	0	0	0	0	0	FALSE
Dnase1l1	5.07736	0	5.07736	0	0	0	0	0	0	0	Dnase1l1	4.98692	0	4.98692	0	0	0	0	0	0	0	FALSE
Atp6ap1	226.318	0.90655	227.225	0.00398966	0.0049821	-0.00704528	0.0170095	0	0	0	Atp6ap1	399.05	1.15883	400.209	0.00289557	0.00361684	-0.00411018	0.0113439	0	0	0	FALSE
Gdi1	177.836	0	177.836	0	0	0	0	0	0	0	Gdi1	268.711	0	268.711	0	0	0	0	0	0	0	FALSE
Fam50a	29.5963	0	29.5963	0	0	0	0	0	0	0	Fam50a	59.1049	0	59.1049	0	0	0	0	0	0	0	FALSE
Plxna3	0.794154	#N/A	#N/A	#N/A	#N/A	#N/A	#N/A	#N/A	#N/A	#N/A	Plxna3	3.3973	#N/A	#N/A	#N/A	#N/A	#N/A	#N/A	#N/A	#N/A	#N/A	#N/A
Lage3	208.652	0	208.652	0	0	0	0	0	0	0	Lage3	346.838	0.390111	347.228	0.0011235	0.00140398	-0.00377025	0.00657821	0	0	0	FALSE
Ubl4a	0	#N/A	#N/A	#N/A	#N/A	#N/A	#N/A	#N/A	#N/A	#N/A	Ubl4a	0.440516	#N/A	#N/A	#N/A	#N/A	#N/A	#N/A	#N/A	#N/A	#N/A	#N/A
Slc10a3	5.00607	#N/A	#N/A	#N/A	#N/A	#N/A	#N/A	#N/A	#N/A	#N/A	Slc10a3	14.3454	#N/A	#N/A	#N/A	#N/A	#N/A	#N/A	#N/A	#N/A	#N/A	#N/A
Fam3a	45.0797	0.412784	45.4925	0.00907368	0.0113164	-0.0290658	0.0516987	0	0	0	Fam3a	69.4497	4.84098	74.2906	0.0651627	0.0801477	-0.000969845	0.161265	0	0	0	FALSE
Tceal1	20.4604	0.497491	20.9579	0.0237376	0.029497	-0.0656709	0.124665	0	0	0	Tceal1	38.4385	0	38.4385	0	0	0	0	0	0	0	FALSE
Morf4l2	227.107	#N/A	#N/A	#N/A	#N/A	#N/A	#N/A	#N/A	#N/A	#N/A	Morf4l2	386.002	#N/A	#N/A	#N/A	#N/A	#N/A	#N/A	#N/A	#N/A	#N/A	#N/A
BC065397	113.954	#N/A	#N/A	#N/A	#N/A	#N/A	#N/A	#N/A	#N/A	#N/A	BC065397	192.538	#N/A	#N/A	#N/A	#N/A	#N/A	#N/A	#N/A	#N/A	#N/A	#N/A
Glra4	5.75298	#N/A	#N/A	#N/A	#N/A	#N/A	#N/A	#N/A	#N/A	#N/A	Glra4	7.60505	#N/A	#N/A	#N/A	#N/A	#N/A	#N/A	#N/A	#N/A	#N/A	#N/A
Plp1	471.049	26.1645	497.214	0.0526223	0.0649238	0.0364706	0.093377	Plp1	0	Plp1	Plp1	474.627	18.4057	493.033	0.0373315	0.0462329	0.0218808	0.070585	0	0	0	FALSE
Slc25a53	105.911	0	105.911	0	0	0	0	0	0	0	Slc25a53	135.204	0	135.204	0	0	0	0	0	0	0	FALSE
Fam199x	94.8245	0	94.8245	0	0	0	0	0	0	0	Fam199x	102.15	0	102.15	0	0	0	0	0	0	0	FALSE
Esx1	0.282938	#N/A	#N/A	#N/A	#N/A	#N/A	#N/A	#N/A	#N/A	#N/A	Esx1	0	#N/A	#N/A	#N/A	#N/A	#N/A	#N/A	#N/A	#N/A	#N/A	#N/A
Chrdl1	6.61611	0.669824	7.28593	0.0919338	0.112335	-0.188908	0.413579	0	0	0	Chrdl1	3.0542	0.237601	3.29181	0.0721797	0.0886254	-0.31473	0.491981	0	0	0	FALSE
Mid1	156.287	#N/A	#N/A	#N/A	#N/A	#N/A	#N/A	#N/A	#N/A	#N/A	Mid1	242.106	#N/A	#N/A	#N/A	#N/A	#N/A	#N/A	#N/A	#N/A	#N/A	#N/A
Tbl1x	277.576	2.38185	279.958	0.00850789	0.0106123	-0.00515725	0.0263818	0	0	0	Tbl1x	400.321	2.38389	402.705	0.00591969	0.00738868	-0.00360029	0.0183776	0	0	0	FALSE
Prkx	98.8413	3.32599	102.167	0.0325544	0.0403645	-0.00977435	0.0905033	0	0	0	Prkx	132.552	2.11878	134.671	0.0157331	0.0195893	-0.0111613	0.0503399	0	0	0	FALSE
Pbsn	0	#N/A	#N/A	#N/A	#N/A	#N/A	#N/A	#N/A	#N/A	#N/A	Pbsn	0.421731	#N/A	#N/A	#N/A	#N/A	#N/A	#N/A	#N/A	#N/A	#N/A	#N/A
Gabrq	1.47067	#N/A	#N/A	#N/A	#N/A	#N/A	#N/A	#N/A	#N/A	#N/A	Gabrq	1.56031	#N/A	#N/A	#N/A	#N/A	#N/A	#N/A	#N/A	#N/A	#N/A	#N/A
Cetn2	62.3922	#N/A	#N/A	#N/A	#N/A	#N/A	#N/A	#N/A	#N/A	#N/A	Cetn2	72.1171	#N/A	#N/A	#N/A	#N/A	#N/A	#N/A	#N/A	#N/A	#N/A	#N/A
Nsdhl	47.7551	0	47.7551	0	0	0	0	0	0	0	Nsdhl	78.5928	0	78.5928	0	0	0	0	0	0	0	FALSE
Gm382	0	#N/A	#N/A	#N/A	#N/A	#N/A	#N/A	#N/A	#N/A	#N/A	Gm382	0	#N/A	#N/A	#N/A	#N/A	#N/A	#N/A	#N/A	#N/A	#N/A	#N/A
Cdr1os	1102.26	#N/A	#N/A	#N/A	#N/A	#N/A	#N/A	#N/A	#N/A	#N/A	Cdr1os	1452.95	#N/A	#N/A	#N/A	#N/A	#N/A	#N/A	#N/A	#N/A	#N/A	#N/A
Pcdh11x	136.066	2.7366	138.803	0.0197157	0.0245238	-0.00928114	0.0583286	0	0	0	Pcdh11x	143.732	3.58423	147.316	0.0243302	0.0302288	-0.00609547	0.0665531	0	0	0	FALSE
Diaph2	659.274	61.3553	720.629	0.0851412	0.104208	0.0749011	0.133516	Diaph2	0	0	Diaph2	780.394	109.265	889.659	0.122817	0.148948	0.118211	0.179685	Diaph2	0	0	TRUE
Gm15127	0	#N/A	#N/A	#N/A	#N/A	#N/A	#N/A	#N/A	#N/A	#N/A	Gm15127	0	#N/A	#N/A	#N/A	#N/A	#N/A	#N/A	#N/A	#N/A	#N/A	#N/A
Wnk3	145.312	0.391948	145.704	0.00269003	0.00336027	-0.00898491	0.0157055	0	0	0	Wnk3	201.622	0.493966	202.116	0.00244397	0.0030531	-0.00693961	0.0130458	0	0	0	FALSE
Gm14664	0.723812	#N/A	#N/A	#N/A	#N/A	#N/A	#N/A	#N/A	#N/A	#N/A	Gm14664	0.315822	#N/A	#N/A	#N/A	#N/A	#N/A	#N/A	#N/A	#N/A	#N/A	#N/A
Ldoc1	2.09751	#N/A	#N/A	#N/A	#N/A	#N/A	#N/A	#N/A	#N/A	#N/A	Ldoc1	2.616	#N/A	#N/A	#N/A	#N/A	#N/A	#N/A	#N/A	#N/A	#N/A	#N/A
Nap1l2	5.76647	#N/A	#N/A	#N/A	#N/A	#N/A	#N/A	#N/A	#N/A	#N/A	Nap1l2	16.9853	#N/A	#N/A	#N/A	#N/A	#N/A	#N/A	#N/A	#N/A	#N/A	#N/A
Chic1	583.95	10.302	594.252	0.0173361	0.0215766	0.00622877	0.0369244	0	0	0	Chic1	806.76	13.0066	819.766	0.0158662	0.0197544	0.0072394	0.0322695	0	0	0	FALSE
Tsx	6.45693	0	6.45693	0	0	0	0	0	0	0	Tsx	12.9666	0.767315	13.7339	0.0558701	0.0688757	-0.107086	0.244837	0	0	0	FALSE
Tsix	64.1931	541.328	605.521	0.893987	0.913352	0.883914	0.942791	Tsix	0	0	Tsix	79.2635	674.685	753.948	0.894869	0.914089	0.887809	0.940369	Tsix	0	0	TRUE
Xist	317.571	5325.85	5643.42	0.943727	0.954469	0.947324	0.961615	Xist	0	0	Xist	433.938	7030.03	7463.96	0.941862	0.952943	0.946631	0.959254	Xist	0	0	TRUE
Sts	1.23805	#N/A	#N/A	#N/A	#N/A	#N/A	#N/A	#N/A	#N/A	#N/A	Sts	2.87726	#N/A	#N/A	#N/A	#N/A	#N/A	#N/A	#N/A	#N/A	#N/A	#N/A

## Sheet: CA1 Summary
OLD ESCAPEE		escapee increase		escape new		Young escapee		young is higher than old, both escape		young escape only
Slc16a2		Ftx		Rlim		Slc16a2		Armcx1		Smarca1
Rlim				Med14		Pbdc1		Ubqln2		Nox1
Pbdc1				Otud5		Atrx		Kantr		Rragb
Atrx				Plp1		Tmem29		Acsl4		Tmem35a
Tmem29						Cox7b				Rpl36a
Cox7b						Upf3b				Gla
Upf3b						Sh3bgrl				Rps6ka3
Sh3bgrl						Pcdh19				Bex1
Pcdh19						Smarca1				Tsc22d3
Utp14a						Nox1				Mid2
Trmt2b						Utp14a				Pak3
Taf7l						Rragb				Dcx
Armcx1						Trmt2b				Gemin8
Rbm41						Tmem35a				Gpm6b
Eif2s3x						Taf7l				Msl3
Tmsb4x						Rpl36a				Tspyl2
Frmpd4						Gla				Gpr173
Med14						Armcx1				Gm6938
Ddx3x						Rps6ka3
Shroom2						Bex1
Kdm5c						Rbm41
Cdr1						Tsc22d3
Ftx						Mid2
Ubqln2						Pak3
Kantr						Dcx
Acsl4						Gemin8
Otud5						Eif2s3x
Naa10						Gpm6b
Plp1						Tmsb4x
Diaph2						Frmpd4
Tsix						Msl3
Xist						Ddx3x
						Shroom2
						Kdm5c
						Cdr1
						Ftx
						Ubqln2
						Kantr
						Tspyl2
						Gpr173
						Acsl4
						Gm6938
						Naa10
						Diaph2
						Tsix
						Xist
32		1		4		46		4		18		662
OLD ESCAPEE		Increased escape		Aged-induced escape		Baseline escapee		young is higher than old, both escape		Loss of escape		Non baseline

## Sheet: Escape_Calc_CA3
Gene name	Xa sum old	Xi sum old	Xa+Xi old	Pesc	Pesc adj	CI bottom	CI top	old escapees	escapee increase	age-ind escape	Gene name	Xa sum young	Xi sum young	Xa+Xi young	Pesc	Pesc adj	CI bottom	CI top	young escapees	young is higher than old, both escape	loss of escape
Gpr50	0	#N/A	#N/A	#N/A	#N/A	#N/A	#N/A	#N/A	#N/A	#N/A	mus__Gpr50	0	#N/A	#N/A	#N/A	#N/A	#N/A	#N/A	#N/A	#N/A	#N/A
Slc16a2	248.531	28.9676	277.499	0.104388	0.127167	0.0756676	0.178666	Slc16a2	0	0	mus__Slc16a2	300.992	30.4431	331.435	0.0918524	0.112238	0.0675907	0.156886	Slc16a2	0	0
Vma21	35.6438	#N/A	#N/A	#N/A	#N/A	#N/A	#N/A	#N/A	#N/A	#N/A	mus__Vma21	49.6161	#N/A	#N/A	#N/A	#N/A	#N/A	#N/A	#N/A	#N/A	#N/A
Htr2c	422.356	8.25901	430.615	0.0191796	0.02386	0.00492247	0.0427976	0	0	0	mus__Htr2c	374.967	10.1242	385.091	0.0262905	0.0326485	0.009329	0.055968	0	0	0
Rlim	70.9004	3.09389	73.9943	0.0418125	0.051725	-0.0145723	0.118022	0	0	0	mus__Rlim	95.6726	2.85305	98.5257	0.0289574	0.0359366	-0.0123497	0.0842228	0	0	0
Gm1141	2.35792	0.663286	3.02121	0.219543	0.260151	-0.389786	0.910087	0	0	0	mus__Gm1141	2.20075	0	2.20075	0	0	0	0	0	0	0
Prrg3	8.16987	#N/A	#N/A	#N/A	#N/A	#N/A	#N/A	#N/A	#N/A	#N/A	mus__Prrg3	5.76723	#N/A	#N/A	#N/A	#N/A	#N/A	#N/A	#N/A	#N/A	#N/A
Nexmif	289.28	#N/A	#N/A	#N/A	#N/A	#N/A	#N/A	#N/A	#N/A	#N/A	mus__Nexmif	348.293	#N/A	#N/A	#N/A	#N/A	#N/A	#N/A	#N/A	#N/A	#N/A
Il13ra2	0.856343	0	0.856343	0	0	0	0	0	#DIV/0!	#DIV/0!	mus__Il13ra2	0	0	0	#DIV/0!	#DIV/0!	#DIV/0!	#DIV/0!	#DIV/0!	#DIV/0!	#DIV/0!
Cnga2	0	#N/A	#N/A	#N/A	#N/A	#N/A	#N/A	#N/A	#N/A	#N/A	mus__Cnga2	0	#N/A	#N/A	#N/A	#N/A	#N/A	#N/A	#N/A	#N/A	#N/A
Abcb7	72.1115	1.14482	73.2563	0.0156276	0.0194584	-0.0220983	0.0610152	0	0	0	mus__Abcb7	101.808	1.91553	103.724	0.0184675	0.0229783	-0.0149051	0.0608617	0	0	0
Uprt	7.19766	0	7.19766	0	0	0	0	0	0	0	mus__Uprt	8.94102	0	8.94102	0	0	0	0	0	0	0
Gabre	0	#N/A	#N/A	#N/A	#N/A	#N/A	#N/A	#N/A	#N/A	#N/A	mus__Gabre	0	#N/A	#N/A	#N/A	#N/A	#N/A	#N/A	#N/A	#N/A	#N/A
Zdhhc15	35.4716	0.344831	35.8164	0.00962772	0.0120057	-0.0348549	0.0588664	0	0	0	mus__Zdhhc15	39.4826	0	39.4826	0	0	0	0	0	0	0
1700121L16Rik	0.713906	#N/A	#N/A	#N/A	#N/A	#N/A	#N/A	#N/A	#N/A	#N/A	mus__1700121L16Rik	0.791928	#N/A	#N/A	#N/A	#N/A	#N/A	#N/A	#N/A	#N/A	#N/A
Magee2	5.60204	#N/A	#N/A	#N/A	#N/A	#N/A	#N/A	#N/A	#N/A	#N/A	mus__Magee2	6.10096	#N/A	#N/A	#N/A	#N/A	#N/A	#N/A	#N/A	#N/A	#N/A
Gabra3	54.0445	0.715167	54.7597	0.0130601	0.016272	-0.0277536	0.0602976	0	0	0	mus__Gabra3	47.8929	1.02994	48.9228	0.0210524	0.0261778	-0.032602	0.0849575	0	0	0
Lrch2	108.268	1.97967	110.248	0.0179566	0.0223454	-0.0139022	0.058593	0	0	0	mus__Lrch2	116.04	1.54053	117.581	0.0131019	0.016324	-0.0137678	0.0464158	0	0	0
Pbdc1	62.6467	9.78763	72.4343	0.135124	0.163386	0.051526	0.275246	Pbdc1	0	0	mus__Pbdc1	72.4434	8.51503	80.9584	0.105178	0.128104	0.0324594	0.223748	Pbdc1	0	0
Magee1	25.751	0	25.751	0	0	0	0	0	0	0	mus__Magee1	28.2041	0.281292	28.4854	0.00987495	0.0123133	-0.040893	0.0655196	0	0	0
Fgf16	1.91755	0.838066	2.75561	0.304131	0.353301	-0.388166	1.09477	0	0	0	mus__Fgf16	1.55605	0.973059	2.52911	0.384744	0.43873	-0.364755	1.24222	0	0	0
Dock11	45.9524	1.66807	47.6205	0.0350285	0.0434055	-0.0326301	0.119441	0	0	0	mus__Dock11	36.6697	0.932122	37.6018	0.0247893	0.0307958	-0.0417523	0.103344	0	0	0
Ott	0	#N/A	#N/A	#N/A	#N/A	#N/A	#N/A	#N/A	#N/A	#N/A	mus__Ott	0	#N/A	#N/A	#N/A	#N/A	#N/A	#N/A	#N/A	#N/A	#N/A
Xlr5a	3.20611	#N/A	#N/A	#N/A	#N/A	#N/A	#N/A	#N/A	#N/A	#N/A	mus__Xlr5a	6.58429	#N/A	#N/A	#N/A	#N/A	#N/A	#N/A	#N/A	#N/A	#N/A
Gm15097	0	#N/A	#N/A	#N/A	#N/A	#N/A	#N/A	#N/A	#N/A	#N/A	mus__Gm15097	1.35561	#N/A	#N/A	#N/A	#N/A	#N/A	#N/A	#N/A	#N/A	#N/A
Gm15091	1.37385	#N/A	#N/A	#N/A	#N/A	#N/A	#N/A	#N/A	#N/A	#N/A	mus__Gm15091	2.81286	#N/A	#N/A	#N/A	#N/A	#N/A	#N/A	#N/A	#N/A	#N/A
Atrx	439.743	23.8072	463.55	0.0513585	0.0633842	0.0342435	0.092525	Atrx	0	Atrx	mus__Atrx	494.714	17.201	511.915	0.0336014	0.0416518	0.0189136	0.0643901	0	0	0
Gm15104	0.485185	#N/A	#N/A	#N/A	#N/A	#N/A	#N/A	#N/A	#N/A	#N/A	mus__Gm15104	0	#N/A	#N/A	#N/A	#N/A	#N/A	#N/A	#N/A	#N/A	#N/A
Tmem29	94.1578	7.85006	102.008	0.0769554	0.0943785	0.0198418	0.168915	Tmem29	0	0	mus__Tmem29	90.0624	6.62494	96.6873	0.0685192	0.0842065	0.0114848	0.156928	Tmem29	0	0
Magt1	32.6425	0.228813	32.8714	0.00696086	0.00868596	-0.0329897	0.0503616	0	0	0	mus__Magt1	42.3192	0.333148	42.6524	0.00781078	0.00974445	-0.0289865	0.0484754	0	0	0
Cox7b	72.0452	13.2771	85.3223	0.155611	0.18723	0.078483	0.295977	Cox7b	0	0	mus__Cox7b	94.9001	19.9946	114.895	0.174025	0.208462	0.110879	0.306046	Cox7b	0	0
Apex2	498.899	#N/A	#N/A	#N/A	#N/A	#N/A	#N/A	#N/A	#N/A	#N/A	mus__Apex2	539.179	#N/A	#N/A	#N/A	#N/A	#N/A	#N/A	#N/A	#N/A	#N/A
Alas2	29.5328	0	29.5328	0	0	0	0	0	0	0	mus__Alas2	51.3969	0	51.3969	0	0	0	0	0	0	0
Atp7a	63.2255	1.15527	64.3808	0.0179443	0.0223302	-0.0250876	0.069748	0	0	0	mus__Atp7a	78.3111	3.00843	81.3196	0.0369952	0.0458202	-0.0138865	0.105527	0	0	0
Tlr13	0.635298	#N/A	#N/A	#N/A	#N/A	#N/A	#N/A	#N/A	#N/A	#N/A	mus__Tlr13	0.417081	#N/A	#N/A	#N/A	#N/A	#N/A	#N/A	#N/A	#N/A	#N/A
Pgk1	92.1348	#N/A	#N/A	#N/A	#N/A	#N/A	#N/A	#N/A	#N/A	#N/A	mus__Pgk1	123.374	#N/A	#N/A	#N/A	#N/A	#N/A	#N/A	#N/A	#N/A	#N/A
Taf9b	18.0554	0	18.0554	0	0	0	0	0	0	0	mus__Taf9b	18.7181	0	18.7181	0	0	0	0	0	0	0
Pfkfb1	9.84048	0	9.84048	0	0	0	0	0	0	0	mus__Pfkfb1	8.8262	0	8.8262	0	0	0	0	0	0	0
Rpl39	0	0	0	#DIV/0!	#DIV/0!	#DIV/0!	#DIV/0!	#DIV/0!	#DIV/0!	#DIV/0!	mus__Rpl39	0	0.32239	0.32239	1	1	1	1	0	#DIV/0!	#DIV/0!
Fnd3c2	0.330479	#N/A	#N/A	#N/A	#N/A	#N/A	#N/A	#N/A	#N/A	#N/A	mus__Fnd3c2	0.159329	#N/A	#N/A	#N/A	#N/A	#N/A	#N/A	#N/A	#N/A	#N/A
Upf3b	33.2344	2.67948	35.9139	0.0746085	0.0915529	-0.0323644	0.21547	0	0	0	mus__Upf3b	34.3725	4.05335	38.4259	0.105485	0.128468	-0.0105285	0.267465	0	0	0
Nkap	71.4515	0.131171	71.5827	0.00183244	0.0022895	-0.0122566	0.0168356	0	0	0	mus__Nkap	82.2794	0.230253	82.5097	0.00279061	0.00348583	-0.013222	0.0201937	0	0	0
Akap14	6.13566	0.647893	6.78355	0.0955094	0.116603	-0.200705	0.43391	0	0	0	mus__Akap14	9.11066	0.981059	10.0917	0.0972142	0.118635	-0.143472	0.380741	0	0	0
Ndufa1	0	0	0	#DIV/0!	#DIV/0!	#DIV/0!	#DIV/0!	#DIV/0!	#DIV/0!	#DIV/0!	mus__Ndufa1	0	0	0	#DIV/0!	#DIV/0!	#DIV/0!	#DIV/0!	#DIV/0!	#DIV/0!	#DIV/0!
Fndc3c1	1.91258	#N/A	#N/A	#N/A	#N/A	#N/A	#N/A	#N/A	#N/A	#N/A	mus__Fndc3c1	1.40595	#N/A	#N/A	#N/A	#N/A	#N/A	#N/A	#N/A	#N/A	#N/A
Cysltr1	0.256808	#N/A	#N/A	#N/A	#N/A	#N/A	#N/A	#N/A	#N/A	#N/A	mus__Cysltr1	0.638771	#N/A	#N/A	#N/A	#N/A	#N/A	#N/A	#N/A	#N/A	#N/A
Gm5127	1.06832	0.99376	2.06208	0.48192	0.537627	-0.356421	1.43168	0	0	0	mus__Gm5127	0.683716	0	0.683716	0	0	0	0	0	0	0
Rtl3	0.169331	#N/A	#N/A	#N/A	#N/A	#N/A	#N/A	#N/A	#N/A	#N/A	mus__Rtl3	0	#N/A	#N/A	#N/A	#N/A	#N/A	#N/A	#N/A	#N/A	#N/A
Lpar4	1.32675	0	1.32675	0	0	0	0	0	0	0	mus__Lpar4	1.13428	0	1.13428	0	0	0	0	0	0	0
P2ry10	0	#N/A	#N/A	#N/A	#N/A	#N/A	#N/A	#N/A	#N/A	#N/A	mus__P2ry10	0	#N/A	#N/A	#N/A	#N/A	#N/A	#N/A	#N/A	#N/A	#N/A
P2ry10b	0.525157	#N/A	#N/A	#N/A	#N/A	#N/A	#N/A	#N/A	#N/A	#N/A	mus__P2ry10b	0.811731	#N/A	#N/A	#N/A	#N/A	#N/A	#N/A	#N/A	#N/A	#N/A
Tro	77.7211	#N/A	#N/A	#N/A	#N/A	#N/A	#N/A	#N/A	#N/A	#N/A	mus__Tro	103.591	#N/A	#N/A	#N/A	#N/A	#N/A	#N/A	#N/A	#N/A	#N/A
Gpr174	0	#N/A	#N/A	#N/A	#N/A	#N/A	#N/A	#N/A	#N/A	#N/A	mus__Gpr174	0	#N/A	#N/A	#N/A	#N/A	#N/A	#N/A	#N/A	#N/A	#N/A
Rhox2e	0	#N/A	#N/A	#N/A	#N/A	#N/A	#N/A	#N/A	#N/A	#N/A	mus__Rhox2e	0	#N/A	#N/A	#N/A	#N/A	#N/A	#N/A	#N/A	#N/A	#N/A
Itm2a	3.6846	0	3.6846	0	0	0	0	0	0	0	mus__Itm2a	8.04705	0	8.04705	0	0	0	0	0	0	0
Rhox3g	3.58167	#N/A	#N/A	#N/A	#N/A	#N/A	#N/A	#N/A	#N/A	#N/A	mus__Rhox3g	4.16406	#N/A	#N/A	#N/A	#N/A	#N/A	#N/A	#N/A	#N/A	#N/A
Tent5d	42.2159	#N/A	#N/A	#N/A	#N/A	#N/A	#N/A	#N/A	#N/A	#N/A	mus__Tent5d	67.5219	#N/A	#N/A	#N/A	#N/A	#N/A	#N/A	#N/A	#N/A	#N/A
Maged2	0.947202	#N/A	#N/A	#N/A	#N/A	#N/A	#N/A	#N/A	#N/A	#N/A	mus__Maged2	0.801642	#N/A	#N/A	#N/A	#N/A	#N/A	#N/A	#N/A	#N/A	#N/A
Brwd3	193.593	3.31391	196.907	0.0168298	0.0209491	-0.00533129	0.0472295	0	0	0	mus__Brwd3	225.05	3.3622	228.413	0.0147198	0.0183323	-0.00452409	0.0411888	0	0	0
Gnl3l	186.857	0.216503	187.073	0.00115732	0.00144623	-0.0057082	0.00860066	0	0	0	mus__Gnl3l	215.845	0.80199	216.647	0.00370183	0.004623	-0.00724442	0.0164904	0	0	0
Hmgn5	1.61133	0	1.61133	0	0	0	0	0	0	0	mus__Hmgn5	0.704178	0	0.704178	0	0	0	0	0	0	0
Sh3bgrl	114.416	6.44811	120.865	0.0533498	0.0658096	0.00773448	0.123885	Sh3bgrl	0	0	mus__Sh3bgrl	122.266	5.36144	127.627	0.0420086	0.051965	0.00137399	0.102556	Sh3bgrl	0	0
Tmem255a	30.8641	0	30.8641	0	0	0	0	0	0	0	mus__Tmem255a	27.2768	0.529549	27.8063	0.0190442	0.0236924	-0.0505759	0.0979608	0	0	0
Gm6377	0	#N/A	#N/A	#N/A	#N/A	#N/A	#N/A	#N/A	#N/A	#N/A	mus__Gm6377	0	#N/A	#N/A	#N/A	#N/A	#N/A	#N/A	#N/A	#N/A	#N/A
Fgd1	75.1527	1.25785	76.4106	0.0164618	0.0204929	-0.0212426	0.0622284	0	0	0	mus__Fgd1	69.5101	0.558471	70.0686	0.00797034	0.00994312	-0.0205784	0.0404647	0	0	0
Pou3f4	0	#N/A	#N/A	#N/A	#N/A	#N/A	#N/A	#N/A	#N/A	#N/A	mus__Pou3f4	0	#N/A	#N/A	#N/A	#N/A	#N/A	#N/A	#N/A	#N/A	#N/A
Atp1b4	0	#N/A	#N/A	#N/A	#N/A	#N/A	#N/A	#N/A	#N/A	#N/A	mus__Atp1b4	0	#N/A	#N/A	#N/A	#N/A	#N/A	#N/A	#N/A	#N/A	#N/A
Tsr2	28.9183	0.346192	29.2644	0.0118298	0.0147436	-0.0426262	0.0721134	0	0	0	mus__Tsr2	44.2271	0	44.2271	0	0	0	0	0	0	0
Lamp2	91.4077	1.30317	92.7109	0.0140563	0.0175088	-0.0175667	0.0525844	0	0	0	mus__Lamp2	126.765	1.11249	127.878	0.00869963	0.0108509	-0.01274	0.0344418	0	0	0
Fam120c	314.51	2.71112	317.222	0.00854646	0.0106603	-0.0041872	0.0255078	0	0	0	mus__Fam120c	310.549	2.28499	312.834	0.00730414	0.00911354	-0.00472134	0.0229484	0	0	0
Cul4b	2.76663	0.319444	3.08607	0.103511	0.126125	-0.360506	0.612757	0	0	0	mus__Cul4b	1.33028	0.456006	1.78628	0.255282	0.299959	-0.582907	1.18282	0	0	0
Apool	4.10838	0.370346	4.47872	0.0826901	0.101269	-0.265805	0.468343	0	0	0	mus__Apool	2.6288	0	2.6288	0	0	0	0	0	0	0
Mcts1	1.68027	#N/A	#N/A	#N/A	#N/A	#N/A	#N/A	#N/A	#N/A	#N/A	mus__Mcts1	1.10796	#N/A	#N/A	#N/A	#N/A	#N/A	#N/A	#N/A	#N/A	#N/A
Satl1	0.259602	#N/A	#N/A	#N/A	#N/A	#N/A	#N/A	#N/A	#N/A	#N/A	mus__Satl1	0.409608	#N/A	#N/A	#N/A	#N/A	#N/A	#N/A	#N/A	#N/A	#N/A
C1galt1c1	24.2946	0.774992	25.0696	0.0309137	0.0383457	-0.0604122	0.137104	0	0	0	mus__C1galt1c1	25.4116	0.606096	26.0177	0.0232955	0.0289508	-0.0556927	0.113594	0	0	0
6030498E09Rik	4.12851	#N/A	#N/A	#N/A	#N/A	#N/A	#N/A	#N/A	#N/A	#N/A	mus__6030498E09Rik	3.68505	#N/A	#N/A	#N/A	#N/A	#N/A	#N/A	#N/A	#N/A	#N/A
2010106E10Rik	0	0	0	#DIV/0!	#DIV/0!	#DIV/0!	#DIV/0!	#DIV/0!	#DIV/0!	#DIV/0!	mus__2010106E10Rik	0.731821	0	0.731821	0	0	0	0	0	#DIV/0!	#DIV/0!
Zfp711	18.6508	0	18.6508	0	0	0	0	0	0	0	mus__Zfp711	10.8118	0	10.8118	0	0	0	0	0	0	0
Pof1b	0	#N/A	#N/A	#N/A	#N/A	#N/A	#N/A	#N/A	#N/A	#N/A	mus__Pof1b	0	#N/A	#N/A	#N/A	#N/A	#N/A	#N/A	#N/A	#N/A	#N/A
Gm14936	0	#N/A	#N/A	#N/A	#N/A	#N/A	#N/A	#N/A	#N/A	#N/A	mus__Gm14936	0	#N/A	#N/A	#N/A	#N/A	#N/A	#N/A	#N/A	#N/A	#N/A
Chm	191.298	2.06293	193.361	0.0106688	0.0133006	-0.00791333	0.0345144	0	0	0	mus__Chm	201.419	3.39637	204.816	0.0165826	0.0206426	-0.00494019	0.0462255	0	0	0
Phf8	98.7872	0.117092	98.9043	0.00118389	0.00147942	-0.00847221	0.0114311	0	0	0	mus__Phf8	109.855	0.890287	110.745	0.00803908	0.0100287	-0.0143521	0.0344095	0	0	0
Gria3	289.565	11.6984	301.264	0.038831	0.0480721	0.0163361	0.0798081	0	0	0	mus__Gria3	275.616	8.5026	284.119	0.0299262	0.03713	0.0082449	0.066015	0	0	0
Dach2	4.40988	0.243198	4.65308	0.052266	0.0644898	-0.228719	0.357698	0	0	0	mus__Dach2	3.64213	0	3.64213	0	0	0	0	0	0	0
Thoc2	99.429	#N/A	#N/A	#N/A	#N/A	#N/A	#N/A	#N/A	#N/A	#N/A	mus__Thoc2	100.137	#N/A	#N/A	#N/A	#N/A	#N/A	#N/A	#N/A	#N/A	#N/A
Xiap	38.2464	0.105024	38.3515	0.00273846	0.00342073	-0.0208566	0.0276981	0	0	0	mus__Xiap	46.9081	0.631185	47.5393	0.0132771	0.0165415	-0.0310924	0.0641754	0	0	0
Klhl4	3.84288	0	3.84288	0	0	0	0	0	0	0	mus__Klhl4	3.4067	0	3.4067	0	0	0	0	0	0	0
Cpxcr1	0	#N/A	#N/A	#N/A	#N/A	#N/A	#N/A	#N/A	#N/A	#N/A	mus__Cpxcr1	0	#N/A	#N/A	#N/A	#N/A	#N/A	#N/A	#N/A	#N/A	#N/A
Pabpc5	0.765992	#N/A	#N/A	#N/A	#N/A	#N/A	#N/A	#N/A	#N/A	#N/A	mus__Pabpc5	0.79224	#N/A	#N/A	#N/A	#N/A	#N/A	#N/A	#N/A	#N/A	#N/A
Nap1l3	13.9938	0	13.9938	0	0	0	0	0	0	0	mus__Nap1l3	21.315	0	21.315	0	0	0	0	0	0	0
Stag2	28.9931	0.941822	29.935	0.0314623	0.0390209	-0.0521159	0.130158	0	0	0	mus__Stag2	25.7703	0.953869	26.7242	0.0356932	0.0442218	-0.0581834	0.146627	0	0	0
Tex13d	0	#N/A	#N/A	#N/A	#N/A	#N/A	#N/A	#N/A	#N/A	#N/A	mus__Tex13d	0	#N/A	#N/A	#N/A	#N/A	#N/A	#N/A	#N/A	#N/A	#N/A
Sh2d1a	2.11857	#N/A	#N/A	#N/A	#N/A	#N/A	#N/A	#N/A	#N/A	#N/A	mus__Sh2d1a	2.8357	#N/A	#N/A	#N/A	#N/A	#N/A	#N/A	#N/A	#N/A	#N/A
Huwe1	306.414	5.00567	311.419	0.0160737	0.0200118	-0.000422438	0.0404459	0	0	0	mus__Huwe1	352.637	4.07262	356.71	0.0114172	0.0142309	-0.00191729	0.030379	0	0	0
Tenm1	244.873	10.1812	255.054	0.0399179	0.0494044	0.0144629	0.0843459	0	0	0	mus__Tenm1	246.425	6.60306	253.028	0.0260962	0.0324088	0.00374258	0.0610751	0	0	0
Pcdh19	24.53	2.0472	26.5772	0.0770285	0.0944665	-0.0516213	0.240554	0	0	0	mus__Pcdh19	24.3504	4.05038	28.4008	0.142615	0.172131	-0.0102677	0.354531	0	0	0
Dcaf12l2	0.483489	#N/A	#N/A	#N/A	#N/A	#N/A	#N/A	#N/A	#N/A	#N/A	mus__Dcaf12l2	0.398544	#N/A	#N/A	#N/A	#N/A	#N/A	#N/A	#N/A	#N/A	#N/A
Dcaf12l1	0.416021	0	0.416021	0	0	0	0	0	0	0	mus__Dcaf12l1	0	0.358706	0.358706	1	1	1	1	0	0	0
4930515L19Rik	1.26738	#N/A	#N/A	#N/A	#N/A	#N/A	#N/A	#N/A	#N/A	#N/A	mus__4930515L19Rik	2.05947	#N/A	#N/A	#N/A	#N/A	#N/A	#N/A	#N/A	#N/A	#N/A
Tspan6	0	0.275137	0.275137	1	1	1	1	0	0	0	mus__Tspan6	0	0.424095	0.424095	1	1	1	1	0	0	0
Srpx2	1.09404	0	1.09404	0	0	0	0	0	0	0	mus__Srpx2	1.40838	0.532357	1.94074	0.274307	0.320879	-0.541977	1.18373	0	0	0
Smarca1	44.3307	3.07845	47.4091	0.0649338	0.0798707	-0.0215122	0.181253	0	0	0	mus__Smarca1	58.4938	4.18275	62.6765	0.0667356	0.0820506	-0.00721316	0.171314	0	0	0
Sytl4	0	#N/A	#N/A	#N/A	#N/A	#N/A	#N/A	#N/A	#N/A	#N/A	mus__Sytl4	0.61022	#N/A	#N/A	#N/A	#N/A	#N/A	#N/A	#N/A	#N/A	#N/A
Ocrl	393.188	5.40857	398.597	0.013569	0.0169039	0.000277382	0.0335305	0	0	0	mus__Ocrl	386.896	6.17499	393.071	0.0157096	0.0195602	0.00157402	0.0375463	0	0	0
Apln	1.85359	0	1.85359	0	0	0	0	0	0	0	mus__Apln	0.803605	0	0.803605	0	0	0	0	0	0	0
Cstf2	6.03662	0.293792	6.33041	0.0464096	0.0573466	-0.180606	0.295299	0	0	0	mus__Cstf2	5.17739	0	5.17739	0	0	0	0	0	0	0
Xpnpep2	0	#N/A	#N/A	#N/A	#N/A	#N/A	#N/A	#N/A	#N/A	#N/A	mus__Xpnpep2	1.01497	#N/A	#N/A	#N/A	#N/A	#N/A	#N/A	#N/A	#N/A	#N/A
Sash3	0.643039	#N/A	#N/A	#N/A	#N/A	#N/A	#N/A	#N/A	#N/A	#N/A	mus__Sash3	0	#N/A	#N/A	#N/A	#N/A	#N/A	#N/A	#N/A	#N/A	#N/A
3010001F23Rik	31.4749	#N/A	#N/A	#N/A	#N/A	#N/A	#N/A	#N/A	#N/A	#N/A	mus__3010001F23Rik	51.4372	#N/A	#N/A	#N/A	#N/A	#N/A	#N/A	#N/A	#N/A	#N/A
Cldn34a	0	#N/A	#N/A	#N/A	#N/A	#N/A	#N/A	#N/A	#N/A	#N/A	mus__Cldn34a	0	#N/A	#N/A	#N/A	#N/A	#N/A	#N/A	#N/A	#N/A	#N/A
Zdhhc9	45.5995	0	45.5995	0	0	0	0	0	0	0	mus__Zdhhc9	65.7242	1.32534	67.0496	0.0197665	0.0245867	-0.0241127	0.0732861	0	0	0
Nox1	7.56102	0.900513	8.46153	0.106424	0.129583	-0.167714	0.42688	0	0	0	mus__Nox1	6.44572	2.6253	9.07102	0.289416	0.337361	-0.0668752	0.741597	0	0	0
Arl13a	0.271778	#N/A	#N/A	#N/A	#N/A	#N/A	#N/A	#N/A	#N/A	#N/A	mus__Arl13a	1.32584	#N/A	#N/A	#N/A	#N/A	#N/A	#N/A	#N/A	#N/A	#N/A
Utp14a	93.9979	5.80049	99.7984	0.058122	0.071612	0.00515004	0.138074	Utp14a	0	0	mus__Utp14a	118.825	6.43862	125.264	0.0514005	0.0634354	0.00735656	0.119514	Utp14a	0	0
Foxr2	0.837543	0	0.837543	0	0	0	0	0	0	0	mus__Foxr2	0.58822	0	0.58822	0	0	0	0	0	0	0
Rragb	192.273	2.87081	195.143	0.0147113	0.0183217	-0.00639938	0.0430429	0	0	0	mus__Rragb	141.04	5.19527	146.235	0.0355268	0.0440175	0.000336901	0.0876981	0	0	0
Klf8	147.121	1.30046	148.421	0.00876196	0.0109285	-0.0110462	0.0329032	0	0	0	mus__Klf8	189.518	1.42777	190.946	0.00747735	0.00932925	-0.00858547	0.027244	0	0	0
Kctd12b	1.3124	#N/A	#N/A	#N/A	#N/A	#N/A	#N/A	#N/A	#N/A	#N/A	mus__Kctd12b	0.706965	#N/A	#N/A	#N/A	#N/A	#N/A	#N/A	#N/A	#N/A	#N/A
Nbdy	15.4532	#N/A	#N/A	#N/A	#N/A	#N/A	#N/A	#N/A	#N/A	#N/A	mus__Nbdy	21.6516	#N/A	#N/A	#N/A	#N/A	#N/A	#N/A	#N/A	#N/A	#N/A
Bcorl1	44.2881	0.777882	45.0659	0.017261	0.0214835	-0.0341312	0.0770982	0	0	0	mus__Bcorl1	47.4641	0.427668	47.8917	0.0089299	0.0111375	-0.0279114	0.0501864	0	0	0
Spin2c	5.14848	0.330766	5.47925	0.0603671	0.074337	-0.214229	0.362903	0	0	0	mus__Spin2c	7.88443	0	7.88443	0	0	0	0	0	0	0
Trmt2b	5.41581	1.23794	6.65376	0.186052	0.222228	-0.192792	0.637249	0	0	0	mus__Trmt2b	2.06002	5.54653	7.60655	0.729179	0.770936	0.378588	1.16328	Trmt2b	0	Trmt2b
Tmem35a	0.581432	0	0.581432	0	0	0	0	0	0	0	mus__Tmem35a	0.534979	1.21642	1.7514	0.694543	0.739734	-0.114016	1.59348	0	0	0
Elf4	0.488773	0	0.488773	0	0	0	0	0	0	0	mus__Elf4	1.03614	0	1.03614	0	0	0	0	0	0	0
Magea2	0.515855	#N/A	#N/A	#N/A	#N/A	#N/A	#N/A	#N/A	#N/A	#N/A	mus__Magea2	0.272885	#N/A	#N/A	#N/A	#N/A	#N/A	#N/A	#N/A	#N/A	#N/A
Aifm1	92.9971	0	92.9971	0	0	0	0	0	0	0	mus__Aifm1	110.702	0.249572	110.952	0.00224937	0.00281013	-0.0101307	0.0157509	0	0	0
Rab33a	29.3945	0	29.3945	0	0	0	0	0	0	0	mus__Rab33a	27.6344	0	27.6344	0	0	0	0	0	0	0
Sat1	7.37533	0.619593	7.99493	0.0774983	0.0950316	-0.172036	0.362099	0	0	0	mus__Sat1	8.98289	0.895209	9.8781	0.0906257	0.110772	-0.146364	0.367908	0	0	0
Cenpi	2.67497	0.319981	2.99495	0.10684	0.130076	-0.370444	0.630595	0	0	0	mus__Cenpi	0.219808	0	0.219808	0	0	0	0	0	0	0
Acot9	34.9158	0	34.9158	0	0	0	0	0	0	0	mus__Acot9	47.8654	0.37431	48.2397	0.00775938	0.00968044	-0.0266198	0.0459807	0	0	0
Prdx4	29.8636	0	29.8636	0	0	0	0	0	0	0	mus__Prdx4	40.8967	0	40.8967	0	0	0	0	0	0	0
Ptchd1	33.6504	0.674395	34.3248	0.0196475	0.0244393	-0.0434256	0.0923042	0	0	0	mus__Ptchd1	25.1292	0	25.1292	0	0	0	0	0	0	0
Gm15155	72.4595	#N/A	#N/A	#N/A	#N/A	#N/A	#N/A	#N/A	#N/A	#N/A	mus__Gm15155	45.8867	#N/A	#N/A	#N/A	#N/A	#N/A	#N/A	#N/A	#N/A	#N/A
Phex	17.3823	0.223332	17.6056	0.0126853	0.0158065	-0.0607372	0.0923501	0	0	0	mus__Phex	15.5217	0	15.5217	0	0	0	0	0	0	0
Drp2	68.0951	0.182013	68.2771	0.0026658	0.00333003	-0.0146231	0.0212831	0	0	0	mus__Drp2	73.0878	0	73.0878	0	0	0	0	0	0	0
Sms	164.586	2.07716	166.663	0.0124632	0.0155306	-0.00913276	0.0401939	0	0	0	mus__Sms	203.263	1.84659	205.11	0.00900295	0.0112284	-0.00771644	0.0301733	0	0	0
Gm26618	75.1697	#N/A	#N/A	#N/A	#N/A	#N/A	#N/A	#N/A	#N/A	#N/A	mus__Gm26618	81.2336	#N/A	#N/A	#N/A	#N/A	#N/A	#N/A	#N/A	#N/A	#N/A
Nudt11	16.941	#N/A	#N/A	#N/A	#N/A	#N/A	#N/A	#N/A	#N/A	#N/A	mus__Nudt11	16.8048	#N/A	#N/A	#N/A	#N/A	#N/A	#N/A	#N/A	#N/A	#N/A
Ezhip	0.513796	#N/A	#N/A	#N/A	#N/A	#N/A	#N/A	#N/A	#N/A	#N/A	mus__Ezhip	0.2251	#N/A	#N/A	#N/A	#N/A	#N/A	#N/A	#N/A	#N/A	#N/A
Nudt10	5.28234	0.521507	5.80385	0.0898554	0.109852	-0.224385	0.444088	0	0	0	mus__Nudt10	8.88425	0	8.88425	0	0	0	0	0	0	0
Taf7l	18.1097	3.43726	21.547	0.159524	0.191758	-0.0266315	0.410147	0	0	0	mus__Taf7l	15.5541	3.91884	19.473	0.201245	0.239507	-0.0095325	0.488546	0	0	0
Bmp15	0	#N/A	#N/A	#N/A	#N/A	#N/A	#N/A	#N/A	#N/A	#N/A	mus__Bmp15	0	#N/A	#N/A	#N/A	#N/A	#N/A	#N/A	#N/A	#N/A	#N/A
Zfp280c	251.865	1.84858	253.713	0.00728609	0.00909106	-0.00625263	0.0244348	0	0	0	mus__Zfp280c	258.988	2.20591	261.194	0.00844548	0.0105346	-0.0057323	0.0268015	0	0	0
Timm8a1	1.4633	#N/A	#N/A	#N/A	#N/A	#N/A	#N/A	#N/A	#N/A	#N/A	mus__Timm8a1	0.56522	#N/A	#N/A	#N/A	#N/A	#N/A	#N/A	#N/A	#N/A	#N/A
Mbtps2	198.593	0.741781	199.335	0.00372128	0.00464728	-0.00775706	0.0170516	0	0	0	mus__Mbtps2	228.924	0.518697	229.443	0.00226068	0.00282425	-0.00619722	0.0118457	0	0	0
Shroom4	95.3358	0.303651	95.6394	0.00317495	0.00396554	-0.0125825	0.0205136	0	0	0	mus__Shroom4	88.6916	1.17705	89.8687	0.0130974	0.0163184	-0.0180959	0.0507326	0	0	0
Smpx	0	#N/A	#N/A	#N/A	#N/A	#N/A	#N/A	#N/A	#N/A	#N/A	mus__Smpx	0	#N/A	#N/A	#N/A	#N/A	#N/A	#N/A	#N/A	#N/A	#N/A
Gm15169	0.945073	#N/A	#N/A	#N/A	#N/A	#N/A	#N/A	#N/A	#N/A	#N/A	mus__Gm15169	0.694597	#N/A	#N/A	#N/A	#N/A	#N/A	#N/A	#N/A	#N/A	#N/A
Klhl34	0	#N/A	#N/A	#N/A	#N/A	#N/A	#N/A	#N/A	#N/A	#N/A	mus__Klhl34	0	#N/A	#N/A	#N/A	#N/A	#N/A	#N/A	#N/A	#N/A	#N/A
Btk	0	0	0	#DIV/0!	#DIV/0!	#DIV/0!	#DIV/0!	#DIV/0!	#DIV/0!	#DIV/0!	mus__Btk	0	1.44392	1.44392	1	1	1	1	0	#DIV/0!	#DIV/0!
Rpl36a	0.699347	0.600889	1.30024	0.462139	0.517844	-0.610546	1.64623	0	0	0	mus__Rpl36a	0.631288	0.349443	0.980731	0.356308	0.408957	-0.869396	1.68731	0	0	0
Slc25a14	86.2299	0.573136	86.803	0.00660273	0.00823981	-0.0167448	0.0332244	0	0	0	mus__Slc25a14	90.5174	0.79334	91.3107	0.00868835	0.0108369	-0.017063	0.0387368	0	0	0
Gpr119	1.46033	#N/A	#N/A	#N/A	#N/A	#N/A	#N/A	#N/A	#N/A	#N/A	mus__Gpr119	1.53791	#N/A	#N/A	#N/A	#N/A	#N/A	#N/A	#N/A	#N/A	#N/A
Gla	3.81263	2.53684	6.34947	0.399536	0.454066	-0.0547233	0.962855	0	0	0	mus__Gla	0	7.51878	7.51878	1	1	1	1	0	0	0
Rbmx2	6.04854	0	6.04854	0	0	0	0	0	0	0	mus__Rbmx2	6.35624	0	6.35624	0	0	0	0	0	0	0
Fsip2l	0	#N/A	#N/A	#N/A	#N/A	#N/A	#N/A	#N/A	#N/A	#N/A	mus__Fsip2l	0	#N/A	#N/A	#N/A	#N/A	#N/A	#N/A	#N/A	#N/A	#N/A
Hnrnph2	44.7911	0	44.7911	0	0	0	0	0	0	0	mus__Hnrnph2	47.4824	0	47.4824	0	0	0	0	0	0	0
B230119M05Rik	1.34321	#N/A	#N/A	#N/A	#N/A	#N/A	#N/A	#N/A	#N/A	#N/A	mus__B230119M05Rik	1.72209	#N/A	#N/A	#N/A	#N/A	#N/A	#N/A	#N/A	#N/A	#N/A
Armcx4	0.613129	#N/A	#N/A	#N/A	#N/A	#N/A	#N/A	#N/A	#N/A	#N/A	mus__Armcx4	0.530738	#N/A	#N/A	#N/A	#N/A	#N/A	#N/A	#N/A	#N/A	#N/A
Cnksr2	1673.7	13.3842	1687.08	0.00793336	0.00989707	0.0036912	0.0161029	0	0	0	mus__Cnksr2	1695.21	14.0248	1709.23	0.0082053	0.0102356	0.00396661	0.0165046	0	0	0
Clcn5	54.0041	0.439377	54.4434	0.00807034	0.0100676	-0.0247718	0.044907	0	0	0	mus__Clcn5	41.6155	0	41.6155	0	0	0	0	0	0	0
Usp27x	0	#N/A	#N/A	#N/A	#N/A	#N/A	#N/A	#N/A	#N/A	#N/A	mus__Usp27x	0.171429	#N/A	#N/A	#N/A	#N/A	#N/A	#N/A	#N/A	#N/A	#N/A
Gm14379	0.852185	#N/A	#N/A	#N/A	#N/A	#N/A	#N/A	#N/A	#N/A	#N/A	mus__Gm14379	0.748437	#N/A	#N/A	#N/A	#N/A	#N/A	#N/A	#N/A	#N/A	#N/A
Armcx1	74.7625	10.3101	85.0726	0.121192	0.147035	0.0481664	0.245904	Armcx1	0	0	mus__Armcx1	50.9649	58.9741	109.939	0.536426	0.591243	0.470512	0.711973	Armcx1	Armcx1	0
Armcx6	4.99661	0	4.99661	0	0	0	0	0	0	0	mus__Armcx6	1.82455	0.230422	2.05498	0.112129	0.136339	-0.480051	0.75273	0	0	0
Ppp1r3f	0.277678	0	0.277678	0	0	0	0	0	0	0	mus__Ppp1r3f	1.41777	0	1.41777	0	0	0	0	0	0	0
Flicr	1.22313	#N/A	#N/A	#N/A	#N/A	#N/A	#N/A	#N/A	#N/A	#N/A	mus__Flicr	1.58276	#N/A	#N/A	#N/A	#N/A	#N/A	#N/A	#N/A	#N/A	#N/A
Armcx3	52.8478	0.186123	53.0339	0.00350952	0.00438305	-0.0189749	0.027741	0	0	0	mus__Armcx3	72.7476	0.338184	73.0858	0.00462723	0.00577735	-0.0170506	0.0286053	0	0	0
Rps6ka3	372.264	17.3314	389.595	0.0444857	0.0549956	0.0252549	0.0847362	Rps6ka3	0	0	mus__Rps6ka3	433.931	18.3954	452.326	0.0406684	0.0503239	0.0238556	0.0767922	Rps6ka3	0	0
Armcx2	2.14806	0	2.14806	0	0	0	0	0	0	0	mus__Armcx2	5.72782	0	5.72782	0	0	0	0	0	0	0
Eif1ax	33.9257	0.868552	34.7943	0.0249625	0.0310096	-0.0446617	0.106681	0	0	0	mus__Eif1ax	51.4944	0.169498	51.6639	0.00328078	0.00409761	-0.0187877	0.026983	0	0	0
Map7d2	416.062	4.95367	421.015	0.011766	0.0146644	-0.000420856	0.0297496	0	0	0	mus__Map7d2	466.218	6.81854	473.036	0.0144144	0.0179533	0.00223274	0.0336739	0	0	0
Enox2	286.231	1.74483	287.976	0.00605895	0.00756224	-0.00558322	0.0207077	0	0	0	mus__Enox2	327.519	2.51472	330.034	0.00761959	0.00950638	-0.0042477	0.0232605	0	0	0
Bclaf3	54.5641	#N/A	#N/A	#N/A	#N/A	#N/A	#N/A	#N/A	#N/A	#N/A	mus__Bclaf3	67.2529	#N/A	#N/A	#N/A	#N/A	#N/A	#N/A	#N/A	#N/A	#N/A
Gm14696	0	#N/A	#N/A	#N/A	#N/A	#N/A	#N/A	#N/A	#N/A	#N/A	mus__Gm14696	1.59509	#N/A	#N/A	#N/A	#N/A	#N/A	#N/A	#N/A	#N/A	#N/A
Arhgap36	0	0	0	#DIV/0!	#DIV/0!	#DIV/0!	#DIV/0!	#DIV/0!	#DIV/0!	#DIV/0!	mus__Arhgap36	0.56089	0.898761	1.45965	0.615737	0.666997	-0.337477	1.67147	0	#DIV/0!	#DIV/0!
Foxp3	0.690998	#N/A	#N/A	#N/A	#N/A	#N/A	#N/A	#N/A	#N/A	#N/A	mus__Foxp3	0.818426	#N/A	#N/A	#N/A	#N/A	#N/A	#N/A	#N/A	#N/A	#N/A
Ccdc22	0	0	0	#DIV/0!	#DIV/0!	#DIV/0!	#DIV/0!	#DIV/0!	#DIV/0!	#DIV/0!	mus__Ccdc22	0	0	0	#DIV/0!	#DIV/0!	#DIV/0!	#DIV/0!	#DIV/0!	#DIV/0!	#DIV/0!
Igsf1	1.72448	0	1.72448	0	0	0	0	0	0	0	mus__Igsf1	3.17021	0.210633	3.38084	0.0623021	0.0766832	-0.295958	0.449324	0	0	0
Stk26	9.45623	0	9.45623	0	0	0	0	0	0	0	mus__Stk26	11.322	0.126645	11.4486	0.011062	0.0137894	-0.0749584	0.102537	0	0	0
Frmd7	11.1592	#N/A	#N/A	#N/A	#N/A	#N/A	#N/A	#N/A	#N/A	#N/A	mus__Frmd7	12.1554	#N/A	#N/A	#N/A	#N/A	#N/A	#N/A	#N/A	#N/A	#N/A
Rap2c	0.75849	0	0.75849	0	0	0	0	0	0	0	mus__Rap2c	1.211	0	1.211	0	0	0	0	0	0	0
Mbnl3	0	0	0	#DIV/0!	#DIV/0!	#DIV/0!	#DIV/0!	#DIV/0!	#DIV/0!	#DIV/0!	mus__Mbnl3	0	0	0	#DIV/0!	#DIV/0!	#DIV/0!	#DIV/0!	#DIV/0!	#DIV/0!	#DIV/0!
Hs6st2	23.9745	0	23.9745	0	0	0	0	0	0	0	mus__Hs6st2	29.118	0	29.118	0	0	0	0	0	0	0
Usp26	0.149532	0.12614	0.275672	0.457573	0.513254	-1.93806	2.96457	0	0	0	mus__Usp26	0	0.567665	0.567665	1	1	1	1	0	0	0
Sh3kbp1	181.341	1.16193	182.503	0.0063666	0.0079456	-0.00897722	0.0248684	0	0	0	mus__Sh3kbp1	221.724	2.38879	224.113	0.0106589	0.0132882	-0.00640754	0.0329839	0	0	0
Gpc4	58.1339	0.577814	58.7117	0.00984155	0.0122717	-0.024727	0.0492705	0	0	0	mus__Gpc4	42.9791	0.107537	43.0867	0.00249582	0.00311784	-0.0187524	0.0249881	0	0	0
Arxes2	20.801	#N/A	#N/A	#N/A	#N/A	#N/A	#N/A	#N/A	#N/A	#N/A	mus__Arxes2	30.7413	#N/A	#N/A	#N/A	#N/A	#N/A	#N/A	#N/A	#N/A	#N/A
Arxes1	22.3076	#N/A	#N/A	#N/A	#N/A	#N/A	#N/A	#N/A	#N/A	#N/A	mus__Arxes1	34.3921	#N/A	#N/A	#N/A	#N/A	#N/A	#N/A	#N/A	#N/A	#N/A
Bex2	165.918	0.143551	166.062	0.00086444	0.00108032	-0.0054839	0.00764453	0	0	0	mus__Bex2	215.924	0.478843	216.403	0.00221273	0.00276439	-0.00642621	0.011955	0	0	0
Gpc3	24.1534	0.480687	24.6341	0.0195131	0.024273	-0.0555697	0.104116	0	0	0	mus__Gpc3	26.0899	0	26.0899	0	0	0	0	0	0	0
A630012P03Rik	6.49689	#N/A	#N/A	#N/A	#N/A	#N/A	#N/A	#N/A	#N/A	#N/A	mus__A630012P03Rik	14.1762	#N/A	#N/A	#N/A	#N/A	#N/A	#N/A	#N/A	#N/A	#N/A
Map3k15	14.2215	0	14.2215	0	0	0	0	0	0	0	mus__Map3k15	20.1185	0.392806	20.5113	0.0191507	0.0238243	-0.0628827	0.110531	0	0	0
Nxf3	0	0.401785	0.401785	1	1	1	1	0	#DIV/0!	#DIV/0!	mus__Nxf3	0	0	0	#DIV/0!	#DIV/0!	#DIV/0!	#DIV/0!	#DIV/0!	#DIV/0!	#DIV/0!
Ccdc160	20.2212	0	20.2212	0	0	0	0	0	0	0	mus__Ccdc160	25.6069	0	25.6069	0	0	0	0	0	0	0
5730412P04Rik	2.01493	#N/A	#N/A	#N/A	#N/A	#N/A	#N/A	#N/A	#N/A	#N/A	mus__5730412P04Rik	0.390736	#N/A	#N/A	#N/A	#N/A	#N/A	#N/A	#N/A	#N/A	#N/A
Bex4	13.2232	0	13.2232	0	0	0	0	0	0	0	mus__Bex4	18.5779	0.691695	19.2696	0.0358957	0.0444705	-0.0764497	0.165391	0	0	0
Pdha1	10.4545	0	10.4545	0	0	0	0	0	0	0	mus__Pdha1	12.5208	0	12.5208	0	0	0	0	0	0	0
Tceal8	8.3214	0.347846	8.66925	0.0401241	0.0496571	-0.140327	0.239641	0	0	0	mus__Tceal8	15.1723	0	15.1723	0	0	0	0	0	0	0
Tceal5	50.2823	0	50.2823	0	0	0	0	0	0	0	mus__Tceal5	67.6348	0	67.6348	0	0	0	0	0	0	0
Bex1	8.86392	1.00513	9.86905	0.101846	0.124147	-0.146139	0.394433	0	0	0	mus__Bex1	13.8284	3.32309	17.1515	0.193749	0.230998	-0.0310582	0.493053	0	0	0
Tceal7	0.528784	0	0.528784	0	0	0	0	0	0	0	mus__Tceal7	0.656426	0.256023	0.91245	0.280589	0.327746	-0.937597	1.59309	0	0	0
Tceal9	14.0605	#N/A	#N/A	#N/A	#N/A	#N/A	#N/A	#N/A	#N/A	#N/A	mus__Tceal9	8.30962	#N/A	#N/A	#N/A	#N/A	#N/A	#N/A	#N/A	#N/A	#N/A
Cacna1f	4.41299	0	4.41299	0	0	0	0	0	0	0	mus__Cacna1f	5.65313	0	5.65313	0	0	0	0	0	0	0
Bex3	28.1782	#N/A	#N/A	#N/A	#N/A	#N/A	#N/A	#N/A	#N/A	#N/A	mus__Bex3	25.4179	#N/A	#N/A	#N/A	#N/A	#N/A	#N/A	#N/A	#N/A	#N/A
Syp	150.671	1.02634	151.697	0.00676573	0.00844288	-0.0106861	0.0275719	0	0	0	mus__Syp	185.71	0.70414	186.415	0.00377728	0.00471715	-0.00820547	0.0176398	0	0	0
Plac1	0.578613	0	0.578613	0	0	0	0	0	0	0	mus__Plac1	0.283992	0	0.283992	0	0	0	0	0	0	0
Prickle3	1.18225	#N/A	#N/A	#N/A	#N/A	#N/A	#N/A	#N/A	#N/A	#N/A	mus__Prickle3	0.950971	#N/A	#N/A	#N/A	#N/A	#N/A	#N/A	#N/A	#N/A	#N/A
Plp2	0.0750224	#N/A	#N/A	#N/A	#N/A	#N/A	#N/A	#N/A	#N/A	#N/A	mus__Plp2	0.80417	#N/A	#N/A	#N/A	#N/A	#N/A	#N/A	#N/A	#N/A	#N/A
Magix	0	#N/A	#N/A	#N/A	#N/A	#N/A	#N/A	#N/A	#N/A	#N/A	mus__Magix	1.55196	#N/A	#N/A	#N/A	#N/A	#N/A	#N/A	#N/A	#N/A	#N/A
3830403N18Rik	0	#N/A	#N/A	#N/A	#N/A	#N/A	#N/A	#N/A	#N/A	#N/A	mus__3830403N18Rik	0	#N/A	#N/A	#N/A	#N/A	#N/A	#N/A	#N/A	#N/A	#N/A
Zfp449	3.52496	0	3.52496	0	0	0	0	0	0	0	mus__Zfp449	10.0913	0	10.0913	0	0	0	0	0	0	0
Smim10l2a	10.8914	#N/A	#N/A	#N/A	#N/A	#N/A	#N/A	#N/A	#N/A	#N/A	mus__Smim10l2a	15.6948	#N/A	#N/A	#N/A	#N/A	#N/A	#N/A	#N/A	#N/A	#N/A
Il1rapl2	73.0012	1.11748	74.1187	0.0150769	0.0187753	-0.0218214	0.059372	0	0	0	mus__Il1rapl2	100.972	2.51773	103.49	0.0243283	0.0302265	-0.0131104	0.0735634	0	0	0
Ints6l	278.197	#N/A	#N/A	#N/A	#N/A	#N/A	#N/A	#N/A	#N/A	#N/A	mus__Ints6l	266.19	#N/A	#N/A	#N/A	#N/A	#N/A	#N/A	#N/A	#N/A	#N/A
Mmgt1	2.87243	#N/A	#N/A	#N/A	#N/A	#N/A	#N/A	#N/A	#N/A	#N/A	mus__Mmgt1	7.21492	#N/A	#N/A	#N/A	#N/A	#N/A	#N/A	#N/A	#N/A	#N/A
Slc9a6	40.8557	0.445373	41.3011	0.0107836	0.0134432	-0.0327001	0.0595865	0	0	0	mus__Slc9a6	43.8159	0	43.8159	0	0	0	0	0	0	0
Tbc1d8b	68.6814	0	68.6814	0	0	0	0	0	0	0	mus__Tbc1d8b	67.6013	1.0993	68.7006	0.0160013	0.0199219	-0.0234884	0.0633322	0	0	0
Cldn2	0	#N/A	#N/A	#N/A	#N/A	#N/A	#N/A	#N/A	#N/A	#N/A	mus__Cldn2	0.474364	#N/A	#N/A	#N/A	#N/A	#N/A	#N/A	#N/A	#N/A	#N/A
Fhl1	56.0217	0	56.0217	0	0	0	0	0	0	0	mus__Fhl1	82.8713	0.829764	83.701	0.00991343	0.0123612	-0.0187374	0.0434597	0	0	0
Map7d3	0.269431	#N/A	#N/A	#N/A	#N/A	#N/A	#N/A	#N/A	#N/A	#N/A	mus__Map7d3	0	#N/A	#N/A	#N/A	#N/A	#N/A	#N/A	#N/A	#N/A	#N/A
Adgrg4	0.35906	#N/A	#N/A	#N/A	#N/A	#N/A	#N/A	#N/A	#N/A	#N/A	mus__Adgrg4	1.08563	#N/A	#N/A	#N/A	#N/A	#N/A	#N/A	#N/A	#N/A	#N/A
Adgrg2	1.88349	#N/A	#N/A	#N/A	#N/A	#N/A	#N/A	#N/A	#N/A	#N/A	mus__Adgrg2	1.97764	#N/A	#N/A	#N/A	#N/A	#N/A	#N/A	#N/A	#N/A	#N/A
Gm15241	0	#N/A	#N/A	#N/A	#N/A	#N/A	#N/A	#N/A	#N/A	#N/A	mus__Gm15241	0	#N/A	#N/A	#N/A	#N/A	#N/A	#N/A	#N/A	#N/A	#N/A
Morc4	23.9395	0.913074	24.8526	0.0367396	0.0455065	-0.0621436	0.153157	0	0	0	mus__Morc4	18.9624	3.82326	22.7857	0.167792	0.201296	-0.0150039	0.417597	0	0	0
Ikbkg	35.2695	0	35.2695	0	0	0	0	0	0	0	mus__Ikbkg	49.9862	0	49.9862	0	0	0	0	0	0	0
G6pdx	5.51928	0.38362	5.9029	0.0649883	0.0799367	-0.20749	0.367363	0	0	0	mus__G6pdx	9.92649	0.462512	10.389	0.0445194	0.0550366	-0.127153	0.237226	0	0	0
Rbm41	26.9793	4.11777	31.0971	0.132417	0.160217	-0.00916031	0.329594	0	0	0	mus__Rbm41	29.1161	6.64033	35.7564	0.18571	0.221838	0.0429206	0.400756	Rbm41	0	Rbm41
Phka2	274.081	0	274.081	0	0	0	0	0	0	0	mus__Phka2	292.274	1.21506	293.489	0.00414006	0.00516973	-0.00560955	0.015949	0	0	0
Nup62cl	0	0	0	#DIV/0!	#DIV/0!	#DIV/0!	#DIV/0!	#DIV/0!	#DIV/0!	#DIV/0!	mus__Nup62cl	0.105389	0	0.105389	0	0	0	0	0	#DIV/0!	#DIV/0!
Dnaaf6b	0	#N/A	#N/A	#N/A	#N/A	#N/A	#N/A	#N/A	#N/A	#N/A	mus__Dnaaf6b	0	#N/A	#N/A	#N/A	#N/A	#N/A	#N/A	#N/A	#N/A	#N/A
Ppef1	2.06766	0.399525	2.46719	0.161935	0.194543	-0.454398	0.843485	0	0	0	mus__Ppef1	6.28146	0	6.28146	0	0	0	0	0	0	0
Rs1	5.58809	0.847769	6.43585	0.131726	0.159408	-0.212146	0.530962	0	0	0	mus__Rs1	13.0413	0	13.0413	0	0	0	0	0	0	0
Frmpd3	293.586	1.62294	295.209	0.0054976	0.00686257	-0.00551001	0.0192352	0	0	0	mus__Frmpd3	312.179	0.11463	312.294	0.000367057	0.000458779	-0.00266153	0.00357909	0	0	0
Gab3	58.2301	#N/A	#N/A	#N/A	#N/A	#N/A	#N/A	#N/A	#N/A	#N/A	mus__Gab3	59.2072	#N/A	#N/A	#N/A	#N/A	#N/A	#N/A	#N/A	#N/A	#N/A
Prps1	34.8983	0	34.8983	0	0	0	0	0	0	0	mus__Prps1	37.6823	0	37.6823	0	0	0	0	0	0	0
Tsc22d3	2.52483	2.1205	4.64534	0.45648	0.512153	-0.0850337	1.10934	0	0	0	mus__Tsc22d3	0.661655	4.48024	5.14189	0.871321	0.894337	0.545256	1.24342	0	0	0
Dkc1	22.9683	0	22.9683	0	0	0	0	0	0	0	mus__Dkc1	30.5976	1.26681	31.8644	0.0397563	0.0492063	-0.049462	0.147875	0	0	0
Mid2	46.7958	1.51541	48.3112	0.0313676	0.0389044	-0.0327324	0.110541	0	0	0	mus__Mid2	60.3546	7.01841	67.373	0.104172	0.12691	0.0224835	0.231337	Mid2	0	Mid2
Cdkl5	415.051	3.27796	418.329	0.00783583	0.00977564	-0.00261112	0.0221624	0	0	0	mus__Cdkl5	431.322	8.37357	439.695	0.019044	0.0236922	0.00501564	0.0423688	0	0	0
Gja6	0.398218	0	0.398218	0	0	0	0	0	0	0	mus__Gja6	0.509863	0.419703	0.929566	0.451504	0.507137	-0.828114	1.84239	0	0	0
Zic3	0	0	0	#DIV/0!	#DIV/0!	#DIV/0!	#DIV/0!	#DIV/0!	#DIV/0!	#DIV/0!	mus__Zic3	0.246264	0	0.246264	0	0	0	0	0	#DIV/0!	#DIV/0!
Mpp1	29.6356	0.234124	29.8697	0.00783816	0.00977853	-0.0365837	0.0561408	0	0	0	mus__Mpp1	35.9809	0.591803	36.5727	0.0161815	0.0201454	-0.0396775	0.0799683	0	0	0
Smim9	1.61712	#N/A	#N/A	#N/A	#N/A	#N/A	#N/A	#N/A	#N/A	#N/A	mus__Smim9	0.850472	#N/A	#N/A	#N/A	#N/A	#N/A	#N/A	#N/A	#N/A	#N/A
Fgf13	263.844	1.77319	265.617	0.00667572	0.00833075	-0.00602991	0.0226914	0	0	0	mus__Fgf13	314.261	1.57872	315.839	0.00499848	0.00624031	-0.00516975	0.0176504	0	0	0
F9	0.173021	#N/A	#N/A	#N/A	#N/A	#N/A	#N/A	#N/A	#N/A	#N/A	mus__F9	0	#N/A	#N/A	#N/A	#N/A	#N/A	#N/A	#N/A	#N/A	#N/A
Col4a6	0.246387	0	0.246387	0	0	0	0	0	0	0	mus__Col4a6	1.09552	0	1.09552	0	0	0	0	0	0	0
F8	35.2236	0.339358	35.563	0.00954245	0.0118997	-0.0349219	0.0587213	0	0	0	mus__F8	32.7612	0.361261	33.1225	0.0109068	0.0135965	-0.0382186	0.0654115	0	0	0
Fundc2	14.287	0	14.287	0	0	0	0	0	0	0	mus__Fundc2	8.82825	0	8.82825	0	0	0	0	0	0	0
Cmc4	8.99589	0.254997	9.25089	0.0275646	0.03422	-0.119689	0.188129	0	0	0	mus__Cmc4	7.55079	0.589723	8.14051	0.072443	0.0889429	-0.167966	0.345852	0	0	0
Nhs	21.1422	0.34454	21.4868	0.016035	0.0199637	-0.0577384	0.0976657	0	0	0	mus__Nhs	27.5996	0.14295	27.7425	0.00515273	0.00643262	-0.0326512	0.0455164	0	0	0
Mcf2	15.9391	0	15.9391	0	0	0	0	0	0	0	mus__Mcf2	16.4322	0.533035	16.9652	0.0314192	0.038968	-0.0820138	0.15995	0	0	0
Mtcp1	9.31809	0	9.31809	0	0	0	0	0	0	0	mus__Mtcp1	14.2491	0	14.2491	0	0	0	0	0	0	0
Reps2	961.23	5.65351	966.883	0.00584715	0.00729827	0.000249562	0.014347	0	0	0	mus__Reps2	945.514	4.9803	950.495	0.00523969	0.00654104	-0.000191837	0.0132739	0	0	0
Gm15201	4.35174	#N/A	#N/A	#N/A	#N/A	#N/A	#N/A	#N/A	#N/A	#N/A	mus__Gm15201	5.27812	#N/A	#N/A	#N/A	#N/A	#N/A	#N/A	#N/A	#N/A	#N/A
Brcc3	84.187	0	84.187	0	0	0	0	0	0	0	mus__Brcc3	102.843	0.31802	103.161	0.00308276	0.00385048	-0.011851	0.0195519	0	0	0
Col4a5	2.6276	0	2.6276	0	0	0	0	0	0	0	mus__Col4a5	3.2806	0	3.2806	0	0	0	0	0	0	0
Irs4	0	#N/A	#N/A	#N/A	#N/A	#N/A	#N/A	#N/A	#N/A	#N/A	mus__Irs4	0.377928	#N/A	#N/A	#N/A	#N/A	#N/A	#N/A	#N/A	#N/A	#N/A
Vbp1	18.1597	0	18.1597	0	0	0	0	0	0	0	mus__Vbp1	19.6526	0.260705	19.9133	0.013092	0.0163116	-0.0567825	0.0894056	0	0	0
Rab39b	2.72407	0	2.72407	0	0	0	0	0	0	0	mus__Rab39b	6.22885	0	6.22885	0	0	0	0	0	0	0
Rbbp7	126.558	1.02354	127.581	0.00802266	0.0100083	-0.0126841	0.0327006	0	0	0	mus__Rbbp7	166.842	2.34222	169.184	0.0138442	0.0172456	-0.00852706	0.0430182	0	0	0
Gucy2f	0.640882	0	0.640882	0	0	0	0	0	0	0	mus__Gucy2f	0.652265	0.162368	0.814633	0.199315	0.237318	-0.976444	1.45108	0	0	0
Txlng	249.95	1.65499	251.605	0.00657774	0.00820867	-0.00643884	0.0228562	0	0	0	mus__Txlng	335.915	1.54422	337.459	0.00457603	0.0057135	-0.0048516	0.0162786	0	0	0
Syap1	55.4512	4.03819	59.4894	0.0678809	0.0834352	-0.00888865	0.175759	0	0	0	mus__Syap1	73.9918	1.9261	75.9179	0.0253708	0.0315136	-0.0201163	0.0831435	0	0	0
Slitrk4	66.4438	1.69473	68.1386	0.0248719	0.0308977	-0.0230818	0.0848772	0	0	0	mus__Slitrk4	73.4381	1.30425	74.7423	0.0174499	0.0217176	-0.0216966	0.0651319	0	0	0
Slitrk2	12.6024	0.58077	13.1831	0.044054	0.0544676	-0.106477	0.215412	0	0	0	mus__Slitrk2	16.8448	0.183653	17.0284	0.0107851	0.0134451	-0.0584225	0.0853127	0	0	0
Pls3	303.693	2.37643	306.07	0.00776433	0.00968661	-0.0047292	0.0241024	0	0	0	mus__Pls3	300.166	1.69606	301.862	0.00561867	0.00701348	-0.00535485	0.0193818	0	0	0
Prrg1	6.82696	0.193908	7.02087	0.0276188	0.0342868	-0.142549	0.211122	0	0	0	mus__Prrg1	5.47196	0.647066	6.11903	0.105746	0.128779	-0.219897	0.477455	0	0	0
Cfap47	25.3713	#N/A	#N/A	#N/A	#N/A	#N/A	#N/A	#N/A	#N/A	#N/A	mus__Cfap47	17.45	#N/A	#N/A	#N/A	#N/A	#N/A	#N/A	#N/A	#N/A	#N/A
Ctps2	180.466	0.736437	181.202	0.00406417	0.00507505	-0.0085178	0.0186679	0	0	0	mus__Ctps2	193.268	0.287682	193.556	0.0014863	0.00185719	-0.00611171	0.00982609	0	0	0
Mageb16	0.864168	#N/A	#N/A	#N/A	#N/A	#N/A	#N/A	#N/A	#N/A	#N/A	mus__Mageb16	0	#N/A	#N/A	#N/A	#N/A	#N/A	#N/A	#N/A	#N/A	#N/A
Tmem164	34.2597	0	34.2597	0	0	0	0	0	0	0	mus__Tmem164	39.2063	0	39.2063	0	0	0	0	0	0	0
S100g	0.243992	#N/A	#N/A	#N/A	#N/A	#N/A	#N/A	#N/A	#N/A	#N/A	mus__S100g	0	#N/A	#N/A	#N/A	#N/A	#N/A	#N/A	#N/A	#N/A	#N/A
Grpr	0	0	0	#DIV/0!	#DIV/0!	#DIV/0!	#DIV/0!	#DIV/0!	#DIV/0!	#DIV/0!	mus__Grpr	0	0	0	#DIV/0!	#DIV/0!	#DIV/0!	#DIV/0!	#DIV/0!	#DIV/0!	#DIV/0!
Rnf138rt1	0.731417	#N/A	#N/A	#N/A	#N/A	#N/A	#N/A	#N/A	#N/A	#N/A	mus__Rnf138rt1	1.6643	#N/A	#N/A	#N/A	#N/A	#N/A	#N/A	#N/A	#N/A	#N/A
Tmem47	22.7727	1.28098	24.0537	0.0532552	0.0656943	-0.064381	0.19577	0	0	0	mus__Tmem47	25.6098	0.529955	26.1398	0.0202739	0.0252146	-0.0537453	0.104174	0	0	0
4930595M18Rik	0	#N/A	#N/A	#N/A	#N/A	#N/A	#N/A	#N/A	#N/A	#N/A	mus__4930595M18Rik	0	#N/A	#N/A	#N/A	#N/A	#N/A	#N/A	#N/A	#N/A	#N/A
Ap1s2	12.9139	0.584626	13.4985	0.0433104	0.0535581	-0.104237	0.211353	0	0	0	mus__Ap1s2	14.0228	1.00457	15.0274	0.0668494	0.0821881	-0.10025	0.264627	0	0	0
Zrsr2	74.5174	0	74.5174	0	0	0	0	0	0	0	mus__Zrsr2	103.713	0.244808	103.958	0.00235488	0.00294186	-0.010736	0.0166198	0	0	0
Car5b	12.0617	0	12.0617	0	0	0	0	0	0	0	mus__Car5b	9.17594	0.953882	10.1298	0.0941657	0.115	-0.143105	0.373105	0	0	0
Siah1b	3.00512	#N/A	#N/A	#N/A	#N/A	#N/A	#N/A	#N/A	#N/A	#N/A	mus__Siah1b	2.84644	#N/A	#N/A	#N/A	#N/A	#N/A	#N/A	#N/A	#N/A	#N/A
Cltrn	0.249717	#N/A	#N/A	#N/A	#N/A	#N/A	#N/A	#N/A	#N/A	#N/A	mus__Cltrn	0.670633	#N/A	#N/A	#N/A	#N/A	#N/A	#N/A	#N/A	#N/A	#N/A
Suv39h1	9.42084	0.208617	9.62946	0.0216644	0.0269347	-0.107405	0.161274	0	0	0	mus__Suv39h1	4.18499	0	4.18499	0	0	0	0	0	0	0
Was	0	0	0	#DIV/0!	#DIV/0!	#DIV/0!	#DIV/0!	#DIV/0!	#DIV/0!	#DIV/0!	mus__Was	0	0	0	#DIV/0!	#DIV/0!	#DIV/0!	#DIV/0!	#DIV/0!	#DIV/0!	#DIV/0!
Dmd	2025.7	#N/A	#N/A	#N/A	#N/A	#N/A	#N/A	#N/A	#N/A	#N/A	mus__Dmd	2043.21	#N/A	#N/A	#N/A	#N/A	#N/A	#N/A	#N/A	#N/A	#N/A
Tsga8	0.187644	#N/A	#N/A	#N/A	#N/A	#N/A	#N/A	#N/A	#N/A	#N/A	mus__Tsga8	0.213747	#N/A	#N/A	#N/A	#N/A	#N/A	#N/A	#N/A	#N/A	#N/A
Fthl17a	1.2032	#N/A	#N/A	#N/A	#N/A	#N/A	#N/A	#N/A	#N/A	#N/A	mus__Fthl17a	0	#N/A	#N/A	#N/A	#N/A	#N/A	#N/A	#N/A	#N/A	#N/A
Tab3	64.1328	#N/A	#N/A	#N/A	#N/A	#N/A	#N/A	#N/A	#N/A	#N/A	mus__Tab3	63.6655	#N/A	#N/A	#N/A	#N/A	#N/A	#N/A	#N/A	#N/A	#N/A
Eola1	2.54692	#N/A	#N/A	#N/A	#N/A	#N/A	#N/A	#N/A	#N/A	#N/A	mus__Eola1	5.4659	#N/A	#N/A	#N/A	#N/A	#N/A	#N/A	#N/A	#N/A	#N/A
Wdr13	76.7305	0	76.7305	0	0	0	0	0	0	0	mus__Wdr13	72.8388	0	72.8388	0	0	0	0	0	0	0
Ace2	0.334941	#N/A	#N/A	#N/A	#N/A	#N/A	#N/A	#N/A	#N/A	#N/A	mus__Ace2	0	#N/A	#N/A	#N/A	#N/A	#N/A	#N/A	#N/A	#N/A	#N/A
Tmem185a	10.4841	#N/A	#N/A	#N/A	#N/A	#N/A	#N/A	#N/A	#N/A	#N/A	mus__Tmem185a	14.7095	#N/A	#N/A	#N/A	#N/A	#N/A	#N/A	#N/A	#N/A	#N/A
Bmx	2.48189	#N/A	#N/A	#N/A	#N/A	#N/A	#N/A	#N/A	#N/A	#N/A	mus__Bmx	3.51264	#N/A	#N/A	#N/A	#N/A	#N/A	#N/A	#N/A	#N/A	#N/A
Mamld1	183.686	1.07858	184.765	0.00583761	0.00728637	-0.0088251	0.0233978	0	0	0	mus__Mamld1	144.083	0.58735	144.671	0.0040599	0.00506973	-0.0101349	0.0202744	0	0	0
Pir	42.6718	0	42.6718	0	0	0	0	0	0	0	mus__Pir	43.0719	0.722146	43.7941	0.0164896	0.0205273	-0.0346464	0.0757011	0	0	0
Vegfd	24.7749	0.284004	25.0589	0.0113334	0.0141268	-0.0465787	0.0748322	0	0	0	mus__Vegfd	20.2002	0.515618	20.7158	0.0248901	0.0309202	-0.0670124	0.128853	0	0	0
Pak3	853.483	16.0535	869.536	0.0184621	0.0229716	0.00988938	0.0360539	0	0	0	mus__Pak3	792.902	64.1616	857.064	0.0748621	0.0918584	0.0664541	0.117263	Pak3	0	Pak3
Piga	9.45225	0	9.45225	0	0	0	0	0	0	0	mus__Piga	14.0033	0.753799	14.7571	0.0510805	0.0630456	-0.0998704	0.225962	0	0	0
Gk	214.956	0.294044	215.25	0.00136606	0.00170699	-0.00553821	0.00895218	0	0	0	mus__Gk	180.146	0.958121	181.104	0.00529045	0.00660433	-0.00889414	0.0221028	0	0	0
Capn6	4.68246	#N/A	#N/A	#N/A	#N/A	#N/A	#N/A	#N/A	#N/A	#N/A	mus__Capn6	3.64801	#N/A	#N/A	#N/A	#N/A	#N/A	#N/A	#N/A	#N/A	#N/A
Gm14762	1.38119	#N/A	#N/A	#N/A	#N/A	#N/A	#N/A	#N/A	#N/A	#N/A	mus__Gm14762	0.230995	#N/A	#N/A	#N/A	#N/A	#N/A	#N/A	#N/A	#N/A	#N/A
Rbm3	12.6067	1.288	13.8947	0.0926971	0.113247	-0.105664	0.332158	0	0	0	mus__Rbm3	26.629	1.46988	28.0989	0.0523111	0.0645448	-0.0548196	0.183909	0	0	0
Tasl	0	#N/A	#N/A	#N/A	#N/A	#N/A	#N/A	#N/A	#N/A	#N/A	mus__Tasl	0.464418	#N/A	#N/A	#N/A	#N/A	#N/A	#N/A	#N/A	#N/A	#N/A
Asb11	9.286	0.212139	9.49814	0.0223348	0.0277635	-0.109508	0.165035	0	0	0	mus__Asb11	8.59584	0.549119	9.14496	0.0600461	0.0739476	-0.148879	0.296774	0	0	0
Rbm3os	0.688901	#N/A	#N/A	#N/A	#N/A	#N/A	#N/A	#N/A	#N/A	#N/A	mus__Rbm3os	0.334876	#N/A	#N/A	#N/A	#N/A	#N/A	#N/A	#N/A	#N/A	#N/A
Asb9	0.306693	#N/A	#N/A	#N/A	#N/A	#N/A	#N/A	#N/A	#N/A	#N/A	mus__Asb9	0	#N/A	#N/A	#N/A	#N/A	#N/A	#N/A	#N/A	#N/A	#N/A
Tbc1d25	45.5328	0.327132	45.8599	0.00713329	0.00890074	-0.0268127	0.0446142	0	0	0	mus__Tbc1d25	56.2153	0	56.2153	0	0	0	0	0	0	0
Il1rapl1	1512.86	16.7773	1529.64	0.0109681	0.0136727	0.00602694	0.0213184	0	0	0	mus__Il1rapl1	1639.68	14.8801	1654.56	0.0089934	0.0112165	0.00454975	0.0178833	0	0	0
Ebp	17.5932	0	17.5932	0	0	0	0	0	0	0	mus__Ebp	23.2504	0	23.2504	0	0	0	0	0	0	0
Dcx	156.747	0.472466	157.22	0.00300513	0.0037536	-0.0088047	0.0163119	0	0	0	mus__Dcx	108.667	9.50141	118.169	0.0804056	0.0985264	0.0279306	0.169122	Dcx	0	Dcx
Glra2	10.1453	0.642953	10.7882	0.0595975	0.0734032	-0.131055	0.277861	0	0	0	mus__Glra2	8.25917	2.70306	10.9622	0.246579	0.290327	-0.062694	0.643348	0	0	0
Mtm1	86.0533	0.30306	86.3564	0.00350941	0.00438292	-0.0139216	0.0226874	0	0	0	mus__Mtm1	92.7888	1.01658	93.8054	0.0108371	0.0135098	-0.0171828	0.0442025	0	0	0
Mageb18	3.2258	0.582558	3.80836	0.152968	0.184168	-0.327297	0.695632	0	0	0	mus__Mageb18	3.21145	0.394396	3.60584	0.109377	0.133082	-0.327516	0.59368	0	0	0
Gemin8	20.1912	2.89529	23.0865	0.12541	0.151998	-0.0404068	0.344402	0	0	0	mus__Gemin8	22.1187	6.91176	29.0305	0.238086	0.280889	0.0660983	0.49568	Gemin8	0	Gemin8
Arx	0.510445	0	0.510445	0	0	0	0	0	0	0	mus__Arx	2.09375	0	2.09375	0	0	0	0	0	0	0
Pola1	139.192	0.732464	139.925	0.00523469	0.00653481	-0.0110049	0.0240745	0	0	0	mus__Pola1	107.125	3.22085	110.346	0.0291886	0.0362214	-0.00957904	0.0820219	0	0	0
Mtmr1	192.791	0.308654	193.1	0.00159841	0.00199722	-0.00627581	0.0102703	0	0	0	mus__Mtmr1	208.623	0.817855	209.441	0.00390494	0.00487642	-0.00751826	0.0172711	0	0	0
Trpc5	562.063	3.54674	565.61	0.00627064	0.00782604	-0.00171474	0.0173668	0	0	0	mus__Trpc5	742.929	5.9391	748.868	0.00793076	0.00989384	0.000580662	0.019207	0	0	0
Trpc5os	11.3854	#N/A	#N/A	#N/A	#N/A	#N/A	#N/A	#N/A	#N/A	#N/A	mus__Trpc5os	24.629	#N/A	#N/A	#N/A	#N/A	#N/A	#N/A	#N/A	#N/A	#N/A
Pcyt1b	67.198	1.12186	68.3199	0.0164207	0.020442	-0.0236419	0.064526	0	0	0	mus__Pcyt1b	64.9	0	64.9	0	0	0	0	0	0	0
Rtl4	940.619	#N/A	#N/A	#N/A	#N/A	#N/A	#N/A	#N/A	#N/A	#N/A	mus__Rtl4	1080.24	#N/A	#N/A	#N/A	#N/A	#N/A	#N/A	#N/A	#N/A	#N/A
Lhfpl1	14.5678	#N/A	#N/A	#N/A	#N/A	#N/A	#N/A	#N/A	#N/A	#N/A	mus__Lhfpl1	6.9497	#N/A	#N/A	#N/A	#N/A	#N/A	#N/A	#N/A	#N/A	#N/A
Pdk3	131.974	0.532614	132.506	0.00401954	0.00501938	-0.0107892	0.0208279	0	0	0	mus__Pdk3	146.564	0.291322	146.855	0.00198373	0.00247843	-0.00808687	0.0130437	0	0	0
Porcn	30.3179	1.02635	31.3442	0.0327444	0.0405982	-0.0501739	0.13137	0	0	0	mus__Porcn	45.8404	0.976533	46.817	0.0208585	0.0259379	-0.0338807	0.0857565	0	0	0
Zfx	108.433	#N/A	#N/A	#N/A	#N/A	#N/A	#N/A	#N/A	#N/A	#N/A	mus__Zfx	121.144	#N/A	#N/A	#N/A	#N/A	#N/A	#N/A	#N/A	#N/A	#N/A
Amot	36.5239	0	36.5239	0	0	0	0	0	0	0	mus__Amot	40.1234	0	40.1234	0	0	0	0	0	0	0
Cd99l2	62.9274	0.910175	63.8376	0.0142577	0.0177588	-0.0248064	0.060324	0	0	0	mus__Cd99l2	67.7782	0.360073	68.1383	0.00528444	0.00659684	-0.0186561	0.0318498	0	0	0
Ftsj1	36.9427	0.382545	37.3252	0.010249	0.0127785	-0.0345609	0.0601179	0	0	0	mus__Ftsj1	51.4061	0.316727	51.7228	0.00612354	0.00764272	-0.0235386	0.038824	0	0	0
Eif2s3x	56.7663	28.6587	85.425	0.335484	0.386905	0.251214	0.522596	Eif2s3x	0	0	mus__Eif2s3x	69.9625	34.7238	104.686	0.331694	0.382869	0.260535	0.505202	Eif2s3x	0	0
Hmgb3	3.7804	#N/A	#N/A	#N/A	#N/A	#N/A	#N/A	#N/A	#N/A	#N/A	mus__Hmgb3	5.79473	#N/A	#N/A	#N/A	#N/A	#N/A	#N/A	#N/A	#N/A	#N/A
Klhl15	133.055	0.95666	134.011	0.00713865	0.00890742	-0.0119923	0.0298071	0	0	0	mus__Klhl15	134.123	1.10654	135.23	0.00818265	0.0102074	-0.0120498	0.0324646	0	0	0
Fam90a1b	0	#N/A	#N/A	#N/A	#N/A	#N/A	#N/A	#N/A	#N/A	#N/A	mus__Fam90a1b	0	#N/A	#N/A	#N/A	#N/A	#N/A	#N/A	#N/A	#N/A	#N/A
Slc38a5	0.378263	#N/A	#N/A	#N/A	#N/A	#N/A	#N/A	#N/A	#N/A	#N/A	mus__Slc38a5	1.12097	#N/A	#N/A	#N/A	#N/A	#N/A	#N/A	#N/A	#N/A	#N/A
Gpm6b	1641.74	44.3421	1686.08	0.0262989	0.0326589	0.0215127	0.0438052	0	0	0	mus__Gpm6b	1785.56	102.078	1887.64	0.0540771	0.0666947	0.0519079	0.0814816	Gpm6b	0	Gpm6b
Apoo	139.83	3.67325	143.503	0.025597	0.0317928	-0.00592054	0.0695061	0	0	0	mus__Apoo	186.692	3.91651	190.608	0.0205474	0.025553	-0.00387809	0.0549841	0	0	0
Ofd1	53.7153	0	53.7153	0	0	0	0	0	0	0	mus__Ofd1	44.9089	0.271182	45.18	0.00600225	0.00749157	-0.0255421	0.0405253	0	0	0
Gm14827	53.0421	#N/A	#N/A	#N/A	#N/A	#N/A	#N/A	#N/A	#N/A	#N/A	mus__Gm14827	70.9875	#N/A	#N/A	#N/A	#N/A	#N/A	#N/A	#N/A	#N/A	#N/A
Trappc2	26.4186	0.620833	27.0394	0.0229603	0.0285366	-0.0539138	0.110987	0	0	0	mus__Trappc2	39.1862	0	39.1862	0	0	0	0	0	0	0
Rab9	33.5497	0	33.5497	0	0	0	0	0	0	0	mus__Rab9	46.5012	0	46.5012	0	0	0	0	0	0	0
Tceanc	2.44616	#N/A	#N/A	#N/A	#N/A	#N/A	#N/A	#N/A	#N/A	#N/A	mus__Tceanc	4.09553	#N/A	#N/A	#N/A	#N/A	#N/A	#N/A	#N/A	#N/A	#N/A
Maged1	67.3553	0.0984438	67.4537	0.00145943	0.00182362	-0.011553	0.0152002	0	0	0	mus__Maged1	76.7262	0.403975	77.1302	0.00523758	0.00653841	-0.0170923	0.0301691	0	0	0
Egfl6	7.96396	0	7.96396	0	0	0	0	0	0	0	mus__Egfl6	5.04023	0.806581	5.84681	0.137952	0.166692	-0.230205	0.563589	0	0	0
Gm1720	0	#N/A	#N/A	#N/A	#N/A	#N/A	#N/A	#N/A	#N/A	#N/A	mus__Gm1720	0	#N/A	#N/A	#N/A	#N/A	#N/A	#N/A	#N/A	#N/A	#N/A
Gspt2	47.8806	0	47.8806	0	0	0	0	0	0	0	mus__Gspt2	56.1504	0	56.1504	0	0	0	0	0	0	0
Gm15230	0	#N/A	#N/A	#N/A	#N/A	#N/A	#N/A	#N/A	#N/A	#N/A	mus__Gm15230	0	#N/A	#N/A	#N/A	#N/A	#N/A	#N/A	#N/A	#N/A	#N/A
Zxdb	6.95204	#N/A	#N/A	#N/A	#N/A	#N/A	#N/A	#N/A	#N/A	#N/A	mus__Zxdb	5.97222	#N/A	#N/A	#N/A	#N/A	#N/A	#N/A	#N/A	#N/A	#N/A
Gm39526	3.91351	#N/A	#N/A	#N/A	#N/A	#N/A	#N/A	#N/A	#N/A	#N/A	mus__Gm39526	4.98562	#N/A	#N/A	#N/A	#N/A	#N/A	#N/A	#N/A	#N/A	#N/A
Gm8817	0	0	0	#DIV/0!	#DIV/0!	#DIV/0!	#DIV/0!	#DIV/0!	#DIV/0!	#DIV/0!	mus__Gm8817	0.404551	0	0.404551	0	0	0	0	0	#DIV/0!	#DIV/0!
Spin4	0	#N/A	#N/A	#N/A	#N/A	#N/A	#N/A	#N/A	#N/A	#N/A	mus__Spin4	1.34571	#N/A	#N/A	#N/A	#N/A	#N/A	#N/A	#N/A	#N/A	#N/A
Tmsb4x	21.0113	7.87503	28.8864	0.272621	0.319033	0.0957208	0.542344	Tmsb4x	0	0	mus__Tmsb4x	31.7357	8.63817	40.3739	0.213955	0.253864	0.0774894	0.430239	Tmsb4x	0	0
Tlr8	0.123424	#N/A	#N/A	#N/A	#N/A	#N/A	#N/A	#N/A	#N/A	#N/A	mus__Tlr8	0.523062	#N/A	#N/A	#N/A	#N/A	#N/A	#N/A	#N/A	#N/A	#N/A
H2al1o	0	#N/A	#N/A	#N/A	#N/A	#N/A	#N/A	#N/A	#N/A	#N/A	mus__H2al1o	0	#N/A	#N/A	#N/A	#N/A	#N/A	#N/A	#N/A	#N/A	#N/A
Tlr7	3.49334	0.241727	3.73507	0.0647183	0.0796098	-0.281049	0.440269	0	0	0	mus__Tlr7	1.62718	0	1.62718	0	0	0	0	0	0	0
Prps2	12.8505	0.308237	13.1588	0.0234245	0.0291102	-0.0902274	0.148448	0	0	0	mus__Prps2	9.30492	0.439336	9.74425	0.0450867	0.0557302	-0.133503	0.244963	0	0	0
Dynlt3	52.141	0.302873	52.4439	0.00577518	0.00720856	-0.0228718	0.0372889	0	0	0	mus__Dynlt3	51.9572	0.622243	52.5794	0.0118344	0.0147493	-0.028059	0.0575576	0	0	0
H2ap	0	#N/A	#N/A	#N/A	#N/A	#N/A	#N/A	#N/A	#N/A	#N/A	mus__H2ap	0	#N/A	#N/A	#N/A	#N/A	#N/A	#N/A	#N/A	#N/A	#N/A
Sytl5	55.337	0	55.337	0	0	0	0	0	0	0	mus__Sytl5	25.2905	0	25.2905	0	0	0	0	0	0	0
Frmpd4	3109.29	121.831	3231.12	0.0377055	0.0466917	0.0371344	0.0562491	0	0	0	mus__Frmpd4	3332.61	142.087	3474.69	0.040892	0.0505977	0.0410233	0.060172	Frmpd4	0	Frmpd4
Srpx	0	#N/A	#N/A	#N/A	#N/A	#N/A	#N/A	#N/A	#N/A	#N/A	mus__Srpx	0.337451	#N/A	#N/A	#N/A	#N/A	#N/A	#N/A	#N/A	#N/A	#N/A
Msl3	34.9328	1.4642	36.397	0.0402286	0.049785	-0.0430485	0.142619	0	0	0	mus__Msl3	41.2871	3.31799	44.6051	0.074386	0.0912849	-0.01976	0.20233	0	0	0
Arhgap6	72.0938	1.92631	74.0201	0.0260241	0.0323199	-0.0206103	0.08525	0	0	0	mus__Arhgap6	82.2616	1.59999	83.8616	0.0190789	0.0237354	-0.0190679	0.0665387	0	0	0
Amelx	1.68967	#N/A	#N/A	#N/A	#N/A	#N/A	#N/A	#N/A	#N/A	#N/A	mus__Amelx	6.41742	#N/A	#N/A	#N/A	#N/A	#N/A	#N/A	#N/A	#N/A	#N/A
Hccs	16.1753	1.17422	17.3496	0.06768	0.0831924	-0.0875393	0.253924	0	0	0	mus__Hccs	21.8268	0	21.8268	0	0	0	0	0	0	0
Gm15246	56.8801	#N/A	#N/A	#N/A	#N/A	#N/A	#N/A	#N/A	#N/A	#N/A	mus__Gm15246	38.5483	#N/A	#N/A	#N/A	#N/A	#N/A	#N/A	#N/A	#N/A	#N/A
Arhgef9	585.924	1.79052	587.715	0.00304657	0.00380532	-0.00273444	0.0103451	0	0	0	mus__Arhgef9	590.294	3.65615	593.95	0.00615566	0.00768275	-0.00154267	0.0169082	0	0	0
Rpgr	163.709	0.785554	164.495	0.00477555	0.00596232	-0.00949414	0.0214188	0	0	0	mus__Rpgr	155.673	0.363181	156.036	0.00232755	0.00290774	-0.00819194	0.0140074	0	0	0
Amer1	5.9266	0.373546	6.30014	0.0592916	0.073032	-0.193894	0.339958	0	0	0	mus__Amer1	10.8113	0	10.8113	0	0	0	0	0	0	0
Otc	0.708605	0.178978	0.887584	0.201647	0.239962	-0.927281	1.4072	0	#DIV/0!	#DIV/0!	mus__Otc	0	0	0	#DIV/0!	#DIV/0!	#DIV/0!	#DIV/0!	#DIV/0!	#DIV/0!	#DIV/0!
Asb12	2.11964	1.03761	3.15725	0.328644	0.379615	-0.32366	1.08289	0	0	0	mus__Asb12	3.06997	0	3.06997	0	0	0	0	0	0	0
Tspan7	415.531	0.454459	415.986	0.00109249	0.00136523	-0.00329647	0.00602694	0	0	0	mus__Tspan7	480.527	1.36194	481.889	0.00282626	0.00353033	-0.00342701	0.0104877	0	0	0
Mid1ip1	3.41501	0.421731	3.83674	0.109919	0.133724	-0.31371	0.581157	0	0	0	mus__Mid1ip1	4.63487	0	4.63487	0	0	0	0	0	0	0
Zc3h12b	420.675	3.07008	423.745	0.00724511	0.00904001	-0.0027996	0.0208796	0	0	0	mus__Zc3h12b	452.761	3.51505	456.276	0.00770379	0.00961123	-0.00215008	0.0213725	0	0	0
Las1l	147.634	0	147.634	0	0	0	0	0	0	0	mus__Las1l	163.537	0.211709	163.748	0.00129289	0.00161559	-0.00646613	0.00969731	0	0	0
Msn	2.97375	0	2.97375	0	0	0	0	0	0	0	mus__Msn	1.07397	0	1.07397	0	0	0	0	0	0	0
Vsig4	0	#N/A	#N/A	#N/A	#N/A	#N/A	#N/A	#N/A	#N/A	#N/A	mus__Vsig4	0.294852	#N/A	#N/A	#N/A	#N/A	#N/A	#N/A	#N/A	#N/A	#N/A
Hsf3	2.2823	0	2.2823	0	0	0	0	0	0	0	mus__Hsf3	1.82156	0	1.82156	0	0	0	0	0	0	0
Bcor	47.1796	1.0203	48.1999	0.0211681	0.0263209	-0.0330553	0.085697	0	0	0	mus__Bcor	64.6449	0.748448	65.3934	0.0114453	0.0142658	-0.0234948	0.0520264	0	0	0
Atp6ap2	117.625	1.56916	119.194	0.0131648	0.016402	-0.0135556	0.0463596	0	0	0	mus__Atp6ap2	139.521	1.47022	140.992	0.0104277	0.0130008	-0.0115646	0.0375662	0	0	0
1810030O07Rik	72.674	2.2439	74.9178	0.0299515	0.0371611	-0.0191126	0.0934348	0	0	0	mus__1810030O07Rik	80.3312	1.51035	81.8416	0.0184546	0.0229623	-0.0196715	0.065596	0	0	0
Heph	1.31673	#N/A	#N/A	#N/A	#N/A	#N/A	#N/A	#N/A	#N/A	#N/A	mus__Heph	0.193288	#N/A	#N/A	#N/A	#N/A	#N/A	#N/A	#N/A	#N/A	#N/A
Gpr165	0.406869	#N/A	#N/A	#N/A	#N/A	#N/A	#N/A	#N/A	#N/A	#N/A	mus__Gpr165	0	#N/A	#N/A	#N/A	#N/A	#N/A	#N/A	#N/A	#N/A	#N/A
Med14	138.87	10.8414	149.712	0.0724151	0.0889093	0.0290125	0.148806	Med14	0	0	mus__Med14	162.781	12.4023	175.183	0.0707964	0.0869565	0.0321379	0.141775	Med14	0	0
Gm14634	68.4341	#N/A	#N/A	#N/A	#N/A	#N/A	#N/A	#N/A	#N/A	#N/A	mus__Gm14634	54.7265	#N/A	#N/A	#N/A	#N/A	#N/A	#N/A	#N/A	#N/A	#N/A
Pgr15l	0	#N/A	#N/A	#N/A	#N/A	#N/A	#N/A	#N/A	#N/A	#N/A	mus__Pgr15l	0	#N/A	#N/A	#N/A	#N/A	#N/A	#N/A	#N/A	#N/A	#N/A
Eda2r	0	0	0	#DIV/0!	#DIV/0!	#DIV/0!	#DIV/0!	#DIV/0!	#DIV/0!	#DIV/0!	mus__Eda2r	0.226821	0	0.226821	0	0	0	0	0	#DIV/0!	#DIV/0!
Ar	106.056	1.5796	107.635	0.0146755	0.0182773	-0.0149695	0.0515241	0	0	0	mus__Ar	94.4198	0.41898	94.8388	0.00441781	0.00551617	-0.0140678	0.0251002	0	0	0
Usp9x	393.076	#N/A	#N/A	#N/A	#N/A	#N/A	#N/A	#N/A	#N/A	#N/A	mus__Usp9x	436.261	#N/A	#N/A	#N/A	#N/A	#N/A	#N/A	#N/A	#N/A	#N/A
2010308F09Rik	4.46032	1.90289	6.36321	0.299045	0.347804	-0.138374	0.833983	0	0	0	mus__2010308F09Rik	4.87322	2.12162	6.99484	0.303312	0.352417	-0.112703	0.817536	0	0	0
Ddx3x	82.0635	17.8352	99.8988	0.178533	0.213631	0.108037	0.319226	Ddx3x	0	0	mus__Ddx3x	78.498	22.9094	101.407	0.225914	0.267296	0.154134	0.380459	Ddx3x	0	0
Ophn1	313.134	2.3862	315.52	0.00756274	0.00943559	-0.0045793	0.0234505	0	0	0	mus__Ophn1	317.135	2.37151	319.506	0.00742244	0.00926086	-0.00453799	0.0230597	0	0	0
Nyx	2.51808	#N/A	#N/A	#N/A	#N/A	#N/A	#N/A	#N/A	#N/A	#N/A	mus__Nyx	2.87117	#N/A	#N/A	#N/A	#N/A	#N/A	#N/A	#N/A	#N/A	#N/A
Yipf6	37.8996	0.141073	38.0407	0.00370847	0.0046313	-0.023715	0.0329776	0	0	0	mus__Yipf6	41.928	0	41.928	0	0	0	0	0	0	0
Stard8	12.8271	0.20721	13.0343	0.0158973	0.019793	-0.0795524	0.119138	0	0	0	mus__Stard8	6.09734	0	6.09734	0	0	0	0	0	0	0
Efnb1	1.42488	0	1.42488	0	0	0	0	0	0	0	mus__Efnb1	4.38028	0	4.38028	0	0	0	0	0	0	0
Gm14812	0	#N/A	#N/A	#N/A	#N/A	#N/A	#N/A	#N/A	#N/A	#N/A	mus__Gm14812	0	#N/A	#N/A	#N/A	#N/A	#N/A	#N/A	#N/A	#N/A	#N/A
Pja1	19.8638	0.146415	20.0102	0.00731699	0.00912954	-0.0456204	0.0638795	0	0	0	mus__Pja1	23.7174	0	23.7174	0	0	0	0	0	0	0
Eda	200.963	0.773321	201.736	0.00383332	0.00478707	-0.0077264	0.0173005	0	0	0	mus__Eda	215.041	3.1038	218.145	0.0142282	0.0177222	-0.00528061	0.040725	0	0	0
Awat2	0	#N/A	#N/A	#N/A	#N/A	#N/A	#N/A	#N/A	#N/A	#N/A	mus__Awat2	0.632766	#N/A	#N/A	#N/A	#N/A	#N/A	#N/A	#N/A	#N/A	#N/A
Cask	427.251	4.70355	431.955	0.010889	0.0135743	-0.000762405	0.027911	0	0	0	mus__Cask	502.64	6.28922	508.929	0.0123578	0.0153996	0.00134453	0.0294547	0	0	0
Igbp1	31.0688	1.28588	32.3547	0.0397432	0.0491903	-0.0487125	0.147093	0	0	0	mus__Igbp1	23.897	0	23.897	0	0	0	0	0	0	0
Dgat2l6	0.840273	0	0.840273	0	0	0	0	0	0	0	mus__Dgat2l6	0.218399	0	0.218399	0	0	0	0	0	0	0
Gpr34	8.8219	0.372608	9.1945	0.0405251	0.0501483	-0.135192	0.235488	0	0	0	mus__Gpr34	14.2251	0	14.2251	0	0	0	0	0	0	0
Gpr82	3.11301	#N/A	#N/A	#N/A	#N/A	#N/A	#N/A	#N/A	#N/A	#N/A	mus__Gpr82	2.10254	#N/A	#N/A	#N/A	#N/A	#N/A	#N/A	#N/A	#N/A	#N/A
Awat1	0	#N/A	#N/A	#N/A	#N/A	#N/A	#N/A	#N/A	#N/A	#N/A	mus__Awat1	0	#N/A	#N/A	#N/A	#N/A	#N/A	#N/A	#N/A	#N/A	#N/A
P2ry4	0	#N/A	#N/A	#N/A	#N/A	#N/A	#N/A	#N/A	#N/A	#N/A	mus__P2ry4	0	#N/A	#N/A	#N/A	#N/A	#N/A	#N/A	#N/A	#N/A	#N/A
Maoa	74.7211	0	74.7211	0	0	0	0	0	0	0	mus__Maoa	55.446	0.657018	56.103	0.0117109	0.0145959	-0.0266335	0.0558253	0	0	0
Arr3	3.02547	0.289356	3.31483	0.0872914	0.106784	-0.330011	0.543579	0	0	0	mus__Arr3	4.4033	0.178293	4.58159	0.0389151	0.0481752	-0.209433	0.305783	0	0	0
Maob	3.59039	0	3.59039	0	0	0	0	0	0	0	mus__Maob	4.73674	0	4.73674	0	0	0	0	0	0	0
Pdzd11	37.3259	0.219892	37.5458	0.00585665	0.00731011	-0.0284884	0.0431087	0	0	0	mus__Pdzd11	38.618	1.17455	39.7926	0.0295168	0.0366258	-0.0400516	0.113303	0	0	0
Ndp	2.01451	0	2.01451	0	0	0	0	0	0	0	mus__Ndp	2.67817	0	2.67817	0	0	0	0	0	0	0
Efhc2	29.5732	0.267611	29.8408	0.00896795	0.0111849	-0.0383881	0.0607578	0	0	0	mus__Efhc2	19.9407	1.04918	20.9898	0.0499849	0.06171	-0.0735343	0.196954	0	0	0
Kif4	0	0	0	#DIV/0!	#DIV/0!	#DIV/0!	#DIV/0!	#DIV/0!	#DIV/0!	#DIV/0!	mus__Kif4	0	0	0	#DIV/0!	#DIV/0!	#DIV/0!	#DIV/0!	#DIV/0!	#DIV/0!	#DIV/0!
Fundc1	37.1583	0	37.1583	0	0	0	0	0	0	0	mus__Fundc1	32.0085	0.9688	32.9773	0.0293778	0.0364545	-0.0475846	0.120494	0	0	0
Gdpd2	2.38387	#N/A	#N/A	#N/A	#N/A	#N/A	#N/A	#N/A	#N/A	#N/A	mus__Gdpd2	4.39698	#N/A	#N/A	#N/A	#N/A	#N/A	#N/A	#N/A	#N/A	#N/A
Gm14902	0.310499	0	0.310499	0	0	0	0	0	0	0	mus__Gm14902	0.260448	0	0.260448	0	0	0	0	0	0	0
Dlg3	97.6832	1.23732	98.9205	0.0125082	0.0155865	-0.0164834	0.0476563	0	0	0	mus__Dlg3	87.3941	0.533327	87.9274	0.00606554	0.00757045	-0.0162322	0.0313731	0	0	0
Kdm6a	229.002	#N/A	#N/A	#N/A	#N/A	#N/A	#N/A	#N/A	#N/A	#N/A	mus__Kdm6a	233.794	#N/A	#N/A	#N/A	#N/A	#N/A	#N/A	#N/A	#N/A	#N/A
Dipk2b	0	#N/A	#N/A	#N/A	#N/A	#N/A	#N/A	#N/A	#N/A	#N/A	mus__Dipk2b	0	#N/A	#N/A	#N/A	#N/A	#N/A	#N/A	#N/A	#N/A	#N/A
Tex13c3	0	#N/A	#N/A	#N/A	#N/A	#N/A	#N/A	#N/A	#N/A	#N/A	mus__Tex13c3	0.391229	#N/A	#N/A	#N/A	#N/A	#N/A	#N/A	#N/A	#N/A	#N/A
Chst7	4.0781	0	4.0781	0	0	0	0	0	0	0	mus__Chst7	6.26818	0	6.26818	0	0	0	0	0	0	0
Tex11	2.94241	#N/A	#N/A	#N/A	#N/A	#N/A	#N/A	#N/A	#N/A	#N/A	mus__Tex11	1.88157	#N/A	#N/A	#N/A	#N/A	#N/A	#N/A	#N/A	#N/A	#N/A
Slc9a7	325.442	5.05222	330.494	0.0152869	0.0190358	-0.000319816	0.0383915	0	0	0	mus__Slc9a7	311.204	4.02956	315.233	0.0127828	0.0159276	-0.00222965	0.0340848	0	0	0
Klhl13	27.1263	0	27.1263	0	0	0	0	0	0	0	mus__Klhl13	31.1511	0.396643	31.5477	0.0125728	0.0156668	-0.0412649	0.0725984	0	0	0
Wdr44	21.7476	#N/A	#N/A	#N/A	#N/A	#N/A	#N/A	#N/A	#N/A	#N/A	mus__Wdr44	24.0794	#N/A	#N/A	#N/A	#N/A	#N/A	#N/A	#N/A	#N/A	#N/A
Gm2012	0	#N/A	#N/A	#N/A	#N/A	#N/A	#N/A	#N/A	#N/A	#N/A	mus__Gm2012	0	#N/A	#N/A	#N/A	#N/A	#N/A	#N/A	#N/A	#N/A	#N/A
Gm14525	0.164037	#N/A	#N/A	#N/A	#N/A	#N/A	#N/A	#N/A	#N/A	#N/A	mus__Gm14525	0.420221	#N/A	#N/A	#N/A	#N/A	#N/A	#N/A	#N/A	#N/A	#N/A
Taf1	146.512	1.12114	147.633	0.00759408	0.00947461	-0.0110558	0.0300051	0	0	0	mus__Taf1	179.514	1.1109	180.625	0.00615032	0.0076761	-0.00904579	0.024398	0	0	0
Ogt	452.632	15.17	467.802	0.0324282	0.0402093	0.0168211	0.0635976	0	0	0	mus__Ogt	431.072	9.65589	440.728	0.0219089	0.027237	0.00727174	0.0472023	0	0	0
Cxcr3	0	#N/A	#N/A	#N/A	#N/A	#N/A	#N/A	#N/A	#N/A	#N/A	mus__Cxcr3	0	#N/A	#N/A	#N/A	#N/A	#N/A	#N/A	#N/A	#N/A	#N/A
Gm4779	3.19623	#N/A	#N/A	#N/A	#N/A	#N/A	#N/A	#N/A	#N/A	#N/A	mus__Gm4779	2.75386	#N/A	#N/A	#N/A	#N/A	#N/A	#N/A	#N/A	#N/A	#N/A
8030474K03Rik	0	#N/A	#N/A	#N/A	#N/A	#N/A	#N/A	#N/A	#N/A	#N/A	mus__8030474K03Rik	0	#N/A	#N/A	#N/A	#N/A	#N/A	#N/A	#N/A	#N/A	#N/A
Gm3858	0	#N/A	#N/A	#N/A	#N/A	#N/A	#N/A	#N/A	#N/A	#N/A	mus__Gm3858	0	#N/A	#N/A	#N/A	#N/A	#N/A	#N/A	#N/A	#N/A	#N/A
Nhsl2	157.144	5.38729	162.531	0.0331462	0.0410923	0.000998425	0.0811862	0	0	0	mus__Nhsl2	179.359	1.12271	180.481	0.00622067	0.00776376	-0.00905929	0.0245868	0	0	0
Rtl5	0	#N/A	#N/A	#N/A	#N/A	#N/A	#N/A	#N/A	#N/A	#N/A	mus__Rtl5	0.343653	#N/A	#N/A	#N/A	#N/A	#N/A	#N/A	#N/A	#N/A	#N/A
Pin4	17.3449	0	17.3449	0	0	0	0	0	0	0	mus__Pin4	17.5494	0.289478	17.8388	0.0162274	0.0202023	-0.0655731	0.105978	0	0	0
Ercc6l	0	#N/A	#N/A	#N/A	#N/A	#N/A	#N/A	#N/A	#N/A	#N/A	mus__Ercc6l	0.386969	#N/A	#N/A	#N/A	#N/A	#N/A	#N/A	#N/A	#N/A	#N/A
Rps4x	142.57	0.883484	143.453	0.00615868	0.00768651	-0.0110898	0.0264629	0	0	0	mus__Rps4x	194.046	0.531649	194.578	0.00273232	0.00341307	-0.00735309	0.0141792	0	0	0
Cited1	0.629738	#N/A	#N/A	#N/A	#N/A	#N/A	#N/A	#N/A	#N/A	#N/A	mus__Cited1	2.99784	#N/A	#N/A	#N/A	#N/A	#N/A	#N/A	#N/A	#N/A	#N/A
Gm14858	33.2892	#N/A	#N/A	#N/A	#N/A	#N/A	#N/A	#N/A	#N/A	#N/A	mus__Gm14858	60.4971	#N/A	#N/A	#N/A	#N/A	#N/A	#N/A	#N/A	#N/A	#N/A
Hdac8	300.558	3.78473	304.343	0.0124357	0.0154965	-0.00273494	0.0337279	0	0	0	mus__Hdac8	306.949	2.36705	309.316	0.00765252	0.00954738	-0.00469016	0.0237849	0	0	0
Phka1	57.8369	0	57.8369	0	0	0	0	0	0	0	mus__Phka1	59.8826	0.873063	60.7557	0.0143701	0.0178983	-0.0259011	0.0616976	0	0	0
1700031F05Rik	0	#N/A	#N/A	#N/A	#N/A	#N/A	#N/A	#N/A	#N/A	#N/A	mus__1700031F05Rik	0	#N/A	#N/A	#N/A	#N/A	#N/A	#N/A	#N/A	#N/A	#N/A
Dmrtc1a	3.31799	0	3.31799	0	0	0	0	0	0	0	mus__Dmrtc1a	3.39455	0.307574	3.70212	0.0830804	0.101737	-0.302833	0.506308	0	0	0
Zcchc13	0	0	0	#DIV/0!	#DIV/0!	#DIV/0!	#DIV/0!	#DIV/0!	#DIV/0!	#DIV/0!	mus__Zcchc13	0.590137	0	0.590137	0	0	0	0	0	#DIV/0!	#DIV/0!
Rhox8	0.68451	#N/A	#N/A	#N/A	#N/A	#N/A	#N/A	#N/A	#N/A	#N/A	mus__Rhox8	0	#N/A	#N/A	#N/A	#N/A	#N/A	#N/A	#N/A	#N/A	#N/A
Cylc1	0.303114	#N/A	#N/A	#N/A	#N/A	#N/A	#N/A	#N/A	#N/A	#N/A	mus__Cylc1	0	#N/A	#N/A	#N/A	#N/A	#N/A	#N/A	#N/A	#N/A	#N/A
Ccnb3	0	#N/A	#N/A	#N/A	#N/A	#N/A	#N/A	#N/A	#N/A	#N/A	mus__Ccnb3	0	#N/A	#N/A	#N/A	#N/A	#N/A	#N/A	#N/A	#N/A	#N/A
Dgkk	1.1073	0	1.1073	0	0	0	0	0	0	0	mus__Dgkk	0.240241	0	0.240241	0	0	0	0	0	0	0
Vsig1	0	0.296946	0.296946	1	1	1	1	0	#DIV/0!	#DIV/0!	mus__Vsig1	0	0	0	#DIV/0!	#DIV/0!	#DIV/0!	#DIV/0!	#DIV/0!	#DIV/0!	#DIV/0!
Psmd10	2.91249	0	2.91249	0	0	0	0	0	0	0	mus__Psmd10	5.671	0	5.671	0	0	0	0	0	0	0
Atg4a	48.9839	#N/A	#N/A	#N/A	#N/A	#N/A	#N/A	#N/A	#N/A	#N/A	mus__Atg4a	51.9765	#N/A	#N/A	#N/A	#N/A	#N/A	#N/A	#N/A	#N/A	#N/A
4933416I08Rik	0.952255	#N/A	#N/A	#N/A	#N/A	#N/A	#N/A	#N/A	#N/A	#N/A	mus__4933416I08Rik	2.16016	#N/A	#N/A	#N/A	#N/A	#N/A	#N/A	#N/A	#N/A	#N/A
Rtl8c	0.462151	#N/A	#N/A	#N/A	#N/A	#N/A	#N/A	#N/A	#N/A	#N/A	mus__Rtl8c	0.889316	#N/A	#N/A	#N/A	#N/A	#N/A	#N/A	#N/A	#N/A	#N/A
Rtl8a	56.1934	#N/A	#N/A	#N/A	#N/A	#N/A	#N/A	#N/A	#N/A	#N/A	mus__Rtl8a	66.1537	#N/A	#N/A	#N/A	#N/A	#N/A	#N/A	#N/A	#N/A	#N/A
Rtl8b	16.3316	#N/A	#N/A	#N/A	#N/A	#N/A	#N/A	#N/A	#N/A	#N/A	mus__Rtl8b	20.2524	#N/A	#N/A	#N/A	#N/A	#N/A	#N/A	#N/A	#N/A	#N/A
1700013H16Rik	0.538051	#N/A	#N/A	#N/A	#N/A	#N/A	#N/A	#N/A	#N/A	#N/A	mus__1700013H16Rik	0.517196	#N/A	#N/A	#N/A	#N/A	#N/A	#N/A	#N/A	#N/A	#N/A
Xlr	0.312196	#N/A	#N/A	#N/A	#N/A	#N/A	#N/A	#N/A	#N/A	#N/A	mus__Xlr	0.563803	#N/A	#N/A	#N/A	#N/A	#N/A	#N/A	#N/A	#N/A	#N/A
Gm14661	2.14618	#N/A	#N/A	#N/A	#N/A	#N/A	#N/A	#N/A	#N/A	#N/A	mus__Gm14661	2.70923	#N/A	#N/A	#N/A	#N/A	#N/A	#N/A	#N/A	#N/A	#N/A
Sox3	0	#N/A	#N/A	#N/A	#N/A	#N/A	#N/A	#N/A	#N/A	#N/A	mus__Sox3	0.355144	#N/A	#N/A	#N/A	#N/A	#N/A	#N/A	#N/A	#N/A	#N/A
Gm715	1.81465	#N/A	#N/A	#N/A	#N/A	#N/A	#N/A	#N/A	#N/A	#N/A	mus__Gm715	1.31907	#N/A	#N/A	#N/A	#N/A	#N/A	#N/A	#N/A	#N/A	#N/A
Gpr143	1.09553	0.240897	1.33643	0.180254	0.215602	-0.700405	1.13161	0	0	0	mus__Gpr143	0.812221	0	0.812221	0	0	0	0	0	0	0
Usp51	0.437099	#N/A	#N/A	#N/A	#N/A	#N/A	#N/A	#N/A	#N/A	#N/A	mus__Usp51	2.02068	#N/A	#N/A	#N/A	#N/A	#N/A	#N/A	#N/A	#N/A	#N/A
Mageh1	23.2303	0	23.2303	0	0	0	0	0	0	0	mus__Mageh1	42.6916	0.13377	42.8253	0.00312361	0.00390146	-0.0206282	0.0284311	0	0	0
9530051G07Rik	19.0954	#N/A	#N/A	#N/A	#N/A	#N/A	#N/A	#N/A	#N/A	#N/A	mus__9530051G07Rik	19.6786	#N/A	#N/A	#N/A	#N/A	#N/A	#N/A	#N/A	#N/A	#N/A
Magea13	0	#N/A	#N/A	#N/A	#N/A	#N/A	#N/A	#N/A	#N/A	#N/A	mus__Magea13	0.223375	#N/A	#N/A	#N/A	#N/A	#N/A	#N/A	#N/A	#N/A	#N/A
Shroom2	8.03862	2.41238	10.451	0.230828	0.272793	-0.0819748	0.62756	0	0	0	mus__Shroom2	8.33174	1.56177	9.89352	0.157858	0.189831	-0.131219	0.510882	0	0	0
Pgrmc1	40.6719	0	40.6719	0	0	0	0	0	0	0	mus__Pgrmc1	55.881	0.544442	56.4254	0.00964887	0.0120321	-0.0253429	0.0494071	0	0	0
Akap17b	51.0558	0.342491	51.3983	0.00666346	0.00831547	-0.0243007	0.0409317	0	0	0	mus__Akap17b	58.02	1.02086	59.0409	0.0172907	0.0215203	-0.0271093	0.0701499	0	0	0
Slc25a43	1.17148	0	1.17148	0	0	0	0	0	0	0	mus__Slc25a43	1.38661	0.466792	1.85341	0.251856	0.296172	-0.567397	1.15974	0	0	0
Slc25a5	54.9991	#N/A	#N/A	#N/A	#N/A	#N/A	#N/A	#N/A	#N/A	#N/A	mus__Slc25a5	95.6315	#N/A	#N/A	#N/A	#N/A	#N/A	#N/A	#N/A	#N/A	#N/A
Ube2a	30.1858	0	30.1858	0	0	0	0	0	0	0	mus__Ube2a	40.0795	0	40.0795	0	0	0	0	0	0	0
Nkrf	1.77125	0	1.77125	0	0	0	0	0	0	0	mus__Nkrf	0.795902	0	0.795902	0	0	0	0	0	0	0
Septin6	14.764	#N/A	#N/A	#N/A	#N/A	#N/A	#N/A	#N/A	#N/A	#N/A	mus__Septin6	13.664	#N/A	#N/A	#N/A	#N/A	#N/A	#N/A	#N/A	#N/A	#N/A
Kdm5c	194.17	60.4411	254.611	0.237386	0.280109	0.207643	0.352575	Kdm5c	0	0	mus__Kdm5c	226.319	63.7455	290.064	0.219763	0.260398	0.194047	0.326749	Kdm5c	0	0
Cdr1	4.42128	10.966	15.3873	0.712667	0.756119	0.474229	1.03801	Cdr1	0	0	mus__Cdr1	3.32052	12.7473	16.0678	0.793344	0.827547	0.584869	1.07022	Cdr1	0	0
Rps6ka6	18.463	#N/A	#N/A	#N/A	#N/A	#N/A	#N/A	#N/A	#N/A	#N/A	mus__Rps6ka6	15.426	#N/A	#N/A	#N/A	#N/A	#N/A	#N/A	#N/A	#N/A	#N/A
Hdx	59.0841	0	59.0841	0	0	0	0	0	0	0	mus__Hdx	53.3613	0	53.3613	0	0	0	0	0	0	0
Gm14808	0.568719	#N/A	#N/A	#N/A	#N/A	#N/A	#N/A	#N/A	#N/A	#N/A	mus__Gm14808	0	#N/A	#N/A	#N/A	#N/A	#N/A	#N/A	#N/A	#N/A	#N/A
Firre	237.335	#N/A	#N/A	#N/A	#N/A	#N/A	#N/A	#N/A	#N/A	#N/A	mus__Firre	265.95	#N/A	#N/A	#N/A	#N/A	#N/A	#N/A	#N/A	#N/A	#N/A
Gm35107	1.09947	#N/A	#N/A	#N/A	#N/A	#N/A	#N/A	#N/A	#N/A	#N/A	mus__Gm35107	0.772717	#N/A	#N/A	#N/A	#N/A	#N/A	#N/A	#N/A	#N/A	#N/A
Gm15232	0	0	0	#DIV/0!	#DIV/0!	#DIV/0!	#DIV/0!	#DIV/0!	#DIV/0!	#DIV/0!	mus__Gm15232	0	0	0	#DIV/0!	#DIV/0!	#DIV/0!	#DIV/0!	#DIV/0!	#DIV/0!	#DIV/0!
Gm35612	285.501	#N/A	#N/A	#N/A	#N/A	#N/A	#N/A	#N/A	#N/A	#N/A	mus__Gm35612	385.522	#N/A	#N/A	#N/A	#N/A	#N/A	#N/A	#N/A	#N/A	#N/A
4930500G05Rik	110.878	#N/A	#N/A	#N/A	#N/A	#N/A	#N/A	#N/A	#N/A	#N/A	mus__4930500G05Rik	104.701	#N/A	#N/A	#N/A	#N/A	#N/A	#N/A	#N/A	#N/A	#N/A
5330434G04Rik	540.019	1.84949	541.869	0.00341317	0.00426282	-0.00294412	0.0114698	0	0	0	mus__5330434G04Rik	577.531	2.24772	579.779	0.00387686	0.00484138	-0.00258158	0.0122643	0	0	0
Jpx	281.189	10.0418	291.231	0.0344806	0.0427324	0.0122146	0.0732503	0	0	0	mus__Jpx	311.88	13.3695	325.25	0.0411055	0.0508592	0.0194889	0.0822295	Jpx	0	Jpx
4933407K13Rik	40.7325	#N/A	#N/A	#N/A	#N/A	#N/A	#N/A	#N/A	#N/A	#N/A	mus__4933407K13Rik	38.8019	#N/A	#N/A	#N/A	#N/A	#N/A	#N/A	#N/A	#N/A	#N/A
2810403D21Rik	83.9034	#N/A	#N/A	#N/A	#N/A	#N/A	#N/A	#N/A	#N/A	#N/A	mus__2810403D21Rik	79.866	#N/A	#N/A	#N/A	#N/A	#N/A	#N/A	#N/A	#N/A	#N/A
Gm14636	302.184	#N/A	#N/A	#N/A	#N/A	#N/A	#N/A	#N/A	#N/A	#N/A	mus__Gm14636	264.979	#N/A	#N/A	#N/A	#N/A	#N/A	#N/A	#N/A	#N/A	#N/A
A230072E10Rik	18.9855	0	18.9855	0	0	0	0	0	0	0	mus__A230072E10Rik	24.3712	0	24.3712	0	0	0	0	0	0	0
Gm32113	0	#N/A	#N/A	#N/A	#N/A	#N/A	#N/A	#N/A	#N/A	#N/A	mus__Gm32113	0.918075	#N/A	#N/A	#N/A	#N/A	#N/A	#N/A	#N/A	#N/A	#N/A
Gm39529	0	#N/A	#N/A	#N/A	#N/A	#N/A	#N/A	#N/A	#N/A	#N/A	mus__Gm39529	0	#N/A	#N/A	#N/A	#N/A	#N/A	#N/A	#N/A	#N/A	#N/A
F630028O10Rik	0	#N/A	#N/A	#N/A	#N/A	#N/A	#N/A	#N/A	#N/A	#N/A	mus__F630028O10Rik	0	#N/A	#N/A	#N/A	#N/A	#N/A	#N/A	#N/A	#N/A	#N/A
Ftx	798.832	95.051	893.883	0.106335	0.129477	0.100562	0.158392	Ftx	0	0	mus__Ftx	816.417	80.3632	896.78	0.089613	0.109562	0.0827042	0.136419	Ftx	0	0
2010204K13Rik	19.1889	#N/A	#N/A	#N/A	#N/A	#N/A	#N/A	#N/A	#N/A	#N/A	mus__2010204K13Rik	27.04	#N/A	#N/A	#N/A	#N/A	#N/A	#N/A	#N/A	#N/A	#N/A
5730405O15Rik	9.12193	#N/A	#N/A	#N/A	#N/A	#N/A	#N/A	#N/A	#N/A	#N/A	mus__5730405O15Rik	9.34316	#N/A	#N/A	#N/A	#N/A	#N/A	#N/A	#N/A	#N/A	#N/A
5530601H04Rik	153.021	#N/A	#N/A	#N/A	#N/A	#N/A	#N/A	#N/A	#N/A	#N/A	mus__5530601H04Rik	159.732	#N/A	#N/A	#N/A	#N/A	#N/A	#N/A	#N/A	#N/A	#N/A
Rab9b	3.86892	0	3.86892	0	0	0	0	0	0	0	mus__Rab9b	7.28951	2.07883	9.36834	0.2219	0.262796	-0.1075	0.633092	0	0	0
Tmsb15l	13.3115	#N/A	#N/A	#N/A	#N/A	#N/A	#N/A	#N/A	#N/A	#N/A	mus__Tmsb15l	6.67927	#N/A	#N/A	#N/A	#N/A	#N/A	#N/A	#N/A	#N/A	#N/A
Tmsb15b1	1.55662	#N/A	#N/A	#N/A	#N/A	#N/A	#N/A	#N/A	#N/A	#N/A	mus__Tmsb15b1	2.28922	#N/A	#N/A	#N/A	#N/A	#N/A	#N/A	#N/A	#N/A	#N/A
Radx	2.4379	#N/A	#N/A	#N/A	#N/A	#N/A	#N/A	#N/A	#N/A	#N/A	mus__Radx	1.93989	#N/A	#N/A	#N/A	#N/A	#N/A	#N/A	#N/A	#N/A	#N/A
Rhox12	0	#N/A	#N/A	#N/A	#N/A	#N/A	#N/A	#N/A	#N/A	#N/A	mus__Rhox12	0	#N/A	#N/A	#N/A	#N/A	#N/A	#N/A	#N/A	#N/A	#N/A
Zbtb33	4.34621	#N/A	#N/A	#N/A	#N/A	#N/A	#N/A	#N/A	#N/A	#N/A	mus__Zbtb33	2.88193	#N/A	#N/A	#N/A	#N/A	#N/A	#N/A	#N/A	#N/A	#N/A
Phf6	142.801	2.04398	144.845	0.0141115	0.0175774	-0.0105385	0.0456933	0	0	0	mus__Phf6	177.114	4.14061	181.255	0.0228441	0.028393	-0.00337451	0.0601605	0	0	0
Hprt	98.158	0.203235	98.3612	0.00206621	0.00258143	-0.0105931	0.0157559	0	0	0	mus__Hprt	125.605	0.336125	125.941	0.00266892	0.00333392	-0.00989263	0.0165605	0	0	0
C430049B03Rik	0	#N/A	#N/A	#N/A	#N/A	#N/A	#N/A	#N/A	#N/A	#N/A	mus__C430049B03Rik	1.93211	#N/A	#N/A	#N/A	#N/A	#N/A	#N/A	#N/A	#N/A	#N/A
Cldn34d	1.25936	#N/A	#N/A	#N/A	#N/A	#N/A	#N/A	#N/A	#N/A	#N/A	mus__Cldn34d	0.147643	#N/A	#N/A	#N/A	#N/A	#N/A	#N/A	#N/A	#N/A	#N/A
Cldn34c1	16.7078	#N/A	#N/A	#N/A	#N/A	#N/A	#N/A	#N/A	#N/A	#N/A	mus__Cldn34c1	17.5507	#N/A	#N/A	#N/A	#N/A	#N/A	#N/A	#N/A	#N/A	#N/A
Gm2411	0.7791	#N/A	#N/A	#N/A	#N/A	#N/A	#N/A	#N/A	#N/A	#N/A	mus__Gm2411	0	#N/A	#N/A	#N/A	#N/A	#N/A	#N/A	#N/A	#N/A	#N/A
Cldn34c2	0	#N/A	#N/A	#N/A	#N/A	#N/A	#N/A	#N/A	#N/A	#N/A	mus__Cldn34c2	0.388158	#N/A	#N/A	#N/A	#N/A	#N/A	#N/A	#N/A	#N/A	#N/A
Cldn34c3	0	#N/A	#N/A	#N/A	#N/A	#N/A	#N/A	#N/A	#N/A	#N/A	mus__Cldn34c3	0	#N/A	#N/A	#N/A	#N/A	#N/A	#N/A	#N/A	#N/A	#N/A
Ubqln2	7.90406	1.7686	9.67265	0.182845	0.218565	-0.123604	0.560735	0	0	0	mus__Ubqln2	0.392083	15.2795	15.6716	0.974981	0.979884	0.888563	1.07121	0	0	0
Nxf7	0	#N/A	#N/A	#N/A	#N/A	#N/A	#N/A	#N/A	#N/A	#N/A	mus__Nxf7	0	#N/A	#N/A	#N/A	#N/A	#N/A	#N/A	#N/A	#N/A	#N/A
Tcp11x2	0	#N/A	#N/A	#N/A	#N/A	#N/A	#N/A	#N/A	#N/A	#N/A	mus__Tcp11x2	0	#N/A	#N/A	#N/A	#N/A	#N/A	#N/A	#N/A	#N/A	#N/A
Nxf2	0.836132	0	0.836132	0	0	0	0	0	0	0	mus__Nxf2	0.421363	0.236166	0.657529	0.359172	0.411972	-1.15101	1.97495	0	0	0
Zmat1	98.5445	0	98.5445	0	0	0	0	0	0	0	mus__Zmat1	95.8167	0.313855	96.1305	0.00326488	0.00407777	-0.012659	0.0208145	0	0	0
3632454L22Rik	8.45553	#N/A	#N/A	#N/A	#N/A	#N/A	#N/A	#N/A	#N/A	#N/A	mus__3632454L22Rik	9.47091	#N/A	#N/A	#N/A	#N/A	#N/A	#N/A	#N/A	#N/A	#N/A
Tceal6	36.2215	#N/A	#N/A	#N/A	#N/A	#N/A	#N/A	#N/A	#N/A	#N/A	mus__Tceal6	49.0348	#N/A	#N/A	#N/A	#N/A	#N/A	#N/A	#N/A	#N/A	#N/A
Armcx5	31.8809	#N/A	#N/A	#N/A	#N/A	#N/A	#N/A	#N/A	#N/A	#N/A	mus__Armcx5	37.0922	#N/A	#N/A	#N/A	#N/A	#N/A	#N/A	#N/A	#N/A	#N/A
Gprasp1	472.723	1.29257	474.016	0.00272685	0.00340624	-0.00348469	0.0102972	0	0	0	mus__Gprasp1	608.641	3.92644	612.567	0.0064098	0.00799943	-0.00126856	0.0172674	0	0	0
Bhlhb9	96.2189	0	96.2189	0	0	0	0	0	0	0	mus__Bhlhb9	136.741	0.24217	136.984	0.00176787	0.00220887	-0.00811988	0.0125376	0	0	0
Gprasp2	32.1638	0.276444	32.4403	0.00852164	0.0106294	-0.0357333	0.0569921	0	0	0	mus__Gprasp2	32.1347	0.600581	32.7353	0.0183466	0.0228286	-0.0443908	0.0900479	0	0	0
Zcchc18	12.5349	0.593412	13.1283	0.045201	0.0558699	-0.107352	0.219092	0	0	0	mus__Zcchc18	19.2545	0.427022	19.6815	0.0216966	0.0269744	-0.0670598	0.121009	0	0	0
Zc4h2	15.9502	0.1814	16.1316	0.011245	0.0140169	-0.0613532	0.089387	0	0	0	mus__Zc4h2	13.0507	0.105389	13.1561	0.00801072	0.00999339	-0.0606205	0.0806072	0	0	0
Rnf128	120.899	0.923	121.822	0.00757666	0.00945291	-0.0131225	0.0320283	0	0	0	mus__Rnf128	154.532	0	154.532	0	0	0	0	0	0	0
Mospd1	35.7416	0	35.7416	0	0	0	0	0	0	0	mus__Mospd1	36.3584	0.205307	36.5637	0.00561505	0.00700898	-0.0285175	0.0425354	0	0	0
Etd	0	#N/A	#N/A	#N/A	#N/A	#N/A	#N/A	#N/A	#N/A	#N/A	mus__Etd	0	#N/A	#N/A	#N/A	#N/A	#N/A	#N/A	#N/A	#N/A	#N/A
Rp2	38.1338	0	38.1338	0	0	0	0	0	0	0	mus__Rp2	45.3233	0.799865	46.1232	0.0173419	0.0215839	-0.0335152	0.0766829	0	0	0
Rgn	0.317898	0	0.317898	0	0	0	0	0	0	0	mus__Rgn	0.316171	0	0.316171	0	0	0	0	0	0	0
Ndufb11	37.9189	0	37.9189	0	0	0	0	0	0	0	mus__Ndufb11	60.2133	0	60.2133	0	0	0	0	0	0	0
Rbm10	102.044	0	102.044	0	0	0	0	0	0	0	mus__Rbm10	105.97	0.974236	106.945	0.00910973	0.0113613	-0.0150282	0.0377508	0	0	0
Uba1	85.8046	0	85.8046	0	0	0	0	0	0	0	mus__Uba1	111.854	0.80199	112.656	0.00711896	0.00888289	-0.0138807	0.0316465	0	0	0
Cdk16	30.4258	0	30.4258	0	0	0	0	0	0	0	mus__Cdk16	42.986	0.371393	43.3573	0.00856586	0.0106844	-0.0295214	0.0508903	0	0	0
Usp11	140.541	1.07808	141.619	0.00761251	0.00949756	-0.0114894	0.0304845	0	0	0	mus__Usp11	144.377	1.13435	145.512	0.00779559	0.00972553	-0.0112234	0.0306745	0	0	0
Jade3	107.611	0.832499	108.443	0.00767682	0.00957764	-0.0145056	0.0336609	0	0	0	mus__Jade3	101.177	3.15474	104.332	0.0302376	0.0375134	-0.0103892	0.0854161	0	0	0
Htatsf1	31.9224	0	31.9224	0	0	0	0	0	0	0	mus__Htatsf1	38.1931	0	38.1931	0	0	0	0	0	0	0
Gm14718	0	#N/A	#N/A	#N/A	#N/A	#N/A	#N/A	#N/A	#N/A	#N/A	mus__Gm14718	0	#N/A	#N/A	#N/A	#N/A	#N/A	#N/A	#N/A	#N/A	#N/A
Cd40lg	0	#N/A	#N/A	#N/A	#N/A	#N/A	#N/A	#N/A	#N/A	#N/A	mus__Cd40lg	0	#N/A	#N/A	#N/A	#N/A	#N/A	#N/A	#N/A	#N/A	#N/A
Rbmx	118.482	1.64341	120.125	0.0136808	0.0170427	-0.0133659	0.0474513	0	0	0	mus__Rbmx	157.065	2.13233	159.197	0.0133943	0.016687	-0.00945538	0.0428293	0	0	0
Gpr101	1.33113	#N/A	#N/A	#N/A	#N/A	#N/A	#N/A	#N/A	#N/A	#N/A	mus__Gpr101	3.45348	#N/A	#N/A	#N/A	#N/A	#N/A	#N/A	#N/A	#N/A	#N/A
Arhgef6	158.275	0.248867	158.523	0.00156991	0.00196161	-0.0070876	0.0110108	0	0	0	mus__Arhgef6	153.243	0.73918	153.982	0.00480042	0.00599334	-0.0100233	0.02201	0	0	0
Scml2	2.24412	#N/A	#N/A	#N/A	#N/A	#N/A	#N/A	#N/A	#N/A	#N/A	mus__Scml2	5.22179	#N/A	#N/A	#N/A	#N/A	#N/A	#N/A	#N/A	#N/A	#N/A
Rai2	10.7017	0	10.7017	0	0	0	0	0	0	0	mus__Rai2	7.49678	0	7.49678	0	0	0	0	0	0	0
AW822252	43.0585	#N/A	#N/A	#N/A	#N/A	#N/A	#N/A	#N/A	#N/A	#N/A	mus__AW822252	32.2048	#N/A	#N/A	#N/A	#N/A	#N/A	#N/A	#N/A	#N/A	#N/A
Ct55	5.19561	#N/A	#N/A	#N/A	#N/A	#N/A	#N/A	#N/A	#N/A	#N/A	mus__Ct55	1.78436	#N/A	#N/A	#N/A	#N/A	#N/A	#N/A	#N/A	#N/A	#N/A
Gm15482	1.64401	#N/A	#N/A	#N/A	#N/A	#N/A	#N/A	#N/A	#N/A	#N/A	mus__Gm15482	1.77055	#N/A	#N/A	#N/A	#N/A	#N/A	#N/A	#N/A	#N/A	#N/A
Il13ra1	0.887025	0	0.887025	0	0	0	0	0	0	0	mus__Il13ra1	1.07441	0.30298	1.37739	0.219967	0.260627	-0.702516	1.22377	0	0	0
Zcchc12	0.476431	#N/A	#N/A	#N/A	#N/A	#N/A	#N/A	#N/A	#N/A	#N/A	mus__Zcchc12	0.572883	#N/A	#N/A	#N/A	#N/A	#N/A	#N/A	#N/A	#N/A	#N/A
Lonrf3	9.5093	0.149215	9.65852	0.015449	0.019237	-0.094571	0.133045	0	0	0	mus__Lonrf3	6.66351	0	6.66351	0	0	0	0	0	0	0
Gm14569	0	0	0	#DIV/0!	#DIV/0!	#DIV/0!	#DIV/0!	#DIV/0!	#DIV/0!	#DIV/0!	mus__Gm14569	0.155184	0	0.155184	0	0	0	0	0	#DIV/0!	#DIV/0!
Fmr1	126.166	1.37614	127.542	0.0107897	0.0134509	-0.0128146	0.0397163	0	0	0	mus__Fmr1	139.847	1.23415	141.082	0.00874778	0.0109109	-0.0116102	0.0334319	0	0	0
Fmr1nb	0.909871	#N/A	#N/A	#N/A	#N/A	#N/A	#N/A	#N/A	#N/A	#N/A	mus__Fmr1nb	1.34564	#N/A	#N/A	#N/A	#N/A	#N/A	#N/A	#N/A	#N/A	#N/A
Gm6812	0	#N/A	#N/A	#N/A	#N/A	#N/A	#N/A	#N/A	#N/A	#N/A	mus__Gm6812	0.271268	#N/A	#N/A	#N/A	#N/A	#N/A	#N/A	#N/A	#N/A	#N/A
Aff2	402.512	3.6062	406.118	0.00887969	0.011075	-0.00229725	0.0244473	0	0	0	mus__Aff2	410.691	2.70304	413.394	0.00653865	0.00815997	-0.00323361	0.0195535	0	0	0
1700111N16Rik	2.56395	#N/A	#N/A	#N/A	#N/A	#N/A	#N/A	#N/A	#N/A	#N/A	mus__1700111N16Rik	1.99254	#N/A	#N/A	#N/A	#N/A	#N/A	#N/A	#N/A	#N/A	#N/A
Ids	59.3605	0	59.3605	0	0	0	0	0	0	0	mus__Ids	54.9105	0	54.9105	0	0	0	0	0	0	0
Cldn34c4	0	#N/A	#N/A	#N/A	#N/A	#N/A	#N/A	#N/A	#N/A	#N/A	mus__Cldn34c4	0	#N/A	#N/A	#N/A	#N/A	#N/A	#N/A	#N/A	#N/A	#N/A
Nrk	0	#N/A	#N/A	#N/A	#N/A	#N/A	#N/A	#N/A	#N/A	#N/A	mus__Nrk	0	#N/A	#N/A	#N/A	#N/A	#N/A	#N/A	#N/A	#N/A	#N/A
Pwwp3b	10.175	#N/A	#N/A	#N/A	#N/A	#N/A	#N/A	#N/A	#N/A	#N/A	mus__Pwwp3b	10.9172	#N/A	#N/A	#N/A	#N/A	#N/A	#N/A	#N/A	#N/A	#N/A
Platr21	0	#N/A	#N/A	#N/A	#N/A	#N/A	#N/A	#N/A	#N/A	#N/A	mus__Platr21	0.622001	#N/A	#N/A	#N/A	#N/A	#N/A	#N/A	#N/A	#N/A	#N/A
Gm15245	0	#N/A	#N/A	#N/A	#N/A	#N/A	#N/A	#N/A	#N/A	#N/A	mus__Gm15245	0	#N/A	#N/A	#N/A	#N/A	#N/A	#N/A	#N/A	#N/A	#N/A
Hsd17b10	13.7588	0	13.7588	0	0	0	0	0	0	0	mus__Hsd17b10	13.2922	0.614588	13.9068	0.0441934	0.054638	-0.102294	0.21157	0	0	0
Ribc1	20.4521	#N/A	#N/A	#N/A	#N/A	#N/A	#N/A	#N/A	#N/A	#N/A	mus__Ribc1	22.5434	#N/A	#N/A	#N/A	#N/A	#N/A	#N/A	#N/A	#N/A	#N/A
Smc1a	36.2374	0	36.2374	0	0	0	0	0	0	0	mus__Smc1a	34.4079	0	34.4079	0	0	0	0	0	0	0
Kantr	171.727	7.62915	179.356	0.0425363	0.0526109	0.00968482	0.0955369	Kantr	0	0	mus__Kantr	133.858	56.8778	190.736	0.298201	0.346891	0.258145	0.435637	Kantr	Kantr	0
Tspyl2	17.581	0.532782	18.1138	0.0294131	0.036498	-0.0769595	0.149955	0	0	0	mus__Tspyl2	16.3279	2.71005	19.0379	0.14235	0.171823	-0.0508	0.394446	0	0	0
Gpr173	56.1658	1.67044	57.8362	0.0288822	0.035844	-0.0271007	0.0987886	0	0	0	mus__Gpr173	59.3783	4.16784	63.5461	0.0655877	0.080662	-0.00730196	0.168626	0	0	0
Iqsec2	484.21	3.78204	487.992	0.0077502	0.00966901	-0.00173748	0.0210755	0	0	0	mus__Iqsec2	505.923	3.11577	509.039	0.00612088	0.00763941	-0.00229784	0.0175767	0	0	0
Alg13	86.5834	0.404743	86.9881	0.00465285	0.00580931	-0.0151726	0.0267912	0	0	0	mus__Alg13	81.3468	0	81.3468	0	0	0	0	0	0	0
Zfp185	6.05579	0	6.05579	0	0	0	0	0	0	0	mus__Zfp185	0.751642	0	0.751642	0	0	0	0	0	0	0
Pnma5	0.226463	0	0.226463	0	0	0	0	0	0	0	mus__Pnma5	0.6766	0	0.6766	0	0	0	0	0	0	0
Pnma3	81.6135	#N/A	#N/A	#N/A	#N/A	#N/A	#N/A	#N/A	#N/A	#N/A	mus__Pnma3	111.59	#N/A	#N/A	#N/A	#N/A	#N/A	#N/A	#N/A	#N/A	#N/A
Xlr4a	6.56891	#N/A	#N/A	#N/A	#N/A	#N/A	#N/A	#N/A	#N/A	#N/A	mus__Xlr4a	12.3712	#N/A	#N/A	#N/A	#N/A	#N/A	#N/A	#N/A	#N/A	#N/A
Xlr3a	0.538317	#N/A	#N/A	#N/A	#N/A	#N/A	#N/A	#N/A	#N/A	#N/A	mus__Xlr3a	6.62598	#N/A	#N/A	#N/A	#N/A	#N/A	#N/A	#N/A	#N/A	#N/A
Xlr5b	0	#N/A	#N/A	#N/A	#N/A	#N/A	#N/A	#N/A	#N/A	#N/A	mus__Xlr5b	0.322269	#N/A	#N/A	#N/A	#N/A	#N/A	#N/A	#N/A	#N/A	#N/A
Xlr3b	12.0835	#N/A	#N/A	#N/A	#N/A	#N/A	#N/A	#N/A	#N/A	#N/A	mus__Xlr3b	15.5991	#N/A	#N/A	#N/A	#N/A	#N/A	#N/A	#N/A	#N/A	#N/A
Xlr4b	10.2935	#N/A	#N/A	#N/A	#N/A	#N/A	#N/A	#N/A	#N/A	#N/A	mus__Xlr4b	5.95611	#N/A	#N/A	#N/A	#N/A	#N/A	#N/A	#N/A	#N/A	#N/A
F8a	2.329	#N/A	#N/A	#N/A	#N/A	#N/A	#N/A	#N/A	#N/A	#N/A	mus__F8a	4.34645	#N/A	#N/A	#N/A	#N/A	#N/A	#N/A	#N/A	#N/A	#N/A
Xlr4c	0	#N/A	#N/A	#N/A	#N/A	#N/A	#N/A	#N/A	#N/A	#N/A	mus__Xlr4c	0.461837	#N/A	#N/A	#N/A	#N/A	#N/A	#N/A	#N/A	#N/A	#N/A
Lancl3	10.6737	0	10.6737	0	0	0	0	0	0	0	mus__Lancl3	3.00922	0.203969	3.21319	0.0634788	0.0781089	-0.307369	0.463586	0	0	0
Gm14862	0.294069	#N/A	#N/A	#N/A	#N/A	#N/A	#N/A	#N/A	#N/A	#N/A	mus__Gm14862	0.585915	#N/A	#N/A	#N/A	#N/A	#N/A	#N/A	#N/A	#N/A	#N/A
Xk	16.2632	#N/A	#N/A	#N/A	#N/A	#N/A	#N/A	#N/A	#N/A	#N/A	mus__Xk	22.2263	#N/A	#N/A	#N/A	#N/A	#N/A	#N/A	#N/A	#N/A	#N/A
Cybb	0.230995	0	0.230995	0	0	0	0	0	0	0	mus__Cybb	1.81035	0.457665	2.26801	0.201791	0.240125	-0.490248	0.970499	0	0	0
Slc7a3	5.15516	0	5.15516	0	0	0	0	0	0	0	mus__Slc7a3	8.79456	0.968225	9.76278	0.0991751	0.12097	-0.147769	0.389708	0	0	0
Snx12	97.2993	3.75292	101.052	0.0371384	0.0459959	-0.00766264	0.0996545	0	0	0	mus__Snx12	114.216	3.15508	117.371	0.0268812	0.0333771	-0.00931512	0.0760694	0	0	0
Foxo4	1.99111	0.123424	2.11454	0.0583692	0.0719122	-0.385561	0.529385	0	0	0	mus__Foxo4	2.61921	0	2.61921	0	0	0	0	0	0	0
Il2rg	0.193908	#N/A	#N/A	#N/A	#N/A	#N/A	#N/A	#N/A	#N/A	#N/A	mus__Il2rg	0.662333	#N/A	#N/A	#N/A	#N/A	#N/A	#N/A	#N/A	#N/A	#N/A
Med12	1.97546	0	1.97546	0	0	0	0	0	0	0	mus__Med12	1.79084	0	1.79084	0	0	0	0	0	0	0
Nlgn3	26.0321	0.767554	26.7996	0.0286405	0.0355461	-0.0565518	0.127644	0	0	0	mus__Nlgn3	24.5959	1.11578	25.7117	0.0433957	0.0536625	-0.0607755	0.168101	0	0	0
Gjb1	2.06703	#N/A	#N/A	#N/A	#N/A	#N/A	#N/A	#N/A	#N/A	#N/A	mus__Gjb1	0.323028	#N/A	#N/A	#N/A	#N/A	#N/A	#N/A	#N/A	#N/A	#N/A
Zmym3	33.5078	0.44006	33.9478	0.0129628	0.0161512	-0.0395594	0.0718617	0	0	0	mus__Zmym3	41.7016	0	41.7016	0	0	0	0	0	0	0
Nono	128.457	#N/A	#N/A	#N/A	#N/A	#N/A	#N/A	#N/A	#N/A	#N/A	mus__Nono	171.046	#N/A	#N/A	#N/A	#N/A	#N/A	#N/A	#N/A	#N/A	#N/A
Itgb1bp2	3.8659	#N/A	#N/A	#N/A	#N/A	#N/A	#N/A	#N/A	#N/A	#N/A	mus__Itgb1bp2	6.22491	#N/A	#N/A	#N/A	#N/A	#N/A	#N/A	#N/A	#N/A	#N/A
Slc35a2	100.498	2.54127	103.039	0.0246631	0.03064	-0.0130782	0.0743582	0	0	0	mus__Slc35a2	110.188	0.422161	110.61	0.00381665	0.00476626	-0.0120966	0.0216291	0	0	0
Pqbp1	12.7871	0	12.7871	0	0	0	0	0	0	0	mus__Pqbp1	14.281	0	14.281	0	0	0	0	0	0	0
Pcsk1n	402.569	3.13392	405.703	0.00772467	0.00963722	-0.00285231	0.0221268	0	0	0	mus__Pcsk1n	478.241	1.11075	479.352	0.00231719	0.00289481	-0.00342393	0.00921355	0	0	0
Eras	0	0	0	#DIV/0!	#DIV/0!	#DIV/0!	#DIV/0!	#DIV/0!	#DIV/0!	#DIV/0!	mus__Eras	0	0	0	#DIV/0!	#DIV/0!	#DIV/0!	#DIV/0!	#DIV/0!	#DIV/0!	#DIV/0!
Hdac6	47.2694	0.535318	47.8047	0.011198	0.0139585	-0.0297342	0.0576511	0	0	0	mus__Hdac6	49.7983	0	49.7983	0	0	0	0	0	0	0
Gata1	0.674104	0	0.674104	0	0	0	0	0	0	0	mus__Gata1	0.423936	0	0.423936	0	0	0	0	0	0	0
Glod5	1.25537	0	1.25537	0	0	0	0	0	0	0	mus__Glod5	1.30346	0	1.30346	0	0	0	0	0	0	0
Timm17b	12.91	0	12.91	0	0	0	0	0	0	0	mus__Timm17b	13.1582	0.804647	13.9628	0.0576277	0.0710116	-0.105983	0.248006	0	0	0
Tesl1	0.123424	#N/A	#N/A	#N/A	#N/A	#N/A	#N/A	#N/A	#N/A	#N/A	mus__Tesl1	0	#N/A	#N/A	#N/A	#N/A	#N/A	#N/A	#N/A	#N/A	#N/A
Nxt2	5.9779	0.217323	6.19522	0.0350792	0.0434678	-0.167484	0.254419	0	0	0	mus__Nxt2	9.7162	0	9.7162	0	0	0	0	0	0	0
Kcne1l	0.495621	0	0.495621	0	0	0	0	0	0	0	mus__Kcne1l	1.17482	0	1.17482	0	0	0	0	0	0	0
Acsl4	157.541	6.71703	164.258	0.0408932	0.0505992	0.0065629	0.0946355	Acsl4	0	0	mus__Acsl4	148.97	36.8132	185.783	0.198151	0.235998	0.155779	0.316216	Acsl4	Acsl4	0
Kir3dl2	5.4528	#N/A	#N/A	#N/A	#N/A	#N/A	#N/A	#N/A	#N/A	#N/A	mus__Kir3dl2	6.97089	#N/A	#N/A	#N/A	#N/A	#N/A	#N/A	#N/A	#N/A	#N/A
Kir3dl1	1.46218	#N/A	#N/A	#N/A	#N/A	#N/A	#N/A	#N/A	#N/A	#N/A	mus__Kir3dl1	3.50539	#N/A	#N/A	#N/A	#N/A	#N/A	#N/A	#N/A	#N/A	#N/A
Tceal3	79.0225	0.257578	79.2801	0.00324896	0.0040579	-0.0143271	0.0224429	0	0	0	mus__Tceal3	100.181	0	100.181	0	0	0	0	0	0	0
Tmsb15b2	0.275977	#N/A	#N/A	#N/A	#N/A	#N/A	#N/A	#N/A	#N/A	#N/A	mus__Tmsb15b2	0.447593	#N/A	#N/A	#N/A	#N/A	#N/A	#N/A	#N/A	#N/A	#N/A
Gm6592	0.394099	#N/A	#N/A	#N/A	#N/A	#N/A	#N/A	#N/A	#N/A	#N/A	mus__Gm6592	2.27027	#N/A	#N/A	#N/A	#N/A	#N/A	#N/A	#N/A	#N/A	#N/A
Ssx9	0	#N/A	#N/A	#N/A	#N/A	#N/A	#N/A	#N/A	#N/A	#N/A	mus__Ssx9	0.242341	#N/A	#N/A	#N/A	#N/A	#N/A	#N/A	#N/A	#N/A	#N/A
Ssxb5	1.09385	#N/A	#N/A	#N/A	#N/A	#N/A	#N/A	#N/A	#N/A	#N/A	mus__Ssxb5	1.43297	#N/A	#N/A	#N/A	#N/A	#N/A	#N/A	#N/A	#N/A	#N/A
Mospd2	87.2838	0	87.2838	0	0	0	0	0	0	0	mus__Mospd2	94.1275	0.516644	94.6442	0.0054588	0.0068142	-0.0149605	0.0285889	0	0	0
Fancb	10.4049	#N/A	#N/A	#N/A	#N/A	#N/A	#N/A	#N/A	#N/A	#N/A	mus__Fancb	7.21583	#N/A	#N/A	#N/A	#N/A	#N/A	#N/A	#N/A	#N/A	#N/A
Ammecr1	39.9497	0.525038	40.4747	0.012972	0.0161626	-0.0348764	0.0672016	0	0	0	mus__Ammecr1	39.3986	0.259975	39.6586	0.00655533	0.00818076	-0.0286509	0.0450124	0	0	0
Rtl9	0.672395	#N/A	#N/A	#N/A	#N/A	#N/A	#N/A	#N/A	#N/A	#N/A	mus__Rtl9	0	#N/A	#N/A	#N/A	#N/A	#N/A	#N/A	#N/A	#N/A	#N/A
Araf	289.861	1.65243	291.513	0.00566847	0.00707556	-0.00556559	0.0197167	0	0	0	mus__Araf	312.828	0.827932	313.656	0.00263962	0.00329735	-0.00503785	0.0116325	0	0	0
Syn1	529.138	2.64492	531.782	0.00497369	0.00620939	-0.00256228	0.0149811	0	0	0	mus__Syn1	643.328	5.11323	648.442	0.00788542	0.00983738	-0.000142718	0.0198175	0	0	0
Timp1	2.2236	#N/A	#N/A	#N/A	#N/A	#N/A	#N/A	#N/A	#N/A	#N/A	mus__Timp1	3.50744	#N/A	#N/A	#N/A	#N/A	#N/A	#N/A	#N/A	#N/A	#N/A
Cfp	14.2944	0	14.2944	0	0	0	0	0	0	0	mus__Cfp	14.008	0	14.008	0	0	0	0	0	0	0
Elk1	18.525	0	18.525	0	0	0	0	0	0	0	mus__Elk1	24.3464	0	24.3464	0	0	0	0	0	0	0
Uxt	4.99869	#N/A	#N/A	#N/A	#N/A	#N/A	#N/A	#N/A	#N/A	#N/A	mus__Uxt	2.97739	#N/A	#N/A	#N/A	#N/A	#N/A	#N/A	#N/A	#N/A	#N/A
A230072C01Rik	85.5154	#N/A	#N/A	#N/A	#N/A	#N/A	#N/A	#N/A	#N/A	#N/A	mus__A230072C01Rik	101.721	#N/A	#N/A	#N/A	#N/A	#N/A	#N/A	#N/A	#N/A	#N/A
Zfp182	128.68	1.12513	129.805	0.00866788	0.0108114	-0.0125615	0.0341843	0	0	0	mus__Zfp182	164.582	0.275336	164.857	0.00167015	0.00208681	-0.00706509	0.0112387	0	0	0
Spaca5	0	#N/A	#N/A	#N/A	#N/A	#N/A	#N/A	#N/A	#N/A	#N/A	mus__Spaca5	0	#N/A	#N/A	#N/A	#N/A	#N/A	#N/A	#N/A	#N/A	#N/A
Zfp300	3.70011	#N/A	#N/A	#N/A	#N/A	#N/A	#N/A	#N/A	#N/A	#N/A	mus__Zfp300	4.81206	#N/A	#N/A	#N/A	#N/A	#N/A	#N/A	#N/A	#N/A	#N/A
Gm6938	0.809313	1.29378	2.1031	0.61518	0.666475	-0.170676	1.50363	0	0	0	mus__Gm6938	0.523954	1.09815	1.62211	0.676992	0.723747	-0.180286	1.62778	0	0	0
Agtr2	0.966272	#N/A	#N/A	#N/A	#N/A	#N/A	#N/A	#N/A	#N/A	#N/A	mus__Agtr2	0	#N/A	#N/A	#N/A	#N/A	#N/A	#N/A	#N/A	#N/A	#N/A
Gpkow	127.771	1.1189	128.89	0.00868107	0.0108278	-0.0126455	0.0343011	0	0	0	mus__Gpkow	179.586	0	179.586	0	0	0	0	0	0	0
Wdr45	20.4921	0.300774	20.7928	0.0144653	0.0180164	-0.0570951	0.093128	0	0	0	mus__Wdr45	26.4916	0	26.4916	0	0	0	0	0	0	0
Praf2	22.626	#N/A	#N/A	#N/A	#N/A	#N/A	#N/A	#N/A	#N/A	#N/A	mus__Praf2	41.684	#N/A	#N/A	#N/A	#N/A	#N/A	#N/A	#N/A	#N/A	#N/A
Ccdc120	8.05629	0	8.05629	0	0	0	0	0	0	0	mus__Ccdc120	6.85244	0.274324	7.12676	0.038492	0.0476565	-0.157833	0.253146	0	0	0
Tfe3	52.9928	0	52.9928	0	0	0	0	0	0	0	mus__Tfe3	53.0876	0.886235	53.9738	0.0164197	0.0204407	-0.0291556	0.070037	0	0	0
Gripap1	217.361	1.17537	218.536	0.00537838	0.00671395	-0.00751071	0.0209386	0	0	0	mus__Gripap1	235.066	1.00465	236.07	0.00425571	0.00531398	-0.00687057	0.0174985	0	0	0
Kcnd1	8.67176	0	8.67176	0	0	0	0	0	0	0	mus__Kcnd1	9.30806	0	9.30806	0	0	0	0	0	0	0
Otud5	74.6523	1.26239	75.9147	0.0166291	0.0207003	-0.0213782	0.0627789	0	0	0	mus__Otud5	99.6504	1.86243	101.513	0.0183467	0.0228287	-0.0153431	0.0610005	0	0	0
Pim2	26.2571	0.240023	26.4971	0.00905846	0.0112975	-0.0415716	0.0641666	0	0	0	mus__Pim2	31.7868	0	31.7868	0	0	0	0	0	0	0
Asmt	0	#N/A	#N/A	#N/A	#N/A	#N/A	#N/A	#N/A	#N/A	#N/A	mus__Asmt	1.54105	#N/A	#N/A	#N/A	#N/A	#N/A	#N/A	#N/A	#N/A	#N/A
Atp11c	187.12	1.92669	189.046	0.0101916	0.0127071	-0.00826969	0.033684	0	0	0	mus__Atp11c	183.711	1.45143	185.163	0.00783869	0.0097792	-0.00884245	0.0284009	0	0	0
Gm32261	32.3232	#N/A	#N/A	#N/A	#N/A	#N/A	#N/A	#N/A	#N/A	#N/A	mus__Gm32261	29.1891	#N/A	#N/A	#N/A	#N/A	#N/A	#N/A	#N/A	#N/A	#N/A
Xlr5c	0	#N/A	#N/A	#N/A	#N/A	#N/A	#N/A	#N/A	#N/A	#N/A	mus__Xlr5c	0	#N/A	#N/A	#N/A	#N/A	#N/A	#N/A	#N/A	#N/A	#N/A
Zfp275	0	#N/A	#N/A	#N/A	#N/A	#N/A	#N/A	#N/A	#N/A	#N/A	mus__Zfp275	3.66017	#N/A	#N/A	#N/A	#N/A	#N/A	#N/A	#N/A	#N/A	#N/A
Zfp92	5.6513	#N/A	#N/A	#N/A	#N/A	#N/A	#N/A	#N/A	#N/A	#N/A	mus__Zfp92	7.30983	#N/A	#N/A	#N/A	#N/A	#N/A	#N/A	#N/A	#N/A	#N/A
Haus7	1.97005	0	1.97005	0	0	0	0	0	0	0	mus__Haus7	4.22331	0	4.22331	0	0	0	0	0	0	0
Bgn	0.572182	0	0.572182	0	0	0	0	0	0	0	mus__Bgn	2.38479	0	2.38479	0	0	0	0	0	0	0
Atp2b3	275.463	1.42391	276.887	0.00514255	0.00641993	-0.00593933	0.0187792	0	0	0	mus__Atp2b3	278.865	2.20753	281.072	0.00785395	0.0097982	-0.00533056	0.024927	0	0	0
Dusp9	0.260943	0	0.260943	0	0	0	0	0	0	0	mus__Dusp9	0.482165	0	0.482165	0	0	0	0	0	0	0
Pnck	89.4482	0.538566	89.9868	0.00598495	0.00747001	-0.0159033	0.0308433	0	0	0	mus__Pnck	116.505	0	116.505	0	0	0	0	0	0	0
Slc6a8	2.59198	0.18211	2.77409	0.0656467	0.0807334	-0.340443	0.50191	0	0	0	mus__Slc6a8	3.26924	0	3.26924	0	0	0	0	0	0	0
Bcap31	40.5777	0	40.5777	0	0	0	0	0	0	0	mus__Bcap31	53.0681	0.315502	53.3836	0.00591009	0.00737671	-0.0227809	0.0375343	0	0	0
Abcd1	14.537	#N/A	#N/A	#N/A	#N/A	#N/A	#N/A	#N/A	#N/A	#N/A	mus__Abcd1	12.1165	#N/A	#N/A	#N/A	#N/A	#N/A	#N/A	#N/A	#N/A	#N/A
Plxnb3	3.45444	0.553999	4.00844	0.138208	0.16699	-0.312699	0.646679	0	0	0	mus__Plxnb3	5.35402	0.290286	5.6443	0.05143	0.0634714	-0.200783	0.327725	0	0	0
Srpk3	1.42779	0	1.42779	0	0	0	0	0	0	0	mus__Srpk3	0.997392	0	0.997392	0	0	0	0	0	0	0
Idh3g	73.2162	0	73.2162	0	0	0	0	0	0	0	mus__Idh3g	87.8391	0	87.8391	0	0	0	0	0	0	0
Ssr4	4.00171	0	4.00171	0	0	0	0	0	0	0	mus__Ssr4	4.10534	0	4.10534	0	0	0	0	0	0	0
Pdzd4	474.721	8.60052	483.322	0.0177946	0.0221448	0.00490894	0.0393806	0	0	0	mus__Pdzd4	582.769	8.44631	591.215	0.0142864	0.0177944	0.00379377	0.031795	0	0	0
L1cam	98.8127	1.24729	100.06	0.0124654	0.0155333	-0.0162998	0.0473665	0	0	0	mus__L1cam	111.888	1.36099	113.249	0.0120176	0.014977	-0.0144127	0.0443667	0	0	0
Arhgap4	20.2498	0.705723	20.9555	0.0336772	0.041745	-0.0707598	0.15425	0	0	0	mus__Arhgap4	17.0267	1.72229	18.749	0.0918601	0.112247	-0.0754777	0.299972	0	0	0
Avpr2	0.288189	#N/A	#N/A	#N/A	#N/A	#N/A	#N/A	#N/A	#N/A	#N/A	mus__Avpr2	0	#N/A	#N/A	#N/A	#N/A	#N/A	#N/A	#N/A	#N/A	#N/A
Naa10	4.94786	3.08481	8.03267	0.384033	0.437991	-0.0127755	0.888757	0	0	0	mus__Naa10	6.9009	2.34235	9.24325	0.253411	0.297892	-0.0894515	0.685236	0	0	0
Renbp	2.55743	0	2.55743	0	0	0	0	0	0	0	mus__Renbp	0.98557	0.276868	1.26244	0.219312	0.259891	-0.745224	1.265	0	0	0
Hcfc1	10.1737	0	10.1737	0	0	0	0	0	0	0	mus__Hcfc1	16.7611	0	16.7611	0	0	0	0	0	0	0
Irak1	109.684	1.64677	111.331	0.0147917	0.0184215	-0.0143952	0.0512382	0	0	0	mus__Irak1	116.845	2.21822	119.063	0.0186306	0.0231802	-0.0123301	0.0586905	0	0	0
Mecp2	227.92	1.4245	229.345	0.00621116	0.00775191	-0.00716048	0.0226643	0	0	0	mus__Mecp2	258.399	5.09441	263.493	0.0193341	0.0240514	-0.000252515	0.0483553	0	0	0
Opn1mw	0	#N/A	#N/A	#N/A	#N/A	#N/A	#N/A	#N/A	#N/A	#N/A	mus__Opn1mw	1.68061	#N/A	#N/A	#N/A	#N/A	#N/A	#N/A	#N/A	#N/A	#N/A
Tex28	0	#N/A	#N/A	#N/A	#N/A	#N/A	#N/A	#N/A	#N/A	#N/A	mus__Tex28	0.326976	#N/A	#N/A	#N/A	#N/A	#N/A	#N/A	#N/A	#N/A	#N/A
Tktl1	0	0.329525	0.329525	1	1	1	1	0	0	0	mus__Tktl1	0.426468	0.209595	0.636063	0.329519	0.380549	-1.18705	1.94815	0	0	0
Flna	7.00063	0	7.00063	0	0	0	0	0	0	0	mus__Flna	11.8408	0.308043	12.1489	0.0253557	0.031495	-0.0975322	0.160522	0	0	0
Emd	15.522	0	15.522	0	0	0	0	0	0	0	mus__Emd	19.4117	0	19.4117	0	0	0	0	0	0	0
Rpl10	163.88	0	163.88	0	0	0	0	0	0	0	mus__Rpl10	218.084	0.181936	218.266	0.000833553	0.00104172	-0.00458084	0.00666429	0	0	0
Dnase1l1	3.55896	0	3.55896	0	0	0	0	0	0	0	mus__Dnase1l1	2.23668	0.60138	2.83806	0.211898	0.251547	-0.411674	0.914769	0	0	0
Atp6ap1	124.643	0	124.643	0	0	0	0	0	0	0	mus__Atp6ap1	157.781	0.234747	158.016	0.00148559	0.0018563	-0.00696122	0.0106738	0	0	0
Gdi1	100.64	0	100.64	0	0	0	0	0	0	0	mus__Gdi1	117.494	0	117.494	0	0	0	0	0	0	0
Fam50a	16.8604	0	16.8604	0	0	0	0	0	0	0	mus__Fam50a	24.7832	0.433939	25.2171	0.0172081	0.021418	-0.0528185	0.0956545	0	0	0
Plxna3	0	#N/A	#N/A	#N/A	#N/A	#N/A	#N/A	#N/A	#N/A	#N/A	mus__Plxna3	0.471347	#N/A	#N/A	#N/A	#N/A	#N/A	#N/A	#N/A	#N/A	#N/A
Lage3	102.72	0	102.72	0	0	0	0	0	0	0	mus__Lage3	146.035	0	146.035	0	0	0	0	0	0	0
Ubl4a	0.372527	#N/A	#N/A	#N/A	#N/A	#N/A	#N/A	#N/A	#N/A	#N/A	mus__Ubl4a	0.330128	#N/A	#N/A	#N/A	#N/A	#N/A	#N/A	#N/A	#N/A	#N/A
Slc10a3	3.14901	#N/A	#N/A	#N/A	#N/A	#N/A	#N/A	#N/A	#N/A	#N/A	mus__Slc10a3	4.31373	#N/A	#N/A	#N/A	#N/A	#N/A	#N/A	#N/A	#N/A	#N/A
Fam3a	22.5619	0.92305	23.4849	0.0393039	0.0486519	-0.0656629	0.162967	0	0	0	mus__Fam3a	28.6142	0.802835	29.417	0.0272915	0.0338832	-0.0520152	0.119782	0	0	0
Tceal1	7.99692	0	7.99692	0	0	0	0	0	0	0	mus__Tceal1	14.1191	0	14.1191	0	0	0	0	0	0	0
Morf4l2	114.61	#N/A	#N/A	#N/A	#N/A	#N/A	#N/A	#N/A	#N/A	#N/A	mus__Morf4l2	159.998	#N/A	#N/A	#N/A	#N/A	#N/A	#N/A	#N/A	#N/A	#N/A
BC065397	59.3827	#N/A	#N/A	#N/A	#N/A	#N/A	#N/A	#N/A	#N/A	#N/A	mus__BC065397	85.112	#N/A	#N/A	#N/A	#N/A	#N/A	#N/A	#N/A	#N/A	#N/A
Glra4	2.60747	#N/A	#N/A	#N/A	#N/A	#N/A	#N/A	#N/A	#N/A	#N/A	mus__Glra4	2.58778	#N/A	#N/A	#N/A	#N/A	#N/A	#N/A	#N/A	#N/A	#N/A
Plp1	217.655	8.2433	225.899	0.0364912	0.0452016	0.00960953	0.0807937	0	0	0	mus__Plp1	173.878	4.45431	178.333	0.0249775	0.0310281	-0.00240639	0.0644627	0	0	0
Slc25a53	56.0985	0	56.0985	0	0	0	0	0	0	0	mus__Slc25a53	55.3427	0.413486	55.7561	0.00741597	0.00925281	-0.0237651	0.0422707	0	0	0
Fam199x	59.5208	0	59.5208	0	0	0	0	0	0	0	mus__Fam199x	66.6114	0.132379	66.7438	0.00198338	0.002478	-0.0131925	0.0181485	0	0	0
Esx1	0.553738	#N/A	#N/A	#N/A	#N/A	#N/A	#N/A	#N/A	#N/A	#N/A	mus__Esx1	0.324037	#N/A	#N/A	#N/A	#N/A	#N/A	#N/A	#N/A	#N/A	#N/A
Chrdl1	3.0334	0	3.0334	0	0	0	0	0	0	0	mus__Chrdl1	1.50493	0	1.50493	0	0	0	0	0	0	0
Mid1	145.467	#N/A	#N/A	#N/A	#N/A	#N/A	#N/A	#N/A	#N/A	#N/A	mus__Mid1	145.999	#N/A	#N/A	#N/A	#N/A	#N/A	#N/A	#N/A	#N/A	#N/A
Tbl1x	122.808	1.4201	124.228	0.0114314	0.0142486	-0.0131317	0.0416288	0	0	0	mus__Tbl1x	134.314	0.309043	134.623	0.00229562	0.00286788	-0.00900002	0.0147358	0	0	0
Prkx	52.6002	0.16024	52.7604	0.00303713	0.00379353	-0.0179996	0.0255867	0	0	0	mus__Prkx	51.5322	0	51.5322	0	0	0	0	0	0	0
Pbsn	0	#N/A	#N/A	#N/A	#N/A	#N/A	#N/A	#N/A	#N/A	#N/A	mus__Pbsn	0.312766	#N/A	#N/A	#N/A	#N/A	#N/A	#N/A	#N/A	#N/A	#N/A
Gabrq	0.936239	#N/A	#N/A	#N/A	#N/A	#N/A	#N/A	#N/A	#N/A	#N/A	mus__Gabrq	1.7749	#N/A	#N/A	#N/A	#N/A	#N/A	#N/A	#N/A	#N/A	#N/A
Cetn2	24.4686	#N/A	#N/A	#N/A	#N/A	#N/A	#N/A	#N/A	#N/A	#N/A	mus__Cetn2	27.0704	#N/A	#N/A	#N/A	#N/A	#N/A	#N/A	#N/A	#N/A	#N/A
Nsdhl	26.342	0	26.342	0	0	0	0	0	0	0	mus__Nsdhl	38.6688	0.669689	39.3385	0.0170237	0.0211895	-0.0379364	0.0803154	0	0	0
Gm382	0	#N/A	#N/A	#N/A	#N/A	#N/A	#N/A	#N/A	#N/A	#N/A	mus__Gm382	0	#N/A	#N/A	#N/A	#N/A	#N/A	#N/A	#N/A	#N/A	#N/A
Cdr1os	616.577	#N/A	#N/A	#N/A	#N/A	#N/A	#N/A	#N/A	#N/A	#N/A	mus__Cdr1os	655.152	#N/A	#N/A	#N/A	#N/A	#N/A	#N/A	#N/A	#N/A	#N/A
Pcdh11x	91.2175	2.63714	93.8547	0.0280981	0.0348776	-0.013888	0.0836432	0	0	0	mus__Pcdh11x	87.1573	2.11399	89.2713	0.0236805	0.0294265	-0.0166315	0.0754844	0	0	0
Diaph2	269.247	22.0761	291.323	0.0757786	0.0929621	0.0491539	0.13677	Diaph2	0	0	mus__Diaph2	213.138	33.5527	246.691	0.136011	0.164423	0.103655	0.225191	Diaph2	0	0
Gm15127	0	#N/A	#N/A	#N/A	#N/A	#N/A	#N/A	#N/A	#N/A	#N/A	mus__Gm15127	0	#N/A	#N/A	#N/A	#N/A	#N/A	#N/A	#N/A	#N/A	#N/A
Wnk3	71.5564	0.425953	71.9824	0.00591746	0.0073859	-0.0186011	0.0333729	0	0	0	mus__Wnk3	79.6576	0	79.6576	0	0	0	0	0	0	0
Gm14664	0	#N/A	#N/A	#N/A	#N/A	#N/A	#N/A	#N/A	#N/A	#N/A	mus__Gm14664	0	#N/A	#N/A	#N/A	#N/A	#N/A	#N/A	#N/A	#N/A	#N/A
Ldoc1	1.06584	#N/A	#N/A	#N/A	#N/A	#N/A	#N/A	#N/A	#N/A	#N/A	mus__Ldoc1	0.839707	#N/A	#N/A	#N/A	#N/A	#N/A	#N/A	#N/A	#N/A	#N/A
Nap1l2	3.53738	#N/A	#N/A	#N/A	#N/A	#N/A	#N/A	#N/A	#N/A	#N/A	mus__Nap1l2	3.04317	#N/A	#N/A	#N/A	#N/A	#N/A	#N/A	#N/A	#N/A	#N/A
Chic1	328.11	5.26884	333.379	0.0158044	0.0196777	9.01626e-05	0.0392653	0	0	0	mus__Chic1	340.655	7.39403	348.049	0.0212442	0.026415	0.0042805	0.0485494	0	0	0
Tsx	4.30428	0.364071	4.66835	0.0779871	0.0956195	-0.254845	0.446084	0	0	0	mus__Tsx	5.11259	0	5.11259	0	0	0	0	0	0	0
Tsix	22.52	225.824	248.344	0.909319	0.926115	0.883373	0.968858	Tsix	0	0	mus__Tsix	25.5147	235.778	261.293	0.902352	0.920325	0.877189	0.963462	Tsix	0	0
Xist	157.868	2531.01	2688.88	0.941288	0.952473	0.941907	0.963038	Xist	0	0	mus__Xist	161.6	2757.24	2918.84	0.944635	0.955212	0.945354	0.965071	Xist	0	0
Sts	0.475937	#N/A	#N/A	#N/A	#N/A	#N/A	#N/A	#N/A	#N/A	#N/A	mus__Sts	0.649129	#N/A	#N/A	#N/A	#N/A	#N/A	#N/A	#N/A	#N/A	#N/A

## Sheet: CA3 Summary
OLD ESCAPEE		escapee increase		escape new		Young escapee		young is higher than old, both escape		young escape only
Slc16a2				Atrx		Slc16a2		Armcx1		Trmt2b
Pbdc1						Pbdc1		Kantr		Rbm41
Atrx						Tmem29		Acsl4		Mid2
Tmem29						Cox7b				Pak3
Cox7b						Sh3bgrl				Dcx
Sh3bgrl						Utp14a				Gemin8
Utp14a						Trmt2b				Gpm6b
Armcx1						Armcx1				Frmpd4
Rps6ka3						Rps6ka3				Jpx
Eif2s3x						Rbm41
Tmsb4x						Mid2
Med14						Pak3
Ddx3x						Dcx
Kdm5c						Gemin8
Cdr1						Eif2s3x
Ftx						Gpm6b
Kantr						Tmsb4x
Acsl4						Frmpd4
Diaph2						Med14
Tsix						Ddx3x
Xist						Kdm5c
						Cdr1
						Jpx
						Ftx
						Kantr
						Acsl4
						Diaph2
						Tsix
						Xist
21		0		1		29		3		9		679
OLD ESCAPEE		Increased escape		Aged-induced escape		Baseline escapee		young is higher than old, both escape		Loss of escape		Non baseline

## Sheet: Escape_Calc_DG
Gene name	Xa sum old	Xi sum old	Xa+Xi old	Pesc	Pesc adj	CI bottom	CI top	old escapees	escapee increase	age-ind escape	Gene name	Xa sum young	Xi sum young	Xa+Xi young	Pesc	Pesc adj	CI bottom	CI top	young escapees	young is higher than old, both escape	loss of escape
Gpr50	0	#N/A	#N/A	#N/A	#N/A	#N/A	#N/A	#N/A	#N/A	#N/A	Gpr50	0.669016	#N/A	#N/A	#N/A	#N/A	#N/A	#N/A	#N/A	#N/A	#N/A
Slc16a2	2046.19	214.507	2260.69	0.0948854	0.115858	0.0985251	0.133192	Slc16a2	0	0	Slc16a2	1935.26	160.663	2095.92	0.076655	0.094017	0.0776016	0.110433	Slc16a2	0	0
Vma21	287.902	#N/A	#N/A	#N/A	#N/A	#N/A	#N/A	#N/A	#N/A	#N/A	Vma21	316.969	#N/A	#N/A	#N/A	#N/A	#N/A	#N/A	#N/A	#N/A	#N/A
Htr2c	158.393	0.520623	158.914	0.00327614	0.00409182	-0.00894779	0.0171314	0	0	0	Htr2c	169.96	3.56288	173.523	0.0205326	0.0255347	-0.00530055	0.0563699	0	0	0
Rlim	513.696	19.8414	533.537	0.0371884	0.0460573	0.0226902	0.0694244	0	0	0	Rlim	461.677	12.2957	473.973	0.0259418	0.0322183	0.011333	0.0531036	0	0	0
Gm1141	25.331	0	25.331	0	0	0	0	0	0	0	Gm1141	17.5999	0	17.5999	0	0	0	0	0	0	0
Prrg3	30.7143	#N/A	#N/A	#N/A	#N/A	#N/A	#N/A	#N/A	#N/A	#N/A	Prrg3	25.3416	#N/A	#N/A	#N/A	#N/A	#N/A	#N/A	#N/A	#N/A	#N/A
Nexmif	2311.89	#N/A	#N/A	#N/A	#N/A	#N/A	#N/A	#N/A	#N/A	#N/A	Nexmif	2187.24	#N/A	#N/A	#N/A	#N/A	#N/A	#N/A	#N/A	#N/A	#N/A
Il13ra2	1.26849	0.522799	1.79129	0.291857	0.340012	-0.57139	1.25141	0	#DIV/0!	#DIV/0!	Il13ra2	0	0	0	#DIV/0!	#DIV/0!	#DIV/0!	#DIV/0!	#DIV/0!	#DIV/0!	#DIV/0!
Cnga2	6.08494	#N/A	#N/A	#N/A	#N/A	#N/A	#N/A	#N/A	#N/A	#N/A	Cnga2	2.2367	#N/A	#N/A	#N/A	#N/A	#N/A	#N/A	#N/A	#N/A	#N/A
Abcb7	997.733	17.2821	1015.02	0.0170265	0.0211929	0.00955205	0.0328337	0	0	0	Abcb7	1071.47	21.7848	1093.25	0.0199267	0.0247848	0.0126772	0.0368925	0	0	0
Uprt	66.6394	0.138931	66.7783	0.00208048	0.00259924	-0.0134449	0.0186434	0	0	0	Uprt	68.0312	1.08887	69.1201	0.0157533	0.0196144	-0.0233354	0.0625643	0	0	0
Gabre	0	#N/A	#N/A	#N/A	#N/A	#N/A	#N/A	#N/A	#N/A	#N/A	Gabre	0.467242	#N/A	#N/A	#N/A	#N/A	#N/A	#N/A	#N/A	#N/A	#N/A
Zdhhc15	457.089	0.330479	457.42	0.000722485	0.000902943	-0.00271327	0.00451916	0	0	0	Zdhhc15	397.628	0.517038	398.145	0.00129862	0.00162274	-0.00357158	0.00681707	0	0	0
1700121L16Rik	21.065	#N/A	#N/A	#N/A	#N/A	#N/A	#N/A	#N/A	#N/A	#N/A	1700121L16Rik	5.32387	#N/A	#N/A	#N/A	#N/A	#N/A	#N/A	#N/A	#N/A	#N/A
Magee2	54.0499	#N/A	#N/A	#N/A	#N/A	#N/A	#N/A	#N/A	#N/A	#N/A	Magee2	50.6727	#N/A	#N/A	#N/A	#N/A	#N/A	#N/A	#N/A	#N/A	#N/A
Gabra3	57.5932	2.06133	59.6545	0.0345544	0.0428231	-0.0246749	0.110321	0	0	0	Gabra3	43.349	0.53144	43.8804	0.0121111	0.0150932	-0.0323015	0.0624879	0	0	0
Lrch2	683.246	5.45491	688.701	0.00792057	0.00988115	0.000175844	0.0195864	0	0	0	Lrch2	519.103	4.23211	523.335	0.0080868	0.0100881	-0.00116028	0.0213365	0	0	0
Pbdc1	474.992	158.979	633.971	0.250767	0.294967	0.24833	0.341604	Pbdc1	0	0	Pbdc1	366.742	101.768	468.509	0.217216	0.257535	0.205514	0.309555	Pbdc1	0	0
Magee1	260.558	1.33405	261.892	0.0050939	0.00635927	-0.0062891	0.0190077	0	0	0	Magee1	203.612	1.42646	205.039	0.00695701	0.00868117	-0.0080011	0.0253634	0	0	0
Fgf16	5.34843	1.14672	6.49515	0.17655	0.211358	-0.20115	0.623866	0	0	0	Fgf16	9.41234	3.13684	12.5492	0.249963	0.294077	-0.0371141	0.625268	0	0	0
Dock11	221.329	9.82205	231.151	0.0424918	0.0525565	0.0147628	0.0903501	Dock11	0	Dock11	Dock11	325.086	9.0133	334.099	0.0269779	0.0334965	0.00814864	0.0588443	0	0	0
Ott	0	#N/A	#N/A	#N/A	#N/A	#N/A	#N/A	#N/A	#N/A	#N/A	Ott	0.312509	#N/A	#N/A	#N/A	#N/A	#N/A	#N/A	#N/A	#N/A	#N/A
Xlr5a	10.1405	#N/A	#N/A	#N/A	#N/A	#N/A	#N/A	#N/A	#N/A	#N/A	Xlr5a	28.3051	#N/A	#N/A	#N/A	#N/A	#N/A	#N/A	#N/A	#N/A	#N/A
Gm15097	2.10059	#N/A	#N/A	#N/A	#N/A	#N/A	#N/A	#N/A	#N/A	#N/A	Gm15097	1.14264	#N/A	#N/A	#N/A	#N/A	#N/A	#N/A	#N/A	#N/A	#N/A
Gm15091	12.4886	#N/A	#N/A	#N/A	#N/A	#N/A	#N/A	#N/A	#N/A	#N/A	Gm15091	10.7106	#N/A	#N/A	#N/A	#N/A	#N/A	#N/A	#N/A	#N/A	#N/A
Atrx	3666.83	183.444	3850.27	0.0476445	0.0588546	0.0490879	0.0686214	Atrx	0	0	Atrx	3145.41	141.272	3286.68	0.0429833	0.0531579	0.0430811	0.0632346	Atrx	0	0
Gm15104	4.31044	#N/A	#N/A	#N/A	#N/A	#N/A	#N/A	#N/A	#N/A	#N/A	Gm15104	0	#N/A	#N/A	#N/A	#N/A	#N/A	#N/A	#N/A	#N/A	#N/A
Tmem29	601.853	57.285	659.138	0.086909	0.106326	0.075409	0.137243	Tmem29	0	0	Tmem29	501.148	63.3358	564.484	0.112201	0.136425	0.0992243	0.173625	Tmem29	0	0
Magt1	198.254	3.74621	202	0.0185455	0.0230749	-0.00412714	0.050277	0	0	0	Magt1	203.117	1.04061	204.157	0.00509711	0.00636328	-0.00796681	0.0206934	0	0	0
Cox7b	342.11	63.7088	405.819	0.156988	0.188825	0.138798	0.238851	Cox7b	0	0	Cox7b	401.627	65.8632	467.491	0.140887	0.170117	0.125369	0.214865	Cox7b	0	0
Apex2	3357.99	#N/A	#N/A	#N/A	#N/A	#N/A	#N/A	#N/A	#N/A	#N/A	Apex2	2697.76	#N/A	#N/A	#N/A	#N/A	#N/A	#N/A	#N/A	#N/A	#N/A
Alas2	211.12	0.598027	211.718	0.00282464	0.00352831	-0.00696505	0.0140217	0	0	0	Alas2	232.748	0	232.748	0	0	0	0	0	0	0
Atp7a	285.413	11.1235	296.536	0.0375113	0.0464535	0.0149819	0.0779251	0	0	0	Atp7a	326.069	8.65542	334.724	0.0258584	0.0321154	0.00730107	0.0569296	0	0	0
Tlr13	1.55453	#N/A	#N/A	#N/A	#N/A	#N/A	#N/A	#N/A	#N/A	#N/A	Tlr13	0.60319	#N/A	#N/A	#N/A	#N/A	#N/A	#N/A	#N/A	#N/A	#N/A
Pgk1	975.542	#N/A	#N/A	#N/A	#N/A	#N/A	#N/A	#N/A	#N/A	#N/A	Pgk1	797.315	#N/A	#N/A	#N/A	#N/A	#N/A	#N/A	#N/A	#N/A	#N/A
Taf9b	125.358	2.49643	127.854	0.0195256	0.0242885	-0.010769	0.0593459	0	0	0	Taf9b	75.327	1.50589	76.8329	0.0195996	0.02438	-0.0209265	0.0696866	0	0	0
Pfkfb1	50.5087	0.735481	51.2442	0.0143525	0.0178765	-0.0297863	0.0655392	0	0	0	Pfkfb1	26.2689	0	26.2689	0	0	0	0	0	0	0
Rpl39	2.6314	1.16382	3.79523	0.306655	0.356025	-0.276873	0.988922	0	0	0	Rpl39	3.4484	0	3.4484	0	0	0	0	0	0	0
Fnd3c2	3.98437	#N/A	#N/A	#N/A	#N/A	#N/A	#N/A	#N/A	#N/A	#N/A	Fnd3c2	1.96262	#N/A	#N/A	#N/A	#N/A	#N/A	#N/A	#N/A	#N/A	#N/A
Upf3b	226.327	24.664	250.991	0.0982662	0.119888	0.0670912	0.172684	Upf3b	0	0	Upf3b	174.526	22.5678	197.094	0.114503	0.139146	0.075665	0.202626	Upf3b	0	0
Nkap	598.313	2.03325	600.346	0.0033868	0.00422992	-0.00259067	0.0110505	0	0	0	Nkap	571.926	2.38387	574.31	0.00415085	0.00518318	-0.00253249	0.0128988	0	0	0
Akap14	60.2678	0.853801	61.1216	0.0139689	0.0174003	-0.0256669	0.0604676	0	0	0	Akap14	64.0904	2.34787	66.4382	0.0353391	0.0437871	-0.0208555	0.10843	0	0	0
Ndufa1	0	0	0	#DIV/0!	#DIV/0!	#DIV/0!	#DIV/0!	#DIV/0!	#DIV/0!	#DIV/0!	Ndufa1	0.696054	1.11154	1.8076	0.614928	0.666238	-0.236911	1.56939	0	#DIV/0!	#DIV/0!
Fndc3c1	15.2344	#N/A	#N/A	#N/A	#N/A	#N/A	#N/A	#N/A	#N/A	#N/A	Fndc3c1	9.8042	#N/A	#N/A	#N/A	#N/A	#N/A	#N/A	#N/A	#N/A	#N/A
Cysltr1	4.10869	#N/A	#N/A	#N/A	#N/A	#N/A	#N/A	#N/A	#N/A	#N/A	Cysltr1	2.3416	#N/A	#N/A	#N/A	#N/A	#N/A	#N/A	#N/A	#N/A	#N/A
Gm5127	1.96903	0.931403	2.90043	0.321126	0.371577	-0.359052	1.1022	0	0	0	Gm5127	1.21348	0.696492	1.90998	0.36466	0.417742	-0.501173	1.33666	0	0	0
Rtl3	6.10347	#N/A	#N/A	#N/A	#N/A	#N/A	#N/A	#N/A	#N/A	#N/A	Rtl3	7.74652	#N/A	#N/A	#N/A	#N/A	#N/A	#N/A	#N/A	#N/A	#N/A
Lpar4	28.848	0	28.848	0	0	0	0	0	0	0	Lpar4	38.569	0.426754	38.9957	0.0109436	0.0136422	-0.0341909	0.0614752	0	0	0
P2ry10	1.41685	#N/A	#N/A	#N/A	#N/A	#N/A	#N/A	#N/A	#N/A	#N/A	P2ry10	0	#N/A	#N/A	#N/A	#N/A	#N/A	#N/A	#N/A	#N/A	#N/A
P2ry10b	1.28856	#N/A	#N/A	#N/A	#N/A	#N/A	#N/A	#N/A	#N/A	#N/A	P2ry10b	1.18776	#N/A	#N/A	#N/A	#N/A	#N/A	#N/A	#N/A	#N/A	#N/A
Tro	490.668	#N/A	#N/A	#N/A	#N/A	#N/A	#N/A	#N/A	#N/A	#N/A	Tro	466.549	#N/A	#N/A	#N/A	#N/A	#N/A	#N/A	#N/A	#N/A	#N/A
Gpr174	0	#N/A	#N/A	#N/A	#N/A	#N/A	#N/A	#N/A	#N/A	#N/A	Gpr174	0	#N/A	#N/A	#N/A	#N/A	#N/A	#N/A	#N/A	#N/A	#N/A
Rhox2e	0	#N/A	#N/A	#N/A	#N/A	#N/A	#N/A	#N/A	#N/A	#N/A	Rhox2e	0	#N/A	#N/A	#N/A	#N/A	#N/A	#N/A	#N/A	#N/A	#N/A
Itm2a	20.4739	0	20.4739	0	0	0	0	0	0	0	Itm2a	29.4049	0	29.4049	0	0	0	0	0	0	0
Rhox3g	15.4856	#N/A	#N/A	#N/A	#N/A	#N/A	#N/A	#N/A	#N/A	#N/A	Rhox3g	16.274	#N/A	#N/A	#N/A	#N/A	#N/A	#N/A	#N/A	#N/A	#N/A
Tent5d	189.08	#N/A	#N/A	#N/A	#N/A	#N/A	#N/A	#N/A	#N/A	#N/A	Tent5d	236.389	#N/A	#N/A	#N/A	#N/A	#N/A	#N/A	#N/A	#N/A	#N/A
Maged2	13.4475	#N/A	#N/A	#N/A	#N/A	#N/A	#N/A	#N/A	#N/A	#N/A	Maged2	16.3388	#N/A	#N/A	#N/A	#N/A	#N/A	#N/A	#N/A	#N/A	#N/A
Brwd3	1325.64	11.0186	1336.66	0.00824341	0.0102831	0.00317775	0.0173884	0	0	0	Brwd3	1105.75	16.9968	1122.75	0.0151386	0.0188519	0.00840031	0.0293034	0	0	0
Gnl3l	1080.59	1.16792	1081.76	0.00107965	0.0013492	-0.0015246	0.004223	0	0	0	Gnl3l	981.828	2.69892	984.527	0.00274134	0.00342433	-0.00136976	0.00821842	0	0	0
Hmgn5	5.9449	0	5.9449	0	0	0	0	0	0	0	Hmgn5	6.78991	0	6.78991	0	0	0	0	0	0	0
Sh3bgrl	535.989	74.3113	610.301	0.121762	0.147706	0.110723	0.184689	Sh3bgrl	0	0	Sh3bgrl	422.907	78.4618	501.369	0.156495	0.188254	0.143299	0.233209	Sh3bgrl	0	0
Tmem255a	335.661	5.79079	341.452	0.0169593	0.0211096	0.00107784	0.0411414	0	0	0	Tmem255a	151.673	0	151.673	0	0	0	0	0	0	0
Gm6377	0	#N/A	#N/A	#N/A	#N/A	#N/A	#N/A	#N/A	#N/A	#N/A	Gm6377	0.535488	#N/A	#N/A	#N/A	#N/A	#N/A	#N/A	#N/A	#N/A	#N/A
Fgd1	507.429	4.01767	511.447	0.00785549	0.00980012	-0.00141629	0.0210165	0	0	0	Fgd1	434.039	4.34342	438.382	0.00990784	0.0123542	-0.00123077	0.0259392	0	0	0
Pou3f4	0	#N/A	#N/A	#N/A	#N/A	#N/A	#N/A	#N/A	#N/A	#N/A	Pou3f4	0.3886	#N/A	#N/A	#N/A	#N/A	#N/A	#N/A	#N/A	#N/A	#N/A
Atp1b4	0	#N/A	#N/A	#N/A	#N/A	#N/A	#N/A	#N/A	#N/A	#N/A	Atp1b4	0	#N/A	#N/A	#N/A	#N/A	#N/A	#N/A	#N/A	#N/A	#N/A
Tsr2	286.465	1.07555	287.54	0.00374052	0.00467128	-0.00568322	0.0150258	0	0	0	Tsr2	260.466	1.52021	261.986	0.00580264	0.00724279	-0.00624723	0.0207328	0	0	0
Lamp2	594.861	9.66445	604.525	0.0159868	0.019904	0.00527635	0.0345317	0	0	0	Lamp2	525.901	10.0824	535.984	0.0188111	0.0234038	0.00658858	0.040219	0	0	0
Fam120c	2395.27	19.5374	2414.8	0.00809069	0.0100929	0.00485523	0.0153307	0	0	0	Fam120c	1754.01	20.3017	1774.31	0.011442	0.0142617	0.00701356	0.0215099	0	0	0
Cul4b	7.32769	0.818267	8.14595	0.100451	0.122488	-0.173299	0.418274	0	0	0	Cul4b	11.9246	1.67092	13.5955	0.122902	0.149048	-0.099663	0.39776	0	0	0
Apool	56.3151	0	56.3151	0	0	0	0	0	0	0	Apool	43.9827	0	43.9827	0	0	0	0	0	0	0
Mcts1	8.70964	#N/A	#N/A	#N/A	#N/A	#N/A	#N/A	#N/A	#N/A	#N/A	Mcts1	10.9485	#N/A	#N/A	#N/A	#N/A	#N/A	#N/A	#N/A	#N/A	#N/A
Satl1	4.17385	#N/A	#N/A	#N/A	#N/A	#N/A	#N/A	#N/A	#N/A	#N/A	Satl1	3.99683	#N/A	#N/A	#N/A	#N/A	#N/A	#N/A	#N/A	#N/A	#N/A
C1galt1c1	185.95	3.37908	189.329	0.0178477	0.0222105	-0.00536798	0.0497889	0	0	0	C1galt1c1	187.668	0.801639	188.469	0.00425342	0.00531113	-0.00832194	0.0189442	0	0	0
6030498E09Rik	15.2683	#N/A	#N/A	#N/A	#N/A	#N/A	#N/A	#N/A	#N/A	#N/A	6030498E09Rik	15.7308	#N/A	#N/A	#N/A	#N/A	#N/A	#N/A	#N/A	#N/A	#N/A
2010106E10Rik	2.34283	0.159935	2.50277	0.0639034	0.0786231	-0.359464	0.51671	0	0	0	2010106E10Rik	2.05088	0	2.05088	0	0	0	0	0	0	0
Zfp711	41.5871	0	41.5871	0	0	0	0	0	0	0	Zfp711	36.9256	2.0253	38.9509	0.0519963	0.0641613	-0.0369398	0.165262	0	0	0
Pof1b	1.22411	#N/A	#N/A	#N/A	#N/A	#N/A	#N/A	#N/A	#N/A	#N/A	Pof1b	0	#N/A	#N/A	#N/A	#N/A	#N/A	#N/A	#N/A	#N/A	#N/A
Gm14936	0	#N/A	#N/A	#N/A	#N/A	#N/A	#N/A	#N/A	#N/A	#N/A	Gm14936	0.845373	#N/A	#N/A	#N/A	#N/A	#N/A	#N/A	#N/A	#N/A	#N/A
Chm	1170.55	16.6373	1187.19	0.014014	0.0174563	0.00766888	0.0272438	0	0	0	Chm	907.393	10.8486	918.242	0.0118146	0.0147247	0.00448941	0.02496	0	0	0
Phf8	562.711	4.57796	567.289	0.0080699	0.0100671	-0.000725619	0.0208597	0	0	0	Phf8	464.327	6.66367	470.991	0.0141482	0.0176229	0.00201125	0.0332345	0	0	0
Gria3	1966.05	72.9971	2039.05	0.0357996	0.0443525	0.0326124	0.0560926	0	0	0	Gria3	1371.37	51.5238	1422.89	0.0362106	0.0448571	0.0307272	0.0589871	0	0	0
Dach2	54.7785	1.47496	56.2534	0.02622	0.0325615	-0.0283735	0.0934965	0	0	0	Dach2	25.0476	0.526221	25.5738	0.0205766	0.0255891	-0.054815	0.105993	0	0	0
Thoc2	712.248	#N/A	#N/A	#N/A	#N/A	#N/A	#N/A	#N/A	#N/A	#N/A	Thoc2	534.017	#N/A	#N/A	#N/A	#N/A	#N/A	#N/A	#N/A	#N/A	#N/A
Xiap	299.858	1.50444	301.363	0.00499214	0.00623239	-0.00544114	0.0179059	0	0	0	Xiap	269.823	1.49065	271.314	0.00549418	0.00685831	-0.00604365	0.0197603	0	0	0
Klhl4	31.6154	0	31.6154	0	0	0	0	0	0	0	Klhl4	15.3773	0.528527	15.9059	0.0332284	0.0411933	-0.0871217	0.169508	0	0	0
Cpxcr1	0	#N/A	#N/A	#N/A	#N/A	#N/A	#N/A	#N/A	#N/A	#N/A	Cpxcr1	1.10552	#N/A	#N/A	#N/A	#N/A	#N/A	#N/A	#N/A	#N/A	#N/A
Pabpc5	1.07076	#N/A	#N/A	#N/A	#N/A	#N/A	#N/A	#N/A	#N/A	#N/A	Pabpc5	2.06096	#N/A	#N/A	#N/A	#N/A	#N/A	#N/A	#N/A	#N/A	#N/A
Nap1l3	134.209	1.80011	136.009	0.0132352	0.0164895	-0.0116287	0.0446076	0	0	0	Nap1l3	125.269	0.984939	126.254	0.00780125	0.00973258	-0.0127655	0.0322306	0	0	0
Stag2	255.825	10.0858	265.91	0.0379292	0.0469662	0.0135577	0.0803746	0	0	0	Stag2	205.26	9.79369	215.054	0.0455407	0.0562851	0.0158162	0.0967539	Stag2	0	Stag2
Tex13d	0.701796	#N/A	#N/A	#N/A	#N/A	#N/A	#N/A	#N/A	#N/A	#N/A	Tex13d	1.2423	#N/A	#N/A	#N/A	#N/A	#N/A	#N/A	#N/A	#N/A	#N/A
Sh2d1a	14.0363	#N/A	#N/A	#N/A	#N/A	#N/A	#N/A	#N/A	#N/A	#N/A	Sh2d1a	14.7078	#N/A	#N/A	#N/A	#N/A	#N/A	#N/A	#N/A	#N/A	#N/A
Huwe1	2347.02	31.2893	2378.31	0.0131561	0.0163912	0.00968681	0.0230956	0	0	0	Huwe1	1913.14	19.0883	1932.23	0.00987888	0.0123182	0.00585673	0.0187796	0	0	0
Tenm1	2817.31	63.1704	2880.48	0.0219305	0.0272637	0.0194504	0.035077	0	0	0	Tenm1	2947.54	62.2992	3009.84	0.0206985	0.02574	0.0183072	0.0331727	0	0	0
Pcdh19	274.404	35.9941	310.398	0.115961	0.140868	0.0900221	0.191713	Pcdh19	0	0	Pcdh19	268.201	50.9857	319.187	0.159736	0.192003	0.135234	0.248772	Pcdh19	0	0
Dcaf12l2	3.25602	#N/A	#N/A	#N/A	#N/A	#N/A	#N/A	#N/A	#N/A	#N/A	Dcaf12l2	1.86502	#N/A	#N/A	#N/A	#N/A	#N/A	#N/A	#N/A	#N/A	#N/A
Dcaf12l1	3.82111	0.996296	4.81741	0.206812	0.245806	-0.25933	0.750941	0	0	0	Dcaf12l1	3.5956	0	3.5956	0	0	0	0	0	0	0
4930515L19Rik	11.921	#N/A	#N/A	#N/A	#N/A	#N/A	#N/A	#N/A	#N/A	#N/A	4930515L19Rik	7.20576	#N/A	#N/A	#N/A	#N/A	#N/A	#N/A	#N/A	#N/A	#N/A
Tspan6	0.791342	0	0.791342	0	0	0	0	0	0	0	Tspan6	2.32447	1.3851	3.70956	0.373386	0.426884	-0.234406	1.08817	0	0	0
Srpx2	2.40896	0	2.40896	0	0	0	0	0	0	0	Srpx2	0.780244	0	0.780244	0	0	0	0	0	0	0
Smarca1	285.851	12.2875	298.138	0.041214	0.0509921	0.018186	0.0837982	Smarca1	0	Smarca1	Smarca1	235.703	8.83278	244.536	0.0361206	0.0447466	0.0107023	0.078791	0	0	0
Sytl4	0	#N/A	#N/A	#N/A	#N/A	#N/A	#N/A	#N/A	#N/A	#N/A	Sytl4	0	#N/A	#N/A	#N/A	#N/A	#N/A	#N/A	#N/A	#N/A	#N/A
Ocrl	2123.1	43.789	2166.89	0.0202083	0.0251333	0.0164746	0.0337921	0	0	0	Ocrl	1599.77	28.5275	1628.29	0.0175199	0.0218044	0.0124848	0.0311239	0	0	0
Apln	9.14727	0	9.14727	0	0	0	0	0	0	0	Apln	12.4892	1.91611	14.4053	0.133015	0.160917	-0.0883815	0.410216	0	0	0
Cstf2	35.7641	0.622128	36.3863	0.0170979	0.0212814	-0.0403266	0.0828894	0	0	0	Cstf2	31.4591	0.68514	32.1442	0.0213146	0.026502	-0.0464492	0.0994533	0	0	0
Xpnpep2	1.0711	#N/A	#N/A	#N/A	#N/A	#N/A	#N/A	#N/A	#N/A	#N/A	Xpnpep2	0.827867	#N/A	#N/A	#N/A	#N/A	#N/A	#N/A	#N/A	#N/A	#N/A
Sash3	1.55617	#N/A	#N/A	#N/A	#N/A	#N/A	#N/A	#N/A	#N/A	#N/A	Sash3	1.13515	#N/A	#N/A	#N/A	#N/A	#N/A	#N/A	#N/A	#N/A	#N/A
3010001F23Rik	396.787	#N/A	#N/A	#N/A	#N/A	#N/A	#N/A	#N/A	#N/A	#N/A	3010001F23Rik	319.983	#N/A	#N/A	#N/A	#N/A	#N/A	#N/A	#N/A	#N/A	#N/A
Cldn34a	0.639138	#N/A	#N/A	#N/A	#N/A	#N/A	#N/A	#N/A	#N/A	#N/A	Cldn34a	0	#N/A	#N/A	#N/A	#N/A	#N/A	#N/A	#N/A	#N/A	#N/A
Zdhhc9	274.035	3.00055	277.036	0.0108309	0.0135021	-0.00435284	0.031357	0	0	0	Zdhhc9	277.023	1.44622	278.469	0.00519347	0.00648342	-0.00590108	0.0188679	0	0	0
Nox1	94.313	15.8517	110.165	0.143891	0.173618	0.0806909	0.266546	Nox1	0	0	Nox1	56.885	19.6741	76.5592	0.25698	0.301833	0.166737	0.436929	Nox1	0	0
Arl13a	9.33569	#N/A	#N/A	#N/A	#N/A	#N/A	#N/A	#N/A	#N/A	#N/A	Arl13a	6.05512	#N/A	#N/A	#N/A	#N/A	#N/A	#N/A	#N/A	#N/A	#N/A
Utp14a	557.217	38.6919	595.909	0.0649292	0.0798651	0.05127	0.10846	Utp14a	0	0	Utp14a	587.175	44.2476	631.422	0.0700761	0.0860869	0.0573435	0.11483	Utp14a	0	0
Foxr2	18.7537	0.949572	19.7033	0.0481936	0.0595248	-0.0777309	0.19678	0	0	0	Foxr2	6.64843	0	6.64843	0	0	0	0	0	0	0
Rragb	1177.89	14.228	1192.12	0.0119351	0.0148745	0.00584664	0.0239024	0	0	0	Rragb	784.055	35.0451	819.1	0.0427848	0.0529151	0.0327735	0.0730566	Rragb	0	Rragb
Klf8	501.713	3.47458	505.187	0.00687779	0.00858249	-0.00198534	0.0191503	0	0	0	Klf8	484.361	2.79923	487.16	0.00574603	0.00717223	-0.00267254	0.017017	0	0	0
Kctd12b	2.59964	#N/A	#N/A	#N/A	#N/A	#N/A	#N/A	#N/A	#N/A	#N/A	Kctd12b	5.3488	#N/A	#N/A	#N/A	#N/A	#N/A	#N/A	#N/A	#N/A	#N/A
Nbdy	143.289	#N/A	#N/A	#N/A	#N/A	#N/A	#N/A	#N/A	#N/A	#N/A	Nbdy	145.829	#N/A	#N/A	#N/A	#N/A	#N/A	#N/A	#N/A	#N/A	#N/A
Bcorl1	302.71	3.05457	305.765	0.00998993	0.0124563	-0.00387633	0.0287889	0	0	0	Bcorl1	237.333	0.489153	237.822	0.0020568	0.00256968	-0.00588372	0.0110231	0	0	0
Spin2c	48.271	1.35701	49.628	0.0273437	0.0339476	-0.0322464	0.100142	0	0	0	Spin2c	47.9915	0.423093	48.4146	0.00873896	0.0108999	-0.0275257	0.0493254	0	0	0
Trmt2b	31.5759	19.8816	51.4576	0.38637	0.440421	0.262217	0.618625	Trmt2b	0	0	Trmt2b	13.7903	37.7797	51.57	0.732591	0.773985	0.624012	0.923958	Trmt2b	Trmt2b	0
Tmem35a	8.66318	1.41123	10.0744	0.140081	0.169177	-0.134976	0.47333	0	0	0	Tmem35a	10.295	10.7293	21.0243	0.510328	0.565733	0.287377	0.844088	Tmem35a	0	Tmem35a
Elf4	6.64755	0	6.64755	0	0	0	0	0	0	0	Elf4	4.67768	0	4.67768	0	0	0	0	0	0	0
Magea2	0	#N/A	#N/A	#N/A	#N/A	#N/A	#N/A	#N/A	#N/A	#N/A	Magea2	0	#N/A	#N/A	#N/A	#N/A	#N/A	#N/A	#N/A	#N/A	#N/A
Aifm1	817.194	2.82527	820.02	0.00344537	0.004303	-0.00158292	0.0101889	0	0	0	Aifm1	721.014	2.69988	723.714	0.00373059	0.0046589	-0.00185921	0.011177	0	0	0
Rab33a	159.707	0	159.707	0	0	0	0	0	0	0	Rab33a	163.529	0.445248	163.975	0.00271535	0.00339188	-0.00829965	0.0150834	0	0	0
Sat1	33.1596	5.79905	38.9587	0.148851	0.179389	0.021103	0.337674	Sat1	0	Sat1	Sat1	43.7427	3.74146	47.4842	0.0787938	0.0965896	-0.0137955	0.206975	0	0	0
Cenpi	1.14776	0	1.14776	0	0	0	0	0	0	0	Cenpi	2.55618	0	2.55618	0	0	0	0	0	0	0
Acot9	146.437	1.18784	147.624	0.00804635	0.0100377	-0.0110887	0.0311641	0	0	0	Acot9	145.282	2.23568	147.518	0.0151553	0.0188726	-0.00997656	0.0477218	0	0	0
Prdx4	215.011	2.35588	217.367	0.0108382	0.0135112	-0.00665264	0.033675	0	0	0	Prdx4	235.291	0	235.291	0	0	0	0	0	0	0
Ptchd1	603.519	4.96667	608.486	0.00816234	0.0101821	-0.000297563	0.0206618	0	0	0	Ptchd1	574.41	5.78621	580.196	0.00997286	0.0124351	0.000588384	0.0242818	0	0	0
Gm15155	1012.31	#N/A	#N/A	#N/A	#N/A	#N/A	#N/A	#N/A	#N/A	#N/A	Gm15155	671.434	#N/A	#N/A	#N/A	#N/A	#N/A	#N/A	#N/A	#N/A	#N/A
Phex	133.365	0	133.365	0	0	0	0	0	0	0	Phex	103.618	0.500804	104.119	0.00480993	0.0060052	-0.0134918	0.0255022	0	0	0
Drp2	357.303	0.490713	357.794	0.0013715	0.00171378	-0.00391697	0.00734453	0	0	0	Drp2	278.834	1.19532	280.03	0.00426854	0.00532999	-0.00587413	0.0165341	0	0	0
Sms	674.733	7.42369	682.157	0.0108827	0.0135664	0.00216126	0.0249716	0	0	0	Sms	680.513	8.7622	689.275	0.0127122	0.0158399	0.00359402	0.0280858	0	0	0
Gm26618	567.797	#N/A	#N/A	#N/A	#N/A	#N/A	#N/A	#N/A	#N/A	#N/A	Gm26618	380.475	#N/A	#N/A	#N/A	#N/A	#N/A	#N/A	#N/A	#N/A	#N/A
Nudt11	142.383	#N/A	#N/A	#N/A	#N/A	#N/A	#N/A	#N/A	#N/A	#N/A	Nudt11	129.355	#N/A	#N/A	#N/A	#N/A	#N/A	#N/A	#N/A	#N/A	#N/A
Ezhip	3.75921	#N/A	#N/A	#N/A	#N/A	#N/A	#N/A	#N/A	#N/A	#N/A	Ezhip	0.889294	#N/A	#N/A	#N/A	#N/A	#N/A	#N/A	#N/A	#N/A	#N/A
Nudt10	49.5574	0	49.5574	0	0	0	0	0	0	0	Nudt10	46.5786	0.622012	47.2006	0.013178	0.0164185	-0.0312109	0.0640478	0	0	0
Taf7l	119.137	26.6044	145.741	0.182545	0.218223	0.130123	0.306323	Taf7l	0	0	Taf7l	78.115	21.7684	99.8834	0.217938	0.258346	0.145566	0.371126	Taf7l	0	0
Bmp15	0	#N/A	#N/A	#N/A	#N/A	#N/A	#N/A	#N/A	#N/A	#N/A	Bmp15	0	#N/A	#N/A	#N/A	#N/A	#N/A	#N/A	#N/A	#N/A	#N/A
Zfp280c	1770.25	18.8987	1789.15	0.0105629	0.0131689	0.00622906	0.0201088	0	0	0	Zfp280c	1473.71	17.4737	1491.18	0.011718	0.0146047	0.00660521	0.0226042	0	0	0
Timm8a1	0.892737	#N/A	#N/A	#N/A	#N/A	#N/A	#N/A	#N/A	#N/A	#N/A	Timm8a1	4.44517	#N/A	#N/A	#N/A	#N/A	#N/A	#N/A	#N/A	#N/A	#N/A
Mbtps2	1736.07	5.03222	1741.1	0.00289026	0.00361021	-9.1022e-05	0.00731144	0	0	0	Mbtps2	1479.48	5.33847	1484.82	0.00359536	0.00449017	2.23639e-05	0.00895797	0	0	0
Shroom4	590.746	4.44425	595.19	0.00746694	0.00931628	-0.000823723	0.0194563	0	0	0	Shroom4	413.461	0.825259	414.286	0.001992	0.00248876	-0.00381468	0.0087922	0	0	0
Smpx	0.475095	#N/A	#N/A	#N/A	#N/A	#N/A	#N/A	#N/A	#N/A	#N/A	Smpx	0	#N/A	#N/A	#N/A	#N/A	#N/A	#N/A	#N/A	#N/A	#N/A
Gm15169	7.62103	#N/A	#N/A	#N/A	#N/A	#N/A	#N/A	#N/A	#N/A	#N/A	Gm15169	5.42976	#N/A	#N/A	#N/A	#N/A	#N/A	#N/A	#N/A	#N/A	#N/A
Klhl34	1.2914	#N/A	#N/A	#N/A	#N/A	#N/A	#N/A	#N/A	#N/A	#N/A	Klhl34	3.76416	#N/A	#N/A	#N/A	#N/A	#N/A	#N/A	#N/A	#N/A	#N/A
Btk	2.63037	2.66319	5.29356	0.5031	0.558616	0.00287963	1.11435	Btk	0	0	Btk	0.440687	2.42732	2.86801	0.846344	0.873178	0.367195	1.37916	0	0	0
Rpl36a	2.23861	0.612004	2.85061	0.214692	0.254695	-0.40979	0.91918	0	0	0	Rpl36a	2.47256	4.57093	7.04349	0.648958	0.697961	0.252478	1.14344	Rpl36a	0	Rpl36a
Slc25a14	750.934	2.74486	753.679	0.00364194	0.00454829	-0.001763	0.0108596	0	0	0	Slc25a14	550.652	3.44467	554.097	0.00621672	0.00775884	-0.00183939	0.0173571	0	0	0
Gpr119	5.15017	#N/A	#N/A	#N/A	#N/A	#N/A	#N/A	#N/A	#N/A	#N/A	Gpr119	7.84275	#N/A	#N/A	#N/A	#N/A	#N/A	#N/A	#N/A	#N/A	#N/A
Gla	25.0503	6.47555	31.5258	0.205405	0.244215	0.0471863	0.441244	Gla	0	0	Gla	0.926394	31.2311	32.1575	0.971192	0.97682	0.908492	1.04515	0	0	0
Rbmx2	48.4	0.980829	49.3808	0.0198626	0.0247055	-0.0321749	0.081586	0	0	0	Rbmx2	44.0861	0.963849	45.0499	0.0213951	0.0266016	-0.0351331	0.0883364	0	0	0
Fsip2l	0	#N/A	#N/A	#N/A	#N/A	#N/A	#N/A	#N/A	#N/A	#N/A	Fsip2l	0.45104	#N/A	#N/A	#N/A	#N/A	#N/A	#N/A	#N/A	#N/A	#N/A
Hnrnph2	483.601	1.53758	485.139	0.00316936	0.00395856	-0.00338238	0.0112995	0	0	0	Hnrnph2	367.803	2.42722	370.23	0.00655599	0.00818158	-0.00387367	0.0202368	0	0	0
B230119M05Rik	4.94019	#N/A	#N/A	#N/A	#N/A	#N/A	#N/A	#N/A	#N/A	#N/A	B230119M05Rik	2.55697	#N/A	#N/A	#N/A	#N/A	#N/A	#N/A	#N/A	#N/A	#N/A
Armcx4	6.3566	#N/A	#N/A	#N/A	#N/A	#N/A	#N/A	#N/A	#N/A	#N/A	Armcx4	5.61031	#N/A	#N/A	#N/A	#N/A	#N/A	#N/A	#N/A	#N/A	#N/A
Cnksr2	11285.8	80.7367	11366.5	0.00710304	0.00886306	0.00659934	0.0111268	0	0	0	Cnksr2	8486.9	77.1407	8564.04	0.00900751	0.0112341	0.00830149	0.0141667	0	0	0
Clcn5	352.926	0.936118	353.862	0.00264543	0.00330461	-0.0045514	0.0111606	0	0	0	Clcn5	340.793	3.55464	344.348	0.0103228	0.0128703	-0.00277053	0.0285112	0	0	0
Usp27x	4.43358	#N/A	#N/A	#N/A	#N/A	#N/A	#N/A	#N/A	#N/A	#N/A	Usp27x	4.80521	#N/A	#N/A	#N/A	#N/A	#N/A	#N/A	#N/A	#N/A	#N/A
Gm14379	7.91334	#N/A	#N/A	#N/A	#N/A	#N/A	#N/A	#N/A	#N/A	#N/A	Gm14379	9.63286	#N/A	#N/A	#N/A	#N/A	#N/A	#N/A	#N/A	#N/A	#N/A
Armcx1	370.277	48.5531	418.83	0.115926	0.140826	0.0970594	0.184592	Armcx1	0	0	Armcx1	212.069	201.719	413.788	0.487493	0.543168	0.480111	0.606225	Armcx1	Armcx1	0
Armcx6	29.2066	1.41186	30.6185	0.0461114	0.0569823	-0.0508914	0.164856	0	0	0	Armcx6	22.8047	1.75672	24.5614	0.0715236	0.087834	-0.0592344	0.234902	0	0	0
Ppp1r3f	3.04719	2.0788	5.12599	0.405542	0.460263	-0.106606	1.02713	0	0	0	Ppp1r3f	4.59692	0.437399	5.03432	0.0868835	0.106296	-0.247426	0.460017	0	0	0
Flicr	9.09681	#N/A	#N/A	#N/A	#N/A	#N/A	#N/A	#N/A	#N/A	#N/A	Flicr	7.06727	#N/A	#N/A	#N/A	#N/A	#N/A	#N/A	#N/A	#N/A	#N/A
Armcx3	289.983	1.35638	291.339	0.00465568	0.00581284	-0.00565564	0.0172813	0	0	0	Armcx3	284.461	2.62366	287.084	0.00913898	0.0113977	-0.00473444	0.0275298	0	0	0
Rps6ka3	1853.83	99.8095	1953.64	0.051089	0.0630559	0.0488956	0.0772163	Rps6ka3	0	0	Rps6ka3	1396.04	150.111	1546.15	0.0970869	0.118483	0.097319	0.139647	Rps6ka3	Rps6ka3	0
Armcx2	17.6774	0	17.6774	0	0	0	0	0	0	0	Armcx2	18.8418	0	18.8418	0	0	0	0	0	0	0
Eif1ax	218.581	1.3078	219.889	0.00594753	0.00742338	-0.00748253	0.0223293	0	0	0	Eif1ax	237.463	1.26927	238.733	0.00531671	0.00663706	-0.00689498	0.0201691	0	0	0
Map7d2	2248.31	13.3918	2261.7	0.0059211	0.00739044	0.00275294	0.0120279	0	0	0	Map7d2	1793.05	23.4663	1816.52	0.0129183	0.0160959	0.0084928	0.023699	0	0	0
Enox2	1393.94	6.27999	1400.22	0.00448501	0.00559998	0.00046483	0.0107351	0	0	0	Enox2	1021.02	5.6987	1026.72	0.00555039	0.00692837	0.000262499	0.0135942	0	0	0
Bclaf3	345.574	#N/A	#N/A	#N/A	#N/A	#N/A	#N/A	#N/A	#N/A	#N/A	Bclaf3	342.73	#N/A	#N/A	#N/A	#N/A	#N/A	#N/A	#N/A	#N/A	#N/A
Gm14696	0	#N/A	#N/A	#N/A	#N/A	#N/A	#N/A	#N/A	#N/A	#N/A	Gm14696	0.402782	#N/A	#N/A	#N/A	#N/A	#N/A	#N/A	#N/A	#N/A	#N/A
Arhgap36	4.03934	1.91931	5.95864	0.322104	0.372625	-0.137414	0.882663	0	0	0	Arhgap36	1.05071	0	1.05071	0	0	0	0	0	0	0
Foxp3	15.092	#N/A	#N/A	#N/A	#N/A	#N/A	#N/A	#N/A	#N/A	#N/A	Foxp3	13.5294	#N/A	#N/A	#N/A	#N/A	#N/A	#N/A	#N/A	#N/A	#N/A
Ccdc22	1.16642	0.720414	1.88684	0.38181	0.435676	-0.493838	1.36519	0	#DIV/0!	#DIV/0!	Ccdc22	0	0	0	#DIV/0!	#DIV/0!	#DIV/0!	#DIV/0!	#DIV/0!	#DIV/0!	#DIV/0!
Igsf1	53.2171	0	53.2171	0	0	0	0	0	0	0	Igsf1	54.9388	0.3482	55.287	0.00629805	0.00786018	-0.022722	0.0384424	0	0	0
Stk26	147.637	1.74653	149.384	0.0116916	0.0145719	-0.0106743	0.0398181	0	0	0	Stk26	103.027	0.90307	103.93	0.00868921	0.010838	-0.0153146	0.0369905	0	0	0
Frmd7	4.40985	#N/A	#N/A	#N/A	#N/A	#N/A	#N/A	#N/A	#N/A	#N/A	Frmd7	4.80212	#N/A	#N/A	#N/A	#N/A	#N/A	#N/A	#N/A	#N/A	#N/A
Rap2c	3.65944	0.68684	4.34628	0.158029	0.190029	-0.294548	0.674607	0	0	0	Rap2c	5.62002	0.399431	6.01946	0.0663567	0.0815923	-0.205711	0.368896	0	0	0
Mbnl3	1.86158	0.585608	2.44719	0.239298	0.282238	-0.458631	1.02311	0	0	0	Mbnl3	0.687978	0	0.687978	0	0	0	0	0	0	0
Hs6st2	185.673	2.59617	188.27	0.0137897	0.0171779	-0.00720638	0.0415621	0	0	0	Hs6st2	146.55	3.33164	149.881	0.0222285	0.0276321	-0.00684461	0.0621088	0	0	0
Usp26	2.66701	1.56317	4.23018	0.369528	0.422847	-0.195646	1.04134	0	0	0	Usp26	0.852764	1.75111	2.60387	0.672502	0.719638	0.00286061	1.43641	0	0	0
Sh3kbp1	2491.83	16.5822	2508.41	0.00661066	0.00824969	0.0035992	0.0129002	0	0	0	Sh3kbp1	2342.99	20.0114	2363	0.00846867	0.0105635	0.00514792	0.015979	0	0	0
Gpc4	3516.88	61.2872	3578.17	0.0171281	0.0213188	0.0151008	0.0275368	0	0	0	Gpc4	2718.55	39.324	2757.87	0.0142588	0.0177602	0.011284	0.0242365	0	0	0
Arxes2	210.239	#N/A	#N/A	#N/A	#N/A	#N/A	#N/A	#N/A	#N/A	#N/A	Arxes2	188.205	#N/A	#N/A	#N/A	#N/A	#N/A	#N/A	#N/A	#N/A	#N/A
Arxes1	280.516	#N/A	#N/A	#N/A	#N/A	#N/A	#N/A	#N/A	#N/A	#N/A	Arxes1	352.111	#N/A	#N/A	#N/A	#N/A	#N/A	#N/A	#N/A	#N/A	#N/A
Bex2	1893.25	6.69077	1899.94	0.00352156	0.00439808	0.000488939	0.00830722	0	0	0	Bex2	1958.02	9.45799	1967.48	0.00480716	0.00600174	0.00151787	0.0104856	0	0	0
Gpc3	106.677	2.37547	109.052	0.0217828	0.0270811	-0.0129439	0.067106	0	0	0	Gpc3	470.487	3.43669	473.924	0.00725158	0.00904807	-0.00215217	0.0202483	0	0	0
A630012P03Rik	29.4622	#N/A	#N/A	#N/A	#N/A	#N/A	#N/A	#N/A	#N/A	#N/A	A630012P03Rik	216.802	#N/A	#N/A	#N/A	#N/A	#N/A	#N/A	#N/A	#N/A	#N/A
Map3k15	76.1801	0	76.1801	0	0	0	0	0	0	0	Map3k15	53.3965	0.719944	54.1164	0.0133036	0.0165744	-0.0281148	0.0612635	0	0	0
Nxf3	2.65384	0.547132	3.20097	0.170927	0.204903	-0.376023	0.785829	0	0	0	Nxf3	3.26444	0	3.26444	0	0	0	0	0	0	0
Ccdc160	60.1095	1.42538	61.5349	0.0231638	0.028788	-0.0261002	0.0836762	0	0	0	Ccdc160	49.9617	0	49.9617	0	0	0	0	0	0	0
5730412P04Rik	17.4849	#N/A	#N/A	#N/A	#N/A	#N/A	#N/A	#N/A	#N/A	#N/A	5730412P04Rik	15.8252	#N/A	#N/A	#N/A	#N/A	#N/A	#N/A	#N/A	#N/A	#N/A
Bex4	199.612	0.942544	200.554	0.0046997	0.00586773	-0.00801959	0.0197551	0	0	0	Bex4	181.908	5.8978	187.806	0.0314037	0.0389489	0.00259561	0.0753022	0	0	0
Pdha1	57.6311	2.21904	59.8501	0.0370766	0.0459201	-0.0237487	0.115589	0	0	0	Pdha1	54.1895	0.921538	55.111	0.0167215	0.0208148	-0.0287047	0.0703344	0	0	0
Tceal8	148.739	1.16855	149.907	0.00779516	0.009725	-0.010914	0.030364	0	0	0	Tceal8	157.989	1.75952	159.748	0.0110143	0.0137301	-0.00997783	0.037438	0	0	0
Tceal5	367.53	0.382288	367.912	0.00103907	0.0012985	-0.00353592	0.00613293	0	0	0	Tceal5	381.358	0.755692	382.114	0.00197766	0.00247086	-0.00406899	0.00901071	0	0	0
Bex1	99.1417	12.6333	111.775	0.113024	0.137398	0.0535485	0.221247	Bex1	0	0	Bex1	99.6832	34.6408	134.324	0.25789	0.302838	0.20075	0.404925	Bex1	0	0
Tceal7	25.9187	1.24747	27.1662	0.0459201	0.0567487	-0.0575535	0.171051	0	0	0	Tceal7	14.8892	2.62513	17.5143	0.149885	0.18059	-0.0560994	0.417279	0	0	0
Tceal9	126.107	#N/A	#N/A	#N/A	#N/A	#N/A	#N/A	#N/A	#N/A	#N/A	Tceal9	49.7131	#N/A	#N/A	#N/A	#N/A	#N/A	#N/A	#N/A	#N/A	#N/A
Cacna1f	33.0312	2.20746	35.2387	0.0626431	0.0770965	-0.0386113	0.192804	0	0	0	Cacna1f	41.757	0	41.757	0	0	0	0	0	0	0
Bex3	212.889	#N/A	#N/A	#N/A	#N/A	#N/A	#N/A	#N/A	#N/A	#N/A	Bex3	179.265	#N/A	#N/A	#N/A	#N/A	#N/A	#N/A	#N/A	#N/A	#N/A
Syp	1099.28	16.7001	1115.98	0.0149645	0.0186359	0.00821177	0.02906	0	0	0	Syp	981.205	2.53421	983.739	0.0025761	0.00321806	-0.00143174	0.00786785	0	0	0
Plac1	0.438358	0	0.438358	0	0	0	0	0	0	0	Plac1	1.57716	0.462277	2.03944	0.226669	0.268141	-0.530621	1.0669	0	0	0
Prickle3	7.13366	#N/A	#N/A	#N/A	#N/A	#N/A	#N/A	#N/A	#N/A	#N/A	Prickle3	6.85167	#N/A	#N/A	#N/A	#N/A	#N/A	#N/A	#N/A	#N/A	#N/A
Plp2	2.0403	#N/A	#N/A	#N/A	#N/A	#N/A	#N/A	#N/A	#N/A	#N/A	Plp2	3.78869	#N/A	#N/A	#N/A	#N/A	#N/A	#N/A	#N/A	#N/A	#N/A
Magix	5.62559	#N/A	#N/A	#N/A	#N/A	#N/A	#N/A	#N/A	#N/A	#N/A	Magix	5.78462	#N/A	#N/A	#N/A	#N/A	#N/A	#N/A	#N/A	#N/A	#N/A
3830403N18Rik	0	#N/A	#N/A	#N/A	#N/A	#N/A	#N/A	#N/A	#N/A	#N/A	3830403N18Rik	0	#N/A	#N/A	#N/A	#N/A	#N/A	#N/A	#N/A	#N/A	#N/A
Zfp449	29.437	0.823632	30.2606	0.0272179	0.0337925	-0.0507906	0.118376	0	0	0	Zfp449	41.9657	1.63123	43.597	0.0374162	0.0463368	-0.0356435	0.128317	0	0	0
Smim10l2a	158.243	#N/A	#N/A	#N/A	#N/A	#N/A	#N/A	#N/A	#N/A	#N/A	Smim10l2a	122.148	#N/A	#N/A	#N/A	#N/A	#N/A	#N/A	#N/A	#N/A	#N/A
Il1rapl2	419.67	8.11561	427.786	0.0189712	0.0236021	0.00470247	0.0425016	0	0	0	Il1rapl2	843.651	8.88889	852.54	0.0104264	0.0129991	0.00300978	0.0229884	0	0	0
Ints6l	2165.62	#N/A	#N/A	#N/A	#N/A	#N/A	#N/A	#N/A	#N/A	#N/A	Ints6l	1526.41	#N/A	#N/A	#N/A	#N/A	#N/A	#N/A	#N/A	#N/A	#N/A
Mmgt1	49.6298	#N/A	#N/A	#N/A	#N/A	#N/A	#N/A	#N/A	#N/A	#N/A	Mmgt1	32.0926	#N/A	#N/A	#N/A	#N/A	#N/A	#N/A	#N/A	#N/A	#N/A
Slc9a6	285.38	0.490357	285.87	0.00171531	0.00214322	-0.00489982	0.00918627	0	0	0	Slc9a6	246.85	1.65698	248.507	0.00666773	0.0083208	-0.00651722	0.0231588	0	0	0
Tbc1d8b	749.177	0.449726	749.627	0.000599933	0.000749804	-0.00182453	0.00332414	0	0	0	Tbc1d8b	660.115	2.32501	662.44	0.00350976	0.00438336	-0.00222591	0.0109926	0	0	0
Cldn2	1.3179	#N/A	#N/A	#N/A	#N/A	#N/A	#N/A	#N/A	#N/A	#N/A	Cldn2	0.42896	#N/A	#N/A	#N/A	#N/A	#N/A	#N/A	#N/A	#N/A	#N/A
Fhl1	174.96	2.08915	177.049	0.0117998	0.0147064	-0.00858878	0.0380015	0	0	0	Fhl1	149.49	2.18202	151.672	0.0143864	0.0179186	-0.0098178	0.045655	0	0	0
Map7d3	0.796532	#N/A	#N/A	#N/A	#N/A	#N/A	#N/A	#N/A	#N/A	#N/A	Map7d3	3.90239	#N/A	#N/A	#N/A	#N/A	#N/A	#N/A	#N/A	#N/A	#N/A
Adgrg4	1.18767	#N/A	#N/A	#N/A	#N/A	#N/A	#N/A	#N/A	#N/A	#N/A	Adgrg4	2.98623	#N/A	#N/A	#N/A	#N/A	#N/A	#N/A	#N/A	#N/A	#N/A
Adgrg2	23.9276	#N/A	#N/A	#N/A	#N/A	#N/A	#N/A	#N/A	#N/A	#N/A	Adgrg2	13.4953	#N/A	#N/A	#N/A	#N/A	#N/A	#N/A	#N/A	#N/A	#N/A
Gm15241	3.06399	#N/A	#N/A	#N/A	#N/A	#N/A	#N/A	#N/A	#N/A	#N/A	Gm15241	2.18934	#N/A	#N/A	#N/A	#N/A	#N/A	#N/A	#N/A	#N/A	#N/A
Morc4	123.551	8.34891	131.9	0.0632974	0.0778892	0.0178015	0.137977	Morc4	0	0	Morc4	108.793	33.4279	142.221	0.235042	0.277496	0.180815	0.374178	Morc4	Morc4	0
Ikbkg	266.63	2.46397	269.094	0.00915655	0.0114195	-0.0052589	0.028098	0	0	0	Ikbkg	243.815	1.28052	245.096	0.00522456	0.00652218	-0.00671772	0.0197621	0	0	0
G6pdx	46.5493	4.16732	50.7166	0.0821687	0.100643	-0.00813949	0.209426	0	0	0	G6pdx	49.2633	3.12303	52.3864	0.0596152	0.0734247	-0.0193713	0.166221	0	0	0
Rbm41	235.287	22.1708	257.457	0.0861144	0.105374	0.056101	0.154648	Rbm41	0	0	Rbm41	213.973	40.511	254.484	0.159189	0.19137	0.127872	0.254868	Rbm41	0	0
Phka2	2561.16	6.01567	2567.17	0.00234331	0.00292742	0.000181702	0.00567313	0	0	0	Phka2	1533.44	6.49629	1539.94	0.00421853	0.00526761	0.000517702	0.0100175	0	0	0
Nup62cl	9.37012	0	9.37012	0	0	0	0	0	0	0	Nup62cl	15.9242	3.99415	19.9183	0.200526	0.238692	-0.00725982	0.484644	0	0	0
Dnaaf6b	0.421105	#N/A	#N/A	#N/A	#N/A	#N/A	#N/A	#N/A	#N/A	#N/A	Dnaaf6b	0	#N/A	#N/A	#N/A	#N/A	#N/A	#N/A	#N/A	#N/A	#N/A
Ppef1	10.1411	1.51262	11.6538	0.129797	0.157147	-0.117373	0.431666	0	0	0	Ppef1	8.20512	0	8.20512	0	0	0	0	0	0	0
Rs1	26.9537	0	26.9537	0	0	0	0	0	0	0	Rs1	36.3537	0	36.3537	0	0	0	0	0	0	0
Frmpd3	134.493	0	134.493	0	0	0	0	0	0	0	Frmpd3	360.749	0.539255	361.288	0.00149259	0.00186504	-0.00398002	0.00771011	0	0	0
Gab3	561.963	#N/A	#N/A	#N/A	#N/A	#N/A	#N/A	#N/A	#N/A	#N/A	Gab3	383.021	#N/A	#N/A	#N/A	#N/A	#N/A	#N/A	#N/A	#N/A	#N/A
Prps1	246.47	0.35842	246.828	0.0014521	0.00181447	-0.00516079	0.00878974	0	0	0	Prps1	208.077	0	208.077	0	0	0	0	0	0	0
Tsc22d3	24.8772	1.93886	26.8161	0.0723022	0.0887732	-0.0526542	0.230201	0	0	0	Tsc22d3	6.43048	16.4716	22.9021	0.719218	0.76201	0.532871	0.991149	Tsc22d3	0	Tsc22d3
Dkc1	224.969	3.12205	228.091	0.0136877	0.0170513	-0.005022	0.0391245	0	0	0	Dkc1	209.748	5.08868	214.836	0.0236863	0.0294336	-0.000259635	0.0591269	0	0	0
Mid2	575.867	27.2475	603.115	0.045178	0.0558418	0.0317661	0.0799176	Mid2	0	0	Mid2	461.894	58.0704	519.965	0.111681	0.13581	0.0971233	0.174497	Mid2	Mid2	0
Cdkl5	1701.99	14.929	1716.92	0.0086952	0.0108454	0.0044088	0.017282	0	0	0	Cdkl5	1312.53	14.6189	1327.15	0.0110153	0.0137313	0.00550562	0.0219569	0	0	0
Gja6	1.58694	0	1.58694	0	0	0	0	0	0	0	Gja6	0.576167	0.771997	1.34816	0.572628	0.626148	-0.446839	1.69913	0	0	0
Zic3	1.94033	1.07657	3.0169	0.356846	0.409523	-0.319494	1.13854	0	0	0	Zic3	0.549541	0.645439	1.19498	0.540126	0.594836	-0.561572	1.75124	0	0	0
Mpp1	197.189	1.04494	198.234	0.00527125	0.00658039	-0.00820663	0.0213674	0	0	0	Mpp1	139.472	1.75277	141.225	0.0124112	0.015466	-0.0112718	0.0422038	0	0	0
Smim9	8.46614	#N/A	#N/A	#N/A	#N/A	#N/A	#N/A	#N/A	#N/A	#N/A	Smim9	2.28025	#N/A	#N/A	#N/A	#N/A	#N/A	#N/A	#N/A	#N/A	#N/A
Fgf13	2628.9	11.6324	2640.53	0.00440531	0.00550058	0.0017943	0.00920686	0	0	0	Fgf13	2294.24	12.591	2306.84	0.00545814	0.00681338	0.00240311	0.0112237	0	0	0
F9	0	#N/A	#N/A	#N/A	#N/A	#N/A	#N/A	#N/A	#N/A	#N/A	F9	0	#N/A	#N/A	#N/A	#N/A	#N/A	#N/A	#N/A	#N/A	#N/A
Col4a6	13.7961	0.957905	14.754	0.0649251	0.0798602	-0.101865	0.261585	0	0	0	Col4a6	13.464	0.460771	13.9248	0.0330899	0.041023	-0.0958445	0.177891	0	0	0
F8	198.651	2.12261	200.774	0.0105721	0.0131803	-0.00754519	0.0339059	0	0	0	F8	135.224	0.684435	135.908	0.00503601	0.0062871	-0.0111715	0.0237457	0	0	0
Fundc2	127.648	0	127.648	0	0	0	0	0	0	0	Fundc2	94.4718	0	94.4718	0	0	0	0	0	0	0
Cmc4	51.3617	1.2284	52.5901	0.023358	0.029028	-0.0305845	0.0886404	0	0	0	Cmc4	23.4277	0.909218	24.3369	0.0373596	0.0462674	-0.0633793	0.155914	0	0	0
Nhs	773.704	8.23591	781.94	0.0105327	0.0131313	0.00264855	0.023614	0	0	0	Nhs	802.553	4.90228	807.456	0.00607126	0.00757758	-0.000280771	0.0154359	0	0	0
Mcf2	28.0179	0.741589	28.7595	0.0257859	0.0320259	-0.0525155	0.116567	0	0	0	Mcf2	16.1175	1.86672	17.9842	0.103797	0.126465	-0.0753515	0.328282	0	0	0
Mtcp1	84.0066	1.12932	85.1359	0.0132649	0.0165263	-0.0190524	0.052105	0	0	0	Mtcp1	79.6391	1.70368	81.3428	0.0209444	0.0260442	-0.0194277	0.071516	0	0	0
Reps2	4496.52	21.5106	4518.03	0.00476105	0.00594424	0.00299944	0.00888904	0	0	0	Reps2	3696.51	16.1428	3712.65	0.00434805	0.00542916	0.00232375	0.00853457	0	0	0
Gm15201	20.5251	#N/A	#N/A	#N/A	#N/A	#N/A	#N/A	#N/A	#N/A	#N/A	Gm15201	20.7167	#N/A	#N/A	#N/A	#N/A	#N/A	#N/A	#N/A	#N/A	#N/A
Brcc3	524.953	0	524.953	0	0	0	0	0	0	0	Brcc3	466.257	2.97405	469.231	0.00633813	0.00791013	-0.00262042	0.0184407	0	0	0
Col4a5	24.5695	0	24.5695	0	0	0	0	0	0	0	Col4a5	24.571	0.722774	25.2938	0.0285752	0.0354656	-0.0592307	0.130162	0	0	0
Irs4	0	#N/A	#N/A	#N/A	#N/A	#N/A	#N/A	#N/A	#N/A	#N/A	Irs4	0	#N/A	#N/A	#N/A	#N/A	#N/A	#N/A	#N/A	#N/A	#N/A
Vbp1	135.763	1.12714	136.89	0.0082339	0.0102712	-0.0119189	0.0324614	0	0	0	Vbp1	107.83	0.821733	108.652	0.00756296	0.00943586	-0.0144472	0.0333189	0	0	0
Rab39b	27.4755	1.48548	28.9609	0.0512926	0.063304	-0.0532121	0.17982	0	0	0	Rab39b	21.8596	0.96589	22.8255	0.0423162	0.0523416	-0.0676957	0.172379	0	0	0
Rbbp7	878.076	3.24789	881.323	0.00368524	0.00460231	-0.00126847	0.0104731	0	0	0	Rbbp7	810.512	5.48656	815.999	0.00672373	0.00839056	0.000168166	0.016613	0	0	0
Gucy2f	4.17536	0	4.17536	0	0	0	0	0	0	0	Gucy2f	5.28503	1.33855	6.62358	0.202089	0.240462	-0.187129	0.668054	0	0	0
Txlng	1755.12	8.87949	1764	0.00503371	0.00628424	0.00143933	0.0111291	0	0	0	Txlng	1768.08	8.06461	1776.15	0.00454051	0.0056692	0.00108183	0.0102566	0	0	0
Syap1	349.931	11.0383	360.97	0.0305796	0.0379345	0.0120427	0.0638262	0	0	0	Syap1	364.017	18.0341	382.051	0.0472034	0.058316	0.0274442	0.0891879	Syap1	0	Syap1
Slitrk4	295.942	5.80764	301.75	0.0192465	0.0239429	0.00128189	0.046604	0	0	0	Slitrk4	232.761	5.84002	238.601	0.0244761	0.0304091	0.00178463	0.0590335	0	0	0
Slitrk2	171.889	3.29815	175.187	0.0188265	0.0234228	-0.00600101	0.0528467	0	0	0	Slitrk2	207.7	3.34279	211.043	0.0158394	0.0197212	-0.00492408	0.0443665	0	0	0
Pls3	1015.02	2.08494	1017.1	0.00204989	0.00256105	-0.00151977	0.00664187	0	0	0	Pls3	1047.95	11.5996	1059.55	0.0109476	0.0136472	0.00446905	0.0228253	0	0	0
Prrg1	146.437	1.55665	147.994	0.0105184	0.0131135	-0.010966	0.037193	0	0	0	Prrg1	92.2855	1.40159	93.6871	0.0149603	0.0186307	-0.0173416	0.0546031	0	0	0
Cfap47	345.24	#N/A	#N/A	#N/A	#N/A	#N/A	#N/A	#N/A	#N/A	#N/A	Cfap47	245.883	#N/A	#N/A	#N/A	#N/A	#N/A	#N/A	#N/A	#N/A	#N/A
Ctps2	1541.41	4.92691	1546.34	0.00318618	0.00397955	-0.000143093	0.0081022	0	0	0	Ctps2	1014.09	1.5359	1015.63	0.00151227	0.00188962	-0.00161941	0.00539865	0	0	0
Mageb16	5.95905	#N/A	#N/A	#N/A	#N/A	#N/A	#N/A	#N/A	#N/A	#N/A	Mageb16	4.09056	#N/A	#N/A	#N/A	#N/A	#N/A	#N/A	#N/A	#N/A	#N/A
Tmem164	1754.32	20.2864	1774.61	0.0114315	0.0142486	0.00700434	0.0214929	0	0	0	Tmem164	1117.8	12.4189	1130.22	0.0109881	0.0136975	0.0047948	0.0226002	0	0	0
S100g	2.51145	#N/A	#N/A	#N/A	#N/A	#N/A	#N/A	#N/A	#N/A	#N/A	S100g	3.49039	#N/A	#N/A	#N/A	#N/A	#N/A	#N/A	#N/A	#N/A	#N/A
Grpr	2.00177	0	2.00177	0	0	0	0	0	0	0	Grpr	2.49566	0	2.49566	0	0	0	0	0	0	0
Rnf138rt1	6.97748	#N/A	#N/A	#N/A	#N/A	#N/A	#N/A	#N/A	#N/A	#N/A	Rnf138rt1	4.23669	#N/A	#N/A	#N/A	#N/A	#N/A	#N/A	#N/A	#N/A	#N/A
Tmem47	440.696	13.1169	453.813	0.0289037	0.0358704	0.0133915	0.0583493	0	0	0	Tmem47	310.933	4.9645	315.898	0.0157155	0.0195676	-0.000499389	0.0396345	0	0	0
4930595M18Rik	1.42821	#N/A	#N/A	#N/A	#N/A	#N/A	#N/A	#N/A	#N/A	#N/A	4930595M18Rik	0	#N/A	#N/A	#N/A	#N/A	#N/A	#N/A	#N/A	#N/A	#N/A
Ap1s2	255.586	8.18482	263.771	0.03103	0.038489	0.00798832	0.0689896	0	0	0	Ap1s2	289.159	10.034	299.193	0.0335369	0.0415726	0.011857	0.0712882	0	0	0
Zrsr2	702.647	1.7739	704.421	0.00251824	0.00314582	-0.00228723	0.00857887	0	0	0	Zrsr2	676.439	0	676.439	0	0	0	0	0	0	0
Car5b	323.595	3.06606	326.661	0.00938609	0.0117051	-0.00361845	0.0270287	0	0	0	Car5b	204.933	1.4087	206.341	0.00682704	0.00851926	-0.00795581	0.0249943	0	0	0
Siah1b	26.0132	#N/A	#N/A	#N/A	#N/A	#N/A	#N/A	#N/A	#N/A	#N/A	Siah1b	32.005	#N/A	#N/A	#N/A	#N/A	#N/A	#N/A	#N/A	#N/A	#N/A
Cltrn	0.369345	#N/A	#N/A	#N/A	#N/A	#N/A	#N/A	#N/A	#N/A	#N/A	Cltrn	1.83766	#N/A	#N/A	#N/A	#N/A	#N/A	#N/A	#N/A	#N/A	#N/A
Suv39h1	35.0966	0	35.0966	0	0	0	0	0	0	0	Suv39h1	34.291	0	34.291	0	0	0	0	0	0	0
Was	0	0	0	#DIV/0!	#DIV/0!	#DIV/0!	#DIV/0!	#DIV/0!	#DIV/0!	#DIV/0!	Was	0.416775	0	0.416775	0	0	0	0	0	#DIV/0!	#DIV/0!
Dmd	8510.36	#N/A	#N/A	#N/A	#N/A	#N/A	#N/A	#N/A	#N/A	#N/A	Dmd	6069.39	#N/A	#N/A	#N/A	#N/A	#N/A	#N/A	#N/A	#N/A	#N/A
Tsga8	0	#N/A	#N/A	#N/A	#N/A	#N/A	#N/A	#N/A	#N/A	#N/A	Tsga8	0	#N/A	#N/A	#N/A	#N/A	#N/A	#N/A	#N/A	#N/A	#N/A
Fthl17a	2.27717	#N/A	#N/A	#N/A	#N/A	#N/A	#N/A	#N/A	#N/A	#N/A	Fthl17a	2.44471	#N/A	#N/A	#N/A	#N/A	#N/A	#N/A	#N/A	#N/A	#N/A
Tab3	382.981	#N/A	#N/A	#N/A	#N/A	#N/A	#N/A	#N/A	#N/A	#N/A	Tab3	290.451	#N/A	#N/A	#N/A	#N/A	#N/A	#N/A	#N/A	#N/A	#N/A
Eola1	41.2953	#N/A	#N/A	#N/A	#N/A	#N/A	#N/A	#N/A	#N/A	#N/A	Eola1	42.5539	#N/A	#N/A	#N/A	#N/A	#N/A	#N/A	#N/A	#N/A	#N/A
Wdr13	657.087	0.47838	657.566	0.000727502	0.000909212	-0.0021173	0.00393573	0	0	0	Wdr13	559.698	0.514206	560.212	0.000917877	0.00114708	-0.00253547	0.00482964	0	0	0
Ace2	1.02843	#N/A	#N/A	#N/A	#N/A	#N/A	#N/A	#N/A	#N/A	#N/A	Ace2	2.80771	#N/A	#N/A	#N/A	#N/A	#N/A	#N/A	#N/A	#N/A	#N/A
Tmem185a	120.23	#N/A	#N/A	#N/A	#N/A	#N/A	#N/A	#N/A	#N/A	#N/A	Tmem185a	131.153	#N/A	#N/A	#N/A	#N/A	#N/A	#N/A	#N/A	#N/A	#N/A
Bmx	19.2128	#N/A	#N/A	#N/A	#N/A	#N/A	#N/A	#N/A	#N/A	#N/A	Bmx	26.4088	#N/A	#N/A	#N/A	#N/A	#N/A	#N/A	#N/A	#N/A	#N/A
Mamld1	2103.66	10.3642	2114.02	0.0049026	0.00612075	0.00175266	0.0104888	0	0	0	Mamld1	1252.8	4.86757	1257.67	0.00387031	0.00483321	-0.000202488	0.0098689	0	0	0
Pir	134.969	0.304703	135.274	0.00225249	0.00281403	-0.00891394	0.014542	0	0	0	Pir	106.331	0.741758	107.073	0.0069276	0.00864453	-0.0143923	0.0316814	0	0	0
Vegfd	28.4429	0	28.4429	0	0	0	0	0	0	0	Vegfd	12.9058	0	12.9058	0	0	0	0	0	0	0
Pak3	5752.41	124.425	5876.83	0.021172	0.0263257	0.0209479	0.0317035	0	0	0	Pak3	4467	346.313	4813.31	0.0719489	0.088347	0.0778137	0.0988804	Pak3	0	Pak3
Piga	60.6994	0.397383	61.0967	0.00650416	0.008117	-0.0214424	0.0376764	0	0	0	Piga	79.0052	1.01676	80.022	0.012706	0.0158322	-0.0200995	0.0517638	0	0	0
Gk	1019.12	1.36756	1020.49	0.0013401	0.00167457	-0.00162123	0.00497037	0	0	0	Gk	779.497	2.4318	781.929	0.00311001	0.00388449	-0.00184368	0.00961265	0	0	0
Capn6	16.0351	#N/A	#N/A	#N/A	#N/A	#N/A	#N/A	#N/A	#N/A	#N/A	Capn6	9.07969	#N/A	#N/A	#N/A	#N/A	#N/A	#N/A	#N/A	#N/A	#N/A
Gm14762	4.49005	#N/A	#N/A	#N/A	#N/A	#N/A	#N/A	#N/A	#N/A	#N/A	Gm14762	1.25331	#N/A	#N/A	#N/A	#N/A	#N/A	#N/A	#N/A	#N/A	#N/A
Rbm3	112.592	8.74883	121.341	0.072101	0.0885305	0.0221271	0.154934	Rbm3	0	0	Rbm3	176.52	16.3859	192.905	0.0849425	0.10397	0.0473827	0.160558	Rbm3	0	0
Tasl	0.866319	#N/A	#N/A	#N/A	#N/A	#N/A	#N/A	#N/A	#N/A	#N/A	Tasl	0	#N/A	#N/A	#N/A	#N/A	#N/A	#N/A	#N/A	#N/A	#N/A
Asb11	85.2523	1.79733	87.0497	0.0206471	0.0256764	-0.0179764	0.0693292	0	0	0	Asb11	60.7216	6.9304	67.652	0.102442	0.124855	0.0213692	0.22834	Asb11	0	Asb11
Rbm3os	1.27983	#N/A	#N/A	#N/A	#N/A	#N/A	#N/A	#N/A	#N/A	#N/A	Rbm3os	5.12369	#N/A	#N/A	#N/A	#N/A	#N/A	#N/A	#N/A	#N/A	#N/A
Asb9	0.43898	#N/A	#N/A	#N/A	#N/A	#N/A	#N/A	#N/A	#N/A	#N/A	Asb9	0.737613	#N/A	#N/A	#N/A	#N/A	#N/A	#N/A	#N/A	#N/A	#N/A
Tbc1d25	290.818	3.45075	294.268	0.0117265	0.0146153	-0.00339877	0.0326294	0	0	0	Tbc1d25	249.264	1.35736	250.622	0.00541598	0.00676082	-0.00656809	0.0200897	0	0	0
Il1rapl1	20165.1	253.875	20419	0.0124333	0.0154935	0.0132679	0.0177191	0	0	0	Il1rapl1	17328.1	226.98	17555.1	0.0129296	0.0161099	0.0136632	0.0185567	0	0	0
Ebp	249.054	2.5488	251.603	0.0101303	0.0126308	-0.00549822	0.0307599	0	0	0	Ebp	252.354	0	252.354	0	0	0	0	0	0	0
Dcx	327.212	4.1892	331.401	0.0126409	0.0157513	-0.00186078	0.0333635	0	0	0	Dcx	278.277	15.7509	294.028	0.0535695	0.0660769	0.0287722	0.103382	Dcx	0	Dcx
Glra2	256.043	6.86613	262.909	0.026116	0.0324332	0.00430062	0.0605658	0	0	0	Glra2	273.554	30.215	303.769	0.099467	0.121317	0.0730798	0.169554	Glra2	0	Glra2
Mtm1	689.429	4.03768	693.467	0.00582246	0.00726749	-0.00103814	0.0155731	0	0	0	Mtm1	490.642	5.65443	496.296	0.0113933	0.0142011	0.000525028	0.0278772	0	0	0
Mageb18	33.4526	0.42362	33.8763	0.0125049	0.0155824	-0.0392121	0.0703769	0	0	0	Mageb18	27.6059	0	27.6059	0	0	0	0	0	0	0
Gemin8	294.224	25.554	319.778	0.0799118	0.0979332	0.0551338	0.140733	Gemin8	0	0	Gemin8	191.885	84.7547	276.64	0.306372	0.355719	0.281604	0.429835	Gemin8	Gemin8	0
Arx	18.79	0.727704	19.5177	0.0372843	0.046175	-0.0761459	0.168496	0	0	0	Arx	25.7835	1.05771	26.8412	0.0394061	0.0487771	-0.0582824	0.155837	0	0	0
Pola1	982.013	12.0707	994.083	0.0121426	0.0151323	0.00516202	0.0251026	0	0	0	Pola1	748.665	9.49702	758.162	0.0125264	0.0156091	0.00401681	0.0272013	0	0	0
Mtmr1	1296.67	2.93001	1299.6	0.00225455	0.00281659	-0.000968891	0.00660208	0	0	0	Mtmr1	1105.9	2.46689	1108.37	0.0022257	0.00278057	-0.00129227	0.00685341	0	0	0
Trpc5	2029.44	13.0918	2042.53	0.00640958	0.00799915	0.00292375	0.0130746	0	0	0	Trpc5	2198.92	19.5141	2218.44	0.00879633	0.0109713	0.00527638	0.0166662	0	0	0
Trpc5os	41.706	#N/A	#N/A	#N/A	#N/A	#N/A	#N/A	#N/A	#N/A	#N/A	Trpc5os	51.9653	#N/A	#N/A	#N/A	#N/A	#N/A	#N/A	#N/A	#N/A	#N/A
Pcyt1b	416.139	0.87602	417.015	0.00210069	0.00262449	-0.0038269	0.00907587	0	0	0	Pcyt1b	341.206	1.47501	342.681	0.00430432	0.00537462	-0.00479573	0.015545	0	0	0
Rtl4	4068.39	#N/A	#N/A	#N/A	#N/A	#N/A	#N/A	#N/A	#N/A	#N/A	Rtl4	3702.58	#N/A	#N/A	#N/A	#N/A	#N/A	#N/A	#N/A	#N/A	#N/A
Lhfpl1	6.22109	#N/A	#N/A	#N/A	#N/A	#N/A	#N/A	#N/A	#N/A	#N/A	Lhfpl1	5.54335	#N/A	#N/A	#N/A	#N/A	#N/A	#N/A	#N/A	#N/A	#N/A
Pdk3	967.766	1.20366	968.97	0.00124221	0.00155228	-0.00170436	0.00480891	0	0	0	Pdk3	728.576	0	728.576	0	0	0	0	0	0	0
Porcn	323.122	13.2248	336.346	0.0393191	0.0486705	0.0184583	0.0788826	0	0	0	Porcn	296.472	7.29309	303.765	0.024009	0.0298322	0.00469745	0.0549669	0	0	0
Zfx	1032.98	#N/A	#N/A	#N/A	#N/A	#N/A	#N/A	#N/A	#N/A	#N/A	Zfx	868.597	#N/A	#N/A	#N/A	#N/A	#N/A	#N/A	#N/A	#N/A	#N/A
Amot	102.19	1.12612	103.316	0.0108997	0.0135876	-0.0157411	0.0429164	0	0	0	Amot	77.2168	0.557177	77.774	0.00716405	0.00893906	-0.0185434	0.0364215	0	0	0
Cd99l2	551.622	4.75396	556.376	0.00854451	0.0106579	-0.00055202	0.0218678	0	0	0	Cd99l2	396.547	5.47221	402.019	0.0136118	0.0169571	0.000375881	0.0335382	0	0	0
Ftsj1	310.867	4.86766	315.735	0.0154169	0.0191971	-0.000687831	0.0390821	0	0	0	Ftsj1	289.449	0.67926	290.128	0.00234124	0.00292484	-0.00523906	0.0110887	0	0	0
Eif2s3x	439.503	196.259	635.763	0.308699	0.358227	0.309261	0.407194	Eif2s3x	0	0	Eif2s3x	371.306	186.661	557.967	0.334538	0.385898	0.332831	0.438966	Eif2s3x	0	0
Hmgb3	56.5916	#N/A	#N/A	#N/A	#N/A	#N/A	#N/A	#N/A	#N/A	#N/A	Hmgb3	56.3665	#N/A	#N/A	#N/A	#N/A	#N/A	#N/A	#N/A	#N/A	#N/A
Klhl15	910.739	10.6436	921.383	0.0115517	0.0143981	0.00429252	0.0245036	0	0	0	Klhl15	733.928	8.92129	742.849	0.0120096	0.014967	0.00349552	0.0264385	0	0	0
Fam90a1b	0.579846	#N/A	#N/A	#N/A	#N/A	#N/A	#N/A	#N/A	#N/A	#N/A	Fam90a1b	1.15563	#N/A	#N/A	#N/A	#N/A	#N/A	#N/A	#N/A	#N/A	#N/A
Slc38a5	26.1811	#N/A	#N/A	#N/A	#N/A	#N/A	#N/A	#N/A	#N/A	#N/A	Slc38a5	26.0365	#N/A	#N/A	#N/A	#N/A	#N/A	#N/A	#N/A	#N/A	#N/A
Gpm6b	7155.69	196.177	7351.86	0.0266839	0.0331339	0.0277586	0.0385091	0	0	0	Gpm6b	5299.07	193.049	5492.11	0.0351501	0.0435549	0.0364631	0.0506467	0	0	0
Apoo	1027.34	9.35969	1036.7	0.00902835	0.01126	0.00282159	0.0196984	0	0	0	Apoo	976.745	7.32834	984.073	0.00744695	0.00929139	0.00141591	0.0171669	0	0	0
Ofd1	385.093	2.17916	387.272	0.00562695	0.00702381	-0.00390379	0.0179514	0	0	0	Ofd1	244.784	0.556164	245.34	0.00226691	0.00283204	-0.00590425	0.0115683	0	0	0
Gm14827	335.767	#N/A	#N/A	#N/A	#N/A	#N/A	#N/A	#N/A	#N/A	#N/A	Gm14827	337.956	#N/A	#N/A	#N/A	#N/A	#N/A	#N/A	#N/A	#N/A	#N/A
Trappc2	221.211	2.67902	223.89	0.0119658	0.0149126	-0.00594545	0.0357707	0	0	0	Trappc2	242.885	2.33045	245.216	0.00950368	0.0118514	-0.00594363	0.0296465	0	0	0
Rab9	210.076	0	210.076	0	0	0	0	0	0	0	Rab9	237.617	2.57775	240.195	0.0107319	0.013379	-0.00570996	0.032468	0	0	0
Tceanc	26.2809	#N/A	#N/A	#N/A	#N/A	#N/A	#N/A	#N/A	#N/A	#N/A	Tceanc	21.6087	#N/A	#N/A	#N/A	#N/A	#N/A	#N/A	#N/A	#N/A	#N/A
Maged1	669.908	5.21305	675.121	0.00772166	0.00963347	-4.65396e-05	0.0193135	0	0	0	Maged1	613.315	9.11446	622.429	0.0146434	0.0182374	0.00442669	0.0320482	0	0	0
Egfl6	53.5703	0.464301	54.0346	0.00859266	0.0107178	-0.0253529	0.0467885	0	0	0	Egfl6	64.6553	0	64.6553	0	0	0	0	0	0	0
Gm1720	2.13292	#N/A	#N/A	#N/A	#N/A	#N/A	#N/A	#N/A	#N/A	#N/A	Gm1720	0	#N/A	#N/A	#N/A	#N/A	#N/A	#N/A	#N/A	#N/A	#N/A
Gspt2	318.219	1.42106	319.64	0.0044458	0.00555108	-0.00514997	0.0162521	0	0	0	Gspt2	327.065	1.87987	328.945	0.00571487	0.00713339	-0.004815	0.0190818	0	0	0
Gm15230	0.298418	#N/A	#N/A	#N/A	#N/A	#N/A	#N/A	#N/A	#N/A	#N/A	Gm15230	0	#N/A	#N/A	#N/A	#N/A	#N/A	#N/A	#N/A	#N/A	#N/A
Zxdb	59.2356	#N/A	#N/A	#N/A	#N/A	#N/A	#N/A	#N/A	#N/A	#N/A	Zxdb	46.1916	#N/A	#N/A	#N/A	#N/A	#N/A	#N/A	#N/A	#N/A	#N/A
Gm39526	23.6876	#N/A	#N/A	#N/A	#N/A	#N/A	#N/A	#N/A	#N/A	#N/A	Gm39526	10.8918	#N/A	#N/A	#N/A	#N/A	#N/A	#N/A	#N/A	#N/A	#N/A
Gm8817	0.758301	0	0.758301	0	0	0	0	0	0	0	Gm8817	0.408822	0	0.408822	0	0	0	0	0	0	0
Spin4	1.36173	#N/A	#N/A	#N/A	#N/A	#N/A	#N/A	#N/A	#N/A	#N/A	Spin4	1.84784	#N/A	#N/A	#N/A	#N/A	#N/A	#N/A	#N/A	#N/A	#N/A
Tmsb4x	159.684	69.3328	229.017	0.302742	0.351801	0.270546	0.433055	Tmsb4x	0	0	Tmsb4x	228.257	68.259	296.516	0.230204	0.272095	0.205545	0.338645	Tmsb4x	0	0
Tlr8	2.35782	#N/A	#N/A	#N/A	#N/A	#N/A	#N/A	#N/A	#N/A	#N/A	Tlr8	0	#N/A	#N/A	#N/A	#N/A	#N/A	#N/A	#N/A	#N/A	#N/A
H2al1o	0	#N/A	#N/A	#N/A	#N/A	#N/A	#N/A	#N/A	#N/A	#N/A	H2al1o	0	#N/A	#N/A	#N/A	#N/A	#N/A	#N/A	#N/A	#N/A	#N/A
Tlr7	13.9766	0.676796	14.6534	0.0461868	0.0570745	-0.0989767	0.213126	0	0	0	Tlr7	6.41892	0.854474	7.27339	0.117479	0.142659	-0.191255	0.476574	0	0	0
Prps2	139.194	0.471332	139.665	0.00337472	0.00421485	-0.00990099	0.0183307	0	0	0	Prps2	102.626	6.09551	108.722	0.0560651	0.0691127	0.00647351	0.131752	Prps2	0	Prps2
Dynlt3	402.973	3.89781	406.871	0.00957998	0.0119464	-0.00192302	0.0258157	0	0	0	Dynlt3	348.482	0.759	349.241	0.00217328	0.00271513	-0.00445487	0.00988513	0	0	0
H2ap	0.786815	#N/A	#N/A	#N/A	#N/A	#N/A	#N/A	#N/A	#N/A	#N/A	H2ap	0.452482	#N/A	#N/A	#N/A	#N/A	#N/A	#N/A	#N/A	#N/A	#N/A
Sytl5	745.282	1.54829	746.83	0.00207315	0.0025901	-0.00219908	0.00737928	0	0	0	Sytl5	475.302	0.505141	475.807	0.00106165	0.00132671	-0.00297025	0.00562368	0	0	0
Frmpd4	14946.4	514.168	15460.6	0.0332568	0.0412282	0.0371108	0.0453456	0	0	0	Frmpd4	12645.1	418.511	13063.6	0.0320365	0.0397274	0.035327	0.0441278	0	0	0
Srpx	1.65558	#N/A	#N/A	#N/A	#N/A	#N/A	#N/A	#N/A	#N/A	#N/A	Srpx	3.36025	#N/A	#N/A	#N/A	#N/A	#N/A	#N/A	#N/A	#N/A	#N/A
Msl3	260.309	21.1207	281.43	0.0750478	0.0920822	0.0477005	0.136464	Msl3	0	0	Msl3	201.28	14.0638	215.344	0.0653084	0.0803241	0.0326315	0.128017	Msl3	0	0
Arhgap6	585.519	13.6005	599.12	0.0227008	0.0282159	0.0107957	0.0456361	0	0	0	Arhgap6	419.351	6.90316	426.254	0.0161949	0.020162	0.00263183	0.0376923	0	0	0
Amelx	19.8254	#N/A	#N/A	#N/A	#N/A	#N/A	#N/A	#N/A	#N/A	#N/A	Amelx	27.2455	#N/A	#N/A	#N/A	#N/A	#N/A	#N/A	#N/A	#N/A	#N/A
Hccs	173.916	0.765708	174.682	0.00438345	0.00547331	-0.00890099	0.0198476	0	0	0	Hccs	136.415	0.938972	137.354	0.00683613	0.00853058	-0.0116756	0.0287368	0	0	0
Gm15246	262.853	#N/A	#N/A	#N/A	#N/A	#N/A	#N/A	#N/A	#N/A	#N/A	Gm15246	146.598	#N/A	#N/A	#N/A	#N/A	#N/A	#N/A	#N/A	#N/A	#N/A
Arhgef9	4628.69	26.1702	4654.86	0.00562212	0.00701779	0.00386717	0.0101684	0	0	0	Arhgef9	3519.06	11.8922	3530.95	0.00336798	0.00420644	0.00140182	0.00701105	0	0	0
Rpgr	1001.89	3.86101	1005.75	0.00383893	0.00479406	-0.000814353	0.0104025	0	0	0	Rpgr	680.628	2.18879	682.816	0.00320554	0.00400371	-0.00221908	0.0102265	0	0	0
Amer1	59.1675	0	59.1675	0	0	0	0	0	0	0	Amer1	45.1571	0	45.1571	0	0	0	0	0	0	0
Otc	3.56062	0.836046	4.39667	0.190155	0.226906	-0.287439	0.741252	0	0	0	Otc	2.51959	0	2.51959	0	0	0	0	0	0	0
Asb12	11.4603	0	11.4603	0	0	0	0	0	0	0	Asb12	5.42418	0.380032	5.80422	0.0654751	0.0805258	-0.210307	0.371358	0	0	0
Tspan7	5372.29	61.5917	5433.89	0.0113347	0.0141284	0.0100057	0.0182511	0	0	0	Tspan7	4375.47	19.9738	4395.45	0.0045442	0.00567381	0.00275653	0.00859109	0	0	0
Mid1ip1	26.9509	0.99554	27.9464	0.0356231	0.0441358	-0.055912	0.144184	0	0	0	Mid1ip1	20.5072	1.57287	22.0801	0.0712349	0.0874856	-0.0673478	0.242319	0	0	0
Zc3h12b	3478.45	14.2579	3492.71	0.00408219	0.00509754	0.00199464	0.00820043	0	0	0	Zc3h12b	3121.56	23.3499	3144.91	0.00742465	0.00926362	0.00486474	0.0136625	0	0	0
Las1l	728.429	3.00383	731.433	0.00410677	0.0051282	-0.00167253	0.0119289	0	0	0	Las1l	606.373	2.37483	608.748	0.00390117	0.00487171	-0.00239502	0.0121384	0	0	0
Msn	28.527	1.05647	29.5835	0.0357117	0.0442446	-0.05311	0.141599	0	0	0	Msn	18.6772	0.538308	19.2155	0.0280143	0.0347743	-0.0728463	0.142395	0	0	0
Vsig4	0.975898	#N/A	#N/A	#N/A	#N/A	#N/A	#N/A	#N/A	#N/A	#N/A	Vsig4	2.83926	#N/A	#N/A	#N/A	#N/A	#N/A	#N/A	#N/A	#N/A	#N/A
Hsf3	8.5204	0	8.5204	0	0	0	0	0	0	0	Hsf3	5.71091	0	5.71091	0	0	0	0	0	0	0
Bcor	342.371	2.17578	344.547	0.00631491	0.0078812	-0.00438559	0.020148	0	0	0	Bcor	290.594	2.83714	293.431	0.00966883	0.0120569	-0.0043493	0.0284631	0	0	0
Atp6ap2	579.984	14.4883	594.472	0.0243717	0.0302802	0.0121829	0.0483775	0	0	0	Atp6ap2	489.032	3.24812	492.281	0.00659812	0.00823406	-0.00225369	0.0187218	0	0	0
1810030O07Rik	478.898	9.6475	488.546	0.0197474	0.024563	0.00653011	0.0425958	0	0	0	1810030O07Rik	418.819	4.83295	423.652	0.0114078	0.0142192	-0.000592322	0.0290308	0	0	0
Heph	11.3692	#N/A	#N/A	#N/A	#N/A	#N/A	#N/A	#N/A	#N/A	#N/A	Heph	5.40716	#N/A	#N/A	#N/A	#N/A	#N/A	#N/A	#N/A	#N/A	#N/A
Gpr165	0.633802	#N/A	#N/A	#N/A	#N/A	#N/A	#N/A	#N/A	#N/A	#N/A	Gpr165	0	#N/A	#N/A	#N/A	#N/A	#N/A	#N/A	#N/A	#N/A	#N/A
Med14	866.483	56.3005	922.784	0.0610116	0.0751187	0.0527756	0.0974619	Med14	0	Med14	Med14	786.898	22.5976	809.496	0.0279156	0.0346527	0.0180996	0.0512058	0	0	0
Gm14634	268.604	#N/A	#N/A	#N/A	#N/A	#N/A	#N/A	#N/A	#N/A	#N/A	Gm14634	172.103	#N/A	#N/A	#N/A	#N/A	#N/A	#N/A	#N/A	#N/A	#N/A
Pgr15l	5.70245	#N/A	#N/A	#N/A	#N/A	#N/A	#N/A	#N/A	#N/A	#N/A	Pgr15l	1.54522	#N/A	#N/A	#N/A	#N/A	#N/A	#N/A	#N/A	#N/A	#N/A
Eda2r	1.53881	0	1.53881	0	0	0	0	0	0	0	Eda2r	3.17018	0	3.17018	0	0	0	0	0	0	0
Ar	485.334	2.84907	488.183	0.00583607	0.00728446	-0.00262607	0.017195	0	0	0	Ar	531.006	4.80235	535.809	0.00896281	0.0111785	-0.000517132	0.0228741	0	0	0
Usp9x	2245.5	#N/A	#N/A	#N/A	#N/A	#N/A	#N/A	#N/A	#N/A	#N/A	Usp9x	1836.48	#N/A	#N/A	#N/A	#N/A	#N/A	#N/A	#N/A	#N/A	#N/A
2010308F09Rik	13.5558	12.5104	26.0662	0.479946	0.535661	0.284125	0.787197	2010308F09Rik	0	0	2010308F09Rik	12.9304	5.65071	18.5811	0.30411	0.353278	0.0677441	0.638813	2010308F09Rik	0	0
Ddx3x	536.406	90.6643	627.07	0.144584	0.174425	0.135404	0.213447	Ddx3x	0	0	Ddx3x	413.135	91.1696	504.305	0.180783	0.216207	0.169004	0.263409	Ddx3x	0	0
Ophn1	2533.63	16.9507	2550.58	0.00664582	0.0082935	0.0036695	0.0129175	0	0	0	Ophn1	1961.26	11.9696	1973.23	0.00606601	0.00757104	0.00254627	0.0125958	0	0	0
Nyx	11.8246	#N/A	#N/A	#N/A	#N/A	#N/A	#N/A	#N/A	#N/A	#N/A	Nyx	19.6123	#N/A	#N/A	#N/A	#N/A	#N/A	#N/A	#N/A	#N/A	#N/A
Yipf6	307.139	4.31027	311.449	0.0138394	0.0172396	-0.00175242	0.0362316	0	0	0	Yipf6	217.133	1.53945	218.672	0.00703998	0.00878452	-0.00746436	0.0250334	0	0	0
Stard8	541.207	6.05368	547.261	0.0110618	0.0137891	0.000952999	0.0266252	0	0	0	Stard8	269.017	2.24253	271.26	0.00826709	0.0103125	-0.00548234	0.0261074	0	0	0
Efnb1	15.2928	0	15.2928	0	0	0	0	0	0	0	Efnb1	21.9962	1.05771	23.0539	0.0458797	0.0566993	-0.0673284	0.180727	0	0	0
Gm14812	0	#N/A	#N/A	#N/A	#N/A	#N/A	#N/A	#N/A	#N/A	#N/A	Gm14812	0.565645	#N/A	#N/A	#N/A	#N/A	#N/A	#N/A	#N/A	#N/A	#N/A
Pja1	204.724	0.710521	205.435	0.00345862	0.00431954	-0.00746246	0.0161015	0	0	0	Pja1	162.463	0.605588	163.068	0.00371371	0.00463783	-0.00906279	0.0183384	0	0	0
Eda	1452.56	6.47441	1459.03	0.00443746	0.00554068	0.000536657	0.0105447	0	0	0	Eda	1422.51	7.50316	1430.01	0.00524692	0.00655006	0.00105714	0.012043	0	0	0
Awat2	16.1878	#N/A	#N/A	#N/A	#N/A	#N/A	#N/A	#N/A	#N/A	#N/A	Awat2	12.3869	#N/A	#N/A	#N/A	#N/A	#N/A	#N/A	#N/A	#N/A	#N/A
Cask	2794.18	34.7855	2828.97	0.0122962	0.0153231	0.00937632	0.0212699	0	0	0	Cask	2457.96	31.0582	2489.02	0.0124781	0.0155491	0.00916332	0.0219348	0	0	0
Igbp1	292.656	23.1483	315.804	0.0732995	0.0899756	0.0485129	0.131438	Igbp1	0	Igbp1	Igbp1	179.392	2.43099	181.823	0.0133701	0.0166569	-0.00778317	0.041097	0	0	0
Dgat2l6	60.6229	1.29338	61.9162	0.0208892	0.0259758	-0.026077	0.0780287	0	0	0	Dgat2l6	27.8043	0	27.8043	0	0	0	0	0	0	0
Gpr34	66.417	6.48754	72.9046	0.0889868	0.108813	0.0149001	0.202725	Gpr34	0	Gpr34	Gpr34	75.1262	0.529855	75.6561	0.00700347	0.00873903	-0.0188147	0.0362928	0	0	0
Gpr82	5.19552	#N/A	#N/A	#N/A	#N/A	#N/A	#N/A	#N/A	#N/A	#N/A	Gpr82	9.52539	#N/A	#N/A	#N/A	#N/A	#N/A	#N/A	#N/A	#N/A	#N/A
Awat1	0.616058	#N/A	#N/A	#N/A	#N/A	#N/A	#N/A	#N/A	#N/A	#N/A	Awat1	0.475428	#N/A	#N/A	#N/A	#N/A	#N/A	#N/A	#N/A	#N/A	#N/A
P2ry4	0.217022	#N/A	#N/A	#N/A	#N/A	#N/A	#N/A	#N/A	#N/A	#N/A	P2ry4	0.372893	#N/A	#N/A	#N/A	#N/A	#N/A	#N/A	#N/A	#N/A	#N/A
Maoa	434.748	3.59105	438.339	0.0081924	0.0102196	-0.00215009	0.0225892	0	0	0	Maoa	284.029	5.87039	289.9	0.0202497	0.0251847	0.00148824	0.0488811	0	0	0
Arr3	455.136	14.0094	469.145	0.0298615	0.0370503	0.0145949	0.0595058	0	0	0	Arr3	240.112	1.31583	241.428	0.0054502	0.00680348	-0.00681933	0.0204263	0	0	0
Maob	12.8521	0	12.8521	0	0	0	0	0	0	0	Maob	9.32157	0	9.32157	0	0	0	0	0	0	0
Pdzd11	328.697	16.141	344.838	0.0468075	0.0578326	0.0254643	0.0902009	Pdzd11	0	Pdzd11	Pdzd11	305.43	9.27057	314.7	0.0294584	0.0365538	0.00931371	0.0637939	0	0	0
Ndp	14.0281	1.084	15.1122	0.0717305	0.0880836	-0.0996488	0.275816	0	0	0	Ndp	14.0309	0	14.0309	0	0	0	0	0	0	0
Efhc2	409.223	4.33464	413.557	0.0104813	0.0130674	-0.00131221	0.0274471	0	0	0	Efhc2	242.373	4.84874	247.222	0.0196129	0.0243966	-0.000869359	0.0496625	0	0	0
Kif4	6.38627	1.34167	7.72794	0.173613	0.207989	-0.167962	0.58394	0	0	0	Kif4	6.03497	0.4508	6.48577	0.0695061	0.0853987	-0.197179	0.367977	0	0	0
Fundc1	299.409	3.47593	302.885	0.0114761	0.014304	-0.00326464	0.0318727	0	0	0	Fundc1	234.318	3.87589	238.194	0.016272	0.0202576	-0.0032475	0.0437626	0	0	0
Gdpd2	24.9753	#N/A	#N/A	#N/A	#N/A	#N/A	#N/A	#N/A	#N/A	#N/A	Gdpd2	22.0978	#N/A	#N/A	#N/A	#N/A	#N/A	#N/A	#N/A	#N/A	#N/A
Gm14902	17.6601	0.380752	18.0408	0.021105	0.0262428	-0.0706696	0.123155	0	0	0	Gm14902	7.90368	0	7.90368	0	0	0	0	0	0	0
Dlg3	827.434	6.12248	833.557	0.00734501	0.00916444	0.000665525	0.0176634	0	0	0	Dlg3	629.459	5.44256	634.902	0.00857229	0.0106924	0.000181833	0.0212031	0	0	0
Kdm6a	2094.28	#N/A	#N/A	#N/A	#N/A	#N/A	#N/A	#N/A	#N/A	#N/A	Kdm6a	1671.44	#N/A	#N/A	#N/A	#N/A	#N/A	#N/A	#N/A	#N/A	#N/A
Dipk2b	0.458283	#N/A	#N/A	#N/A	#N/A	#N/A	#N/A	#N/A	#N/A	#N/A	Dipk2b	1.84949	#N/A	#N/A	#N/A	#N/A	#N/A	#N/A	#N/A	#N/A	#N/A
Tex13c3	0	#N/A	#N/A	#N/A	#N/A	#N/A	#N/A	#N/A	#N/A	#N/A	Tex13c3	0.432724	#N/A	#N/A	#N/A	#N/A	#N/A	#N/A	#N/A	#N/A	#N/A
Chst7	214.244	0.518069	214.762	0.00241229	0.00301355	-0.0066177	0.0126448	0	0	0	Chst7	135.143	0	135.143	0	0	0	0	0	0	0
Tex11	10.0016	#N/A	#N/A	#N/A	#N/A	#N/A	#N/A	#N/A	#N/A	#N/A	Tex11	14.2231	#N/A	#N/A	#N/A	#N/A	#N/A	#N/A	#N/A	#N/A	#N/A
Slc9a7	2198.33	35.8158	2234.15	0.0160311	0.0199589	0.0123396	0.0275781	0	0	0	Slc9a7	1792.18	22.712	1814.89	0.0125142	0.015594	0.0081051	0.0230829	0	0	0
Klhl13	151.197	1.21065	152.408	0.00794348	0.00990967	-0.0107508	0.0305702	0	0	0	Klhl13	140.626	1.67414	142.3	0.0117649	0.014663	-0.0112835	0.0406094	0	0	0
Wdr44	106.334	#N/A	#N/A	#N/A	#N/A	#N/A	#N/A	#N/A	#N/A	#N/A	Wdr44	73.1686	#N/A	#N/A	#N/A	#N/A	#N/A	#N/A	#N/A	#N/A	#N/A
Gm2012	0	#N/A	#N/A	#N/A	#N/A	#N/A	#N/A	#N/A	#N/A	#N/A	Gm2012	0.452723	#N/A	#N/A	#N/A	#N/A	#N/A	#N/A	#N/A	#N/A	#N/A
Gm14525	4.64721	#N/A	#N/A	#N/A	#N/A	#N/A	#N/A	#N/A	#N/A	#N/A	Gm14525	2.63305	#N/A	#N/A	#N/A	#N/A	#N/A	#N/A	#N/A	#N/A	#N/A
Taf1	863.658	13.9101	877.568	0.0158508	0.0197353	0.00764516	0.0318254	0	0	0	Taf1	810.732	9.93396	820.666	0.0121047	0.0150853	0.00412883	0.0260417	0	0	0
Ogt	3139.26	104.993	3244.25	0.0323627	0.0401287	0.031256	0.0490014	0	0	0	Ogt	2293.25	55.0367	2348.29	0.0234369	0.0291255	0.02019	0.038061	0	0	0
Cxcr3	0	#N/A	#N/A	#N/A	#N/A	#N/A	#N/A	#N/A	#N/A	#N/A	Cxcr3	0	#N/A	#N/A	#N/A	#N/A	#N/A	#N/A	#N/A	#N/A	#N/A
Gm4779	249.622	#N/A	#N/A	#N/A	#N/A	#N/A	#N/A	#N/A	#N/A	#N/A	Gm4779	208.115	#N/A	#N/A	#N/A	#N/A	#N/A	#N/A	#N/A	#N/A	#N/A
8030474K03Rik	0	#N/A	#N/A	#N/A	#N/A	#N/A	#N/A	#N/A	#N/A	#N/A	8030474K03Rik	0.605588	#N/A	#N/A	#N/A	#N/A	#N/A	#N/A	#N/A	#N/A	#N/A
Gm3858	0	#N/A	#N/A	#N/A	#N/A	#N/A	#N/A	#N/A	#N/A	#N/A	Gm3858	0	#N/A	#N/A	#N/A	#N/A	#N/A	#N/A	#N/A	#N/A	#N/A
Nhsl2	3043.11	355.064	3398.18	0.104486	0.127283	0.112561	0.142006	Nhsl2	0	Nhsl2	Nhsl2	2807.91	27.1923	2835.1	0.00959129	0.0119604	0.00670324	0.0172176	0	0	0
Rtl5	4.11118	#N/A	#N/A	#N/A	#N/A	#N/A	#N/A	#N/A	#N/A	#N/A	Rtl5	4.81092	#N/A	#N/A	#N/A	#N/A	#N/A	#N/A	#N/A	#N/A	#N/A
Pin4	146.616	1.87881	148.495	0.0126523	0.0157655	-0.0105568	0.0420879	0	0	0	Pin4	116.579	0.904558	117.483	0.00769946	0.00960583	-0.013566	0.0327777	0	0	0
Ercc6l	0	#N/A	#N/A	#N/A	#N/A	#N/A	#N/A	#N/A	#N/A	#N/A	Ercc6l	0.820289	#N/A	#N/A	#N/A	#N/A	#N/A	#N/A	#N/A	#N/A	#N/A
Rps4x	1741.44	2.26774	1743.71	0.00130053	0.00162513	-0.000858754	0.00410902	0	0	0	Rps4x	1659.31	4.90264	1664.22	0.00294592	0.00367969	-0.000142196	0.00750157	0	0	0
Cited1	7.66722	#N/A	#N/A	#N/A	#N/A	#N/A	#N/A	#N/A	#N/A	#N/A	Cited1	9.52335	#N/A	#N/A	#N/A	#N/A	#N/A	#N/A	#N/A	#N/A	#N/A
Gm14858	430.828	#N/A	#N/A	#N/A	#N/A	#N/A	#N/A	#N/A	#N/A	#N/A	Gm14858	483.527	#N/A	#N/A	#N/A	#N/A	#N/A	#N/A	#N/A	#N/A	#N/A
Hdac8	3471.86	160.609	3632.47	0.0442148	0.0546643	0.044952	0.0643766	Hdac8	0	Hdac8	Hdac8	2699.47	16.8713	2716.35	0.00621102	0.00775174	0.00341868	0.0120848	0	0	0
Phka1	470.672	2.29652	472.969	0.00485554	0.00606206	-0.00312868	0.0152528	0	0	0	Phka1	349.622	1.65153	351.274	0.00470156	0.00587005	-0.0046253	0.0163654	0	0	0
1700031F05Rik	0.770189	#N/A	#N/A	#N/A	#N/A	#N/A	#N/A	#N/A	#N/A	#N/A	1700031F05Rik	0	#N/A	#N/A	#N/A	#N/A	#N/A	#N/A	#N/A	#N/A	#N/A
Dmrtc1a	29.9205	2.73525	32.6558	0.08376	0.102553	-0.0341495	0.239255	0	0	0	Dmrtc1a	16.5099	2.44036	18.9503	0.128777	0.155951	-0.0586579	0.370559	0	0	0
Zcchc13	0	1.61827	1.61827	1	1	1	1	0	0	0	Zcchc13	0.667942	0	0.667942	0	0	0	0	0	0	0
Rhox8	11.41	#N/A	#N/A	#N/A	#N/A	#N/A	#N/A	#N/A	#N/A	#N/A	Rhox8	2.64408	#N/A	#N/A	#N/A	#N/A	#N/A	#N/A	#N/A	#N/A	#N/A
Cylc1	1.26597	#N/A	#N/A	#N/A	#N/A	#N/A	#N/A	#N/A	#N/A	#N/A	Cylc1	0.814747	#N/A	#N/A	#N/A	#N/A	#N/A	#N/A	#N/A	#N/A	#N/A
Ccnb3	3.37593	#N/A	#N/A	#N/A	#N/A	#N/A	#N/A	#N/A	#N/A	#N/A	Ccnb3	2.85714	#N/A	#N/A	#N/A	#N/A	#N/A	#N/A	#N/A	#N/A	#N/A
Dgkk	6.21384	0	6.21384	0	0	0	0	0	0	0	Dgkk	2.77081	0	2.77081	0	0	0	0	0	0	0
Vsig1	0.593267	0	0.593267	0	0	0	0	0	0	0	Vsig1	0.501918	1.6252	2.12712	0.764039	0.801881	0.0981635	1.5056	0	0	0
Psmd10	76.3201	0.942324	77.2624	0.0121964	0.0151992	-0.0206416	0.0510399	0	0	0	Psmd10	75.7588	0	75.7588	0	0	0	0	0	0	0
Atg4a	349.637	#N/A	#N/A	#N/A	#N/A	#N/A	#N/A	#N/A	#N/A	#N/A	Atg4a	267.007	#N/A	#N/A	#N/A	#N/A	#N/A	#N/A	#N/A	#N/A	#N/A
4933416I08Rik	8.31451	#N/A	#N/A	#N/A	#N/A	#N/A	#N/A	#N/A	#N/A	#N/A	4933416I08Rik	5.84412	#N/A	#N/A	#N/A	#N/A	#N/A	#N/A	#N/A	#N/A	#N/A
Rtl8c	3.74163	#N/A	#N/A	#N/A	#N/A	#N/A	#N/A	#N/A	#N/A	#N/A	Rtl8c	5.07272	#N/A	#N/A	#N/A	#N/A	#N/A	#N/A	#N/A	#N/A	#N/A
Rtl8a	445.305	#N/A	#N/A	#N/A	#N/A	#N/A	#N/A	#N/A	#N/A	#N/A	Rtl8a	437.368	#N/A	#N/A	#N/A	#N/A	#N/A	#N/A	#N/A	#N/A	#N/A
Rtl8b	196.163	#N/A	#N/A	#N/A	#N/A	#N/A	#N/A	#N/A	#N/A	#N/A	Rtl8b	193.632	#N/A	#N/A	#N/A	#N/A	#N/A	#N/A	#N/A	#N/A	#N/A
1700013H16Rik	1.16183	#N/A	#N/A	#N/A	#N/A	#N/A	#N/A	#N/A	#N/A	#N/A	1700013H16Rik	0	#N/A	#N/A	#N/A	#N/A	#N/A	#N/A	#N/A	#N/A	#N/A
Xlr	5.69001	#N/A	#N/A	#N/A	#N/A	#N/A	#N/A	#N/A	#N/A	#N/A	Xlr	1.30834	#N/A	#N/A	#N/A	#N/A	#N/A	#N/A	#N/A	#N/A	#N/A
Gm14661	9.35964	#N/A	#N/A	#N/A	#N/A	#N/A	#N/A	#N/A	#N/A	#N/A	Gm14661	12.3638	#N/A	#N/A	#N/A	#N/A	#N/A	#N/A	#N/A	#N/A	#N/A
Sox3	1.14893	#N/A	#N/A	#N/A	#N/A	#N/A	#N/A	#N/A	#N/A	#N/A	Sox3	2.18377	#N/A	#N/A	#N/A	#N/A	#N/A	#N/A	#N/A	#N/A	#N/A
Gm715	27.2116	#N/A	#N/A	#N/A	#N/A	#N/A	#N/A	#N/A	#N/A	#N/A	Gm715	22.3555	#N/A	#N/A	#N/A	#N/A	#N/A	#N/A	#N/A	#N/A	#N/A
Gpr143	9.3592	0	9.3592	0	0	0	0	0	0	0	Gpr143	12.7802	0	12.7802	0	0	0	0	0	0	0
Usp51	16.5322	#N/A	#N/A	#N/A	#N/A	#N/A	#N/A	#N/A	#N/A	#N/A	Usp51	17.0498	#N/A	#N/A	#N/A	#N/A	#N/A	#N/A	#N/A	#N/A	#N/A
Mageh1	256.226	0.636579	256.862	0.00247829	0.00309594	-0.00582992	0.0120218	0	0	0	Mageh1	323.078	1.85321	324.931	0.00570338	0.00711907	-0.00489089	0.019129	0	0	0
9530051G07Rik	190.166	#N/A	#N/A	#N/A	#N/A	#N/A	#N/A	#N/A	#N/A	#N/A	9530051G07Rik	106.961	#N/A	#N/A	#N/A	#N/A	#N/A	#N/A	#N/A	#N/A	#N/A
Magea13	0	#N/A	#N/A	#N/A	#N/A	#N/A	#N/A	#N/A	#N/A	#N/A	Magea13	0.878994	#N/A	#N/A	#N/A	#N/A	#N/A	#N/A	#N/A	#N/A	#N/A
Shroom2	92.5834	8.38157	100.965	0.0830146	0.101658	0.0242151	0.179102	Shroom2	0	0	Shroom2	72.0373	25.0864	97.1236	0.258293	0.303283	0.183176	0.423389	Shroom2	Shroom2	0
Pgrmc1	375.43	4.98581	380.416	0.0131062	0.0163293	-0.000403052	0.0330616	0	0	0	Pgrmc1	454.509	4.41826	458.927	0.00962737	0.0120053	-0.00108558	0.0250962	0	0	0
Akap17b	287.269	2.68852	289.958	0.00927212	0.0115633	-0.00460353	0.0277302	0	0	0	Akap17b	243.019	2.37399	245.393	0.00967427	0.0120637	-0.00588163	0.030009	0	0	0
Slc25a43	5.07433	0.622359	5.69669	0.109249	0.132931	-0.233343	0.499205	0	0	0	Slc25a43	2.65531	0	2.65531	0	0	0	0	0	0	0
Slc25a5	772.938	#N/A	#N/A	#N/A	#N/A	#N/A	#N/A	#N/A	#N/A	#N/A	Slc25a5	855.804	#N/A	#N/A	#N/A	#N/A	#N/A	#N/A	#N/A	#N/A	#N/A
Ube2a	213.426	0.858535	214.284	0.00400653	0.00500315	-0.00740808	0.0174144	0	0	0	Ube2a	208.125	0	208.125	0	0	0	0	0	0	0
Nkrf	2.8709	0.45853	3.32943	0.137721	0.166421	-0.359197	0.692038	0	0	0	Nkrf	3.86529	0	3.86529	0	0	0	0	0	0	0
Septin6	16.1957	#N/A	#N/A	#N/A	#N/A	#N/A	#N/A	#N/A	#N/A	#N/A	Septin6	12.7363	#N/A	#N/A	#N/A	#N/A	#N/A	#N/A	#N/A	#N/A	#N/A
Kdm5c	1368.5	392.166	1760.66	0.222737	0.263736	0.236694	0.290778	Kdm5c	0	0	Kdm5c	1195.95	281.072	1477.02	0.190297	0.227068	0.198999	0.255137	Kdm5c	0	0
Cdr1	16.3715	38.413	54.7845	0.701165	0.745735	0.594245	0.897225	Cdr1	0	0	Cdr1	13.4313	43.507	56.9383	0.764108	0.801943	0.665942	0.937944	Cdr1	0	0
Rps6ka6	124.74	#N/A	#N/A	#N/A	#N/A	#N/A	#N/A	#N/A	#N/A	#N/A	Rps6ka6	88.6522	#N/A	#N/A	#N/A	#N/A	#N/A	#N/A	#N/A	#N/A	#N/A
Hdx	295.061	0	295.061	0	0	0	0	0	0	0	Hdx	183.187	1.64002	184.827	0.00887326	0.011067	-0.00874796	0.030882	0	0	0
Gm14808	0	#N/A	#N/A	#N/A	#N/A	#N/A	#N/A	#N/A	#N/A	#N/A	Gm14808	0	#N/A	#N/A	#N/A	#N/A	#N/A	#N/A	#N/A	#N/A	#N/A
Firre	1456.17	#N/A	#N/A	#N/A	#N/A	#N/A	#N/A	#N/A	#N/A	#N/A	Firre	1121.07	#N/A	#N/A	#N/A	#N/A	#N/A	#N/A	#N/A	#N/A	#N/A
Gm35107	8.03436	#N/A	#N/A	#N/A	#N/A	#N/A	#N/A	#N/A	#N/A	#N/A	Gm35107	2.87481	#N/A	#N/A	#N/A	#N/A	#N/A	#N/A	#N/A	#N/A	#N/A
Gm15232	1.62479	1.07178	2.69657	0.397462	0.451922	-0.32849	1.23233	0	0	0	Gm15232	1.3779	0	1.3779	0	0	0	0	0	0	0
Gm35612	1409.95	#N/A	#N/A	#N/A	#N/A	#N/A	#N/A	#N/A	#N/A	#N/A	Gm35612	1589.25	#N/A	#N/A	#N/A	#N/A	#N/A	#N/A	#N/A	#N/A	#N/A
4930500G05Rik	218.306	#N/A	#N/A	#N/A	#N/A	#N/A	#N/A	#N/A	#N/A	#N/A	4930500G05Rik	138.956	#N/A	#N/A	#N/A	#N/A	#N/A	#N/A	#N/A	#N/A	#N/A
5330434G04Rik	3029.08	18.102	3047.18	0.00594059	0.00741472	0.00341288	0.0114166	0	0	0	5330434G04Rik	2368.94	11.2382	2380.18	0.00472159	0.00589503	0.00185456	0.0099355	0	0	0
Jpx	3637.67	257.736	3895.4	0.0661642	0.0813594	0.0700802	0.0926386	Jpx	0	0	Jpx	2352.16	149.183	2501.34	0.0596413	0.0734563	0.0600244	0.0868883	Jpx	0	0
4933407K13Rik	257.219	#N/A	#N/A	#N/A	#N/A	#N/A	#N/A	#N/A	#N/A	#N/A	4933407K13Rik	203.613	#N/A	#N/A	#N/A	#N/A	#N/A	#N/A	#N/A	#N/A	#N/A
2810403D21Rik	795.717	#N/A	#N/A	#N/A	#N/A	#N/A	#N/A	#N/A	#N/A	#N/A	2810403D21Rik	577.791	#N/A	#N/A	#N/A	#N/A	#N/A	#N/A	#N/A	#N/A	#N/A
Gm14636	2826.68	#N/A	#N/A	#N/A	#N/A	#N/A	#N/A	#N/A	#N/A	#N/A	Gm14636	1963.84	#N/A	#N/A	#N/A	#N/A	#N/A	#N/A	#N/A	#N/A	#N/A
A230072E10Rik	232.678	1.46146	234.139	0.00624182	0.00779012	-0.00700485	0.0225851	0	0	0	A230072E10Rik	157.933	0.29219	158.225	0.00184667	0.00230727	-0.00751443	0.012129	0	0	0
Gm32113	0.939654	#N/A	#N/A	#N/A	#N/A	#N/A	#N/A	#N/A	#N/A	#N/A	Gm32113	0	#N/A	#N/A	#N/A	#N/A	#N/A	#N/A	#N/A	#N/A	#N/A
Gm39529	0	#N/A	#N/A	#N/A	#N/A	#N/A	#N/A	#N/A	#N/A	#N/A	Gm39529	0.669016	#N/A	#N/A	#N/A	#N/A	#N/A	#N/A	#N/A	#N/A	#N/A
F630028O10Rik	0.32419	#N/A	#N/A	#N/A	#N/A	#N/A	#N/A	#N/A	#N/A	#N/A	F630028O10Rik	0.587452	#N/A	#N/A	#N/A	#N/A	#N/A	#N/A	#N/A	#N/A	#N/A
Ftx	6545.75	1459.97	8005.72	0.182366	0.218018	0.206135	0.229901	Ftx	Ftx	0	Ftx	5255.91	739.642	5995.55	0.123365	0.149593	0.137732	0.161454	Ftx	0	0
2010204K13Rik	273.498	#N/A	#N/A	#N/A	#N/A	#N/A	#N/A	#N/A	#N/A	#N/A	2010204K13Rik	275.871	#N/A	#N/A	#N/A	#N/A	#N/A	#N/A	#N/A	#N/A	#N/A
5730405O15Rik	63.4036	#N/A	#N/A	#N/A	#N/A	#N/A	#N/A	#N/A	#N/A	#N/A	5730405O15Rik	54.6362	#N/A	#N/A	#N/A	#N/A	#N/A	#N/A	#N/A	#N/A	#N/A
5530601H04Rik	874.264	#N/A	#N/A	#N/A	#N/A	#N/A	#N/A	#N/A	#N/A	#N/A	5530601H04Rik	785.961	#N/A	#N/A	#N/A	#N/A	#N/A	#N/A	#N/A	#N/A	#N/A
Rab9b	38.7893	4.11995	42.9093	0.0960153	0.117206	-0.0092405	0.243652	0	0	0	Rab9b	35.099	5.23306	40.3321	0.129749	0.157091	0.00954831	0.304634	Rab9b	0	Rab9b
Tmsb15l	46.9586	#N/A	#N/A	#N/A	#N/A	#N/A	#N/A	#N/A	#N/A	#N/A	Tmsb15l	42.3781	#N/A	#N/A	#N/A	#N/A	#N/A	#N/A	#N/A	#N/A	#N/A
Tmsb15b1	22.7339	#N/A	#N/A	#N/A	#N/A	#N/A	#N/A	#N/A	#N/A	#N/A	Tmsb15b1	20.2661	#N/A	#N/A	#N/A	#N/A	#N/A	#N/A	#N/A	#N/A	#N/A
Radx	0.969908	#N/A	#N/A	#N/A	#N/A	#N/A	#N/A	#N/A	#N/A	#N/A	Radx	3.8367	#N/A	#N/A	#N/A	#N/A	#N/A	#N/A	#N/A	#N/A	#N/A
Rhox12	0	#N/A	#N/A	#N/A	#N/A	#N/A	#N/A	#N/A	#N/A	#N/A	Rhox12	0	#N/A	#N/A	#N/A	#N/A	#N/A	#N/A	#N/A	#N/A	#N/A
Zbtb33	24.3542	#N/A	#N/A	#N/A	#N/A	#N/A	#N/A	#N/A	#N/A	#N/A	Zbtb33	26.4987	#N/A	#N/A	#N/A	#N/A	#N/A	#N/A	#N/A	#N/A	#N/A
Phf6	858.702	18.26	876.962	0.0208219	0.0258926	0.0120831	0.0397021	0	0	0	Phf6	890.495	16.7087	907.204	0.0184178	0.0229168	0.0101239	0.0357096	0	0	0
Hprt	630.777	1.31288	632.089	0.00207705	0.00259496	-0.00261566	0.00780558	0	0	0	Hprt	600.202	2.68993	602.892	0.00446172	0.00557093	-0.00223471	0.0133766	0	0	0
C430049B03Rik	0	#N/A	#N/A	#N/A	#N/A	#N/A	#N/A	#N/A	#N/A	#N/A	C430049B03Rik	1.65574	#N/A	#N/A	#N/A	#N/A	#N/A	#N/A	#N/A	#N/A	#N/A
Cldn34d	1.23983	#N/A	#N/A	#N/A	#N/A	#N/A	#N/A	#N/A	#N/A	#N/A	Cldn34d	2.60322	#N/A	#N/A	#N/A	#N/A	#N/A	#N/A	#N/A	#N/A	#N/A
Cldn34c1	125.456	#N/A	#N/A	#N/A	#N/A	#N/A	#N/A	#N/A	#N/A	#N/A	Cldn34c1	99.0389	#N/A	#N/A	#N/A	#N/A	#N/A	#N/A	#N/A	#N/A	#N/A
Gm2411	1.57564	#N/A	#N/A	#N/A	#N/A	#N/A	#N/A	#N/A	#N/A	#N/A	Gm2411	2.0324	#N/A	#N/A	#N/A	#N/A	#N/A	#N/A	#N/A	#N/A	#N/A
Cldn34c2	0.526878	#N/A	#N/A	#N/A	#N/A	#N/A	#N/A	#N/A	#N/A	#N/A	Cldn34c2	0	#N/A	#N/A	#N/A	#N/A	#N/A	#N/A	#N/A	#N/A	#N/A
Cldn34c3	0	#N/A	#N/A	#N/A	#N/A	#N/A	#N/A	#N/A	#N/A	#N/A	Cldn34c3	0	#N/A	#N/A	#N/A	#N/A	#N/A	#N/A	#N/A	#N/A	#N/A
Ubqln2	62.9534	24.4397	87.3931	0.279653	0.326723	0.197534	0.455912	Ubqln2	0	0	Ubqln2	9.80519	123.994	133.799	0.926717	0.940502	0.887841	0.993162	Ubqln2	Ubqln2	0
Nxf7	0.539773	#N/A	#N/A	#N/A	#N/A	#N/A	#N/A	#N/A	#N/A	#N/A	Nxf7	0.661968	#N/A	#N/A	#N/A	#N/A	#N/A	#N/A	#N/A	#N/A	#N/A
Tcp11x2	2.14783	#N/A	#N/A	#N/A	#N/A	#N/A	#N/A	#N/A	#N/A	#N/A	Tcp11x2	0.315705	#N/A	#N/A	#N/A	#N/A	#N/A	#N/A	#N/A	#N/A	#N/A
Nxf2	1.98693	0.600597	2.58753	0.232112	0.274228	-0.439924	0.98838	0	0	0	Nxf2	2.05232	0.930682	2.98301	0.311995	0.361775	-0.354626	1.07818	0	0	0
Zmat1	559.64	2.60575	562.246	0.00463454	0.00578647	-0.00245037	0.0140233	0	0	0	Zmat1	306.903	0.417285	307.32	0.00135782	0.0016967	-0.00434857	0.00774197	0	0	0
3632454L22Rik	72.9617	#N/A	#N/A	#N/A	#N/A	#N/A	#N/A	#N/A	#N/A	#N/A	3632454L22Rik	62.4699	#N/A	#N/A	#N/A	#N/A	#N/A	#N/A	#N/A	#N/A	#N/A
Tceal6	328.709	#N/A	#N/A	#N/A	#N/A	#N/A	#N/A	#N/A	#N/A	#N/A	Tceal6	306.38	#N/A	#N/A	#N/A	#N/A	#N/A	#N/A	#N/A	#N/A	#N/A
Armcx5	196.633	#N/A	#N/A	#N/A	#N/A	#N/A	#N/A	#N/A	#N/A	#N/A	Armcx5	148.603	#N/A	#N/A	#N/A	#N/A	#N/A	#N/A	#N/A	#N/A	#N/A
Gprasp1	3866.94	18.0128	3884.95	0.00463657	0.005789	0.00265481	0.00892319	0	0	0	Gprasp1	3624.53	23.6263	3648.16	0.00647623	0.0080822	0.00426501	0.0118994	0	0	0
Bhlhb9	1689.31	0.757952	1690.07	0.000448475	0.000560531	-0.000921999	0.00204306	0	0	0	Bhlhb9	1437.67	0	1437.67	0	0	0	0	0	0	0
Gprasp2	227.584	3.57602	231.16	0.0154699	0.0192629	-0.00401577	0.0425416	0	0	0	Gprasp2	197.447	0.5581	198.006	0.00281861	0.00352078	-0.00731829	0.0143599	0	0	0
Zcchc18	82.8463	5.41107	88.2574	0.0613101	0.0754807	0.00307419	0.147887	Zcchc18	0	Zcchc18	Zcchc18	79.8223	2.79834	82.6206	0.0338697	0.0419817	-0.0148316	0.098795	0	0	0
Zc4h2	83.2283	4.17675	87.405	0.0477861	0.0590275	-0.00588447	0.123939	0	0	0	Zc4h2	77.047	2.2471	79.2941	0.0283388	0.0351743	-0.0180971	0.0884456	0	0	0
Rnf128	572.098	2.55281	574.651	0.00444237	0.00554681	-0.0024311	0.0135247	0	0	0	Rnf128	559.899	4.04775	563.947	0.00717754	0.00895586	-0.00125961	0.0191713	0	0	0
Mospd1	218.267	0	218.267	0	0	0	0	0	0	0	Mospd1	211.685	0	211.685	0	0	0	0	0	0	0
Etd	0	#N/A	#N/A	#N/A	#N/A	#N/A	#N/A	#N/A	#N/A	#N/A	Etd	0	#N/A	#N/A	#N/A	#N/A	#N/A	#N/A	#N/A	#N/A	#N/A
Rp2	239.363	3.30065	242.664	0.0136018	0.0169446	-0.00438976	0.038279	0	0	0	Rp2	191.942	4.14251	196.085	0.0211261	0.0262689	-0.00314116	0.0556789	0	0	0
Rgn	2.12724	0	2.12724	0	0	0	0	0	0	0	Rgn	1.39456	1.05286	2.44742	0.430191	0.485522	-0.33712	1.30816	0	0	0
Ndufb11	421.929	1.13008	423.059	0.00267121	0.00333679	-0.00388285	0.0105564	0	0	0	Ndufb11	591.136	1.95839	593.094	0.00330198	0.00412407	-0.00265205	0.0109002	0	0	0
Rbm10	877.991	4.06955	882.06	0.00461369	0.00576046	-0.000801024	0.012322	0	0	0	Rbm10	680.542	5.23665	685.779	0.00763607	0.0095269	-2.4839e-05	0.0190786	0	0	0
Uba1	539.199	3.58053	542.78	0.00659665	0.00823224	-0.00175463	0.0182191	0	0	0	Uba1	546.383	1.1572	547.54	0.00211345	0.00264042	-0.00300676	0.00828761	0	0	0
Cdk16	143.954	0.530438	144.484	0.00367125	0.00458486	-0.00988727	0.019057	0	0	0	Cdk16	172.586	3.07782	175.664	0.0175211	0.0218059	-0.00656909	0.0501808	0	0	0
Usp11	1232.52	4.76356	1237.28	0.00385001	0.00480789	-0.000255874	0.00987165	0	0	0	Usp11	898.859	7.72165	906.581	0.00851733	0.010624	0.00185606	0.019392	0	0	0
Jade3	658.503	10.1732	668.676	0.015214	0.0189454	0.00536954	0.0325213	0	0	0	Jade3	439.81	6.21629	446.027	0.013937	0.0173608	0.00143582	0.0332858	0	0	0
Htatsf1	234.42	0	234.42	0	0	0	0	0	0	0	Htatsf1	224.045	0	224.045	0	0	0	0	0	0	0
Gm14718	0	#N/A	#N/A	#N/A	#N/A	#N/A	#N/A	#N/A	#N/A	#N/A	Gm14718	0.547576	#N/A	#N/A	#N/A	#N/A	#N/A	#N/A	#N/A	#N/A	#N/A
Cd40lg	0.404551	#N/A	#N/A	#N/A	#N/A	#N/A	#N/A	#N/A	#N/A	#N/A	Cd40lg	0.578249	#N/A	#N/A	#N/A	#N/A	#N/A	#N/A	#N/A	#N/A	#N/A
Rbmx	660.189	11.578	671.767	0.0172352	0.0214516	0.00705733	0.0358458	0	0	0	Rbmx	646.727	10.0507	656.778	0.015303	0.0190559	0.00531846	0.0327932	0	0	0
Gpr101	2.08675	#N/A	#N/A	#N/A	#N/A	#N/A	#N/A	#N/A	#N/A	#N/A	Gpr101	3.45422	#N/A	#N/A	#N/A	#N/A	#N/A	#N/A	#N/A	#N/A	#N/A
Arhgef6	165.621	1.46299	167.084	0.008756	0.0109211	-0.00978307	0.0316253	0	0	0	Arhgef6	113.714	0.439661	114.154	0.00385147	0.00480971	-0.0118645	0.0214839	0	0	0
Scml2	21.8747	#N/A	#N/A	#N/A	#N/A	#N/A	#N/A	#N/A	#N/A	#N/A	Scml2	25.3474	#N/A	#N/A	#N/A	#N/A	#N/A	#N/A	#N/A	#N/A	#N/A
Rai2	568.731	2.79582	571.527	0.00489184	0.00610734	-0.00228445	0.0144991	0	0	0	Rai2	492.708	2.58348	495.292	0.00521608	0.00651161	-0.00279459	0.0158178	0	0	0
AW822252	283.976	#N/A	#N/A	#N/A	#N/A	#N/A	#N/A	#N/A	#N/A	#N/A	AW822252	180.072	#N/A	#N/A	#N/A	#N/A	#N/A	#N/A	#N/A	#N/A	#N/A
Ct55	22.4757	#N/A	#N/A	#N/A	#N/A	#N/A	#N/A	#N/A	#N/A	#N/A	Ct55	11.4225	#N/A	#N/A	#N/A	#N/A	#N/A	#N/A	#N/A	#N/A	#N/A
Gm15482	0.775274	#N/A	#N/A	#N/A	#N/A	#N/A	#N/A	#N/A	#N/A	#N/A	Gm15482	0	#N/A	#N/A	#N/A	#N/A	#N/A	#N/A	#N/A	#N/A	#N/A
Il13ra1	13.7222	0.38349	14.1057	0.0271868	0.0337541	-0.0900647	0.157573	0	0	0	Il13ra1	12.3885	0.987277	13.3758	0.0738107	0.0905917	-0.111497	0.29268	0	0	0
Zcchc12	1.19503	#N/A	#N/A	#N/A	#N/A	#N/A	#N/A	#N/A	#N/A	#N/A	Zcchc12	0.431517	#N/A	#N/A	#N/A	#N/A	#N/A	#N/A	#N/A	#N/A	#N/A
Lonrf3	164.024	1.14078	165.164	0.00690697	0.00861883	-0.00990213	0.0271398	0	0	0	Lonrf3	109.174	3.0555	112.23	0.0272255	0.0338018	-0.0101247	0.0777283	0	0	0
Gm14569	1.53483	0	1.53483	0	0	0	0	0	0	0	Gm14569	2.74482	0.359324	3.10414	0.115756	0.140626	-0.367452	0.648704	0	0	0
Fmr1	998.751	6.0234	1004.77	0.00599478	0.00748226	0.00048177	0.0144827	0	0	0	Fmr1	886.503	1.74314	888.246	0.00196245	0.00245186	-0.00182107	0.00672478	0	0	0
Fmr1nb	6.26506	#N/A	#N/A	#N/A	#N/A	#N/A	#N/A	#N/A	#N/A	#N/A	Fmr1nb	2.48183	#N/A	#N/A	#N/A	#N/A	#N/A	#N/A	#N/A	#N/A	#N/A
Gm6812	0	#N/A	#N/A	#N/A	#N/A	#N/A	#N/A	#N/A	#N/A	#N/A	Gm6812	0.398125	#N/A	#N/A	#N/A	#N/A	#N/A	#N/A	#N/A	#N/A	#N/A
Aff2	3214.89	28.0039	3242.9	0.00863547	0.0107711	0.00610353	0.0154386	0	0	0	Aff2	3330.82	35.6931	3366.52	0.0106024	0.0132179	0.00814943	0.0182864	0	0	0
1700111N16Rik	20.1309	#N/A	#N/A	#N/A	#N/A	#N/A	#N/A	#N/A	#N/A	#N/A	1700111N16Rik	8.54224	#N/A	#N/A	#N/A	#N/A	#N/A	#N/A	#N/A	#N/A	#N/A
Ids	493.811	0.487885	494.299	0.000987025	0.00123348	-0.0028317	0.00529866	0	0	0	Ids	339.144	0.514911	339.659	0.00151596	0.00189424	-0.00418097	0.00796945	0	0	0
Cldn34c4	0	#N/A	#N/A	#N/A	#N/A	#N/A	#N/A	#N/A	#N/A	#N/A	Cldn34c4	0.915208	#N/A	#N/A	#N/A	#N/A	#N/A	#N/A	#N/A	#N/A	#N/A
Nrk	0	#N/A	#N/A	#N/A	#N/A	#N/A	#N/A	#N/A	#N/A	#N/A	Nrk	0	#N/A	#N/A	#N/A	#N/A	#N/A	#N/A	#N/A	#N/A	#N/A
Pwwp3b	57.1007	#N/A	#N/A	#N/A	#N/A	#N/A	#N/A	#N/A	#N/A	#N/A	Pwwp3b	42.1643	#N/A	#N/A	#N/A	#N/A	#N/A	#N/A	#N/A	#N/A	#N/A
Platr21	1.26188	#N/A	#N/A	#N/A	#N/A	#N/A	#N/A	#N/A	#N/A	#N/A	Platr21	2.52699	#N/A	#N/A	#N/A	#N/A	#N/A	#N/A	#N/A	#N/A	#N/A
Gm15245	0	#N/A	#N/A	#N/A	#N/A	#N/A	#N/A	#N/A	#N/A	#N/A	Gm15245	1.09178	#N/A	#N/A	#N/A	#N/A	#N/A	#N/A	#N/A	#N/A	#N/A
Hsd17b10	124.701	0	124.701	0	0	0	0	0	0	0	Hsd17b10	114.889	0	114.889	0	0	0	0	0	0	0
Ribc1	155.143	#N/A	#N/A	#N/A	#N/A	#N/A	#N/A	#N/A	#N/A	#N/A	Ribc1	126.191	#N/A	#N/A	#N/A	#N/A	#N/A	#N/A	#N/A	#N/A	#N/A
Smc1a	358.286	0.596538	358.882	0.00166221	0.0020769	-0.0041112	0.008265	0	0	0	Smc1a	274.405	0.403258	274.808	0.00146742	0.0018336	-0.00481173	0.00847893	0	0	0
Kantr	1548.92	101.357	1650.27	0.0614185	0.0756122	0.0588542	0.0923702	Kantr	0	0	Kantr	898.877	302.121	1201	0.251558	0.295843	0.261929	0.329756	Kantr	Kantr	0
Tspyl2	118.598	4.34015	122.938	0.0353036	0.0437434	-0.00375484	0.0912416	0	0	0	Tspyl2	76.6843	9.75108	86.4353	0.112814	0.137149	0.0418702	0.232428	Tspyl2	0	Tspyl2
Gpr173	391.806	7.55584	399.362	0.0189198	0.0235384	0.00400356	0.0430733	0	0	0	Gpr173	330.253	32.6349	362.888	0.0899311	0.109942	0.0676575	0.152227	Gpr173	0	Gpr173
Iqsec2	4773.49	41.5149	4815.01	0.00862199	0.0107543	0.00692674	0.0145819	0	0	0	Iqsec2	3835.56	33.5408	3869.1	0.00866889	0.0108127	0.00653135	0.015094	0	0	0
Alg13	550.442	5.95732	556.399	0.0107069	0.0133479	0.000820177	0.0258757	0	0	0	Alg13	459.844	3.86386	463.708	0.00833252	0.010394	-0.00173367	0.0225217	0	0	0
Zfp185	59.6382	0.488871	60.1271	0.00813063	0.0101427	-0.0231313	0.0434166	0	0	0	Zfp185	27.2521	0	27.2521	0	0	0	0	0	0	0
Pnma5	1.28078	0.11761	1.39839	0.0841042	0.102965	-0.558814	0.764745	0	0	0	Pnma5	0	0.362103	0.362103	1	1	1	1	0	0	0
Pnma3	660.822	#N/A	#N/A	#N/A	#N/A	#N/A	#N/A	#N/A	#N/A	#N/A	Pnma3	581.166	#N/A	#N/A	#N/A	#N/A	#N/A	#N/A	#N/A	#N/A	#N/A
Xlr4a	34.2937	#N/A	#N/A	#N/A	#N/A	#N/A	#N/A	#N/A	#N/A	#N/A	Xlr4a	75.5174	#N/A	#N/A	#N/A	#N/A	#N/A	#N/A	#N/A	#N/A	#N/A
Xlr3a	28.5449	#N/A	#N/A	#N/A	#N/A	#N/A	#N/A	#N/A	#N/A	#N/A	Xlr3a	30.5131	#N/A	#N/A	#N/A	#N/A	#N/A	#N/A	#N/A	#N/A	#N/A
Xlr5b	0	#N/A	#N/A	#N/A	#N/A	#N/A	#N/A	#N/A	#N/A	#N/A	Xlr5b	0.407697	#N/A	#N/A	#N/A	#N/A	#N/A	#N/A	#N/A	#N/A	#N/A
Xlr3b	90.8915	#N/A	#N/A	#N/A	#N/A	#N/A	#N/A	#N/A	#N/A	#N/A	Xlr3b	140.197	#N/A	#N/A	#N/A	#N/A	#N/A	#N/A	#N/A	#N/A	#N/A
Xlr4b	36.7083	#N/A	#N/A	#N/A	#N/A	#N/A	#N/A	#N/A	#N/A	#N/A	Xlr4b	35.441	#N/A	#N/A	#N/A	#N/A	#N/A	#N/A	#N/A	#N/A	#N/A
F8a	35.7181	#N/A	#N/A	#N/A	#N/A	#N/A	#N/A	#N/A	#N/A	#N/A	F8a	24.9358	#N/A	#N/A	#N/A	#N/A	#N/A	#N/A	#N/A	#N/A	#N/A
Xlr4c	0.78173	#N/A	#N/A	#N/A	#N/A	#N/A	#N/A	#N/A	#N/A	#N/A	Xlr4c	0.72651	#N/A	#N/A	#N/A	#N/A	#N/A	#N/A	#N/A	#N/A	#N/A
Lancl3	30.6828	0	30.6828	0	0	0	0	0	0	0	Lancl3	23.9424	0	23.9424	0	0	0	0	0	0	0
Gm14862	1.36112	#N/A	#N/A	#N/A	#N/A	#N/A	#N/A	#N/A	#N/A	#N/A	Gm14862	1.61825	#N/A	#N/A	#N/A	#N/A	#N/A	#N/A	#N/A	#N/A	#N/A
Xk	155.119	#N/A	#N/A	#N/A	#N/A	#N/A	#N/A	#N/A	#N/A	#N/A	Xk	129.328	#N/A	#N/A	#N/A	#N/A	#N/A	#N/A	#N/A	#N/A	#N/A
Cybb	9.03837	0.523691	9.56206	0.0547676	0.0675348	-0.141434	0.276504	0	0	0	Cybb	3.24014	0	3.24014	0	0	0	0	0	0	0
Slc7a3	19.787	1.37255	21.1596	0.0648668	0.0797895	-0.0718946	0.231474	0	0	0	Slc7a3	17.0484	0.144489	17.1929	0.00840395	0.0104829	-0.0527663	0.0737321	0	0	0
Snx12	853.239	40.5391	893.778	0.0453571	0.0560606	0.036247	0.0758742	Snx12	0	Snx12	Snx12	607.506	17.3441	624.851	0.0277572	0.0344574	0.0156679	0.0532469	0	0	0
Foxo4	20.414	1.08736	21.5013	0.0505716	0.0624252	-0.0719216	0.196772	0	0	0	Foxo4	21.2186	0.610888	21.8295	0.0279845	0.0347376	-0.0661825	0.135658	0	0	0
Il2rg	3.78138	#N/A	#N/A	#N/A	#N/A	#N/A	#N/A	#N/A	#N/A	#N/A	Il2rg	4.29011	#N/A	#N/A	#N/A	#N/A	#N/A	#N/A	#N/A	#N/A	#N/A
Med12	16.9584	0.800206	17.7586	0.0450602	0.0556978	-0.0844375	0.195833	0	0	0	Med12	13.657	0	13.657	0	0	0	0	0	0	0
Nlgn3	216.714	21.2268	237.94	0.0892105	0.10908	0.0570405	0.16112	Nlgn3	0	Nlgn3	Nlgn3	192.083	3.25748	195.341	0.0166759	0.0207583	-0.00550936	0.047026	0	0	0
Gjb1	6.67229	#N/A	#N/A	#N/A	#N/A	#N/A	#N/A	#N/A	#N/A	#N/A	Gjb1	7.57637	#N/A	#N/A	#N/A	#N/A	#N/A	#N/A	#N/A	#N/A	#N/A
Zmym3	252.169	3.88185	256.051	0.0151605	0.018879	-0.00302204	0.0407801	0	0	0	Zmym3	217.908	2.37551	220.283	0.0107839	0.0134436	-0.00653684	0.0334241	0	0	0
Nono	1023.8	#N/A	#N/A	#N/A	#N/A	#N/A	#N/A	#N/A	#N/A	#N/A	Nono	1053.78	#N/A	#N/A	#N/A	#N/A	#N/A	#N/A	#N/A	#N/A	#N/A
Itgb1bp2	52.1667	#N/A	#N/A	#N/A	#N/A	#N/A	#N/A	#N/A	#N/A	#N/A	Itgb1bp2	34.7887	#N/A	#N/A	#N/A	#N/A	#N/A	#N/A	#N/A	#N/A	#N/A
Slc35a2	591.197	36.8757	628.072	0.0587125	0.072329	0.045714	0.0989439	Slc35a2	0	Slc35a2	Slc35a2	514.646	3.59697	518.243	0.0069407	0.00866084	-0.00182013	0.0191418	0	0	0
Pqbp1	94.0368	1.75088	95.7877	0.0182788	0.0227446	-0.0164806	0.0619698	0	0	0	Pqbp1	84.7918	0.387452	85.1793	0.00454867	0.00567938	-0.015287	0.0266458	0	0	0
Pcsk1n	3906.74	44.0178	3950.75	0.0111416	0.0138883	0.00909404	0.0186826	0	0	0	Pcsk1n	3707.46	10.2609	3717.72	0.00275999	0.00344761	0.000972194	0.00592302	0	0	0
Eras	0	0	0	#DIV/0!	#DIV/0!	#DIV/0!	#DIV/0!	#DIV/0!	#DIV/0!	#DIV/0!	Eras	0.604714	0	0.604714	0	0	0	0	0	#DIV/0!	#DIV/0!
Hdac6	418.718	3.57325	422.291	0.00846158	0.0105546	-0.00225064	0.0233599	0	0	0	Hdac6	340.035	0.879888	340.915	0.00258096	0.00322412	-0.00468191	0.0111301	0	0	0
Gata1	0.512258	0.523123	1.03538	0.505247	0.560732	-0.695211	1.81667	0	0	0	Gata1	0.619938	0	0.619938	0	0	0	0	0	0	0
Glod5	6.95575	1.03754	7.99329	0.129801	0.157152	-0.174322	0.488625	0	0	0	Glod5	4.88797	0.677461	5.56544	0.121727	0.147664	-0.239567	0.534896	0	0	0
Timm17b	95.258	3.91841	99.1764	0.0395095	0.0489038	-0.00686053	0.104668	0	0	0	Timm17b	82.4213	0	82.4213	0	0	0	0	0	0	0
Tesl1	0.54972	#N/A	#N/A	#N/A	#N/A	#N/A	#N/A	#N/A	#N/A	#N/A	Tesl1	0	#N/A	#N/A	#N/A	#N/A	#N/A	#N/A	#N/A	#N/A	#N/A
Nxt2	44.2542	1.75692	46.0111	0.0381846	0.0472795	-0.0332889	0.127848	0	0	0	Nxt2	48.4215	2.41776	50.8393	0.0475569	0.0587477	-0.0261754	0.143671	0	0	0
Kcne1l	6.91697	0	6.91697	0	0	0	0	0	0	0	Kcne1l	10.9593	1.19898	12.1583	0.0986143	0.120302	-0.119937	0.360542	0	0	0
Acsl4	523.855	25.4294	549.284	0.0462955	0.0572073	0.0316913	0.0827232	Acsl4	0	0	Acsl4	402.725	104.763	507.488	0.206434	0.245379	0.196192	0.294565	Acsl4	Acsl4	0
Kir3dl2	3.91431	#N/A	#N/A	#N/A	#N/A	#N/A	#N/A	#N/A	#N/A	#N/A	Kir3dl2	3.70149	#N/A	#N/A	#N/A	#N/A	#N/A	#N/A	#N/A	#N/A	#N/A
Kir3dl1	6.36022	#N/A	#N/A	#N/A	#N/A	#N/A	#N/A	#N/A	#N/A	#N/A	Kir3dl1	5.79615	#N/A	#N/A	#N/A	#N/A	#N/A	#N/A	#N/A	#N/A	#N/A
Tceal3	693.385	1.50701	694.892	0.0021687	0.00270941	-0.00236829	0.0077871	0	0	0	Tceal3	641.441	0.48412	641.925	0.00075417	0.000942535	-0.0021762	0.00406127	0	0	0
Tmsb15b2	8.24886	#N/A	#N/A	#N/A	#N/A	#N/A	#N/A	#N/A	#N/A	#N/A	Tmsb15b2	4.70223	#N/A	#N/A	#N/A	#N/A	#N/A	#N/A	#N/A	#N/A	#N/A
Gm6592	9.71043	#N/A	#N/A	#N/A	#N/A	#N/A	#N/A	#N/A	#N/A	#N/A	Gm6592	11.9407	#N/A	#N/A	#N/A	#N/A	#N/A	#N/A	#N/A	#N/A	#N/A
Ssx9	1.77563	#N/A	#N/A	#N/A	#N/A	#N/A	#N/A	#N/A	#N/A	#N/A	Ssx9	1.28984	#N/A	#N/A	#N/A	#N/A	#N/A	#N/A	#N/A	#N/A	#N/A
Ssxb5	8.28812	#N/A	#N/A	#N/A	#N/A	#N/A	#N/A	#N/A	#N/A	#N/A	Ssxb5	10.8285	#N/A	#N/A	#N/A	#N/A	#N/A	#N/A	#N/A	#N/A	#N/A
Mospd2	489.374	1.85564	491.23	0.00377753	0.00471746	-0.00324344	0.0126784	0	0	0	Mospd2	384.099	2.14935	386.249	0.00556469	0.0069462	-0.00393568	0.0178281	0	0	0
Fancb	66.2344	#N/A	#N/A	#N/A	#N/A	#N/A	#N/A	#N/A	#N/A	#N/A	Fancb	45.5558	#N/A	#N/A	#N/A	#N/A	#N/A	#N/A	#N/A	#N/A	#N/A
Ammecr1	632.932	3.80922	636.741	0.00598236	0.00746679	-0.00131808	0.0162517	0	0	0	Ammecr1	444.017	6.21223	450.229	0.0137979	0.0171881	0.00141528	0.032961	0	0	0
Rtl9	0.777119	#N/A	#N/A	#N/A	#N/A	#N/A	#N/A	#N/A	#N/A	#N/A	Rtl9	0.792293	#N/A	#N/A	#N/A	#N/A	#N/A	#N/A	#N/A	#N/A	#N/A
Araf	2907.93	15.81	2923.74	0.00540746	0.00675021	0.00285083	0.0106496	0	0	0	Araf	2496.34	16.3552	2512.69	0.00650904	0.00812308	0.00351206	0.0127341	0	0	0
Syn1	3212.91	16.1115	3229.03	0.00498958	0.00622921	0.00266387	0.00979455	0	0	0	Syn1	2686.51	14.1906	2700.7	0.0052544	0.00655938	0.00255955	0.0105592	0	0	0
Timp1	9.06988	#N/A	#N/A	#N/A	#N/A	#N/A	#N/A	#N/A	#N/A	#N/A	Timp1	11.4222	#N/A	#N/A	#N/A	#N/A	#N/A	#N/A	#N/A	#N/A	#N/A
Cfp	133.917	0	133.917	0	0	0	0	0	0	0	Cfp	114.171	0.494511	114.666	0.00431263	0.00538498	-0.0122137	0.0229837	0	0	0
Elk1	218.469	0	218.469	0	0	0	0	0	0	0	Elk1	197.779	0.947148	198.726	0.00476609	0.00595052	-0.00809801	0.0199991	0	0	0
Uxt	30.3369	#N/A	#N/A	#N/A	#N/A	#N/A	#N/A	#N/A	#N/A	#N/A	Uxt	31.4278	#N/A	#N/A	#N/A	#N/A	#N/A	#N/A	#N/A	#N/A	#N/A
A230072C01Rik	498.239	#N/A	#N/A	#N/A	#N/A	#N/A	#N/A	#N/A	#N/A	#N/A	A230072C01Rik	455.153	#N/A	#N/A	#N/A	#N/A	#N/A	#N/A	#N/A	#N/A	#N/A
Zfp182	974.975	3.44823	978.423	0.00352428	0.00440147	-0.00104801	0.00985094	0	0	0	Zfp182	896.243	4.99502	901.238	0.00554239	0.0069184	-0.000191322	0.0140281	0	0	0
Spaca5	0.62445	#N/A	#N/A	#N/A	#N/A	#N/A	#N/A	#N/A	#N/A	#N/A	Spaca5	0	#N/A	#N/A	#N/A	#N/A	#N/A	#N/A	#N/A	#N/A	#N/A
Zfp300	30.6515	#N/A	#N/A	#N/A	#N/A	#N/A	#N/A	#N/A	#N/A	#N/A	Zfp300	21.1728	#N/A	#N/A	#N/A	#N/A	#N/A	#N/A	#N/A	#N/A	#N/A
Gm6938	140.893	5.50786	146.401	0.0376217	0.046589	0.00173646	0.0914415	0	0	0	Gm6938	94.1541	4.12141	98.2755	0.0419373	0.0518777	-0.00572953	0.109485	0	0	0
Agtr2	0.881031	#N/A	#N/A	#N/A	#N/A	#N/A	#N/A	#N/A	#N/A	#N/A	Agtr2	0.931491	#N/A	#N/A	#N/A	#N/A	#N/A	#N/A	#N/A	#N/A	#N/A
Gpkow	839.416	20.9668	860.383	0.0243692	0.030277	0.0152348	0.0453193	0	0	0	Gpkow	868.199	5.03618	873.236	0.00576726	0.0071987	-0.000167944	0.0145653	0	0	0
Wdr45	173.255	1.3231	174.578	0.00757889	0.0094557	-0.00940538	0.0283168	0	0	0	Wdr45	131.113	0.757255	131.871	0.00574241	0.00716773	-0.0117484	0.0260838	0	0	0
Praf2	274.789	#N/A	#N/A	#N/A	#N/A	#N/A	#N/A	#N/A	#N/A	#N/A	Praf2	238.031	#N/A	#N/A	#N/A	#N/A	#N/A	#N/A	#N/A	#N/A	#N/A
Ccdc120	61.1671	1.35898	62.526	0.0217347	0.0270215	-0.0257808	0.0798238	0	0	0	Ccdc120	70.3246	0.776869	71.1015	0.0109262	0.0136205	-0.0217757	0.0490168	0	0	0
Tfe3	302.177	1.03538	303.212	0.00341472	0.00426476	-0.00537182	0.0139013	0	0	0	Tfe3	252.722	2.40668	255.128	0.00943322	0.0117638	-0.00561829	0.0291459	0	0	0
Gripap1	1546.77	9.16115	1555.93	0.00588788	0.00734903	0.00177339	0.0129247	0	0	0	Gripap1	1215.91	6.16298	1222.08	0.00504303	0.00629585	0.000469675	0.012122	0	0	0
Kcnd1	69.474	0.457295	69.9313	0.00653921	0.00816067	-0.0195422	0.0358635	0	0	0	Kcnd1	45.9978	0.434216	46.432	0.00935164	0.0116623	-0.0289085	0.052233	0	0	0
Otud5	607.611	16.6897	624.3	0.0267335	0.033195	0.0147327	0.0516573	0	0	0	Otud5	539.965	7.03474	547	0.0128606	0.0160242	0.00219924	0.0298492	0	0	0
Pim2	156.541	4.14661	160.687	0.0258055	0.0320501	-0.00372886	0.0678291	0	0	0	Pim2	159.882	7.20639	167.089	0.0431292	0.0533364	0.00857396	0.0980987	Pim2	0	Pim2
Asmt	1.36764	#N/A	#N/A	#N/A	#N/A	#N/A	#N/A	#N/A	#N/A	#N/A	Asmt	0	#N/A	#N/A	#N/A	#N/A	#N/A	#N/A	#N/A	#N/A	#N/A
Atp11c	1264.89	4.71667	1269.61	0.00371506	0.00463952	-0.000271474	0.00955051	0	0	0	Atp11c	1126.35	6.6249	1132.98	0.00584732	0.00729849	0.000786823	0.0138101	0	0	0
Gm32261	178.433	#N/A	#N/A	#N/A	#N/A	#N/A	#N/A	#N/A	#N/A	#N/A	Gm32261	154.515	#N/A	#N/A	#N/A	#N/A	#N/A	#N/A	#N/A	#N/A	#N/A
Xlr5c	0.581754	#N/A	#N/A	#N/A	#N/A	#N/A	#N/A	#N/A	#N/A	#N/A	Xlr5c	1.14432	#N/A	#N/A	#N/A	#N/A	#N/A	#N/A	#N/A	#N/A	#N/A
Zfp275	9.43761	#N/A	#N/A	#N/A	#N/A	#N/A	#N/A	#N/A	#N/A	#N/A	Zfp275	6.55052	#N/A	#N/A	#N/A	#N/A	#N/A	#N/A	#N/A	#N/A	#N/A
Zfp92	45.0151	#N/A	#N/A	#N/A	#N/A	#N/A	#N/A	#N/A	#N/A	#N/A	Zfp92	41.1153	#N/A	#N/A	#N/A	#N/A	#N/A	#N/A	#N/A	#N/A	#N/A
Haus7	25.3019	0.365982	25.6679	0.0142583	0.0177596	-0.049369	0.0848883	0	0	0	Haus7	18.6098	0	18.6098	0	0	0	0	0	0	0
Bgn	17.4025	0	17.4025	0	0	0	0	0	0	0	Bgn	16.2455	0	16.2455	0	0	0	0	0	0	0
Atp2b3	1906.75	16.8313	1923.58	0.00874997	0.0109136	0.00481369	0.0170135	0	0	0	Atp2b3	1709.89	8.12268	1718.01	0.00472796	0.00590297	0.00114399	0.010662	0	0	0
Dusp9	6.1407	0.269289	6.40999	0.0420109	0.0519678	-0.173782	0.277718	0	0	0	Dusp9	4.00026	0.407161	4.40742	0.0923808	0.112869	-0.275251	0.50099	0	0	0
Pnck	660.604	0.279665	660.884	0.000423167	0.000528903	-0.00177406	0.00283187	0	0	0	Pnck	689.726	0	689.726	0	0	0	0	0	0	0
Slc6a8	16.1119	1.61259	17.7245	0.0909808	0.111197	-0.0810854	0.303479	0	0	0	Slc6a8	9.11387	1.222	10.3359	0.118229	0.143543	-0.13729	0.424376	0	0	0
Bcap31	265.058	0.839491	265.897	0.0031572	0.00394339	-0.00595347	0.0138403	0	0	0	Bcap31	264.288	1.73331	266.021	0.00651569	0.00813136	-0.00604705	0.0223098	0	0	0
Abcd1	70.5112	#N/A	#N/A	#N/A	#N/A	#N/A	#N/A	#N/A	#N/A	#N/A	Abcd1	45.5955	#N/A	#N/A	#N/A	#N/A	#N/A	#N/A	#N/A	#N/A	#N/A
Plxnb3	22.7563	0.746453	23.5027	0.0317603	0.0393876	-0.0639295	0.142705	0	0	0	Plxnb3	15.2127	0	15.2127	0	0	0	0	0	0	0
Srpk3	14.328	0.755983	15.084	0.0501183	0.0618727	-0.0978622	0.221608	0	0	0	Srpk3	5.41886	0	5.41886	0	0	0	0	0	0	0
Idh3g	533.602	1.85778	535.46	0.0034695	0.00433312	-0.0029761	0.0116423	0	0	0	Idh3g	547.757	3.72826	551.485	0.0067604	0.00843624	-0.00159247	0.0184649	0	0	0
Ssr4	21.204	0.811936	22.016	0.0368794	0.0456782	-0.0689022	0.160259	0	0	0	Ssr4	24.3323	1.07764	25.41	0.0424102	0.0524566	-0.0614306	0.166344	0	0	0
Pdzd4	3141.66	55.136	3196.8	0.0172473	0.0214665	0.0148659	0.0280672	0	0	0	Pdzd4	3007.32	23.4918	3030.81	0.00775099	0.00967	0.00509279	0.0142472	0	0	0
L1cam	294.471	2.20004	296.671	0.00741574	0.00925252	-0.00506114	0.0235662	0	0	0	L1cam	245.261	3.82112	249.082	0.0153408	0.0191028	-0.0032312	0.0414367	0	0	0
Arhgap4	255.587	7.69054	263.277	0.0292108	0.0362488	0.00658683	0.0659107	0	0	0	Arhgap4	174.124	3.97262	178.097	0.022306	0.0277278	-0.00395332	0.0594089	0	0	0
Avpr2	1.17174	#N/A	#N/A	#N/A	#N/A	#N/A	#N/A	#N/A	#N/A	#N/A	Avpr2	0	#N/A	#N/A	#N/A	#N/A	#N/A	#N/A	#N/A	#N/A	#N/A
Naa10	57.7307	15.823	73.5537	0.215122	0.255179	0.124284	0.386074	Naa10	0	0	Naa10	46.6631	13.0268	59.6899	0.218241	0.258687	0.112733	0.404641	Naa10	0	0
Renbp	17.679	0.217022	17.896	0.0121268	0.0151127	-0.0591487	0.0893741	0	0	0	Renbp	13.9901	0	13.9901	0	0	0	0	0	0	0
Hcfc1	107.615	1.10497	108.72	0.0101634	0.0126721	-0.0149513	0.0402955	0	0	0	Hcfc1	109.023	0.550708	109.573	0.00502593	0.00627453	-0.0131499	0.025699	0	0	0
Irak1	831.417	17.6588	849.076	0.0207977	0.0258626	0.0118361	0.0398892	0	0	0	Irak1	635.621	16.6494	652.271	0.0255253	0.0317043	0.0140388	0.0493698	0	0	0
Mecp2	1761.88	16.7391	1778.62	0.00941131	0.0117365	0.00516083	0.0183122	0	0	0	Mecp2	1466.47	19.3959	1485.87	0.0130536	0.0162639	0.00781426	0.0247136	0	0	0
Opn1mw	5.13017	#N/A	#N/A	#N/A	#N/A	#N/A	#N/A	#N/A	#N/A	#N/A	Opn1mw	3.69705	#N/A	#N/A	#N/A	#N/A	#N/A	#N/A	#N/A	#N/A	#N/A
Tex28	0	#N/A	#N/A	#N/A	#N/A	#N/A	#N/A	#N/A	#N/A	#N/A	Tex28	1.74728	#N/A	#N/A	#N/A	#N/A	#N/A	#N/A	#N/A	#N/A	#N/A
Tktl1	6.05881	1.29855	7.35736	0.176497	0.211298	-0.176245	0.598842	0	0	0	Tktl1	5.90807	0.603082	6.51115	0.092623	0.113158	-0.206521	0.432838	0	0	0
Flna	44.0909	0	44.0909	0	0	0	0	0	0	0	Flna	60.0049	0	60.0049	0	0	0	0	0	0	0
Emd	127.97	0.975733	128.945	0.00756702	0.00944092	-0.0124882	0.0313701	0	0	0	Emd	135.903	1.6086	137.512	0.0116979	0.0145797	-0.0117407	0.0409002	0	0	0
Rpl10	1832.56	0	1832.56	0	0	0	0	0	0	0	Rpl10	1793.59	0.623751	1794.21	0.000347647	0.00043452	-0.000832405	0.00170145	0	0	0
Dnase1l1	35.09	0	35.09	0	0	0	0	0	0	0	Dnase1l1	18.918	0	18.918	0	0	0	0	0	0	0
Atp6ap1	680.745	3.11179	683.857	0.00455036	0.00568148	-0.00171948	0.0130824	0	0	0	Atp6ap1	825.545	2.56989	828.115	0.00310331	0.00387613	-0.00168404	0.00943629	0	0	0
Gdi1	611.809	0.929952	612.739	0.0015177	0.0018964	-0.00262937	0.00642217	0	0	0	Gdi1	502.633	0.435327	503.068	0.000865345	0.00108145	-0.00269194	0.00485483	0	0	0
Fam50a	105.672	0	105.672	0	0	0	0	0	0	0	Fam50a	96.876	2.11377	98.9898	0.0213534	0.02655	-0.0150575	0.0681575	0	0	0
Plxna3	3.45589	#N/A	#N/A	#N/A	#N/A	#N/A	#N/A	#N/A	#N/A	#N/A	Plxna3	1.89431	#N/A	#N/A	#N/A	#N/A	#N/A	#N/A	#N/A	#N/A	#N/A
Lage3	817.931	0	817.931	0	0	0	0	0	0	0	Lage3	858.565	2.10785	860.673	0.00244907	0.00305946	-0.00178801	0.00790694	0	0	0
Ubl4a	0.500433	#N/A	#N/A	#N/A	#N/A	#N/A	#N/A	#N/A	#N/A	#N/A	Ubl4a	2.33992	#N/A	#N/A	#N/A	#N/A	#N/A	#N/A	#N/A	#N/A	#N/A
Slc10a3	15.4025	#N/A	#N/A	#N/A	#N/A	#N/A	#N/A	#N/A	#N/A	#N/A	Slc10a3	24.311	#N/A	#N/A	#N/A	#N/A	#N/A	#N/A	#N/A	#N/A	#N/A
Fam3a	169.044	3.6179	172.662	0.0209536	0.0260555	-0.00516179	0.0572729	0	0	0	Fam3a	153.54	5.17851	158.718	0.032627	0.0404538	0.000184291	0.0807233	0	0	0
Tceal1	102.405	0	102.405	0	0	0	0	0	0	0	Tceal1	112.208	0.555522	112.764	0.00492644	0.00615047	-0.0128082	0.0251091	0	0	0
Morf4l2	837.437	#N/A	#N/A	#N/A	#N/A	#N/A	#N/A	#N/A	#N/A	#N/A	Morf4l2	844.631	#N/A	#N/A	#N/A	#N/A	#N/A	#N/A	#N/A	#N/A	#N/A
BC065397	268.119	#N/A	#N/A	#N/A	#N/A	#N/A	#N/A	#N/A	#N/A	#N/A	BC065397	370.518	#N/A	#N/A	#N/A	#N/A	#N/A	#N/A	#N/A	#N/A	#N/A
Glra4	12.7393	#N/A	#N/A	#N/A	#N/A	#N/A	#N/A	#N/A	#N/A	#N/A	Glra4	18.0628	#N/A	#N/A	#N/A	#N/A	#N/A	#N/A	#N/A	#N/A	#N/A
Plp1	2344.94	117.514	2462.46	0.0477221	0.0589494	0.0467275	0.0711713	Plp1	0	Plp1	Plp1	1525.86	35.3131	1561.17	0.0226196	0.0281155	0.0173426	0.0388884	0	0	0
Slc25a53	433.266	2.25722	435.524	0.00518278	0.0064701	-0.00342266	0.0163629	0	0	0	Slc25a53	304.682	0.654686	305.337	0.00214414	0.00267874	-0.00493802	0.0102955	0	0	0
Fam199x	250.504	0	250.504	0	0	0	0	0	0	0	Fam199x	135.051	0	135.051	0	0	0	0	0	0	0
Esx1	1.35099	#N/A	#N/A	#N/A	#N/A	#N/A	#N/A	#N/A	#N/A	#N/A	Esx1	1.42387	#N/A	#N/A	#N/A	#N/A	#N/A	#N/A	#N/A	#N/A	#N/A
Chrdl1	38.6996	0	38.6996	0	0	0	0	0	0	0	Chrdl1	20.5704	0.569627	21.14	0.0269455	0.0334565	-0.0672543	0.134167	0	0	0
Mid1	1077.17	#N/A	#N/A	#N/A	#N/A	#N/A	#N/A	#N/A	#N/A	#N/A	Mid1	760.864	#N/A	#N/A	#N/A	#N/A	#N/A	#N/A	#N/A	#N/A	#N/A
Tbl1x	422.69	5.74102	428.431	0.0134001	0.0166942	0.000755105	0.0326333	0	0	0	Tbl1x	465.696	2.38033	468.076	0.00508535	0.00634862	-0.00310451	0.0158017	0	0	0
Prkx	255.893	2.09058	257.983	0.00810354	0.0101089	-0.00592823	0.0261461	0	0	0	Prkx	200.304	2.85409	203.158	0.0140486	0.0174993	-0.00618916	0.0411877	0	0	0
Pbsn	0.615152	#N/A	#N/A	#N/A	#N/A	#N/A	#N/A	#N/A	#N/A	#N/A	Pbsn	0	#N/A	#N/A	#N/A	#N/A	#N/A	#N/A	#N/A	#N/A	#N/A
Gabrq	1.07444	#N/A	#N/A	#N/A	#N/A	#N/A	#N/A	#N/A	#N/A	#N/A	Gabrq	1.38606	#N/A	#N/A	#N/A	#N/A	#N/A	#N/A	#N/A	#N/A	#N/A
Cetn2	288.296	#N/A	#N/A	#N/A	#N/A	#N/A	#N/A	#N/A	#N/A	#N/A	Cetn2	242.964	#N/A	#N/A	#N/A	#N/A	#N/A	#N/A	#N/A	#N/A	#N/A
Nsdhl	191.621	2.0791	193.7	0.0107336	0.0133811	-0.0078774	0.0346396	0	0	0	Nsdhl	148.52	0.675398	149.196	0.00452692	0.00565225	-0.0101522	0.0214567	0	0	0
Gm382	0	#N/A	#N/A	#N/A	#N/A	#N/A	#N/A	#N/A	#N/A	#N/A	Gm382	0.58246	#N/A	#N/A	#N/A	#N/A	#N/A	#N/A	#N/A	#N/A	#N/A
Cdr1os	3470.26	#N/A	#N/A	#N/A	#N/A	#N/A	#N/A	#N/A	#N/A	#N/A	Cdr1os	2614.28	#N/A	#N/A	#N/A	#N/A	#N/A	#N/A	#N/A	#N/A	#N/A
Pcdh11x	340.653	5.17651	345.829	0.0149684	0.0186407	-8.72873e-05	0.0373688	0	0	0	Pcdh11x	461.256	11.9615	473.218	0.025277	0.0313978	0.010755	0.0520407	0	0	0
Diaph2	3874.36	329.864	4204.22	0.0784603	0.0961886	0.0844792	0.107898	Diaph2	0	0	Diaph2	2627.07	427.232	3054.31	0.139879	0.168941	0.151482	0.186399	Diaph2	Diaph2	0
Gm15127	0	#N/A	#N/A	#N/A	#N/A	#N/A	#N/A	#N/A	#N/A	#N/A	Gm15127	0	#N/A	#N/A	#N/A	#N/A	#N/A	#N/A	#N/A	#N/A	#N/A
Wnk3	474.334	4.44039	478.775	0.0092745	0.0115663	-0.00101665	0.0241493	0	0	0	Wnk3	455.774	5.20011	460.974	0.0112807	0.0140612	-6.01057e-05	0.0281825	0	0	0
Gm14664	1.06054	#N/A	#N/A	#N/A	#N/A	#N/A	#N/A	#N/A	#N/A	#N/A	Gm14664	0.756734	#N/A	#N/A	#N/A	#N/A	#N/A	#N/A	#N/A	#N/A	#N/A
Ldoc1	3.25897	#N/A	#N/A	#N/A	#N/A	#N/A	#N/A	#N/A	#N/A	#N/A	Ldoc1	9.10827	#N/A	#N/A	#N/A	#N/A	#N/A	#N/A	#N/A	#N/A	#N/A
Nap1l2	29.8845	#N/A	#N/A	#N/A	#N/A	#N/A	#N/A	#N/A	#N/A	#N/A	Nap1l2	31.5579	#N/A	#N/A	#N/A	#N/A	#N/A	#N/A	#N/A	#N/A	#N/A
Chic1	2301.66	42.4084	2344.07	0.0180918	0.0225129	0.0146232	0.0304027	0	0	0	Chic1	1922.65	27.6817	1950.33	0.0141933	0.0176789	0.00999511	0.0253628	0	0	0
Tsx	12.8051	0	12.8051	0	0	0	0	0	0	0	Tsx	5.00097	0	5.00097	0	0	0	0	0	0	0
Tsix	358.999	3066.59	3425.59	0.895201	0.914366	0.902055	0.926677	Tsix	0	0	Tsix	261.742	2454.23	2715.97	0.903628	0.921388	0.90809	0.934685	Tsix	0	0
Xist	1966.1	24545.3	26511.3	0.925839	0.939778	0.936016	0.943541	Xist	0	0	Xist	1517.54	20336	21853.6	0.930559	0.943665	0.939648	0.947681	Xist	0	0
Sts	0.380328	#N/A	#N/A	#N/A	#N/A	#N/A	#N/A	#N/A	#N/A	#N/A	Sts	0.750189	#N/A	#N/A	#N/A	#N/A	#N/A	#N/A	#N/A	#N/A	#N/A

## Sheet: DG Summary
OLD ESCAPEE		escapee increase		escape new		Young escapee		young is higher than old, both escape		young escape only
Slc16a2		Ftx		Dock11		Slc16a2		Trmt2b		Stag2
Pbdc1				Smarca1		Pbdc1		Armcx1		Rragb
Dock11				Sat1		Atrx		Rps6ka3		Tmem35a
Atrx				Med14		Tmem29		Morc4		Rpl36a
Tmem29				Igbp1		Cox7b		Mid2		Tsc22d3
Cox7b				Gpr34		Upf3b		Gemin8		Syap1
Upf3b				Pdzd11		Sh3bgrl		Shroom2		Pak3
Sh3bgrl				Nhsl2		Stag2		Ubqln2		Asb11
Pcdh19				Hdac8		Pcdh19		Kantr		Dcx
Smarca1				Zcchc18		Nox1		Acsl4		Glra2
Nox1				Snx12		Utp14a		Diaph2		Prps2
Utp14a				Nlgn3		Rragb				Rab9b
Trmt2b				Slc35a2		Trmt2b				Tspyl2
Sat1				Plp1		Tmem35a				Gpr173
Taf7l						Taf7l				Pim2
Btk						Rpl36a
Gla						Armcx1
Armcx1						Rps6ka3
Rps6ka3						Bex1
Bex1						Morc4
Morc4						Rbm41
Rbm41						Tsc22d3
Mid2						Mid2
Rbm3						Syap1
Gemin8						Pak3
Eif2s3x						Rbm3
Tmsb4x						Asb11
Msl3						Dcx
Med14						Glra2
2010308F09Rik						Gemin8
Ddx3x						Eif2s3x
Igbp1						Tmsb4x
Gpr34						Prps2
Pdzd11						Msl3
Nhsl2						2010308F09Rik
Hdac8						Ddx3x
Shroom2						Shroom2
Kdm5c						Kdm5c
Cdr1						Cdr1
Jpx						Jpx
Ftx						Ftx
Ubqln2						Rab9b
Zcchc18						Ubqln2
Kantr						Kantr
Snx12						Tspyl2
Nlgn3						Gpr173
Slc35a2						Acsl4
Acsl4						Pim2
Naa10						Naa10
Plp1						Diaph2
Diaph2						Tsix
Tsix						Xist
Xist
53		1		14		52		11		15		656
OLD ESCAPEE		Increased escape		Aged-induced escape		Baseline escapee		young is higher than old, both escape		Loss of escape		Non baseline

## Sheet: Escape_Calc_UnkGlut
Gene name	Xa sum old	Xi sum old	Xa+Xi old	Pesc	Pesc adj	CI bottom	CI top	old escapees	escapee increase	age-ind escape	Gene name	Xa sum young	Xi sum young	Xa+Xi young	Pesc	Pesc adj	CI bottom	CI top	young escapees	young is higher than old, both escape	loss of escape
Gpr50	0.380116	#N/A	#N/A	#N/A	#N/A	#N/A	#N/A	#N/A	#N/A	#N/A	Gpr50	0.944639	#N/A	#N/A	#N/A	#N/A	#N/A	#N/A	#N/A	#N/A	#N/A
Slc16a2	526.402	55.1088	581.511	0.0947683	0.115719	0.0815605	0.149877	Slc16a2	0	0	Slc16a2	634.333	62.5369	696.87	0.0897397	0.109713	0.0792275	0.140199	Slc16a2	0	0
Vma21	126.035	#N/A	#N/A	#N/A	#N/A	#N/A	#N/A	#N/A	#N/A	#N/A	Vma21	157.259	#N/A	#N/A	#N/A	#N/A	#N/A	#N/A	#N/A	#N/A	#N/A
Htr2c	1258.63	13.0433	1271.67	0.0102568	0.0127882	0.00467488	0.0209016	0	0	0	Htr2c	1079.09	17.3615	1096.45	0.0158343	0.0197149	0.0089041	0.0305256	0	0	0
Rlim	222.716	5.87488	228.591	0.0257004	0.0319204	0.0019814	0.0618594	0	0	0	Rlim	286.453	8.30313	294.756	0.0281695	0.0349657	0.00741461	0.0625167	0	0	0
Gm1141	4.36057	0	4.36057	0	0	0	0	0	0	0	Gm1141	10.4272	0.189284	10.6165	0.0178293	0.0221877	-0.0942172	0.138593	0	0	0
Prrg3	53.3847	#N/A	#N/A	#N/A	#N/A	#N/A	#N/A	#N/A	#N/A	#N/A	Prrg3	51.1675	#N/A	#N/A	#N/A	#N/A	#N/A	#N/A	#N/A	#N/A	#N/A
Nexmif	679.693	#N/A	#N/A	#N/A	#N/A	#N/A	#N/A	#N/A	#N/A	#N/A	Nexmif	834.745	#N/A	#N/A	#N/A	#N/A	#N/A	#N/A	#N/A	#N/A	#N/A
Il13ra2	0	0	0	#DIV/0!	#DIV/0!	#DIV/0!	#DIV/0!	#DIV/0!	#DIV/0!	#DIV/0!	Il13ra2	0.441317	0	0.441317	0	0	0	0	0	#DIV/0!	#DIV/0!
Cnga2	4.80436	#N/A	#N/A	#N/A	#N/A	#N/A	#N/A	#N/A	#N/A	#N/A	Cnga2	6.33112	#N/A	#N/A	#N/A	#N/A	#N/A	#N/A	#N/A	#N/A	#N/A
Abcb7	298.432	5.72715	304.159	0.0188294	0.0234265	0.00109424	0.0457588	0	0	0	Abcb7	391.98	10.0484	402.028	0.0249942	0.0310487	0.00877349	0.0533239	0	0	0
Uprt	22.8626	0	22.8626	0	0	0	0	0	0	0	Uprt	29.3121	0	29.3121	0	0	0	0	0	0	0
Gabre	0.397939	#N/A	#N/A	#N/A	#N/A	#N/A	#N/A	#N/A	#N/A	#N/A	Gabre	0	#N/A	#N/A	#N/A	#N/A	#N/A	#N/A	#N/A	#N/A	#N/A
Zdhhc15	122.71	0.437624	123.148	0.00355364	0.00443811	-0.0109859	0.0198621	0	0	0	Zdhhc15	143.687	0.414291	144.101	0.00287499	0.00359116	-0.0092404	0.0164227	0	0	0
1700121L16Rik	4.32397	#N/A	#N/A	#N/A	#N/A	#N/A	#N/A	#N/A	#N/A	#N/A	1700121L16Rik	2.95584	#N/A	#N/A	#N/A	#N/A	#N/A	#N/A	#N/A	#N/A	#N/A
Magee2	24.2407	#N/A	#N/A	#N/A	#N/A	#N/A	#N/A	#N/A	#N/A	#N/A	Magee2	21.7826	#N/A	#N/A	#N/A	#N/A	#N/A	#N/A	#N/A	#N/A	#N/A
Gabra3	678.097	6.96601	685.063	0.0101684	0.0126783	0.00167122	0.0236854	0	0	0	Gabra3	684.912	9.62315	694.536	0.0138555	0.0172596	0.00453441	0.0299848	0	0	0
Lrch2	417.506	4.79375	422.3	0.0113515	0.0141492	-0.000649975	0.0289485	0	0	0	Lrch2	408.917	1.86942	410.786	0.00455084	0.00568209	-0.00386753	0.0152317	0	0	0
Pbdc1	174.578	47.8974	222.475	0.215293	0.255371	0.180089	0.330653	Pbdc1	0	0	Pbdc1	198.675	44.9814	243.656	0.18461	0.220582	0.152182	0.288983	Pbdc1	0	0
Magee1	125.122	0.354738	125.477	0.00282712	0.0035314	-0.010105	0.0171678	0	0	0	Magee1	137.832	0.563898	138.396	0.00407451	0.00508796	-0.0104853	0.0206612	0	0	0
Fgf16	0.264275	3.14929	3.41357	0.922581	0.937091	0.598698	1.27548	0	0	0	Fgf16	0.7466	0.600275	1.34687	0.44568	0.50125	-0.608135	1.61064	0	0	0
Dock11	23.1842	1.18926	24.3735	0.048793	0.0602562	-0.0638588	0.184371	0	0	0	Dock11	21.3891	2.73144	24.1205	0.113241	0.137655	-0.0429879	0.318297	0	0	0
Ott	0	#N/A	#N/A	#N/A	#N/A	#N/A	#N/A	#N/A	#N/A	#N/A	Ott	0	#N/A	#N/A	#N/A	#N/A	#N/A	#N/A	#N/A	#N/A	#N/A
Xlr5a	7.27311	#N/A	#N/A	#N/A	#N/A	#N/A	#N/A	#N/A	#N/A	#N/A	Xlr5a	12.033	#N/A	#N/A	#N/A	#N/A	#N/A	#N/A	#N/A	#N/A	#N/A
Gm15097	1.02085	#N/A	#N/A	#N/A	#N/A	#N/A	#N/A	#N/A	#N/A	#N/A	Gm15097	3.07716	#N/A	#N/A	#N/A	#N/A	#N/A	#N/A	#N/A	#N/A	#N/A
Gm15091	5.24235	#N/A	#N/A	#N/A	#N/A	#N/A	#N/A	#N/A	#N/A	#N/A	Gm15091	6.45877	#N/A	#N/A	#N/A	#N/A	#N/A	#N/A	#N/A	#N/A	#N/A
Atrx	1355.85	62.8204	1418.67	0.0442813	0.0547456	0.0391936	0.0702976	Atrx	0	0	Atrx	1582.95	73.6049	1656.56	0.0444324	0.0549304	0.0405155	0.0693453	Atrx	0	0
Gm15104	3.81472	#N/A	#N/A	#N/A	#N/A	#N/A	#N/A	#N/A	#N/A	#N/A	Gm15104	3.38414	#N/A	#N/A	#N/A	#N/A	#N/A	#N/A	#N/A	#N/A	#N/A
Tmem29	240.79	23.2231	264.013	0.087962	0.107587	0.0584815	0.156692	Tmem29	0	0	Tmem29	246.004	22.4506	268.454	0.0836292	0.102396	0.0547498	0.150042	Tmem29	0	0
Magt1	96.2992	0.417183	96.7164	0.00431347	0.00538603	-0.0137781	0.0245501	0	0	0	Magt1	118.972	0.98551	119.957	0.00821551	0.0102483	-0.0134301	0.0339268	0	0	0
Cox7b	213.406	41.3857	254.791	0.16243	0.195114	0.131185	0.259043	Cox7b	0	0	Cox7b	325.029	58.2297	383.258	0.151933	0.182967	0.132111	0.233822	Cox7b	0	0
Apex2	1252.17	#N/A	#N/A	#N/A	#N/A	#N/A	#N/A	#N/A	#N/A	#N/A	Apex2	1399.48	#N/A	#N/A	#N/A	#N/A	#N/A	#N/A	#N/A	#N/A	#N/A
Alas2	80.3353	0	80.3353	0	0	0	0	0	0	0	Alas2	125.692	0	125.692	0	0	0	0	0	0	0
Atp7a	179.851	8.91863	188.769	0.0472462	0.0583683	0.0144303	0.102306	Atp7a	0	Atp7a	Atp7a	219.426	3.05768	222.483	0.0137434	0.0171204	-0.00527379	0.0395146	0	0	0
Tlr13	0	#N/A	#N/A	#N/A	#N/A	#N/A	#N/A	#N/A	#N/A	#N/A	Tlr13	0.861648	#N/A	#N/A	#N/A	#N/A	#N/A	#N/A	#N/A	#N/A	#N/A
Pgk1	413.492	#N/A	#N/A	#N/A	#N/A	#N/A	#N/A	#N/A	#N/A	#N/A	Pgk1	445.915	#N/A	#N/A	#N/A	#N/A	#N/A	#N/A	#N/A	#N/A	#N/A
Taf9b	50.5048	1.04314	51.548	0.0202364	0.0251681	-0.0310093	0.0813456	0	0	0	Taf9b	63.8153	0.462844	64.2782	0.00720064	0.00898463	-0.0213219	0.0392911	0	0	0
Pfkfb1	22.1969	0	22.1969	0	0	0	0	0	0	0	Pfkfb1	22.2171	0	22.2171	0	0	0	0	0	0	0
Rpl39	0	2.17334	2.17334	1	1	1	1	0	0	0	Rpl39	1.09436	1.24017	2.33453	0.53123	0.586187	-0.24385	1.41622	0	0	0
Fnd3c2	1.84015	#N/A	#N/A	#N/A	#N/A	#N/A	#N/A	#N/A	#N/A	#N/A	Fnd3c2	1.77633	#N/A	#N/A	#N/A	#N/A	#N/A	#N/A	#N/A	#N/A	#N/A
Upf3b	107.625	10.5489	118.174	0.0892659	0.109147	0.0352841	0.183009	Upf3b	0	0	Upf3b	116.75	9.78611	126.536	0.0773388	0.0948398	0.0277697	0.16191	Upf3b	0	0
Nkap	214.445	0.696601	215.142	0.00323787	0.00404406	-0.00709744	0.0151856	0	0	0	Nkap	253.82	0	253.82	0	0	0	0	0	0	0
Akap14	17.9014	0	17.9014	0	0	0	0	0	0	0	Akap14	18.3199	0.305818	18.6257	0.0164191	0.02044	-0.0639861	0.104866	0	0	0
Ndufa1	0	0.557546	0.557546	1	1	1	1	0	0	0	Ndufa1	0.116534	1.12478	1.24131	0.90612	0.923459	0.309	1.53792	0	0	0
Fndc3c1	1.41701	#N/A	#N/A	#N/A	#N/A	#N/A	#N/A	#N/A	#N/A	#N/A	Fndc3c1	3.89958	#N/A	#N/A	#N/A	#N/A	#N/A	#N/A	#N/A	#N/A	#N/A
Cysltr1	1.86581	#N/A	#N/A	#N/A	#N/A	#N/A	#N/A	#N/A	#N/A	#N/A	Cysltr1	0.676435	#N/A	#N/A	#N/A	#N/A	#N/A	#N/A	#N/A	#N/A	#N/A
Gm5127	0.950705	0.264255	1.21496	0.217501	0.257855	-0.764092	1.2798	0	#DIV/0!	#DIV/0!	Gm5127	0	0	0	#DIV/0!	#DIV/0!	#DIV/0!	#DIV/0!	#DIV/0!	#DIV/0!	#DIV/0!
Rtl3	0.603314	#N/A	#N/A	#N/A	#N/A	#N/A	#N/A	#N/A	#N/A	#N/A	Rtl3	0.32049	#N/A	#N/A	#N/A	#N/A	#N/A	#N/A	#N/A	#N/A	#N/A
Lpar4	2.54895	0	2.54895	0	0	0	0	0	0	0	Lpar4	4.76083	0.45098	5.21181	0.0865303	0.105873	-0.241163	0.452908	0	0	0
P2ry10	0	#N/A	#N/A	#N/A	#N/A	#N/A	#N/A	#N/A	#N/A	#N/A	P2ry10	0	#N/A	#N/A	#N/A	#N/A	#N/A	#N/A	#N/A	#N/A	#N/A
P2ry10b	0.141449	#N/A	#N/A	#N/A	#N/A	#N/A	#N/A	#N/A	#N/A	#N/A	P2ry10b	0.857769	#N/A	#N/A	#N/A	#N/A	#N/A	#N/A	#N/A	#N/A	#N/A
Tro	222.214	#N/A	#N/A	#N/A	#N/A	#N/A	#N/A	#N/A	#N/A	#N/A	Tro	286.506	#N/A	#N/A	#N/A	#N/A	#N/A	#N/A	#N/A	#N/A	#N/A
Gpr174	0	#N/A	#N/A	#N/A	#N/A	#N/A	#N/A	#N/A	#N/A	#N/A	Gpr174	0.351673	#N/A	#N/A	#N/A	#N/A	#N/A	#N/A	#N/A	#N/A	#N/A
Rhox2e	0.779134	#N/A	#N/A	#N/A	#N/A	#N/A	#N/A	#N/A	#N/A	#N/A	Rhox2e	0	#N/A	#N/A	#N/A	#N/A	#N/A	#N/A	#N/A	#N/A	#N/A
Itm2a	15.3894	0	15.3894	0	0	0	0	0	0	0	Itm2a	13.0421	0	13.0421	0	0	0	0	0	0	0
Rhox3g	11.6641	#N/A	#N/A	#N/A	#N/A	#N/A	#N/A	#N/A	#N/A	#N/A	Rhox3g	5.04845	#N/A	#N/A	#N/A	#N/A	#N/A	#N/A	#N/A	#N/A	#N/A
Tent5d	90.5544	#N/A	#N/A	#N/A	#N/A	#N/A	#N/A	#N/A	#N/A	#N/A	Tent5d	148.222	#N/A	#N/A	#N/A	#N/A	#N/A	#N/A	#N/A	#N/A	#N/A
Maged2	10.1072	#N/A	#N/A	#N/A	#N/A	#N/A	#N/A	#N/A	#N/A	#N/A	Maged2	7.11658	#N/A	#N/A	#N/A	#N/A	#N/A	#N/A	#N/A	#N/A	#N/A
Brwd3	387.839	2.16414	390.003	0.00554904	0.00692669	-0.00388757	0.0177409	0	0	0	Brwd3	459.227	3.91925	463.146	0.00846224	0.0105555	-0.00167246	0.0227834	0	0	0
Gnl3l	506.419	1.78335	508.202	0.00350914	0.00438258	-0.00316261	0.0119278	0	0	0	Gnl3l	643.85	0.753497	644.603	0.00116893	0.00146074	-0.00241273	0.0053342	0	0	0
Hmgn5	0.828074	0	0.828074	0	0	0	0	0	0	0	Hmgn5	1.136	0	1.136	0	0	0	0	0	0	0
Sh3bgrl	184.067	19.1416	203.208	0.094197	0.115037	0.057402	0.172673	Sh3bgrl	0	0	Sh3bgrl	158.576	25.0253	183.601	0.136303	0.164764	0.0942662	0.235262	Sh3bgrl	0	0
Tmem255a	86.6965	1.82913	88.5257	0.0206621	0.0256949	-0.0176077	0.0689975	0	0	0	Tmem255a	64.1804	0.390736	64.5711	0.00605125	0.00755264	-0.0201909	0.0352962	0	0	0
Gm6377	0	#N/A	#N/A	#N/A	#N/A	#N/A	#N/A	#N/A	#N/A	#N/A	Gm6377	0	#N/A	#N/A	#N/A	#N/A	#N/A	#N/A	#N/A	#N/A	#N/A
Fgd1	204.043	3.24869	207.292	0.0156721	0.0195136	-0.00522503	0.0442523	0	0	0	Fgd1	231.744	2.84271	234.587	0.0121179	0.0151017	-0.0054021	0.0356054	0	0	0
Pou3f4	0	#N/A	#N/A	#N/A	#N/A	#N/A	#N/A	#N/A	#N/A	#N/A	Pou3f4	0	#N/A	#N/A	#N/A	#N/A	#N/A	#N/A	#N/A	#N/A	#N/A
Atp1b4	0	#N/A	#N/A	#N/A	#N/A	#N/A	#N/A	#N/A	#N/A	#N/A	Atp1b4	0	#N/A	#N/A	#N/A	#N/A	#N/A	#N/A	#N/A	#N/A	#N/A
Tsr2	110.106	0	110.106	0	0	0	0	0	0	0	Tsr2	135.352	0.390378	135.742	0.00287588	0.00359226	-0.00963049	0.016815	0	0	0
[truncated: 640 more rows]

## Sheet: UnkGlut Summary
OLD ESCAPEE		escapee increase		escape new		Young escapee		young is higher than old, both escape		young escape only
[truncated: 50 more rows]

[truncated: 11 more sheets: Escape_Calc_Gaba, Gaba Summary, Escape_Calc_MG, MG Summary, Escape_Calc_OPC, OPC Summary, Escape_Calc_Oligo, Oligo Summary, Escape_Calc_Astro, Astro Summary, Sheet1]
