# Supplementary material for: Aging activates escape of the silent X chromosome in the female mouse hippocampus
Source: Sci Adv. 2025 Mar 5;11(10):eads8169. doi: 10.1126/sciadv.ads8169 (PMC11881916; doi:10.1126/sciadv.ads8169)
Supplement: Supplementary file 3 — Data S1 to S8 [file sciadv.ads8169_data_s1_to_s8.zip › ads8169_data_s7.xlsx]

## Sheet: S7_Cell_manual_auto
barcode	manual cell_type	class	predicted_labels	simplified_predicted_label	class	manual=predicted cell type	manual=predicted class	majority_voting	simplified_majority_voting	class	manual=majority cell type	manual=majority class
AAACCCAAGAGGGTGG-1	Astro	glial	Astro	Astro	glial	TRUE	TRUE	Oligo	Oligo	glial	FALSE	TRUE
AAACCCAAGCGAAACC-1	DG	neuron	DG	DG	neuron	TRUE	TRUE	DG	DG	neuron	TRUE	TRUE
AAACCCACAACAGCCC-1	GABA	neuron	Sst	GABA	neuron	TRUE	TRUE	Sst	GABA	neuron	TRUE	TRUE
AAACCCACACACCGCA-1	DG	neuron	DG	DG	neuron	TRUE	TRUE	DG	DG	neuron	TRUE	TRUE
AAACCCACACGGCACT-1	Astro	glial	Astro	Astro	glial	TRUE	TRUE	Astro	Astro	glial	TRUE	TRUE
AAACCCACAGCCCACA-1	GABA	neuron	Sst	GABA	neuron	TRUE	TRUE	Sst	GABA	neuron	TRUE	TRUE
AAACCCACATATTCGG-1	Oligo	glial	Oligo	Oligo	glial	TRUE	TRUE	Oligo	Oligo	glial	TRUE	TRUE
AAACCCAGTGTTCGAT-1	DG	neuron	DG	DG	neuron	TRUE	TRUE	DG	DG	neuron	TRUE	TRUE
AAACGAACACTCGATA-1	DG	neuron	DG	DG	neuron	TRUE	TRUE	DG	DG	neuron	TRUE	TRUE
AAACGAAGTACGATTC-1	DG	neuron	DG	DG	neuron	TRUE	TRUE	DG	DG	neuron	TRUE	TRUE
AAACGAAGTCGTGATT-1	DG	neuron	DG	DG	neuron	TRUE	TRUE	DG	DG	neuron	TRUE	TRUE
AAACGAAGTGCGACAA-1	OPC	glial	Oligo	Oligo	glial	FALSE	TRUE	Oligo	Oligo	glial	FALSE	TRUE
AAACGAATCGATCCAA-1	Oligo	glial	Oligo	Oligo	glial	TRUE	TRUE	Oligo	Oligo	glial	TRUE	TRUE
AAACGCTAGAGCTTTC-1	CA1	neuron	DG	DG	neuron	FALSE	TRUE	Oligo	Oligo	glial	FALSE	FALSE
AAACGCTAGGTTCTAC-1	MG	glial	Micro-PVM	MG	glial	TRUE	TRUE	Micro-PVM	MG	glial	TRUE	TRUE
AAACGCTCATAGAGGC-1	Oligo	glial	Oligo	Oligo	glial	TRUE	TRUE	Oligo	Oligo	glial	TRUE	TRUE
AAACGCTGTCACAATC-1	DG	neuron	DG	DG	neuron	TRUE	TRUE	DG	DG	neuron	TRUE	TRUE
AAACGCTGTTTGTGGT-1	VLMC	other	Micro-PVM	MG	glial	FALSE	FALSE	Astro	Astro	glial	FALSE	FALSE
AAACGCTTCCGACAGC-1	DG	neuron	DG	DG	neuron	TRUE	TRUE	DG	DG	neuron	TRUE	TRUE
AAACGCTTCGCTGTTC-1	Oligo	glial	Oligo	Oligo	glial	TRUE	TRUE	Oligo	Oligo	glial	TRUE	TRUE
AAACGCTTCTGACCCT-1	Mixed	other	CR	CR	neuron	FALSE	FALSE	CR	CR	neuron	FALSE	FALSE
AAAGAACAGGATTTCC-1	DG	neuron	DG	DG	neuron	TRUE	TRUE	DG	DG	neuron	TRUE	TRUE
AAAGAACAGTAAGAGG-1	OPC	glial	Oligo	Oligo	glial	FALSE	TRUE	Oligo	Oligo	glial	FALSE	TRUE
AAAGAACAGTCTGCAT-1	DG	neuron	DG	DG	neuron	TRUE	TRUE	DG	DG	neuron	TRUE	TRUE
AAAGAACCAACAGTGG-1	Glut_Undef	neuron	SUB-ProS	Glut_Undef	neuron	TRUE	TRUE	SUB-ProS	Glut_Undef	neuron	TRUE	TRUE
AAAGAACGTACTCCCT-1	Astro	glial	DG	DG	neuron	FALSE	FALSE	DG	DG	neuron	FALSE	FALSE
AAAGAACGTCGAGATG-1	Oligo	glial	Oligo	Oligo	glial	TRUE	TRUE	Oligo	Oligo	glial	TRUE	TRUE
AAAGAACGTGAGGAAA-1	MG	glial	Micro-PVM	MG	glial	TRUE	TRUE	Micro-PVM	MG	glial	TRUE	TRUE
AAAGAACTCAACTTTC-1	DG	neuron	DG	DG	neuron	TRUE	TRUE	DG	DG	neuron	TRUE	TRUE
AAAGAACTCATGACAC-1	Astro	glial	Astro	Astro	glial	TRUE	TRUE	Astro	Astro	glial	TRUE	TRUE
AAAGAACTCCTAACAG-1	MG	glial	Micro-PVM	MG	glial	TRUE	TRUE	Micro-PVM	MG	glial	TRUE	TRUE
AAAGAACTCTTTGCTA-1	Astro	glial	Astro	Astro	glial	TRUE	TRUE	Astro	Astro	glial	TRUE	TRUE
AAAGGATAGAGTGTTA-1	DG	neuron	DG	DG	neuron	TRUE	TRUE	DG	DG	neuron	TRUE	TRUE
AAAGGATAGCGTTCCG-1	MG	glial	Micro-PVM	MG	glial	TRUE	TRUE	Micro-PVM	MG	glial	TRUE	TRUE
AAAGGATAGCTAGTTC-1	Oligo	glial	Oligo	Oligo	glial	TRUE	TRUE	Oligo	Oligo	glial	TRUE	TRUE
AAAGGATAGGTAAAGG-1	Glut_Undef	neuron	CT SUB	Glut_Undef	neuron	TRUE	TRUE	L6b/CT ENT	Glut_Undef	neuron	TRUE	TRUE
AAAGGATAGTTGGAAT-1	GABA	neuron	Sst	GABA	neuron	TRUE	TRUE	Sst	GABA	neuron	TRUE	TRUE
AAAGGATCACCCTAAA-1	CA1	neuron	CA1-ProS	CA1	neuron	TRUE	TRUE	CA1-ProS	CA1	neuron	TRUE	TRUE
AAAGGATCATACCATG-1	Astro	glial	Astro	Astro	glial	TRUE	TRUE	Astro	Astro	glial	TRUE	TRUE
AAAGGATGTTCATCTT-1	DG	neuron	DG	DG	neuron	TRUE	TRUE	DG	DG	neuron	TRUE	TRUE
AAAGGATTCAAACGAA-1	Astro	glial	Astro	Astro	glial	TRUE	TRUE	Astro	Astro	glial	TRUE	TRUE
AAAGGATTCCTACCAC-1	Astro	glial	Astro	Astro	glial	TRUE	TRUE	Astro	Astro	glial	TRUE	TRUE
AAAGGATTCGAGCCTG-1	DG	neuron	DG	DG	neuron	TRUE	TRUE	DG	DG	neuron	TRUE	TRUE
AAAGGATTCTGTCCCA-1	Glut_Undef	neuron	CT SUB	Glut_Undef	neuron	TRUE	TRUE	CT SUB	Glut_Undef	neuron	TRUE	TRUE
AAAGGGCCACTCCGGA-1	DG	neuron	DG	DG	neuron	TRUE	TRUE	DG	DG	neuron	TRUE	TRUE
AAAGGGCCATCCTAAG-1	Oligo	glial	Oligo	Oligo	glial	TRUE	TRUE	Oligo	Oligo	glial	TRUE	TRUE
AAAGGGCGTTTGCAGT-1	DG	neuron	DG	DG	neuron	TRUE	TRUE	DG	DG	neuron	TRUE	TRUE
AAAGGGCTCAGGGATG-1	Astro	glial	Astro	Astro	glial	TRUE	TRUE	Astro	Astro	glial	TRUE	TRUE
AAAGGGCTCGACCCAG-1	OPC	glial	Oligo	Oligo	glial	FALSE	TRUE	Oligo	Oligo	glial	FALSE	TRUE
AAAGGGCTCTAGCATG-1	Endo	other	Oligo	Oligo	glial	FALSE	FALSE	Endo	Endo	other	TRUE	TRUE
AAAGGGCTCTGAGATC-1	CA1	neuron	CA1-ProS	CA1	neuron	TRUE	TRUE	CA1-ProS	CA1	neuron	TRUE	TRUE
AAAGGTAAGCACTCAT-1	DG	neuron	DG	DG	neuron	TRUE	TRUE	DG	DG	neuron	TRUE	TRUE
AAAGGTAAGCCAGTAG-1	MG	glial	Micro-PVM	MG	glial	TRUE	TRUE	Micro-PVM	MG	glial	TRUE	TRUE
AAAGGTACAAACGGCA-1	GABA	neuron	DG	DG	neuron	FALSE	TRUE	Lamp5	GABA	neuron	TRUE	TRUE
AAAGGTACAACATACC-1	MG	glial	Micro-PVM	MG	glial	TRUE	TRUE	Micro-PVM	MG	glial	TRUE	TRUE
AAAGGTACACAATTCG-1	Oligo	glial	Oligo	Oligo	glial	TRUE	TRUE	Oligo	Oligo	glial	TRUE	TRUE
AAAGGTACAGTCCGTG-1	Mixed	other	Micro-PVM	MG	glial	FALSE	FALSE	CR	CR	neuron	FALSE	FALSE
AAAGGTACATCGATAC-1	DG	neuron	DG	DG	neuron	TRUE	TRUE	DG	DG	neuron	TRUE	TRUE
AAAGGTATCGCTAGCG-1	Astro	glial	Astro	Astro	glial	TRUE	TRUE	Astro	Astro	glial	TRUE	TRUE
AAAGTCCGTAACAGTA-1	Glut_Undef	neuron	L6b/CT ENT	Glut_Undef	neuron	TRUE	TRUE	L6b/CT ENT	Glut_Undef	neuron	TRUE	TRUE
AAAGTCCGTAAGGCCA-1	Oligo	glial	Oligo	Oligo	glial	TRUE	TRUE	Oligo	Oligo	glial	TRUE	TRUE
AAAGTCCTCCACAGCG-1	Endo	other	Micro-PVM	MG	glial	FALSE	FALSE	Endo	Endo	other	TRUE	TRUE
AAAGTCCTCTCCCATG-1	CA1	neuron	CA1-ProS	CA1	neuron	TRUE	TRUE	CA1-ProS	CA1	neuron	TRUE	TRUE
AAAGTCCTCTCTCTTC-1	Astro	glial	Astro	Astro	glial	TRUE	TRUE	Astro	Astro	glial	TRUE	TRUE
AAAGTGACAAATGGTA-1	DG	neuron	DG	DG	neuron	TRUE	TRUE	DG	DG	neuron	TRUE	TRUE
AAAGTGACAATTCGTG-1	Astro	glial	Astro	Astro	glial	TRUE	TRUE	Astro	Astro	glial	TRUE	TRUE
AAAGTGACACTGCGTG-1	Glut_Undef	neuron	DG	DG	neuron	FALSE	TRUE	L2/3 IT PPP	Glut_Undef	neuron	TRUE	TRUE
AAAGTGACAGTGTGCC-1	DG	neuron	DG	DG	neuron	TRUE	TRUE	DG	DG	neuron	TRUE	TRUE
AAAGTGATCACTGATG-1	Astro	glial	Astro	Astro	glial	TRUE	TRUE	Astro	Astro	glial	TRUE	TRUE
AAAGTGATCAGCCTTC-1	DG	neuron	DG	DG	neuron	TRUE	TRUE	DG	DG	neuron	TRUE	TRUE
AAAGTGATCATGAAAG-1	Oligo	glial	Oligo	Oligo	glial	TRUE	TRUE	Oligo	Oligo	glial	TRUE	TRUE
AAAGTGATCCGAAATC-1	Oligo	glial	Oligo	Oligo	glial	TRUE	TRUE	Oligo	Oligo	glial	TRUE	TRUE
AAAGTGATCCGATAGT-1	Astro	glial	Astro	Astro	glial	TRUE	TRUE	Astro	Astro	glial	TRUE	TRUE
AAAGTGATCGTAGGGA-1	CA3	neuron	CA3	CA3	neuron	TRUE	TRUE	DG	DG	neuron	FALSE	TRUE
AAATGGAAGAATCCCT-1	Astro	glial	Astro	Astro	glial	TRUE	TRUE	Astro	Astro	glial	TRUE	TRUE
AAATGGACAAACACGG-1	Astro	glial	Astro	Astro	glial	TRUE	TRUE	Astro	Astro	glial	TRUE	TRUE
AAATGGACAACTACGT-1	Glut_Undef	neuron	L2/3 IT ENTl	Glut_Undef	neuron	TRUE	TRUE	L2/3 IT RHP	Glut_Undef	neuron	TRUE	TRUE
AAATGGACATCCGTTC-1	MG	glial	Micro-PVM	MG	glial	TRUE	TRUE	Micro-PVM	MG	glial	TRUE	TRUE
AAATGGAGTCACTGAT-1	Glut_Undef	neuron	NP SUB	Glut_Undef	neuron	TRUE	TRUE	NP SUB	Glut_Undef	neuron	TRUE	TRUE
AAATGGATCACATACG-1	CA1	neuron	DG	DG	neuron	FALSE	TRUE	DG	DG	neuron	FALSE	TRUE
AAATGGATCCACCCTA-1	CA1	neuron	CA1-ProS	CA1	neuron	TRUE	TRUE	CA1-ProS	CA1	neuron	TRUE	TRUE
AAATGGATCCCTAGGG-1	Astro	glial	DG	DG	neuron	FALSE	FALSE	DG	DG	neuron	FALSE	FALSE
AACAAAGCAACGGCCT-1	MG	glial	Micro-PVM	MG	glial	TRUE	TRUE	Micro-PVM	MG	glial	TRUE	TRUE
AACAACCAGGTAGACC-1	Oligo	glial	Oligo	Oligo	glial	TRUE	TRUE	Oligo	Oligo	glial	TRUE	TRUE
AACAACCGTACAAAGT-1	Astro	glial	Astro	Astro	glial	TRUE	TRUE	Astro	Astro	glial	TRUE	TRUE
AACAACCGTCCACTTC-1	CA1	neuron	CA1-ProS	CA1	neuron	TRUE	TRUE	CA1-ProS	CA1	neuron	TRUE	TRUE
AACAACCGTGTCATGT-1	Oligo	glial	Oligo	Oligo	glial	TRUE	TRUE	Oligo	Oligo	glial	TRUE	TRUE
AACAACCTCAGCCTCT-1	OPC	glial	Oligo	Oligo	glial	FALSE	TRUE	Oligo	Oligo	glial	FALSE	TRUE
AACAACCTCAGTAGGG-1	DG	neuron	DG	DG	neuron	TRUE	TRUE	DG	DG	neuron	TRUE	TRUE
AACAACCTCCTGTACC-1	Glut_Undef	neuron	L2/3 IT PPP	Glut_Undef	neuron	TRUE	TRUE	L2/3 IT PPP	Glut_Undef	neuron	TRUE	TRUE
AACAAGAAGCAAGGAA-1	Oligo	glial	Oligo	Oligo	glial	TRUE	TRUE	Oligo	Oligo	glial	TRUE	TRUE
AACAAGAAGCTACTGT-1	Oligo	glial	Oligo	Oligo	glial	TRUE	TRUE	Oligo	Oligo	glial	TRUE	TRUE
AACAAGAGTAGACGGT-1	GABA	neuron	Sncg	GABA	neuron	TRUE	TRUE	Sncg	GABA	neuron	TRUE	TRUE
AACAAGAGTATTTCGG-1	GABA	neuron	Sst	GABA	neuron	TRUE	TRUE	Pvalb	GABA	neuron	TRUE	TRUE
AACAAGAGTTCTCGTC-1	DG	neuron	DG	DG	neuron	TRUE	TRUE	DG	DG	neuron	TRUE	TRUE
AACAAGATCCGACGGT-1	DG	neuron	DG	DG	neuron	TRUE	TRUE	DG	DG	neuron	TRUE	TRUE
AACAAGATCTGAGAAA-1	Oligo	glial	Oligo	Oligo	glial	TRUE	TRUE	Oligo	Oligo	glial	TRUE	TRUE
AACACACAGAAGCGAA-1	Astro	glial	Astro	Astro	glial	TRUE	TRUE	Astro	Astro	glial	TRUE	TRUE
AACACACAGAGCAGTC-1	MG	glial	Micro-PVM	MG	glial	TRUE	TRUE	Micro-PVM	MG	glial	TRUE	TRUE
AACACACAGAGTCAAT-1	CA1	neuron	CA1-ProS	CA1	neuron	TRUE	TRUE	CA1-ProS	CA1	neuron	TRUE	TRUE
AACACACCAGTAGAGC-1	DG	neuron	SMC-Peri	0	other	FALSE	FALSE	SMC-Peri	0	other	FALSE	FALSE
AACACACGTGCATGAG-1	GABA	neuron	Vip	GABA	neuron	TRUE	TRUE	Vip	GABA	neuron	TRUE	TRUE
AACAGGGAGCAGCGAT-1	Oligo	glial	Oligo	Oligo	glial	TRUE	TRUE	Oligo	Oligo	glial	TRUE	TRUE
AACAGGGAGGGACTGT-1	DG	neuron	DG	DG	neuron	TRUE	TRUE	DG	DG	neuron	TRUE	TRUE
AACAGGGCAACATCGT-1	DG	neuron	DG	DG	neuron	TRUE	TRUE	DG	DG	neuron	TRUE	TRUE
AACAGGGCAGTGTACT-1	DG	neuron	L4/5 IT CTX	Glut_Undef	neuron	FALSE	TRUE	DG	DG	neuron	TRUE	TRUE
AACAGGGTCTCTTAAC-1	MG	glial	Micro-PVM	MG	glial	TRUE	TRUE	Micro-PVM	MG	glial	TRUE	TRUE
AACAGGGTCTGCATAG-1	DG	neuron	DG	DG	neuron	TRUE	TRUE	DG	DG	neuron	TRUE	TRUE
AACCAACAGCGTTACT-1	Oligo	glial	Oligo	Oligo	glial	TRUE	TRUE	Oligo	Oligo	glial	TRUE	TRUE
AACCAACCAACCTATG-1	DG	neuron	DG	DG	neuron	TRUE	TRUE	DG	DG	neuron	TRUE	TRUE
AACCAACGTACTCGAT-1	Oligo	glial	Oligo	Oligo	glial	TRUE	TRUE	Oligo	Oligo	glial	TRUE	TRUE
AACCAACGTTCCGTTC-1	DG	neuron	DG	DG	neuron	TRUE	TRUE	DG	DG	neuron	TRUE	TRUE
AACCAACTCCTCTCGA-1	DG	neuron	DG	DG	neuron	TRUE	TRUE	DG	DG	neuron	TRUE	TRUE
AACCAACTCTGATGGT-1	Glut_Undef	neuron	SUB-ProS	Glut_Undef	neuron	TRUE	TRUE	SUB-ProS	Glut_Undef	neuron	TRUE	TRUE
AACCAACTCTTAGCCC-1	GABA	neuron	Sst	GABA	neuron	TRUE	TRUE	Sst	GABA	neuron	TRUE	TRUE
AACCAACTCTTTCGAT-1	Glut_Undef	neuron	DG	DG	neuron	FALSE	TRUE	SUB-ProS	Glut_Undef	neuron	TRUE	TRUE
AACCACAAGCGTTCAT-1	Glut_Undef	neuron	L4/5 IT CTX	Glut_Undef	neuron	TRUE	TRUE	NP SUB	Glut_Undef	neuron	TRUE	TRUE
AACCACACAGAGACTG-1	Oligo	glial	Oligo	Oligo	glial	TRUE	TRUE	Oligo	Oligo	glial	TRUE	TRUE
AACCACAGTACTCAAC-1	DG	neuron	DG	DG	neuron	TRUE	TRUE	DG	DG	neuron	TRUE	TRUE
AACCACATCAACCTCC-1	Astro	glial	DG	DG	neuron	FALSE	FALSE	DG	DG	neuron	FALSE	FALSE
AACCACATCACTTTGT-1	DG	neuron	DG	DG	neuron	TRUE	TRUE	DG	DG	neuron	TRUE	TRUE
AACCATGAGCGCATCC-1	Oligo	glial	Oligo	Oligo	glial	TRUE	TRUE	Oligo	Oligo	glial	TRUE	TRUE
AACCATGAGTTGGACG-1	Glut_Undef	neuron	L2/3 IT PPP	Glut_Undef	neuron	TRUE	TRUE	L2/3 IT PPP	Glut_Undef	neuron	TRUE	TRUE
AACCATGCAATCGTCA-1	DG	neuron	DG	DG	neuron	TRUE	TRUE	DG	DG	neuron	TRUE	TRUE
AACCATGTCATTCACT-1	Oligo	glial	Oligo	Oligo	glial	TRUE	TRUE	Oligo	Oligo	glial	TRUE	TRUE
AACCATGTCTCGACGG-1	Oligo	glial	Oligo	Oligo	glial	TRUE	TRUE	Oligo	Oligo	glial	TRUE	TRUE
AACCCAAAGACGATAT-1	Oligo	glial	Oligo	Oligo	glial	TRUE	TRUE	Oligo	Oligo	glial	TRUE	TRUE
AACCCAAAGCATAGGC-1	Astro	glial	Oligo	Oligo	glial	FALSE	TRUE	Astro	Astro	glial	TRUE	TRUE
AACCCAACATGTGGTT-1	DG	neuron	DG	DG	neuron	TRUE	TRUE	DG	DG	neuron	TRUE	TRUE
AACCTGACAACGATCT-1	Oligo	glial	DG	DG	neuron	FALSE	FALSE	DG	DG	neuron	FALSE	FALSE
AACCTGAGTCTGCATA-1	DG	neuron	DG	DG	neuron	TRUE	TRUE	DG	DG	neuron	TRUE	TRUE
AACCTGATCAATCTCT-1	Oligo	glial	Oligo	Oligo	glial	TRUE	TRUE	Oligo	Oligo	glial	TRUE	TRUE
AACCTTTAGTATAGGT-1	Astro	glial	Astro	Astro	glial	TRUE	TRUE	Astro	Astro	glial	TRUE	TRUE
AACCTTTGTACAAGCG-1	Astro	glial	Astro	Astro	glial	TRUE	TRUE	Astro	Astro	glial	TRUE	TRUE
AACCTTTGTCACGACC-1	Astro	glial	DG	DG	neuron	FALSE	FALSE	DG	DG	neuron	FALSE	FALSE
AACCTTTTCGCAATTG-1	DG	neuron	DG	DG	neuron	TRUE	TRUE	DG	DG	neuron	TRUE	TRUE
AACCTTTTCGGCCAAC-1	DG	neuron	Oligo	Oligo	glial	FALSE	FALSE	Oligo	Oligo	glial	FALSE	FALSE
AACCTTTTCTACTCAT-1	DG	neuron	DG	DG	neuron	TRUE	TRUE	DG	DG	neuron	TRUE	TRUE
AACGAAAAGAGACAAG-1	CA1	neuron	Oligo	Oligo	glial	FALSE	FALSE	Oligo	Oligo	glial	FALSE	FALSE
AACGAAACACCAACAT-1	CA1	neuron	CA1-ProS	CA1	neuron	TRUE	TRUE	CA1-ProS	CA1	neuron	TRUE	TRUE
AACGAAACAGCGCGTT-1	Astro	glial	Astro	Astro	glial	TRUE	TRUE	Astro	Astro	glial	TRUE	TRUE
AACGAAATCCTTCTTC-1	Glut_Undef	neuron	SUB-ProS	Glut_Undef	neuron	TRUE	TRUE	SUB-ProS	Glut_Undef	neuron	TRUE	TRUE
AACGAAATCTGCATGA-1	DG	neuron	DG	DG	neuron	TRUE	TRUE	DG	DG	neuron	TRUE	TRUE
AACGGGAAGGTCATCT-1	OPC	glial	Oligo	Oligo	glial	FALSE	TRUE	Oligo	Oligo	glial	FALSE	TRUE
AACGGGACATGACTCA-1	DG	neuron	DG	DG	neuron	TRUE	TRUE	DG	DG	neuron	TRUE	TRUE
AACGGGAGTATGCTTG-1	DG	neuron	DG	DG	neuron	TRUE	TRUE	DG	DG	neuron	TRUE	TRUE
AACGGGAGTCTCACGG-1	Oligo	glial	DG	DG	neuron	FALSE	FALSE	DG	DG	neuron	FALSE	FALSE
AACGGGAGTGCTCCGA-1	DG	neuron	DG	DG	neuron	TRUE	TRUE	DG	DG	neuron	TRUE	TRUE
AACGGGAGTTTCGGCG-1	DG	neuron	DG	DG	neuron	TRUE	TRUE	DG	DG	neuron	TRUE	TRUE
AACGGGATCGTGTTCC-1	OPC	glial	Oligo	Oligo	glial	FALSE	TRUE	Oligo	Oligo	glial	FALSE	TRUE
AACGTCAAGACGCCAA-1	Glut_Undef	neuron	L6b/CT ENT	Glut_Undef	neuron	TRUE	TRUE	CT SUB	Glut_Undef	neuron	TRUE	TRUE
AACGTCAAGAGCCGAT-1	Oligo	glial	Oligo	Oligo	glial	TRUE	TRUE	Oligo	Oligo	glial	TRUE	TRUE
AACGTCAAGAGGGTCT-1	Oligo	glial	Oligo	Oligo	glial	TRUE	TRUE	Oligo	Oligo	glial	TRUE	TRUE
AACGTCACACTTGAGT-1	DG	neuron	DG	DG	neuron	TRUE	TRUE	DG	DG	neuron	TRUE	TRUE
AACGTCAGTAATTGGA-1	Endo	other	Endo	Endo	other	TRUE	TRUE	Endo	Endo	other	TRUE	TRUE
AACGTCAGTAGGAGGG-1	Astro	glial	Astro	Astro	glial	TRUE	TRUE	Astro	Astro	glial	TRUE	TRUE
AACGTCAGTCTTCATT-1	Astro	glial	Astro	Astro	glial	TRUE	TRUE	Astro	Astro	glial	TRUE	TRUE
AACGTCATCCGAAATC-1	MG	glial	Micro-PVM	MG	glial	TRUE	TRUE	Micro-PVM	MG	glial	TRUE	TRUE
AACGTCATCTTCTAAC-1	Oligo	glial	Oligo	Oligo	glial	TRUE	TRUE	Oligo	Oligo	glial	TRUE	TRUE
AACTTCTAGAGGGCGA-1	CA1	neuron	CA1-ProS	CA1	neuron	TRUE	TRUE	CA1-ProS	CA1	neuron	TRUE	TRUE
AACTTCTCACAGCGCT-1	CA1	neuron	CA1-ProS	CA1	neuron	TRUE	TRUE	CA1-ProS	CA1	neuron	TRUE	TRUE
AACTTCTCATGCGTGC-1	CA3	neuron	CA3	CA3	neuron	TRUE	TRUE	CA1-ProS	CA1	neuron	FALSE	TRUE
AACTTCTGTCACCACG-1	MG	glial	Micro-PVM	MG	glial	TRUE	TRUE	Micro-PVM	MG	glial	TRUE	TRUE
AACTTCTGTCGAGTTT-1	Astro	glial	Astro	Astro	glial	TRUE	TRUE	Astro	Astro	glial	TRUE	TRUE
AACTTCTTCCACCCTA-1	DG	neuron	DG	DG	neuron	TRUE	TRUE	DG	DG	neuron	TRUE	TRUE
AACTTCTTCCCGATCT-1	DG	neuron	DG	DG	neuron	TRUE	TRUE	DG	DG	neuron	TRUE	TRUE
AACTTCTTCGAAGTGG-1	Astro	glial	Astro	Astro	glial	TRUE	TRUE	Astro	Astro	glial	TRUE	TRUE
AAGAACAAGTGGTGGT-1	CA1	neuron	CA1-ProS	CA1	neuron	TRUE	TRUE	CA1-ProS	CA1	neuron	TRUE	TRUE
AAGAACACAAGGCCTC-1	Oligo	glial	Oligo	Oligo	glial	TRUE	TRUE	Oligo	Oligo	glial	TRUE	TRUE
AAGAACAGTTCGGTAT-1	DG	neuron	DG	DG	neuron	TRUE	TRUE	DG	DG	neuron	TRUE	TRUE
AAGAACATCTACACAG-1	CA1	neuron	CA1-ProS	CA1	neuron	TRUE	TRUE	CA1-ProS	CA1	neuron	TRUE	TRUE
AAGAACATCTGTTCAT-1	Oligo	glial	Oligo	Oligo	glial	TRUE	TRUE	Oligo	Oligo	glial	TRUE	TRUE
AAGACAAGTGATACCT-1	DG	neuron	DG	DG	neuron	TRUE	TRUE	DG	DG	neuron	TRUE	TRUE
AAGACAAGTTAGAGAT-1	DG	neuron	DG	DG	neuron	TRUE	TRUE	DG	DG	neuron	TRUE	TRUE
AAGACTCAGCACTCTA-1	Astro	glial	Astro	Astro	glial	TRUE	TRUE	Astro	Astro	glial	TRUE	TRUE
AAGACTCGTACAGCGA-1	Oligo	glial	Oligo	Oligo	glial	TRUE	TRUE	Oligo	Oligo	glial	TRUE	TRUE
AAGACTCGTAGAATGT-1	Glut_Undef	neuron	DG	DG	neuron	FALSE	TRUE	NP SUB	Glut_Undef	neuron	TRUE	TRUE
AAGACTCTCGTGGGAA-1	Astro	glial	Astro	Astro	glial	TRUE	TRUE	Astro	Astro	glial	TRUE	TRUE
AAGATAGTCACGTAGT-1	DG	neuron	DG	DG	neuron	TRUE	TRUE	DG	DG	neuron	TRUE	TRUE
AAGATAGTCTTTCGAT-1	DG	neuron	DG	DG	neuron	TRUE	TRUE	DG	DG	neuron	TRUE	TRUE
AAGCATCAGGCAATGC-1	DG	neuron	DG	DG	neuron	TRUE	TRUE	DG	DG	neuron	TRUE	TRUE
AAGCATCCACACGTGC-1	Astro	glial	Astro	Astro	glial	TRUE	TRUE	Astro	Astro	glial	TRUE	TRUE
AAGCATCCACGTGAGA-1	DG	neuron	DG	DG	neuron	TRUE	TRUE	DG	DG	neuron	TRUE	TRUE
AAGCATCGTGAACTAA-1	DG	neuron	DG	DG	neuron	TRUE	TRUE	DG	DG	neuron	TRUE	TRUE
AAGCATCTCAGGGTAG-1	MG	glial	Micro-PVM	MG	glial	TRUE	TRUE	Micro-PVM	MG	glial	TRUE	TRUE
AAGCATCTCTCGAGTA-1	Oligo	glial	Oligo	Oligo	glial	TRUE	TRUE	Oligo	Oligo	glial	TRUE	TRUE
AAGCCATAGCGAATGC-1	DG	neuron	DG	DG	neuron	TRUE	TRUE	DG	DG	neuron	TRUE	TRUE
AAGCCATCAAGTATCC-1	Oligo	glial	Oligo	Oligo	glial	TRUE	TRUE	Oligo	Oligo	glial	TRUE	TRUE
AAGCCATCAAGTGCTT-1	OPC	glial	Oligo	Oligo	glial	FALSE	TRUE	Oligo	Oligo	glial	FALSE	TRUE
AAGCCATCACTCACTC-1	Astro	glial	Astro	Astro	glial	TRUE	TRUE	Astro	Astro	glial	TRUE	TRUE
AAGCCATCAGAAGCGT-1	DG	neuron	DG	DG	neuron	TRUE	TRUE	DG	DG	neuron	TRUE	TRUE
AAGCCATCAGTCGAGA-1	DG	neuron	DG	DG	neuron	TRUE	TRUE	DG	DG	neuron	TRUE	TRUE
AAGCCATGTGTGCTTA-1	CA3	neuron	CA3	CA3	neuron	TRUE	TRUE	CA3	CA3	neuron	TRUE	TRUE
AAGCCATTCGAGAGAC-1	Oligo	glial	DG	DG	neuron	FALSE	FALSE	DG	DG	neuron	FALSE	FALSE
AAGCCATTCTCCGCAT-1	DG	neuron	DG	DG	neuron	TRUE	TRUE	DG	DG	neuron	TRUE	TRUE
AAGCCATTCTGAGTCA-1	CA3	neuron	CA3	CA3	neuron	TRUE	TRUE	CA3	CA3	neuron	TRUE	TRUE
AAGCGAGAGCCAAGCA-1	DG	neuron	DG	DG	neuron	TRUE	TRUE	DG	DG	neuron	TRUE	TRUE
AAGCGAGGTGGAACCA-1	GABA	neuron	DG	DG	neuron	FALSE	TRUE	Sst	GABA	neuron	TRUE	TRUE
AAGCGAGGTGTATTGC-1	DG	neuron	DG	DG	neuron	TRUE	TRUE	DG	DG	neuron	TRUE	TRUE
AAGCGAGGTTCCTAGA-1	DG	neuron	DG	DG	neuron	TRUE	TRUE	DG	DG	neuron	TRUE	TRUE
AAGCGAGTCTGGGTCG-1	CA1	neuron	DG	DG	neuron	FALSE	TRUE	CA1-ProS	CA1	neuron	TRUE	TRUE
AAGCGTTCAATTCGTG-1	DG	neuron	Micro-PVM	MG	glial	FALSE	FALSE	Oligo	Oligo	glial	FALSE	FALSE
AAGCGTTCACATGGTT-1	Oligo	glial	Oligo	Oligo	glial	TRUE	TRUE	Oligo	Oligo	glial	TRUE	TRUE
AAGCGTTCACCTGTCT-1	GABA	neuron	DG	DG	neuron	FALSE	TRUE	DG	DG	neuron	FALSE	TRUE
AAGCGTTGTCGGTACC-1	Oligo	glial	Oligo	Oligo	glial	TRUE	TRUE	Oligo	Oligo	glial	TRUE	TRUE
AAGCGTTGTCGTTGCG-1	DG	neuron	DG	DG	neuron	TRUE	TRUE	DG	DG	neuron	TRUE	TRUE
AAGGAATAGACTCGAG-1	Oligo	glial	Oligo	Oligo	glial	TRUE	TRUE	Oligo	Oligo	glial	TRUE	TRUE
AAGGAATAGCCAGACA-1	Oligo	glial	Oligo	Oligo	glial	TRUE	TRUE	Oligo	Oligo	glial	TRUE	TRUE
AAGGAATCAAACTCGT-1	Oligo	glial	Oligo	Oligo	glial	TRUE	TRUE	Oligo	Oligo	glial	TRUE	TRUE
AAGGAATGTCAGATTC-1	Glut_Undef	neuron	DG	DG	neuron	FALSE	TRUE	DG	DG	neuron	FALSE	TRUE
AAGGAATGTCATCTAG-1	CA1	neuron	CA1-ProS	CA1	neuron	TRUE	TRUE	CA1-ProS	CA1	neuron	TRUE	TRUE
AAGGAATGTCGTTATG-1	DG	neuron	DG	DG	neuron	TRUE	TRUE	DG	DG	neuron	TRUE	TRUE
AAGGAATTCAAGTAAG-1	Oligo	glial	Oligo	Oligo	glial	TRUE	TRUE	Oligo	Oligo	glial	TRUE	TRUE
AAGGAATTCTCAACCC-1	CA1	neuron	Oligo	Oligo	glial	FALSE	FALSE	CA1-ProS	CA1	neuron	TRUE	TRUE
AAGGTAACACCCTTGT-1	DG	neuron	DG	DG	neuron	TRUE	TRUE	DG	DG	neuron	TRUE	TRUE
AAGGTAACACTGTTCC-1	DG	neuron	DG	DG	neuron	TRUE	TRUE	DG	DG	neuron	TRUE	TRUE
AAGGTAACAGACGATG-1	CA1	neuron	CA1-ProS	CA1	neuron	TRUE	TRUE	CA1-ProS	CA1	neuron	TRUE	TRUE
AAGGTAAGTCATCGGC-1	MG	glial	Micro-PVM	MG	glial	TRUE	TRUE	Micro-PVM	MG	glial	TRUE	TRUE
AAGGTAAGTGGGCTTC-1	Astro	glial	Astro	Astro	glial	TRUE	TRUE	Astro	Astro	glial	TRUE	TRUE
AAGTACCAGCGCCATC-1	Astro	glial	Astro	Astro	glial	TRUE	TRUE	Astro	Astro	glial	TRUE	TRUE
AAGTACCCAGAGAATT-1	CA3	neuron	CA3	CA3	neuron	TRUE	TRUE	CA3	CA3	neuron	TRUE	TRUE
AAGTACCCATCAACCA-1	GABA	neuron	Sst	GABA	neuron	TRUE	TRUE	Sst	GABA	neuron	TRUE	TRUE
AAGTACCCATGTTCGA-1	DG	neuron	DG	DG	neuron	TRUE	TRUE	DG	DG	neuron	TRUE	TRUE
AAGTACCGTAGATCGG-1	DG	neuron	DG	DG	neuron	TRUE	TRUE	DG	DG	neuron	TRUE	TRUE
AAGTACCGTCGACTTA-1	Oligo	glial	Oligo	Oligo	glial	TRUE	TRUE	Oligo	Oligo	glial	TRUE	TRUE
AAGTACCGTCTTGCTC-1	Oligo	glial	Oligo	Oligo	glial	TRUE	TRUE	Oligo	Oligo	glial	TRUE	TRUE
AAGTACCGTGTAAATG-1	DG	neuron	DG	DG	neuron	TRUE	TRUE	DG	DG	neuron	TRUE	TRUE
AAGTACCTCGTGCATA-1	CA3	neuron	CA3	CA3	neuron	TRUE	TRUE	CA3	CA3	neuron	TRUE	TRUE
AAGTCGTAGCGATTCT-1	DG	neuron	DG	DG	neuron	TRUE	TRUE	DG	DG	neuron	TRUE	TRUE
AAGTCGTAGGTACAAT-1	Glut_Undef	neuron	Lamp5	GABA	neuron	FALSE	TRUE	CA1-ProS	CA1	neuron	FALSE	TRUE
AAGTCGTGTGTGGACA-1	CA1	neuron	CA1-ProS	CA1	neuron	TRUE	TRUE	DG	DG	neuron	FALSE	TRUE
AAGTGAAAGATCGACG-1	DG	neuron	DG	DG	neuron	TRUE	TRUE	DG	DG	neuron	TRUE	TRUE
AAGTGAAAGCCAAGTG-1	CA3	neuron	CA3	CA3	neuron	TRUE	TRUE	CA3	CA3	neuron	TRUE	TRUE
AAGTGAAAGTGCGTCC-1	DG	neuron	DG	DG	neuron	TRUE	TRUE	DG	DG	neuron	TRUE	TRUE
AAGTGAACAACTGTGT-1	DG	neuron	DG	DG	neuron	TRUE	TRUE	DG	DG	neuron	TRUE	TRUE
AAGTGAACACGGCTAC-1	Oligo	glial	Oligo	Oligo	glial	TRUE	TRUE	Oligo	Oligo	glial	TRUE	TRUE
AAGTGAACATCGGCCA-1	Oligo	glial	Oligo	Oligo	glial	TRUE	TRUE	Oligo	Oligo	glial	TRUE	TRUE
AAGTGAAGTAGGACTG-1	DG	neuron	DG	DG	neuron	TRUE	TRUE	DG	DG	neuron	TRUE	TRUE
AAGTTCGGTCCAGTTA-1	Oligo	glial	Oligo	Oligo	glial	TRUE	TRUE	Oligo	Oligo	glial	TRUE	TRUE
AAGTTCGTCACAGAGG-1	Oligo	glial	Oligo	Oligo	glial	TRUE	TRUE	Oligo	Oligo	glial	TRUE	TRUE
AAGTTCGTCGCCTCTA-1	DG	neuron	DG	DG	neuron	TRUE	TRUE	DG	DG	neuron	TRUE	TRUE
AAGTTCGTCGTCGGGT-1	Glut_Undef	neuron	L2/3 IT PPP	Glut_Undef	neuron	TRUE	TRUE	L2/3 IT PPP	Glut_Undef	neuron	TRUE	TRUE
AATAGAGAGTTGGAAT-1	DG	neuron	DG	DG	neuron	TRUE	TRUE	DG	DG	neuron	TRUE	TRUE
AATAGAGCAAGTCCCG-1	Oligo	glial	Oligo	Oligo	glial	TRUE	TRUE	Oligo	Oligo	glial	TRUE	TRUE
AATAGAGGTCACATTG-1	MG	glial	Micro-PVM	MG	glial	TRUE	TRUE	Micro-PVM	MG	glial	TRUE	TRUE
AATAGAGGTCGCATTA-1	DG	neuron	DG	DG	neuron	TRUE	TRUE	DG	DG	neuron	TRUE	TRUE
AATAGAGTCCGTCCTA-1	Astro	glial	Astro	Astro	glial	TRUE	TRUE	Astro	Astro	glial	TRUE	TRUE
AATCACGAGGCCTAGA-1	Glut_Undef	neuron	SUB-ProS	Glut_Undef	neuron	TRUE	TRUE	SUB-ProS	Glut_Undef	neuron	TRUE	TRUE
AATCACGCACGACAGA-1	Astro	glial	Astro	Astro	glial	TRUE	TRUE	Astro	Astro	glial	TRUE	TRUE
AATCGACAGGCGAAGG-1	Oligo	glial	Oligo	Oligo	glial	TRUE	TRUE	Oligo	Oligo	glial	TRUE	TRUE
AATCGACCAGCTCGGT-1	Glut_Undef	neuron	L2/3 IT PPP	Glut_Undef	neuron	TRUE	TRUE	L2/3 IT PPP	Glut_Undef	neuron	TRUE	TRUE
AATCGACCATTGGGAG-1	Oligo	glial	Oligo	Oligo	glial	TRUE	TRUE	Oligo	Oligo	glial	TRUE	TRUE
AATCGACTCACCCATC-1	Glut_Undef	neuron	CT SUB	Glut_Undef	neuron	TRUE	TRUE	CT SUB	Glut_Undef	neuron	TRUE	TRUE
AATCGACTCTAAGCCA-1	OPC	glial	Oligo	Oligo	glial	FALSE	TRUE	Oligo	Oligo	glial	FALSE	TRUE
AATCGTGAGCACCAGA-1	DG	neuron	DG	DG	neuron	TRUE	TRUE	DG	DG	neuron	TRUE	TRUE
AATCGTGAGCCGTAAG-1	Oligo	glial	Oligo	Oligo	glial	TRUE	TRUE	Oligo	Oligo	glial	TRUE	TRUE
AATCGTGTCCGAGAAG-1	Oligo	glial	Oligo	Oligo	glial	TRUE	TRUE	Oligo	Oligo	glial	TRUE	TRUE
AATCGTGTCTCTCTAA-1	MG	glial	Micro-PVM	MG	glial	TRUE	TRUE	Micro-PVM	MG	glial	TRUE	TRUE
AATCGTGTCTGCTTTA-1	CA1	neuron	CA1-ProS	CA1	neuron	TRUE	TRUE	CA1-ProS	CA1	neuron	TRUE	TRUE
AATGAAGAGTATGTAG-1	DG	neuron	DG	DG	neuron	TRUE	TRUE	DG	DG	neuron	TRUE	TRUE
AATGAAGCACATACTG-1	DG	neuron	DG	DG	neuron	TRUE	TRUE	DG	DG	neuron	TRUE	TRUE
AATGAAGCAGTCTACA-1	Oligo	glial	Oligo	Oligo	glial	TRUE	TRUE	Oligo	Oligo	glial	TRUE	TRUE
AATGAAGCATAGAGGC-1	OPC	glial	Oligo	Oligo	glial	FALSE	TRUE	Oligo	Oligo	glial	FALSE	TRUE
AATGAAGGTTAAACAG-1	CA1	neuron	SUB-ProS	Glut_Undef	neuron	FALSE	TRUE	CA1-ProS	CA1	neuron	TRUE	TRUE
AATGAAGTCACTGGTA-1	DG	neuron	DG	DG	neuron	TRUE	TRUE	DG	DG	neuron	TRUE	TRUE
AATGAAGTCCCGATCT-1	GABA	neuron	Sst	GABA	neuron	TRUE	TRUE	Pvalb	GABA	neuron	TRUE	TRUE
AATGACCAGCAGGTCA-1	Oligo	glial	Oligo	Oligo	glial	TRUE	TRUE	Oligo	Oligo	glial	TRUE	TRUE
AATGACCAGGCCTTGC-1	Astro	glial	DG	DG	neuron	FALSE	FALSE	DG	DG	neuron	FALSE	FALSE
AATGACCAGTATGCAA-1	DG	neuron	DG	DG	neuron	TRUE	TRUE	DG	DG	neuron	TRUE	TRUE
AATGACCGTGAGTAAT-1	DG	neuron	DG	DG	neuron	TRUE	TRUE	DG	DG	neuron	TRUE	TRUE
AATGCCAAGAAGGCTC-1	Oligo	glial	Oligo	Oligo	glial	TRUE	TRUE	Oligo	Oligo	glial	TRUE	TRUE
AATGCCACAACTTCTT-1	GABA	neuron	Pvalb	GABA	neuron	TRUE	TRUE	Pvalb	GABA	neuron	TRUE	TRUE
AATGCCACAATGTGGG-1	OPC	glial	Oligo	Oligo	glial	FALSE	TRUE	Oligo	Oligo	glial	FALSE	TRUE
AATGCCAGTACGCTTA-1	Glut_Undef	neuron	Astro	Astro	glial	FALSE	FALSE	L6b/CT ENT	Glut_Undef	neuron	TRUE	TRUE
AATGCCAGTATGCGTT-1	Oligo	glial	Oligo	Oligo	glial	TRUE	TRUE	Oligo	Oligo	glial	TRUE	TRUE
AATGCCAGTCTGTCCT-1	Oligo	glial	Oligo	Oligo	glial	TRUE	TRUE	Oligo	Oligo	glial	TRUE	TRUE
AATGCCATCCAACCGG-1	DG	neuron	DG	DG	neuron	TRUE	TRUE	DG	DG	neuron	TRUE	TRUE
AATGCCATCTGGGTCG-1	DG	neuron	DG	DG	neuron	TRUE	TRUE	DG	DG	neuron	TRUE	TRUE
AATGGAAAGACGCTCC-1	DG	neuron	DG	DG	neuron	TRUE	TRUE	DG	DG	neuron	TRUE	TRUE
AATGGAACACTAGTAC-1	Oligo	glial	Oligo	Oligo	glial	TRUE	TRUE	Oligo	Oligo	glial	TRUE	TRUE
AATGGAAGTGGGAGAG-1	CA1	neuron	CA1-ProS	CA1	neuron	TRUE	TRUE	CA1-ProS	CA1	neuron	TRUE	TRUE
AATGGAAGTTATGTGC-1	Oligo	glial	Oligo	Oligo	glial	TRUE	TRUE	Oligo	Oligo	glial	TRUE	TRUE
AATGGAATCGTTACCC-1	GABA	neuron	Sst	GABA	neuron	TRUE	TRUE	Sst	GABA	neuron	TRUE	TRUE
AATGGCTAGATTGACA-1	Astro	glial	Astro	Astro	glial	TRUE	TRUE	Astro	Astro	glial	TRUE	TRUE
AATGGCTCAGAGGCTA-1	DG	neuron	DG	DG	neuron	TRUE	TRUE	DG	DG	neuron	TRUE	TRUE
AATGGCTGTCTTGTCC-1	DG	neuron	DG	DG	neuron	TRUE	TRUE	DG	DG	neuron	TRUE	TRUE
AATGGCTTCTCCGAAA-1	DG	neuron	DG	DG	neuron	TRUE	TRUE	DG	DG	neuron	TRUE	TRUE
AATGGCTTCTCTCTAA-1	DG	neuron	DG	DG	neuron	TRUE	TRUE	DG	DG	neuron	TRUE	TRUE
AATTCCTCAAAGAACT-1	DG	neuron	DG	DG	neuron	TRUE	TRUE	DG	DG	neuron	TRUE	TRUE
AATTCCTCATCGGCCA-1	OPC	glial	Oligo	Oligo	glial	FALSE	TRUE	Oligo	Oligo	glial	FALSE	TRUE
AATTCCTGTAGTTACC-1	Oligo	glial	Oligo	Oligo	glial	TRUE	TRUE	Oligo	Oligo	glial	TRUE	TRUE
AATTCCTGTCGAAGCA-1	Astro	glial	Astro	Astro	glial	TRUE	TRUE	Astro	Astro	glial	TRUE	TRUE
AATTCCTTCTAATTCC-1	OPC	glial	Oligo	Oligo	glial	FALSE	TRUE	Oligo	Oligo	glial	FALSE	TRUE
AATTTCCAGTCGCCCA-1	DG	neuron	DG	DG	neuron	TRUE	TRUE	DG	DG	neuron	TRUE	TRUE
AATTTCCCAACTGCCG-1	Oligo	glial	Oligo	Oligo	glial	TRUE	TRUE	Oligo	Oligo	glial	TRUE	TRUE
AATTTCCGTCACTTCC-1	Astro	glial	Astro	Astro	glial	TRUE	TRUE	Astro	Astro	glial	TRUE	TRUE
AATTTCCGTTGCTGAT-1	Oligo	glial	Oligo	Oligo	glial	TRUE	TRUE	Oligo	Oligo	glial	TRUE	TRUE
ACAAAGAAGACGCCAA-1	GABA	neuron	Micro-PVM	MG	glial	FALSE	FALSE	Sst	GABA	neuron	TRUE	TRUE
ACAAAGAAGAGCCGAT-1	VLMC	other	Oligo	Oligo	glial	FALSE	FALSE	Astro	Astro	glial	FALSE	FALSE
ACAAAGACAAGACAAT-1	DG	neuron	DG	DG	neuron	TRUE	TRUE	DG	DG	neuron	TRUE	TRUE
ACAAAGATCCAATGCA-1	DG	neuron	DG	DG	neuron	TRUE	TRUE	DG	DG	neuron	TRUE	TRUE
ACAAAGATCCCAGCGA-1	DG	neuron	DG	DG	neuron	TRUE	TRUE	DG	DG	neuron	TRUE	TRUE
ACAAAGATCTCGTTTA-1	GABA	neuron	Sst	GABA	neuron	TRUE	TRUE	Pvalb	GABA	neuron	TRUE	TRUE
ACAACCAAGCGATTCT-1	DG	neuron	DG	DG	neuron	TRUE	TRUE	DG	DG	neuron	TRUE	TRUE
ACAACCAAGTATGGAT-1	Endo	other	Endo	Endo	other	TRUE	TRUE	Endo	Endo	other	TRUE	TRUE
ACAACCACAGTTGTTG-1	Oligo	glial	Oligo	Oligo	glial	TRUE	TRUE	Oligo	Oligo	glial	TRUE	TRUE
ACAACCAGTTGTGTAC-1	DG	neuron	DG	DG	neuron	TRUE	TRUE	DG	DG	neuron	TRUE	TRUE
ACAACCATCACTAGCA-1	DG	neuron	DG	DG	neuron	TRUE	TRUE	DG	DG	neuron	TRUE	TRUE
ACAAGCTCAATGAGCG-1	DG	neuron	DG	DG	neuron	TRUE	TRUE	DG	DG	neuron	TRUE	TRUE
ACAAGCTCAGTGGCTC-1	Oligo	glial	Oligo	Oligo	glial	TRUE	TRUE	Oligo	Oligo	glial	TRUE	TRUE
ACAAGCTGTAGCTCGC-1	CA3	neuron	CA3	CA3	neuron	TRUE	TRUE	DG	DG	neuron	FALSE	TRUE
ACAAGCTTCGTAGGGA-1	DG	neuron	DG	DG	neuron	TRUE	TRUE	DG	DG	neuron	TRUE	TRUE
ACAAGCTTCTCTCCGA-1	DG	neuron	DG	DG	neuron	TRUE	TRUE	DG	DG	neuron	TRUE	TRUE
ACACAGTAGTAGGATT-1	Astro	glial	Astro	Astro	glial	TRUE	TRUE	Astro	Astro	glial	TRUE	TRUE
ACACAGTCAATTGCCA-1	Glut_Undef	neuron	SUB-ProS	Glut_Undef	neuron	TRUE	TRUE	SUB-ProS	Glut_Undef	neuron	TRUE	TRUE
ACACAGTCACATAGCT-1	DG	neuron	DG	DG	neuron	TRUE	TRUE	DG	DG	neuron	TRUE	TRUE
ACACAGTCACGGCTAC-1	CA3	neuron	CA3	CA3	neuron	TRUE	TRUE	CA3	CA3	neuron	TRUE	TRUE
ACACAGTGTAAGCTCT-1	DG	neuron	DG	DG	neuron	TRUE	TRUE	DG	DG	neuron	TRUE	TRUE
ACACAGTGTCAAAGCG-1	GABA	neuron	Oligo	Oligo	glial	FALSE	FALSE	DG	DG	neuron	FALSE	TRUE
ACACAGTGTTTGAACC-1	CA1	neuron	CA1-ProS	CA1	neuron	TRUE	TRUE	CA3	CA3	neuron	FALSE	TRUE
ACACAGTTCGAAGCAG-1	CA1	neuron	DG	DG	neuron	FALSE	TRUE	CA1-ProS	CA1	neuron	TRUE	TRUE
ACACAGTTCGGCTTCT-1	CA3	neuron	CA3	CA3	neuron	TRUE	TRUE	CA3	CA3	neuron	TRUE	TRUE
ACACCAAAGGCTAGCA-1	Oligo	glial	DG	DG	neuron	FALSE	FALSE	DG	DG	neuron	FALSE	FALSE
ACACCAACACAAAGCG-1	DG	neuron	DG	DG	neuron	TRUE	TRUE	DG	DG	neuron	TRUE	TRUE
ACACCAAGTAACAGTA-1	DG	neuron	DG	DG	neuron	TRUE	TRUE	DG	DG	neuron	TRUE	TRUE
ACACCAATCCGATCGG-1	CA1	neuron	CA1-ProS	CA1	neuron	TRUE	TRUE	CA1-ProS	CA1	neuron	TRUE	TRUE
ACACGCGGTAATGCGG-1	Oligo	glial	Oligo	Oligo	glial	TRUE	TRUE	Oligo	Oligo	glial	TRUE	TRUE
ACACGCGGTCAAAGCG-1	Mixed	other	Astro	Astro	glial	FALSE	FALSE	Astro	Astro	glial	FALSE	FALSE
ACACGCGGTCCGAAGA-1	Glut_Undef	neuron	DG	DG	neuron	FALSE	TRUE	SUB-ProS	Glut_Undef	neuron	TRUE	TRUE
ACACGCGGTTAGGGTG-1	DG	neuron	DG	DG	neuron	TRUE	TRUE	DG	DG	neuron	TRUE	TRUE
ACACGCGGTTCGAGCC-1	Oligo	glial	Oligo	Oligo	glial	TRUE	TRUE	Oligo	Oligo	glial	TRUE	TRUE
ACACTGAAGCCAGTAG-1	OPC	glial	Oligo	Oligo	glial	FALSE	TRUE	Oligo	Oligo	glial	FALSE	TRUE
ACACTGAAGGGTACGT-1	Oligo	glial	Oligo	Oligo	glial	TRUE	TRUE	Oligo	Oligo	glial	TRUE	TRUE
ACACTGAGTACGAGCA-1	OPC	glial	Oligo	Oligo	glial	FALSE	TRUE	Oligo	Oligo	glial	FALSE	TRUE
ACACTGATCGGCTTGG-1	Glut_Undef	neuron	SUB-ProS	Glut_Undef	neuron	TRUE	TRUE	SUB-ProS	Glut_Undef	neuron	TRUE	TRUE
ACAGAAAAGATAGGGA-1	DG	neuron	DG	DG	neuron	TRUE	TRUE	DG	DG	neuron	TRUE	TRUE
ACAGAAAAGGATACCG-1	Oligo	glial	Oligo	Oligo	glial	TRUE	TRUE	Oligo	Oligo	glial	TRUE	TRUE
ACAGAAACACAGGATG-1	DG	neuron	DG	DG	neuron	TRUE	TRUE	DG	DG	neuron	TRUE	TRUE
ACAGAAACACGCTTAA-1	Astro	glial	Astro	Astro	glial	TRUE	TRUE	Astro	Astro	glial	TRUE	TRUE
ACAGAAACAGCAATTC-1	Astro	glial	Astro	Astro	glial	TRUE	TRUE	Astro	Astro	glial	TRUE	TRUE
ACAGAAACAGGTGACA-1	CA1	neuron	DG	DG	neuron	FALSE	TRUE	CA1-ProS	CA1	neuron	TRUE	TRUE
ACAGAAATCACCCTGT-1	OPC	glial	Oligo	Oligo	glial	FALSE	TRUE	Oligo	Oligo	glial	FALSE	TRUE
ACAGAAATCGGAGTAG-1	DG	neuron	DG	DG	neuron	TRUE	TRUE	DG	DG	neuron	TRUE	TRUE
ACAGCCGAGAGCTGCA-1	DG	neuron	DG	DG	neuron	TRUE	TRUE	DG	DG	neuron	TRUE	TRUE
ACAGCCGAGCAACAAT-1	CA3	neuron	CA3	CA3	neuron	TRUE	TRUE	CA3	CA3	neuron	TRUE	TRUE
ACAGCCGAGGTCCCTG-1	DG	neuron	DG	DG	neuron	TRUE	TRUE	DG	DG	neuron	TRUE	TRUE
ACAGCCGAGGTTGGAC-1	DG	neuron	DG	DG	neuron	TRUE	TRUE	DG	DG	neuron	TRUE	TRUE
ACAGCCGAGTAAGAGG-1	Astro	glial	Astro	Astro	glial	TRUE	TRUE	Astro	Astro	glial	TRUE	TRUE
ACAGCCGCAGTCGGAA-1	GABA	neuron	Micro-PVM	MG	glial	FALSE	FALSE	Sst	GABA	neuron	TRUE	TRUE
ACAGCCGCAGTGTGCC-1	Astro	glial	Astro	Astro	glial	TRUE	TRUE	Astro	Astro	glial	TRUE	TRUE
ACAGCCGCATCCGTTC-1	CA3	neuron	DG	DG	neuron	FALSE	TRUE	DG	DG	neuron	FALSE	TRUE
ACAGCCGGTAACAGGC-1	CA1	neuron	CA1-ProS	CA1	neuron	TRUE	TRUE	CA1-ProS	CA1	neuron	TRUE	TRUE
ACAGCCGGTAGCGCTC-1	MG	glial	Micro-PVM	MG	glial	TRUE	TRUE	Micro-PVM	MG	glial	TRUE	TRUE
ACAGCCGGTGAGGAAA-1	Oligo	glial	Oligo	Oligo	glial	TRUE	TRUE	Oligo	Oligo	glial	TRUE	TRUE
ACAGGGAAGCTTCTAG-1	CA3	neuron	CA3	CA3	neuron	TRUE	TRUE	CA3	CA3	neuron	TRUE	TRUE
ACAGGGACAGTCGCAC-1	Oligo	glial	Oligo	Oligo	glial	TRUE	TRUE	Oligo	Oligo	glial	TRUE	TRUE
ACAGGGAGTTGCCATA-1	OPC	glial	Oligo	Oligo	glial	FALSE	TRUE	Oligo	Oligo	glial	FALSE	TRUE
ACAGGGATCGGTCGGT-1	Oligo	glial	Oligo	Oligo	glial	TRUE	TRUE	Oligo	Oligo	glial	TRUE	TRUE
ACATCCCCAACAAAGT-1	Endo	other	Endo	Endo	other	TRUE	TRUE	Endo	Endo	other	TRUE	TRUE
ACATCCCCAGCTCCTT-1	DG	neuron	DG	DG	neuron	TRUE	TRUE	DG	DG	neuron	TRUE	TRUE
ACATCCCGTAAGTAGT-1	OPC	glial	Oligo	Oligo	glial	FALSE	TRUE	Oligo	Oligo	glial	FALSE	TRUE
ACATCCCGTATACCTG-1	MG	glial	Micro-PVM	MG	glial	TRUE	TRUE	Micro-PVM	MG	glial	TRUE	TRUE
ACATCGAAGTTAACGA-1	GABA	neuron	Lamp5	GABA	neuron	TRUE	TRUE	Lamp5	GABA	neuron	TRUE	TRUE
ACATCGAGTTAATGAG-1	DG	neuron	DG	DG	neuron	TRUE	TRUE	DG	DG	neuron	TRUE	TRUE
ACATCGATCAAGAAAC-1	DG	neuron	DG	DG	neuron	TRUE	TRUE	DG	DG	neuron	TRUE	TRUE
ACATCGATCAGAGCAG-1	Glut_Undef	neuron	SUB-ProS	Glut_Undef	neuron	TRUE	TRUE	L5 PT CTX	Glut_Undef	neuron	TRUE	TRUE
ACATCGATCGGCCCAA-1	GABA	neuron	Sst	GABA	neuron	TRUE	TRUE	Sst	GABA	neuron	TRUE	TRUE
ACATCGATCTTAGCCC-1	MG	glial	Micro-PVM	MG	glial	TRUE	TRUE	Micro-PVM	MG	glial	TRUE	TRUE
ACATGCAAGTTCTACG-1	Oligo	glial	Oligo	Oligo	glial	TRUE	TRUE	Oligo	Oligo	glial	TRUE	TRUE
ACATGCACAGGCGATA-1	Oligo	glial	Oligo	Oligo	glial	TRUE	TRUE	Oligo	Oligo	glial	TRUE	TRUE
ACATGCATCAAGCCGC-1	DG	neuron	DG	DG	neuron	TRUE	TRUE	DG	DG	neuron	TRUE	TRUE
ACATGCATCGTGGCTG-1	Oligo	glial	Oligo	Oligo	glial	TRUE	TRUE	Oligo	Oligo	glial	TRUE	TRUE
ACATTTCCAACTGTGT-1	Astro	glial	Astro	Astro	glial	TRUE	TRUE	Astro	Astro	glial	TRUE	TRUE
ACATTTCCATGTGGTT-1	Oligo	glial	Oligo	Oligo	glial	TRUE	TRUE	Oligo	Oligo	glial	TRUE	TRUE
ACATTTCGTGCAGGAT-1	DG	neuron	DG	DG	neuron	TRUE	TRUE	DG	DG	neuron	TRUE	TRUE
ACATTTCGTGGACTGA-1	Oligo	glial	Oligo	Oligo	glial	TRUE	TRUE	Oligo	Oligo	glial	TRUE	TRUE
ACATTTCTCGATACTG-1	Glut_Undef	neuron	L4/5 IT CTX	Glut_Undef	neuron	TRUE	TRUE	CA3	CA3	neuron	FALSE	TRUE
ACATTTCTCGGAGTGA-1	CA3	neuron	Oligo	Oligo	glial	FALSE	FALSE	Oligo	Oligo	glial	FALSE	FALSE
ACATTTCTCTCGGCTT-1	Oligo	glial	Oligo	Oligo	glial	TRUE	TRUE	Oligo	Oligo	glial	TRUE	TRUE
ACCAAACAGCATCGAG-1	Astro	glial	Astro	Astro	glial	TRUE	TRUE	Astro	Astro	glial	TRUE	TRUE
ACCAAACAGCTCCATA-1	DG	neuron	DG	DG	neuron	TRUE	TRUE	DG	DG	neuron	TRUE	TRUE
ACCAAACCAAAGGCAC-1	CA1	neuron	CA1-ProS	CA1	neuron	TRUE	TRUE	CA1-ProS	CA1	neuron	TRUE	TRUE
ACCAAACTCCACATAG-1	Oligo	glial	Oligo	Oligo	glial	TRUE	TRUE	Oligo	Oligo	glial	TRUE	TRUE
ACCAACAAGAAGCTCG-1	DG	neuron	DG	DG	neuron	TRUE	TRUE	DG	DG	neuron	TRUE	TRUE
ACCAACAGTCCATCTC-1	CA1	neuron	CA1-ProS	CA1	neuron	TRUE	TRUE	CA1-ProS	CA1	neuron	TRUE	TRUE
ACCAACATCTGTGTGA-1	Astro	glial	Astro	Astro	glial	TRUE	TRUE	Astro	Astro	glial	TRUE	TRUE
ACCACAACAACTTCTT-1	DG	neuron	DG	DG	neuron	TRUE	TRUE	DG	DG	neuron	TRUE	TRUE
ACCACAACACGACGTC-1	Mixed	other	CR	CR	neuron	FALSE	FALSE	CR	CR	neuron	FALSE	FALSE
ACCACAACAGCATGCC-1	Astro	glial	Astro	Astro	glial	TRUE	TRUE	Astro	Astro	glial	TRUE	TRUE
ACCACAACATGGACAG-1	Oligo	glial	Oligo	Oligo	glial	TRUE	TRUE	Oligo	Oligo	glial	TRUE	TRUE
ACCACAAGTGTACATC-1	CA1	neuron	L2/3 IT RHP	Glut_Undef	neuron	FALSE	TRUE	L2/3 IT RHP	Glut_Undef	neuron	FALSE	TRUE
ACCACAATCCGTAATG-1	DG	neuron	DG	DG	neuron	TRUE	TRUE	DG	DG	neuron	TRUE	TRUE
ACCATTTAGATCACCT-1	MG	glial	Micro-PVM	MG	glial	TRUE	TRUE	Micro-PVM	MG	glial	TRUE	TRUE
ACCATTTAGGTTACAA-1	Astro	glial	Astro	Astro	glial	TRUE	TRUE	Astro	Astro	glial	TRUE	TRUE
ACCATTTCAACCGTAT-1	CA3	neuron	CA3	CA3	neuron	TRUE	TRUE	CA3	CA3	neuron	TRUE	TRUE
ACCATTTCACACGTGC-1	GABA	neuron	Vip	GABA	neuron	TRUE	TRUE	Lamp5	GABA	neuron	TRUE	TRUE
ACCATTTCACCCAACG-1	DG	neuron	DG	DG	neuron	TRUE	TRUE	DG	DG	neuron	TRUE	TRUE
ACCATTTTCTTACGGA-1	Astro	glial	Astro	Astro	glial	TRUE	TRUE	Astro	Astro	glial	TRUE	TRUE
ACCCAAAAGAGCATAT-1	DG	neuron	DG	DG	neuron	TRUE	TRUE	DG	DG	neuron	TRUE	TRUE
ACCCAAAAGCATCTTG-1	Oligo	glial	Oligo	Oligo	glial	TRUE	TRUE	Oligo	Oligo	glial	TRUE	TRUE
ACCCAAAAGGATACGC-1	OPC	glial	Oligo	Oligo	glial	FALSE	TRUE	Oligo	Oligo	glial	FALSE	TRUE
ACCCAAAAGTTGAAGT-1	DG	neuron	DG	DG	neuron	TRUE	TRUE	DG	DG	neuron	TRUE	TRUE
ACCCAAAGTGACTCTA-1	MG	glial	Micro-PVM	MG	glial	TRUE	TRUE	Micro-PVM	MG	glial	TRUE	TRUE
ACCCAAAGTGCGCTCA-1	Astro	glial	Astro	Astro	glial	TRUE	TRUE	Astro	Astro	glial	TRUE	TRUE
ACCCAAAGTTCATCTT-1	Astro	glial	Astro	Astro	glial	TRUE	TRUE	Astro	Astro	glial	TRUE	TRUE
ACCCAAATCCGGTTCT-1	GABA	neuron	Micro-PVM	MG	glial	FALSE	FALSE	Sst	GABA	neuron	TRUE	TRUE
ACCCAAATCCTCAGAA-1	Glut_Undef	neuron	L2/3 IT PPP	Glut_Undef	neuron	TRUE	TRUE	L2/3 IT PPP	Glut_Undef	neuron	TRUE	TRUE
ACCCTCAAGCTGGTGA-1	VLMC	other	VLMC	VLMC	other	TRUE	TRUE	VLMC	VLMC	other	TRUE	TRUE
ACCCTCAAGGCGTTAG-1	Oligo	glial	Oligo	Oligo	glial	TRUE	TRUE	Oligo	Oligo	glial	TRUE	TRUE
ACCCTCAAGTGCCAGA-1	DG	neuron	DG	DG	neuron	TRUE	TRUE	DG	DG	neuron	TRUE	TRUE
ACCCTCACAAATACGA-1	Astro	glial	Astro	Astro	glial	TRUE	TRUE	Astro	Astro	glial	TRUE	TRUE
ACCCTCACACGTTCGG-1	Glut_Undef	neuron	SUB-ProS	Glut_Undef	neuron	TRUE	TRUE	SUB-ProS	Glut_Undef	neuron	TRUE	TRUE
ACCCTCACACTACTTT-1	DG	neuron	DG	DG	neuron	TRUE	TRUE	DG	DG	neuron	TRUE	TRUE
ACCCTCAGTGGCACTC-1	CA1	neuron	CA3	CA3	neuron	FALSE	TRUE	CA3	CA3	neuron	FALSE	TRUE
ACCCTCAGTGGGTATG-1	Astro	glial	Astro	Astro	glial	TRUE	TRUE	Astro	Astro	glial	TRUE	TRUE
ACCCTCATCCTCAGAA-1	DG	neuron	DG	DG	neuron	TRUE	TRUE	DG	DG	neuron	TRUE	TRUE
ACCCTCATCCTTGGAA-1	DG	neuron	DG	DG	neuron	TRUE	TRUE	DG	DG	neuron	TRUE	TRUE
ACCCTTGAGCATCTTG-1	Astro	glial	Astro	Astro	glial	TRUE	TRUE	Astro	Astro	glial	TRUE	TRUE
ACCCTTGCAAGGTCTT-1	CA1	neuron	CA1-ProS	CA1	neuron	TRUE	TRUE	CA3	CA3	neuron	FALSE	TRUE
ACCCTTGCACATTACG-1	DG	neuron	DG	DG	neuron	TRUE	TRUE	DG	DG	neuron	TRUE	TRUE
ACCCTTGGTGTTCGAT-1	Oligo	glial	Oligo	Oligo	glial	TRUE	TRUE	Oligo	Oligo	glial	TRUE	TRUE
ACCCTTGGTTGAGTCT-1	CA3	neuron	DG	DG	neuron	FALSE	TRUE	CA1-ProS	CA1	neuron	FALSE	TRUE
ACCCTTGTCCAACCAA-1	DG	neuron	DG	DG	neuron	TRUE	TRUE	DG	DG	neuron	TRUE	TRUE
ACCGTTCAGATTAGCA-1	DG	neuron	DG	DG	neuron	TRUE	TRUE	DG	DG	neuron	TRUE	TRUE
ACCGTTCAGCGTCAGA-1	DG	neuron	DG	DG	neuron	TRUE	TRUE	DG	DG	neuron	TRUE	TRUE
ACCGTTCAGGACAACC-1	Oligo	glial	DG	DG	neuron	FALSE	FALSE	DG	DG	neuron	FALSE	FALSE
ACCGTTCAGTAACGAT-1	Astro	glial	Astro	Astro	glial	TRUE	TRUE	Astro	Astro	glial	TRUE	TRUE
ACCGTTCAGTACTGTC-1	Astro	glial	Astro	Astro	glial	TRUE	TRUE	Astro	Astro	glial	TRUE	TRUE
ACCGTTCCAAATGAGT-1	Astro	glial	Astro	Astro	glial	TRUE	TRUE	Astro	Astro	glial	TRUE	TRUE
ACCGTTCCAATAGTGA-1	CA3	neuron	CA3	CA3	neuron	TRUE	TRUE	CA3	CA3	neuron	TRUE	TRUE
ACCGTTCCAATGGCAG-1	Astro	glial	Astro	Astro	glial	TRUE	TRUE	Astro	Astro	glial	TRUE	TRUE
ACCGTTCGTACGTACT-1	CA3	neuron	CA3	CA3	neuron	TRUE	TRUE	CA3	CA3	neuron	TRUE	TRUE
ACCGTTCGTCGTCAGC-1	GABA	neuron	Oligo	Oligo	glial	FALSE	FALSE	Sst	GABA	neuron	TRUE	TRUE
ACCGTTCGTGATTAGA-1	Astro	glial	Astro	Astro	glial	TRUE	TRUE	Astro	Astro	glial	TRUE	TRUE
ACCGTTCGTTCCATTT-1	DG	neuron	Astro	Astro	glial	FALSE	FALSE	DG	DG	neuron	TRUE	TRUE
ACCGTTCGTTTCACAG-1	Oligo	glial	Oligo	Oligo	glial	TRUE	TRUE	Oligo	Oligo	glial	TRUE	TRUE
ACCTACCAGCAGTCTT-1	DG	neuron	DG	DG	neuron	TRUE	TRUE	DG	DG	neuron	TRUE	TRUE
ACCTACCCACTAGTAC-1	MG	glial	Micro-PVM	MG	glial	TRUE	TRUE	Micro-PVM	MG	glial	TRUE	TRUE
ACCTACCCAGTTTCGA-1	MG	glial	Micro-PVM	MG	glial	TRUE	TRUE	Micro-PVM	MG	glial	TRUE	TRUE
ACCTACCCATTGCCGG-1	DG	neuron	DG	DG	neuron	TRUE	TRUE	DG	DG	neuron	TRUE	TRUE
ACCTACCGTTGTGCAT-1	OPC	glial	Oligo	Oligo	glial	FALSE	TRUE	Oligo	Oligo	glial	FALSE	TRUE
ACCTACCTCGGTCAGC-1	Oligo	glial	Oligo	Oligo	glial	TRUE	TRUE	Oligo	Oligo	glial	TRUE	TRUE
ACCTGAAAGTCTACCA-1	Astro	glial	Astro	Astro	glial	TRUE	TRUE	Astro	Astro	glial	TRUE	TRUE
ACCTGAACACTTGAAC-1	Glut_Undef	neuron	L2/3 IT PPP	Glut_Undef	neuron	TRUE	TRUE	L2/3 IT PPP	Glut_Undef	neuron	TRUE	TRUE
ACCTGAAGTGCAACAG-1	Oligo	glial	Oligo	Oligo	glial	TRUE	TRUE	Oligo	Oligo	glial	TRUE	TRUE
ACCTGAAGTTCAGTAC-1	GABA	neuron	Pvalb	GABA	neuron	TRUE	TRUE	Pvalb	GABA	neuron	TRUE	TRUE
ACCTGAATCTACTGAG-1	Oligo	glial	Oligo	Oligo	glial	TRUE	TRUE	Oligo	Oligo	glial	TRUE	TRUE
ACCTGTCAGTTTCAGC-1	Oligo	glial	Oligo	Oligo	glial	TRUE	TRUE	Oligo	Oligo	glial	TRUE	TRUE
ACCTGTCCACCGTGAC-1	DG	neuron	DG	DG	neuron	TRUE	TRUE	DG	DG	neuron	TRUE	TRUE
ACCTGTCCACGCGTCA-1	DG	neuron	DG	DG	neuron	TRUE	TRUE	DG	DG	neuron	TRUE	TRUE
ACCTGTCCATACGCAT-1	DG	neuron	DG	DG	neuron	TRUE	TRUE	DG	DG	neuron	TRUE	TRUE
ACCTGTCCATCGTGGC-1	Astro	glial	Astro	Astro	glial	TRUE	TRUE	Astro	Astro	glial	TRUE	TRUE
ACCTGTCGTAACCAGG-1	Astro	glial	Oligo	Oligo	glial	FALSE	TRUE	Oligo	Oligo	glial	FALSE	TRUE
ACCTGTCTCATGGAGG-1	Astro	glial	Astro	Astro	glial	TRUE	TRUE	Astro	Astro	glial	TRUE	TRUE
ACCTGTCTCCTCTCGA-1	Oligo	glial	DG	DG	neuron	FALSE	FALSE	Astro	Astro	glial	FALSE	TRUE
ACCTGTCTCTAGTGTG-1	OPC	glial	Oligo	Oligo	glial	FALSE	TRUE	Oligo	Oligo	glial	FALSE	TRUE
ACGATCAAGCCAAGGT-1	DG	neuron	DG	DG	neuron	TRUE	TRUE	DG	DG	neuron	TRUE	TRUE
ACGATCAAGTCACTGT-1	Glut_Undef	neuron	L2/3 IT PPP	Glut_Undef	neuron	TRUE	TRUE	L2/3 IT PPP	Glut_Undef	neuron	TRUE	TRUE
ACGATCAAGTTAGTAG-1	CA3	neuron	CA3	CA3	neuron	TRUE	TRUE	CA3	CA3	neuron	TRUE	TRUE
ACGATCACACAGACGA-1	DG	neuron	DG	DG	neuron	TRUE	TRUE	DG	DG	neuron	TRUE	TRUE
ACGATCACAGCGCTTG-1	DG	neuron	DG	DG	neuron	TRUE	TRUE	DG	DG	neuron	TRUE	TRUE
ACGATCACAGTCGAGA-1	CA1	neuron	CA1-ProS	CA1	neuron	TRUE	TRUE	CA1-ProS	CA1	neuron	TRUE	TRUE
ACGATCACATAATGCC-1	Oligo	glial	Oligo	Oligo	glial	TRUE	TRUE	Oligo	Oligo	glial	TRUE	TRUE
ACGATCACATTCCTCG-1	DG	neuron	DG	DG	neuron	TRUE	TRUE	DG	DG	neuron	TRUE	TRUE
ACGATCAGTTGTTGCA-1	Glut_Undef	neuron	SMC-Peri	0	other	FALSE	FALSE	SUB-ProS	Glut_Undef	neuron	TRUE	TRUE
ACGATCATCCAGTACA-1	Glut_Undef	neuron	L4/5 IT CTX	Glut_Undef	neuron	TRUE	TRUE	NP SUB	Glut_Undef	neuron	TRUE	TRUE
ACGATCATCTAGTCAG-1	Oligo	glial	Oligo	Oligo	glial	TRUE	TRUE	Oligo	Oligo	glial	TRUE	TRUE
ACGATGTAGGACTGGT-1	Astro	glial	Astro	Astro	glial	TRUE	TRUE	Astro	Astro	glial	TRUE	TRUE
ACGATGTAGTCACTAC-1	CA1	neuron	CA1-ProS	CA1	neuron	TRUE	TRUE	CA1-ProS	CA1	neuron	TRUE	TRUE
ACGATGTCACCAAATC-1	CA1	neuron	CA1-ProS	CA1	neuron	TRUE	TRUE	CA1-ProS	CA1	neuron	TRUE	TRUE
ACGATGTGTGAGTTGG-1	DG	neuron	DG	DG	neuron	TRUE	TRUE	DG	DG	neuron	TRUE	TRUE
ACGATGTGTTTCCATT-1	CA3	neuron	Oligo	Oligo	glial	FALSE	FALSE	Oligo	Oligo	glial	FALSE	FALSE
ACGATGTTCAGAGCAG-1	OPC	glial	Oligo	Oligo	glial	FALSE	TRUE	Oligo	Oligo	glial	FALSE	TRUE
ACGATGTTCCGCATAA-1	CA1	neuron	CA1-ProS	CA1	neuron	TRUE	TRUE	CA1-ProS	CA1	neuron	TRUE	TRUE
ACGCACGCAGCTTTGA-1	Oligo	glial	Oligo	Oligo	glial	TRUE	TRUE	Oligo	Oligo	glial	TRUE	TRUE
ACGCACGGTTGGGATG-1	DG	neuron	DG	DG	neuron	TRUE	TRUE	DG	DG	neuron	TRUE	TRUE
ACGCACGTCGGAGTAG-1	DG	neuron	DG	DG	neuron	TRUE	TRUE	DG	DG	neuron	TRUE	TRUE
ACGGAAGAGGTGGCTA-1	Oligo	glial	Oligo	Oligo	glial	TRUE	TRUE	Oligo	Oligo	glial	TRUE	TRUE
ACGGAAGGTATTCCTT-1	DG	neuron	DG	DG	neuron	TRUE	TRUE	DG	DG	neuron	TRUE	TRUE
ACGGAAGTCGACCTAA-1	DG	neuron	DG	DG	neuron	TRUE	TRUE	DG	DG	neuron	TRUE	TRUE
ACGGGTCAGTAAACAC-1	DG	neuron	DG	DG	neuron	TRUE	TRUE	DG	DG	neuron	TRUE	TRUE
ACGGGTCGTAACACGG-1	DG	neuron	DG	DG	neuron	TRUE	TRUE	DG	DG	neuron	TRUE	TRUE
ACGGGTCTCCCGTTCA-1	DG	neuron	DG	DG	neuron	TRUE	TRUE	DG	DG	neuron	TRUE	TRUE
ACGGGTCTCGTCCTTG-1	DG	neuron	DG	DG	neuron	TRUE	TRUE	DG	DG	neuron	TRUE	TRUE
ACGGGTCTCTTCTAAC-1	DG	neuron	DG	DG	neuron	TRUE	TRUE	DG	DG	neuron	TRUE	TRUE
ACGGTCGAGCCTCCAG-1	Oligo	glial	Oligo	Oligo	glial	TRUE	TRUE	Oligo	Oligo	glial	TRUE	TRUE
ACGGTCGAGCTCGACC-1	Endo	other	Endo	Endo	other	TRUE	TRUE	Endo	Endo	other	TRUE	TRUE
ACGGTCGAGTTCCTGA-1	DG	neuron	DG	DG	neuron	TRUE	TRUE	DG	DG	neuron	TRUE	TRUE
ACGGTCGCAGCAGAAC-1	DG	neuron	DG	DG	neuron	TRUE	TRUE	DG	DG	neuron	TRUE	TRUE
ACGGTCGGTAACGATA-1	CA3	neuron	CA3	CA3	neuron	TRUE	TRUE	CA3	CA3	neuron	TRUE	TRUE
ACGGTTAAGTGCTAGG-1	Astro	glial	Astro	Astro	glial	TRUE	TRUE	Astro	Astro	glial	TRUE	TRUE
ACGGTTAAGTTCTACG-1	DG	neuron	DG	DG	neuron	TRUE	TRUE	DG	DG	neuron	TRUE	TRUE
ACGGTTACAAACCATC-1	DG	neuron	DG	DG	neuron	TRUE	TRUE	DG	DG	neuron	TRUE	TRUE
ACGGTTACAGTTGCGC-1	DG	neuron	DG	DG	neuron	TRUE	TRUE	DG	DG	neuron	TRUE	TRUE
ACGGTTAGTTTGTTGG-1	DG	neuron	DG	DG	neuron	TRUE	TRUE	DG	DG	neuron	TRUE	TRUE
ACGGTTATCGCCGAAC-1	DG	neuron	DG	DG	neuron	TRUE	TRUE	DG	DG	neuron	TRUE	TRUE
ACGGTTATCGGAAGGT-1	OPC	glial	Oligo	Oligo	glial	FALSE	TRUE	Oligo	Oligo	glial	FALSE	TRUE
ACGTAACCAGAACTTC-1	Astro	glial	Astro	Astro	glial	TRUE	TRUE	Astro	Astro	glial	TRUE	TRUE
ACGTAACCAGTTTCGA-1	Oligo	glial	Oligo	Oligo	glial	TRUE	TRUE	Oligo	Oligo	glial	TRUE	TRUE
ACGTAACGTGTGCCTG-1	DG	neuron	DG	DG	neuron	TRUE	TRUE	DG	DG	neuron	TRUE	TRUE
ACGTAACGTTCAAAGA-1	Oligo	glial	Oligo	Oligo	glial	TRUE	TRUE	Oligo	Oligo	glial	TRUE	TRUE
ACGTAACTCCATAGAC-1	Astro	glial	Astro	Astro	glial	TRUE	TRUE	Astro	Astro	glial	TRUE	TRUE
ACGTACAAGGCCTGCT-1	Oligo	glial	Oligo	Oligo	glial	TRUE	TRUE	Oligo	Oligo	glial	TRUE	TRUE
ACGTACACAAGCCCAC-1	DG	neuron	DG	DG	neuron	TRUE	TRUE	DG	DG	neuron	TRUE	TRUE
ACGTACACACTGTGTA-1	DG	neuron	DG	DG	neuron	TRUE	TRUE	DG	DG	neuron	TRUE	TRUE
ACGTACATCCAAATGC-1	Glut_Undef	neuron	DG	DG	neuron	FALSE	TRUE	DG	DG	neuron	FALSE	TRUE
ACGTACATCTTGAGCA-1	DG	neuron	DG	DG	neuron	TRUE	TRUE	DG	DG	neuron	TRUE	TRUE
ACGTAGTCAAACCGGA-1	DG	neuron	DG	DG	neuron	TRUE	TRUE	DG	DG	neuron	TRUE	TRUE
ACGTAGTCATTGGGAG-1	Oligo	glial	Oligo	Oligo	glial	TRUE	TRUE	Oligo	Oligo	glial	TRUE	TRUE
ACGTAGTTCAGCGGAA-1	CA1	neuron	CA1-ProS	CA1	neuron	TRUE	TRUE	DG	DG	neuron	FALSE	TRUE
ACGTAGTTCCGTTGAA-1	DG	neuron	DG	DG	neuron	TRUE	TRUE	DG	DG	neuron	TRUE	TRUE
ACGTCCTAGTCATTGC-1	Glut_Undef	neuron	L2/3 IT PPP	Glut_Undef	neuron	TRUE	TRUE	L2/3 IT PPP	Glut_Undef	neuron	TRUE	TRUE
ACGTCCTAGTTGCGAG-1	DG	neuron	DG	DG	neuron	TRUE	TRUE	DG	DG	neuron	TRUE	TRUE
ACGTCCTGTGAGCAGT-1	DG	neuron	DG	DG	neuron	TRUE	TRUE	DG	DG	neuron	TRUE	TRUE
ACGTCCTTCGTAGCTA-1	Oligo	glial	Oligo	Oligo	glial	TRUE	TRUE	Oligo	Oligo	glial	TRUE	TRUE
ACGTTCCTCATCGGGC-1	DG	neuron	DG	DG	neuron	TRUE	TRUE	DG	DG	neuron	TRUE	TRUE
ACGTTCCTCTACTGCC-1	Oligo	glial	Oligo	Oligo	glial	TRUE	TRUE	Oligo	Oligo	glial	TRUE	TRUE
ACTACGACAGTCGTTA-1	DG	neuron	DG	DG	neuron	TRUE	TRUE	DG	DG	neuron	TRUE	TRUE
ACTACGATCGCAGTGC-1	CA1	neuron	CA1-ProS	CA1	neuron	TRUE	TRUE	CA1-ProS	CA1	neuron	TRUE	TRUE
ACTACGATCGCGTAGC-1	DG	neuron	DG	DG	neuron	TRUE	TRUE	DG	DG	neuron	TRUE	TRUE
ACTATCTAGACGGAAA-1	GABA	neuron	Oligo	Oligo	glial	FALSE	FALSE	DG	DG	neuron	FALSE	TRUE
ACTATCTAGCGTCTGC-1	Glut_Undef	neuron	SUB-ProS	Glut_Undef	neuron	TRUE	TRUE	SUB-ProS	Glut_Undef	neuron	TRUE	TRUE
ACTATCTCAAAGCGTG-1	GABA	neuron	Sst	GABA	neuron	TRUE	TRUE	Sst	GABA	neuron	TRUE	TRUE
ACTATCTCAATCGAAA-1	CA1	neuron	CA1-ProS	CA1	neuron	TRUE	TRUE	DG	DG	neuron	FALSE	TRUE
ACTATCTCATAGATCC-1	DG	neuron	DG	DG	neuron	TRUE	TRUE	DG	DG	neuron	TRUE	TRUE
ACTATCTCATGCTGCG-1	GABA	neuron	Vip	GABA	neuron	TRUE	TRUE	Vip	GABA	neuron	TRUE	TRUE
ACTATCTGTAATGTGA-1	CA1	neuron	CA1-ProS	CA1	neuron	TRUE	TRUE	CA1-ProS	CA1	neuron	TRUE	TRUE
ACTATGGAGTTTCGGT-1	GABA	neuron	L4/5 IT CTX	Glut_Undef	neuron	FALSE	TRUE	Sst	GABA	neuron	TRUE	TRUE
ACTATGGCACGCAGTC-1	CA1	neuron	CA1-ProS	CA1	neuron	TRUE	TRUE	Oligo	Oligo	glial	FALSE	FALSE
ACTATGGCACTACCCT-1	DG	neuron	DG	DG	neuron	TRUE	TRUE	DG	DG	neuron	TRUE	TRUE
ACTATGGGTAGGGTAC-1	Oligo	glial	Oligo	Oligo	glial	TRUE	TRUE	Oligo	Oligo	glial	TRUE	TRUE
ACTATGGGTCTTCAAG-1	DG	neuron	DG	DG	neuron	TRUE	TRUE	DG	DG	neuron	TRUE	TRUE
ACTATTCGTTGCATCA-1	MG	glial	Micro-PVM	MG	glial	TRUE	TRUE	Micro-PVM	MG	glial	TRUE	TRUE
ACTATTCTCGAACGGA-1	Oligo	glial	Oligo	Oligo	glial	TRUE	TRUE	Oligo	Oligo	glial	TRUE	TRUE
ACTATTCTCGAGATGG-1	Oligo	glial	Oligo	Oligo	glial	TRUE	TRUE	Oligo	Oligo	glial	TRUE	TRUE
ACTATTCTCGTCAAAC-1	GABA	neuron	Micro-PVM	MG	glial	FALSE	FALSE	CA1-ProS	CA1	neuron	FALSE	TRUE
ACTATTCTCTTGTGCC-1	DG	neuron	DG	DG	neuron	TRUE	TRUE	DG	DG	neuron	TRUE	TRUE
ACTCCCAAGGAGAGGC-1	Oligo	glial	Oligo	Oligo	glial	TRUE	TRUE	Oligo	Oligo	glial	TRUE	TRUE
ACTCCCACACCACTGG-1	Oligo	glial	Oligo	Oligo	glial	TRUE	TRUE	Oligo	Oligo	glial	TRUE	TRUE
ACTCCCACACCTCAGG-1	OPC	glial	Oligo	Oligo	glial	FALSE	TRUE	Oligo	Oligo	glial	FALSE	TRUE
ACTCCCACACGCAAAG-1	Glut_Undef	neuron	CT SUB	Glut_Undef	neuron	TRUE	TRUE	CT SUB	Glut_Undef	neuron	TRUE	TRUE
ACTCTCGAGAGCAAGA-1	Oligo	glial	DG	DG	neuron	FALSE	FALSE	DG	DG	neuron	FALSE	FALSE
ACTCTCGAGAGCAGTC-1	Oligo	glial	Oligo	Oligo	glial	TRUE	TRUE	Oligo	Oligo	glial	TRUE	TRUE
ACTCTCGAGTAAACAC-1	Astro	glial	Astro	Astro	glial	TRUE	TRUE	Astro	Astro	glial	TRUE	TRUE
ACTCTCGAGTATAACG-1	CA3	neuron	L4/5 IT CTX	Glut_Undef	neuron	FALSE	TRUE	Oligo	Oligo	glial	FALSE	FALSE
ACTGATGCAAACTAAG-1	DG	neuron	DG	DG	neuron	TRUE	TRUE	DG	DG	neuron	TRUE	TRUE
ACTGATGCACCATTCC-1	Astro	glial	Astro	Astro	glial	TRUE	TRUE	Astro	Astro	glial	TRUE	TRUE
ACTGATGCACGGTGAA-1	MG	glial	Micro-PVM	MG	glial	TRUE	TRUE	Micro-PVM	MG	glial	TRUE	TRUE
ACTGATGGTAGCTAAA-1	Astro	glial	Astro	Astro	glial	TRUE	TRUE	Astro	Astro	glial	TRUE	TRUE
ACTGATGTCCACCTCA-1	OPC	glial	Oligo	Oligo	glial	FALSE	TRUE	Oligo	Oligo	glial	FALSE	TRUE
ACTGCAAAGAGTCACG-1	DG	neuron	DG	DG	neuron	TRUE	TRUE	DG	DG	neuron	TRUE	TRUE
ACTGCAACACTGGCCA-1	CA1	neuron	CT SUB	Glut_Undef	neuron	FALSE	TRUE	CA1-ProS	CA1	neuron	TRUE	TRUE
ACTGCAAGTTATCTGG-1	Astro	glial	Astro	Astro	glial	TRUE	TRUE	Astro	Astro	glial	TRUE	TRUE
ACTGCAAGTTTCGGCG-1	GABA	neuron	Micro-PVM	MG	glial	FALSE	FALSE	Sst	GABA	neuron	TRUE	TRUE
ACTGCAATCTTCGCTG-1	CA1	neuron	CA1-ProS	CA1	neuron	TRUE	TRUE	CA1-ProS	CA1	neuron	TRUE	TRUE
ACTGTCCCACCGTGCA-1	Oligo	glial	DG	DG	neuron	FALSE	FALSE	DG	DG	neuron	FALSE	FALSE
ACTGTCCCACTCCGGA-1	CA3	neuron	CA3	CA3	neuron	TRUE	TRUE	CA3	CA3	neuron	TRUE	TRUE
ACTGTCCCATGGGTTT-1	Endo	other	Endo	Endo	other	TRUE	TRUE	Endo	Endo	other	TRUE	TRUE
ACTGTCCGTCGAACAG-1	DG	neuron	DG	DG	neuron	TRUE	TRUE	DG	DG	neuron	TRUE	TRUE
ACTGTCCGTGGCTAGA-1	GABA	neuron	Oligo	Oligo	glial	FALSE	FALSE	Pvalb	GABA	neuron	TRUE	TRUE
ACTGTGAAGACTTCCA-1	CA3	neuron	CA3	CA3	neuron	TRUE	TRUE	CA3	CA3	neuron	TRUE	TRUE
ACTGTGAAGTAAATGC-1	CA3	neuron	CA3	CA3	neuron	TRUE	TRUE	CA3	CA3	neuron	TRUE	TRUE
ACTGTGACAACGCCCA-1	CA3	neuron	CA3	CA3	neuron	TRUE	TRUE	CA3	CA3	neuron	TRUE	TRUE
ACTGTGACACAACCGC-1	DG	neuron	DG	DG	neuron	TRUE	TRUE	DG	DG	neuron	TRUE	TRUE
ACTGTGACATACCGTA-1	Astro	glial	Astro	Astro	glial	TRUE	TRUE	Astro	Astro	glial	TRUE	TRUE
ACTGTGAGTCTCAGGC-1	DG	neuron	DG	DG	neuron	TRUE	TRUE	DG	DG	neuron	TRUE	TRUE
ACTGTGAGTGAATTGA-1	DG	neuron	DG	DG	neuron	TRUE	TRUE	DG	DG	neuron	TRUE	TRUE
ACTGTGATCTAGACAC-1	MG	glial	Micro-PVM	MG	glial	TRUE	TRUE	Micro-PVM	MG	glial	TRUE	TRUE
ACTGTGATCTCTGCTG-1	CA3	neuron	CA3	CA3	neuron	TRUE	TRUE	CA3	CA3	neuron	TRUE	TRUE
ACTTAGGGTATGTGTC-1	DG	neuron	DG	DG	neuron	TRUE	TRUE	DG	DG	neuron	TRUE	TRUE
ACTTAGGTCGATGGAG-1	OPC	glial	Oligo	Oligo	glial	FALSE	TRUE	Oligo	Oligo	glial	FALSE	TRUE
ACTTATCAGCACTCGC-1	Oligo	glial	Oligo	Oligo	glial	TRUE	TRUE	Oligo	Oligo	glial	TRUE	TRUE
ACTTATCCATCGATAC-1	Oligo	glial	Oligo	Oligo	glial	TRUE	TRUE	Oligo	Oligo	glial	TRUE	TRUE
ACTTATCTCAGCGCGT-1	DG	neuron	DG	DG	neuron	TRUE	TRUE	DG	DG	neuron	TRUE	TRUE
ACTTATCTCGTAGCCG-1	DG	neuron	DG	DG	neuron	TRUE	TRUE	DG	DG	neuron	TRUE	TRUE
ACTTCCGAGCTCAGAG-1	CA3	neuron	CA3	CA3	neuron	TRUE	TRUE	CA3	CA3	neuron	TRUE	TRUE
ACTTCCGCAAAGTGTA-1	DG	neuron	DG	DG	neuron	TRUE	TRUE	DG	DG	neuron	TRUE	TRUE
ACTTCCGGTACTGGGA-1	DG	neuron	DG	DG	neuron	TRUE	TRUE	DG	DG	neuron	TRUE	TRUE
ACTTCCGGTCAGTCCG-1	GABA	neuron	Sncg	GABA	neuron	TRUE	TRUE	Sncg	GABA	neuron	TRUE	TRUE
ACTTCCGGTTGCTTGA-1	Glut_Undef	neuron	Oligo	Oligo	glial	FALSE	FALSE	SUB-ProS	Glut_Undef	neuron	TRUE	TRUE
ACTTCCGTCCATATGG-1	Oligo	glial	Oligo	Oligo	glial	TRUE	TRUE	Oligo	Oligo	glial	TRUE	TRUE
ACTTCCGTCCTAAACG-1	DG	neuron	DG	DG	neuron	TRUE	TRUE	DG	DG	neuron	TRUE	TRUE
ACTTCCGTCGACGATT-1	OPC	glial	Oligo	Oligo	glial	FALSE	TRUE	Oligo	Oligo	glial	FALSE	TRUE
ACTTCCGTCTGGCTGG-1	Astro	glial	Oligo	Oligo	glial	FALSE	TRUE	Oligo	Oligo	glial	FALSE	TRUE
ACTTCGCCACGACGTC-1	CA1	neuron	L2/3 IT RHP	Glut_Undef	neuron	FALSE	TRUE	CA1-ProS	CA1	neuron	TRUE	TRUE
ACTTCGCCAGCACAAG-1	DG	neuron	DG	DG	neuron	TRUE	TRUE	DG	DG	neuron	TRUE	TRUE
ACTTCGCGTCCTCATC-1	Astro	glial	DG	DG	neuron	FALSE	FALSE	Astro	Astro	glial	TRUE	TRUE
ACTTCGCGTCTTGCTC-1	Oligo	glial	Oligo	Oligo	glial	TRUE	TRUE	Oligo	Oligo	glial	TRUE	TRUE
ACTTCGCTCCCGAGAC-1	Oligo	glial	Oligo	Oligo	glial	TRUE	TRUE	Oligo	Oligo	glial	TRUE	TRUE
ACTTCGCTCGCTTGCT-1	OPC	glial	Oligo	Oligo	glial	FALSE	TRUE	Oligo	Oligo	glial	FALSE	TRUE
ACTTCGCTCTGTGCTC-1	DG	neuron	DG	DG	neuron	TRUE	TRUE	DG	DG	neuron	TRUE	TRUE
ACTTTCAAGCCACCGT-1	DG	neuron	DG	DG	neuron	TRUE	TRUE	DG	DG	neuron	TRUE	TRUE
ACTTTCAAGGAGCAAA-1	Astro	glial	Astro	Astro	glial	TRUE	TRUE	Astro	Astro	glial	TRUE	TRUE
ACTTTCAGTGTCACAT-1	Oligo	glial	Oligo	Oligo	glial	TRUE	TRUE	Oligo	Oligo	glial	TRUE	TRUE
ACTTTCAGTTTGCAGT-1	CA1	neuron	CA1-ProS	CA1	neuron	TRUE	TRUE	CA1-ProS	CA1	neuron	TRUE	TRUE
ACTTTCATCCATGAGT-1	DG	neuron	DG	DG	neuron	TRUE	TRUE	DG	DG	neuron	TRUE	TRUE
ACTTTCATCCGCGATG-1	Astro	glial	Astro	Astro	glial	TRUE	TRUE	Astro	Astro	glial	TRUE	TRUE
ACTTTCATCCGTAGTA-1	Glut_Undef	neuron	SUB-ProS	Glut_Undef	neuron	TRUE	TRUE	SUB-ProS	Glut_Undef	neuron	TRUE	TRUE
ACTTTGTAGAGTACCG-1	DG	neuron	DG	DG	neuron	TRUE	TRUE	DG	DG	neuron	TRUE	TRUE
ACTTTGTCAATCGCGC-1	CA1	neuron	CA1-ProS	CA1	neuron	TRUE	TRUE	CA1-ProS	CA1	neuron	TRUE	TRUE
ACTTTGTCACTGTCGG-1	OPC	glial	Oligo	Oligo	glial	FALSE	TRUE	Oligo	Oligo	glial	FALSE	TRUE
ACTTTGTCAGAGCCCT-1	CA1	neuron	CA1-ProS	CA1	neuron	TRUE	TRUE	CA1-ProS	CA1	neuron	TRUE	TRUE
ACTTTGTCAGGTAGTG-1	Oligo	glial	Oligo	Oligo	glial	TRUE	TRUE	Oligo	Oligo	glial	TRUE	TRUE
ACTTTGTGTCACGTGC-1	Oligo	glial	Oligo	Oligo	glial	TRUE	TRUE	Oligo	Oligo	glial	TRUE	TRUE
ACTTTGTGTTCCGCGA-1	Oligo	glial	Oligo	Oligo	glial	TRUE	TRUE	Oligo	Oligo	glial	TRUE	TRUE
ACTTTGTTCAAACGTC-1	DG	neuron	DG	DG	neuron	TRUE	TRUE	DG	DG	neuron	TRUE	TRUE
AGAAATGAGAATACAC-1	GABA	neuron	DG	DG	neuron	FALSE	TRUE	Lamp5	GABA	neuron	TRUE	TRUE
AGAAATGAGAGGCCAT-1	Oligo	glial	Oligo	Oligo	glial	TRUE	TRUE	Oligo	Oligo	glial	TRUE	TRUE
AGAAATGAGCGGGTTA-1	Oligo	glial	Oligo	Oligo	glial	TRUE	TRUE	Oligo	Oligo	glial	TRUE	TRUE
AGAAATGCAGTATACC-1	MG	glial	Micro-PVM	MG	glial	TRUE	TRUE	Micro-PVM	MG	glial	TRUE	TRUE
AGAAATGGTCCTTGTC-1	DG	neuron	DG	DG	neuron	TRUE	TRUE	DG	DG	neuron	TRUE	TRUE
AGAAATGTCCGGTAGC-1	Astro	glial	Astro	Astro	glial	TRUE	TRUE	Astro	Astro	glial	TRUE	TRUE
AGAAATGTCGCAACAT-1	CA1	neuron	CA1-ProS	CA1	neuron	TRUE	TRUE	CA1-ProS	CA1	neuron	TRUE	TRUE
AGAACAACAATGAGCG-1	DG	neuron	DG	DG	neuron	TRUE	TRUE	DG	DG	neuron	TRUE	TRUE
AGAACAACATTGTAGC-1	DG	neuron	DG	DG	neuron	TRUE	TRUE	DG	DG	neuron	TRUE	TRUE
AGAACAAGTCTGATCA-1	Glut_Undef	neuron	L2/3 IT PPP	Glut_Undef	neuron	TRUE	TRUE	L2/3 IT PPP	Glut_Undef	neuron	TRUE	TRUE
AGAACAATCAAATAGG-1	Oligo	glial	Oligo	Oligo	glial	TRUE	TRUE	Oligo	Oligo	glial	TRUE	TRUE
AGAACCTAGCACGGAT-1	GABA	neuron	Lamp5	GABA	neuron	TRUE	TRUE	Lamp5	GABA	neuron	TRUE	TRUE
AGAACCTAGCGAGAAA-1	CA1	neuron	CA1-ProS	CA1	neuron	TRUE	TRUE	CA1-ProS	CA1	neuron	TRUE	TRUE
AGAACCTCAATGTTGC-1	CA1	neuron	CA1-ProS	CA1	neuron	TRUE	TRUE	CA1-ProS	CA1	neuron	TRUE	TRUE
AGAACCTTCATTCACT-1	Oligo	glial	DG	DG	neuron	FALSE	FALSE	DG	DG	neuron	FALSE	FALSE
AGAACCTTCCATTGGA-1	MG	glial	Micro-PVM	MG	glial	TRUE	TRUE	Micro-PVM	MG	glial	TRUE	TRUE
AGAACCTTCGTAGTGT-1	Oligo	glial	Oligo	Oligo	glial	TRUE	TRUE	Oligo	Oligo	glial	TRUE	TRUE
AGAACCTTCTTACTGT-1	DG	neuron	DG	DG	neuron	TRUE	TRUE	DG	DG	neuron	TRUE	TRUE
AGAAGCGAGAACCGCA-1	DG	neuron	DG	DG	neuron	TRUE	TRUE	DG	DG	neuron	TRUE	TRUE
AGAAGCGAGTCGCCAC-1	DG	neuron	DG	DG	neuron	TRUE	TRUE	DG	DG	neuron	TRUE	TRUE
AGAAGCGCAAGATCCT-1	CA1	neuron	CA1-ProS	CA1	neuron	TRUE	TRUE	CA1-ProS	CA1	neuron	TRUE	TRUE
AGAAGCGGTGAGATAT-1	Oligo	glial	Oligo	Oligo	glial	TRUE	TRUE	Oligo	Oligo	glial	TRUE	TRUE
AGAAGCGGTGCTCTTC-1	CA1	neuron	CA1-ProS	CA1	neuron	TRUE	TRUE	CA1-ProS	CA1	neuron	TRUE	TRUE
AGAAGCGTCTTAATCC-1	Astro	glial	Astro	Astro	glial	TRUE	TRUE	Astro	Astro	glial	TRUE	TRUE
AGAAGTAAGCCTCTCT-1	Oligo	glial	Oligo	Oligo	glial	TRUE	TRUE	Oligo	Oligo	glial	TRUE	TRUE
AGAAGTAAGCTTTCTT-1	CA1	neuron	CA1-ProS	CA1	neuron	TRUE	TRUE	CA1-ProS	CA1	neuron	TRUE	TRUE
AGAAGTAAGGTATTGA-1	Astro	glial	Astro	Astro	glial	TRUE	TRUE	Astro	Astro	glial	TRUE	TRUE
AGAAGTACACAATGAA-1	DG	neuron	DG	DG	neuron	TRUE	TRUE	DG	DG	neuron	TRUE	TRUE
AGAAGTACAGCTCATA-1	DG	neuron	DG	DG	neuron	TRUE	TRUE	DG	DG	neuron	TRUE	TRUE
AGAAGTAGTACGTACT-1	VLMC	other	Astro	Astro	glial	FALSE	FALSE	Astro	Astro	glial	FALSE	FALSE
AGAAGTATCACAACCA-1	Astro	glial	Astro	Astro	glial	TRUE	TRUE	Astro	Astro	glial	TRUE	TRUE
AGACAAACAAGGTCAG-1	Astro	glial	Astro	Astro	glial	TRUE	TRUE	Astro	Astro	glial	TRUE	TRUE
AGACAAATCAGCAATC-1	Astro	glial	Astro	Astro	glial	TRUE	TRUE	Astro	Astro	glial	TRUE	TRUE
AGACAAATCCAACCGG-1	MG	glial	Micro-PVM	MG	glial	TRUE	TRUE	Micro-PVM	MG	glial	TRUE	TRUE
AGACACTCACTACTTT-1	Endo	other	Endo	Endo	other	TRUE	TRUE	Endo	Endo	other	TRUE	TRUE
AGACACTGTTCGAAGG-1	Astro	glial	Astro	Astro	glial	TRUE	TRUE	Astro	Astro	glial	TRUE	TRUE
AGACAGGTCAACACCA-1	GABA	neuron	Sncg	GABA	neuron	TRUE	TRUE	Sncg	GABA	neuron	TRUE	TRUE
AGACAGGTCGAGTCTA-1	Oligo	glial	Oligo	Oligo	glial	TRUE	TRUE	Oligo	Oligo	glial	TRUE	TRUE
AGACAGGTCGTCAAAC-1	DG	neuron	DG	DG	neuron	TRUE	TRUE	DG	DG	neuron	TRUE	TRUE
AGACCATAGAGGACTC-1	OPC	glial	Oligo	Oligo	glial	FALSE	TRUE	Oligo	Oligo	glial	FALSE	TRUE
AGACCATAGCTAGAAT-1	Glut_Undef	neuron	SUB-ProS	Glut_Undef	neuron	TRUE	TRUE	L5 PT CTX	Glut_Undef	neuron	TRUE	TRUE
AGACCATCACAGTACT-1	Oligo	glial	Oligo	Oligo	glial	TRUE	TRUE	Oligo	Oligo	glial	TRUE	TRUE
AGACCATCAGGAGGAG-1	Oligo	glial	DG	DG	neuron	FALSE	FALSE	DG	DG	neuron	FALSE	FALSE
AGACCATCATCTGGGC-1	Oligo	glial	Oligo	Oligo	glial	TRUE	TRUE	Oligo	Oligo	glial	TRUE	TRUE
AGACCATGTACTGCCG-1	Oligo	glial	Oligo	Oligo	glial	TRUE	TRUE	Oligo	Oligo	glial	TRUE	TRUE
AGACCCGAGCTAAATG-1	Oligo	glial	Oligo	Oligo	glial	TRUE	TRUE	Oligo	Oligo	glial	TRUE	TRUE
AGACCCGAGTATGATG-1	DG	neuron	DG	DG	neuron	TRUE	TRUE	DG	DG	neuron	TRUE	TRUE
AGACCCGAGTTGGACG-1	Oligo	glial	Oligo	Oligo	glial	TRUE	TRUE	Oligo	Oligo	glial	TRUE	TRUE
AGACCCGCACCCAAGC-1	MG	glial	Micro-PVM	MG	glial	TRUE	TRUE	Micro-PVM	MG	glial	TRUE	TRUE
AGACCCGCAGGTTTAC-1	MG	glial	Micro-PVM	MG	glial	TRUE	TRUE	Micro-PVM	MG	glial	TRUE	TRUE
AGACCCGCATCATCCC-1	Oligo	glial	Oligo	Oligo	glial	TRUE	TRUE	Oligo	Oligo	glial	TRUE	TRUE
AGACCCGGTATGCGTT-1	Glut_Undef	neuron	CT SUB	Glut_Undef	neuron	TRUE	TRUE	CT SUB	Glut_Undef	neuron	TRUE	TRUE
AGACCCGGTCACTGAT-1	Glut_Undef	neuron	L2 IT ENTm	Glut_Undef	neuron	TRUE	TRUE	L2/3 IT PPP	Glut_Undef	neuron	TRUE	TRUE
AGACCCGTCGCTCATC-1	DG	neuron	DG	DG	neuron	TRUE	TRUE	DG	DG	neuron	TRUE	TRUE
AGACTCAAGATGCTTC-1	Astro	glial	Astro	Astro	glial	TRUE	TRUE	Astro	Astro	glial	TRUE	TRUE
AGACTCAGTCGATTTG-1	MG	glial	Micro-PVM	MG	glial	TRUE	TRUE	Micro-PVM	MG	glial	TRUE	TRUE
AGACTCAGTGCGAACA-1	DG	neuron	DG	DG	neuron	TRUE	TRUE	DG	DG	neuron	TRUE	TRUE
AGACTCAGTGGTCCCA-1	DG	neuron	DG	DG	neuron	TRUE	TRUE	DG	DG	neuron	TRUE	TRUE
AGACTCATCAACCTCC-1	DG	neuron	DG	DG	neuron	TRUE	TRUE	DG	DG	neuron	TRUE	TRUE
AGACTCATCGGCCTTT-1	Astro	glial	Astro	Astro	glial	TRUE	TRUE	Astro	Astro	glial	TRUE	TRUE
AGACTCATCTGATTCT-1	Oligo	glial	Oligo	Oligo	glial	TRUE	TRUE	Oligo	Oligo	glial	TRUE	TRUE
AGAGAATAGCGAAACC-1	Astro	glial	Astro	Astro	glial	TRUE	TRUE	Astro	Astro	glial	TRUE	TRUE
AGAGAATAGCGTATGG-1	Oligo	glial	Oligo	Oligo	glial	TRUE	TRUE	Oligo	Oligo	glial	TRUE	TRUE
AGAGAATCAAATAAGC-1	Oligo	glial	Oligo	Oligo	glial	TRUE	TRUE	Oligo	Oligo	glial	TRUE	TRUE
AGAGAATCATACTGAC-1	Oligo	glial	Oligo	Oligo	glial	TRUE	TRUE	Oligo	Oligo	glial	TRUE	TRUE
AGAGAATCATGGATCT-1	Glut_Undef	neuron	CT SUB	Glut_Undef	neuron	TRUE	TRUE	CT SUB	Glut_Undef	neuron	TRUE	TRUE
AGAGAATGTCAGACTT-1	GABA	neuron	Sncg	GABA	neuron	TRUE	TRUE	Sncg	GABA	neuron	TRUE	TRUE
AGAGAATGTCTCGACG-1	Astro	glial	Astro	Astro	glial	TRUE	TRUE	Astro	Astro	glial	TRUE	TRUE
AGAGAATGTGTTGAGG-1	CA1	neuron	L2/3 IT RHP	Glut_Undef	neuron	FALSE	TRUE	L2/3 IT RHP	Glut_Undef	neuron	FALSE	TRUE
AGAGAGCAGACGGAAA-1	DG	neuron	DG	DG	neuron	TRUE	TRUE	DG	DG	neuron	TRUE	TRUE
AGAGAGCAGGATTCCT-1	CA3	neuron	L4/5 IT CTX	Glut_Undef	neuron	FALSE	TRUE	CA3	CA3	neuron	TRUE	TRUE
AGAGAGCAGTGGCAGT-1	Glut_Undef	neuron	L2/3 IT PPP	Glut_Undef	neuron	TRUE	TRUE	L2/3 IT PPP	Glut_Undef	neuron	TRUE	TRUE
AGAGAGCGTAACAGTA-1	DG	neuron	DG	DG	neuron	TRUE	TRUE	DG	DG	neuron	TRUE	TRUE
AGAGAGCGTATAGGGC-1	Oligo	glial	Oligo	Oligo	glial	TRUE	TRUE	Oligo	Oligo	glial	TRUE	TRUE
AGAGAGCGTGGTCTTA-1	CA3	neuron	CA3	CA3	neuron	TRUE	TRUE	CA3	CA3	neuron	TRUE	TRUE
AGAGAGCTCAGCCCAG-1	GABA	neuron	Pvalb	GABA	neuron	TRUE	TRUE	Pvalb	GABA	neuron	TRUE	TRUE
AGAGAGCTCTATCGTT-1	CA1	neuron	DG	DG	neuron	FALSE	TRUE	DG	DG	neuron	FALSE	TRUE
AGAGCAGAGAGCAGCT-1	Astro	glial	Astro	Astro	glial	TRUE	TRUE	Astro	Astro	glial	TRUE	TRUE
AGAGCAGAGATGCGAC-1	CA1	neuron	Oligo	Oligo	glial	FALSE	FALSE	Oligo	Oligo	glial	FALSE	FALSE
AGAGCAGCACACAGCC-1	DG	neuron	DG	DG	neuron	TRUE	TRUE	DG	DG	neuron	TRUE	TRUE
AGAGCAGCACCCTATC-1	Astro	glial	Astro	Astro	glial	TRUE	TRUE	Astro	Astro	glial	TRUE	TRUE
AGAGCCCAGATGCTAA-1	Glut_Undef	neuron	L4/5 IT CTX	Glut_Undef	neuron	TRUE	TRUE	L2/3 IT PPP	Glut_Undef	neuron	TRUE	TRUE
AGAGCCCAGTAGGAAG-1	DG	neuron	DG	DG	neuron	TRUE	TRUE	DG	DG	neuron	TRUE	TRUE
AGAGCCCCAAATGAAC-1	CA3	neuron	CA3	CA3	neuron	TRUE	TRUE	CA3	CA3	neuron	TRUE	TRUE
AGAGCCCCATCGCTAA-1	VLMC	other	L2/3 IT CTX	Glut_Undef	neuron	FALSE	FALSE	VLMC	VLMC	other	TRUE	TRUE
AGAGCCCGTTCAACGT-1	CA1	neuron	CA1-ProS	CA1	neuron	TRUE	TRUE	CA1-ProS	CA1	neuron	TRUE	TRUE
AGAGCCCTCCATTGGA-1	DG	neuron	DG	DG	neuron	TRUE	TRUE	DG	DG	neuron	TRUE	TRUE
AGATAGAAGAAGTATC-1	CA3	neuron	CA3	CA3	neuron	TRUE	TRUE	CA3	CA3	neuron	TRUE	TRUE
AGATAGACAGGTCAAG-1	DG	neuron	DG	DG	neuron	TRUE	TRUE	DG	DG	neuron	TRUE	TRUE
AGATAGACAGTAGAAT-1	DG	neuron	DG	DG	neuron	TRUE	TRUE	DG	DG	neuron	TRUE	TRUE
AGATAGACAGTGGGTA-1	GABA	neuron	Sst	GABA	neuron	TRUE	TRUE	Sst	GABA	neuron	TRUE	TRUE
AGATAGAGTGCCCACA-1	DG	neuron	DG	DG	neuron	TRUE	TRUE	DG	DG	neuron	TRUE	TRUE
AGATAGATCTGGCCTT-1	DG	neuron	DG	DG	neuron	TRUE	TRUE	DG	DG	neuron	TRUE	TRUE
AGATCCAGTACACGCC-1	Endo	other	Endo	Endo	other	TRUE	TRUE	Endo	Endo	other	TRUE	TRUE
AGATCCAGTTTCCAAG-1	Astro	glial	DG	DG	neuron	FALSE	FALSE	DG	DG	neuron	FALSE	FALSE
AGATCCATCACAGAGG-1	Glut_Undef	neuron	Oligo	Oligo	glial	FALSE	FALSE	CT SUB	Glut_Undef	neuron	TRUE	TRUE
AGATCCATCCGGTTCT-1	Glut_Undef	neuron	L2/3 IT PPP	Glut_Undef	neuron	TRUE	TRUE	L2/3 IT PPP	Glut_Undef	neuron	TRUE	TRUE
AGATCCATCTCCTGCA-1	OPC	glial	Oligo	Oligo	glial	FALSE	TRUE	Oligo	Oligo	glial	FALSE	TRUE
AGATCGTAGCTGAGTG-1	Oligo	glial	Oligo	Oligo	glial	TRUE	TRUE	Oligo	Oligo	glial	TRUE	TRUE
AGATCGTCAGCACAAG-1	CA1	neuron	Micro-PVM	MG	glial	FALSE	FALSE	CA1-ProS	CA1	neuron	TRUE	TRUE
AGATCGTCAGGGCTTC-1	DG	neuron	DG	DG	neuron	TRUE	TRUE	DG	DG	neuron	TRUE	TRUE
AGATCGTGTCCTGAAT-1	CA3	neuron	CA3	CA3	neuron	TRUE	TRUE	CA3	CA3	neuron	TRUE	TRUE
AGATGAACAAAGGTTA-1	CA3	neuron	CA3	CA3	neuron	TRUE	TRUE	CA3	CA3	neuron	TRUE	TRUE
AGATGAACAGTTGGTT-1	Oligo	glial	Oligo	Oligo	glial	TRUE	TRUE	Oligo	Oligo	glial	TRUE	TRUE
AGATGAACATACATCG-1	Astro	glial	Astro	Astro	glial	TRUE	TRUE	Astro	Astro	glial	TRUE	TRUE
AGATGAAGTTCTGACA-1	CA1	neuron	CA1-ProS	CA1	neuron	TRUE	TRUE	CA1-ProS	CA1	neuron	TRUE	TRUE
AGATGAATCCAGCCTT-1	Glut_Undef	neuron	NP SUB	Glut_Undef	neuron	TRUE	TRUE	NP SUB	Glut_Undef	neuron	TRUE	TRUE
AGATGAATCTACTGCC-1	Glut_Undef	neuron	SUB-ProS	Glut_Undef	neuron	TRUE	TRUE	SUB-ProS	Glut_Undef	neuron	TRUE	TRUE
AGATGCTCAAGTGCTT-1	DG	neuron	DG	DG	neuron	TRUE	TRUE	DG	DG	neuron	TRUE	TRUE
AGATGCTCACGACAGA-1	DG	neuron	DG	DG	neuron	TRUE	TRUE	DG	DG	neuron	TRUE	TRUE
AGATGCTCATGACTGT-1	DG	neuron	DG	DG	neuron	TRUE	TRUE	DG	DG	neuron	TRUE	TRUE
AGATGCTGTATTAAGG-1	DG	neuron	DG	DG	neuron	TRUE	TRUE	DG	DG	neuron	TRUE	TRUE
AGCATCAAGAGGTTAT-1	Oligo	glial	Oligo	Oligo	glial	TRUE	TRUE	Oligo	Oligo	glial	TRUE	TRUE
AGCATCAAGATTAGTG-1	Oligo	glial	Oligo	Oligo	glial	TRUE	TRUE	Oligo	Oligo	glial	TRUE	TRUE
AGCATCACACAGCGCT-1	CA1	neuron	L2/3 IT RHP	Glut_Undef	neuron	FALSE	TRUE	L2/3 IT RHP	Glut_Undef	neuron	FALSE	TRUE
AGCATCACAGCCCACA-1	Oligo	glial	Oligo	Oligo	glial	TRUE	TRUE	Oligo	Oligo	glial	TRUE	TRUE
AGCATCAGTCTAGGTT-1	Glut_Undef	neuron	CT SUB	Glut_Undef	neuron	TRUE	TRUE	CT SUB	Glut_Undef	neuron	TRUE	TRUE
AGCATCAGTTGCCTAA-1	MG	glial	Micro-PVM	MG	glial	TRUE	TRUE	Micro-PVM	MG	glial	TRUE	TRUE
AGCATCATCATGAGTC-1	Glut_Undef	neuron	SUB-ProS	Glut_Undef	neuron	TRUE	TRUE	SUB-ProS	Glut_Undef	neuron	TRUE	TRUE
AGCCAATAGAGAGCAA-1	GABA	neuron	Vip	GABA	neuron	TRUE	TRUE	Vip	GABA	neuron	TRUE	TRUE
AGCCAATAGTAGGGTC-1	Astro	glial	Astro	Astro	glial	TRUE	TRUE	Astro	Astro	glial	TRUE	TRUE
AGCCAATGTAACACGG-1	Oligo	glial	Oligo	Oligo	glial	TRUE	TRUE	Oligo	Oligo	glial	TRUE	TRUE
AGCCAATGTCCAGCGT-1	Oligo	glial	Oligo	Oligo	glial	TRUE	TRUE	Oligo	Oligo	glial	TRUE	TRUE
AGCCAATGTGACAGGT-1	DG	neuron	DG	DG	neuron	TRUE	TRUE	DG	DG	neuron	TRUE	TRUE
AGCCAATTCCATGAGT-1	Glut_Undef	neuron	L4/5 IT CTX	Glut_Undef	neuron	TRUE	TRUE	DG	DG	neuron	FALSE	TRUE
AGCCACGAGGCCCACT-1	DG	neuron	DG	DG	neuron	TRUE	TRUE	DG	DG	neuron	TRUE	TRUE
AGCCACGCAGAGCCCT-1	DG	neuron	DG	DG	neuron	TRUE	TRUE	DG	DG	neuron	TRUE	TRUE
AGCCACGCAGTTAGGG-1	DG	neuron	DG	DG	neuron	TRUE	TRUE	DG	DG	neuron	TRUE	TRUE
AGCCAGCAGCTACAAA-1	DG	neuron	DG	DG	neuron	TRUE	TRUE	DG	DG	neuron	TRUE	TRUE
AGCCAGCAGTCAACAA-1	DG	neuron	DG	DG	neuron	TRUE	TRUE	DG	DG	neuron	TRUE	TRUE
AGCCAGCCACAACCGC-1	Oligo	glial	Oligo	Oligo	glial	TRUE	TRUE	Oligo	Oligo	glial	TRUE	TRUE
AGCCAGCCACAGTCGC-1	DG	neuron	DG	DG	neuron	TRUE	TRUE	DG	DG	neuron	TRUE	TRUE
AGCCAGCCACGGCCAT-1	Astro	glial	Astro	Astro	glial	TRUE	TRUE	Astro	Astro	glial	TRUE	TRUE
AGCCAGCTCGCATTAG-1	MG	glial	Micro-PVM	MG	glial	TRUE	TRUE	Micro-PVM	MG	glial	TRUE	TRUE
AGCGATTAGAAGCTGC-1	CA1	neuron	CA1-ProS	CA1	neuron	TRUE	TRUE	CA1-ProS	CA1	neuron	TRUE	TRUE
AGCGATTGTACCCAGC-1	CA3	neuron	CA3	CA3	neuron	TRUE	TRUE	CA3	CA3	neuron	TRUE	TRUE
AGCGATTGTGCGTTTA-1	DG	neuron	DG	DG	neuron	TRUE	TRUE	DG	DG	neuron	TRUE	TRUE
AGCGATTGTTTACGTG-1	Astro	glial	Astro	Astro	glial	TRUE	TRUE	Astro	Astro	glial	TRUE	TRUE
AGCGATTTCGGTATGT-1	Oligo	glial	Oligo	Oligo	glial	TRUE	TRUE	Oligo	Oligo	glial	TRUE	TRUE
AGCGCCAAGAATTGTG-1	DG	neuron	DG	DG	neuron	TRUE	TRUE	DG	DG	neuron	TRUE	TRUE
AGCGCCAAGATTGTGA-1	DG	neuron	DG	DG	neuron	TRUE	TRUE	DG	DG	neuron	TRUE	TRUE
AGCGCCACATGGAATA-1	DG	neuron	DG	DG	neuron	TRUE	TRUE	DG	DG	neuron	TRUE	TRUE
AGCGCCATCCCATTCG-1	DG	neuron	DG	DG	neuron	TRUE	TRUE	DG	DG	neuron	TRUE	TRUE
AGCGCCATCCCGAACG-1	DG	neuron	DG	DG	neuron	TRUE	TRUE	DG	DG	neuron	TRUE	TRUE
AGCGCCATCCGGCAAC-1	DG	neuron	DG	DG	neuron	TRUE	TRUE	DG	DG	neuron	TRUE	TRUE
AGCGCTGCAAAGAACT-1	Oligo	glial	Oligo	Oligo	glial	TRUE	TRUE	Oligo	Oligo	glial	TRUE	TRUE
AGCGCTGCAATTCTCT-1	OPC	glial	Oligo	Oligo	glial	FALSE	TRUE	Oligo	Oligo	glial	FALSE	TRUE
AGCGCTGCACTGGACC-1	DG	neuron	DG	DG	neuron	TRUE	TRUE	DG	DG	neuron	TRUE	TRUE
AGCGCTGCATAAGATG-1	VLMC	other	VLMC	VLMC	other	TRUE	TRUE	VLMC	VLMC	other	TRUE	TRUE
AGCGCTGTCCACACCT-1	Oligo	glial	Oligo	Oligo	glial	TRUE	TRUE	DG	DG	neuron	FALSE	FALSE
AGCGTATAGCTTAGTC-1	DG	neuron	DG	DG	neuron	TRUE	TRUE	DG	DG	neuron	TRUE	TRUE
AGCGTATGTCTTACTT-1	CA1	neuron	CA1-ProS	CA1	neuron	TRUE	TRUE	CA1-ProS	CA1	neuron	TRUE	TRUE
AGCGTATTCAACTGAC-1	Glut_Undef	neuron	L2/3 IT PPP	Glut_Undef	neuron	TRUE	TRUE	L2/3 IT PPP	Glut_Undef	neuron	TRUE	TRUE
AGCGTATTCACGAGGA-1	CA3	neuron	DG	DG	neuron	FALSE	TRUE	DG	DG	neuron	FALSE	TRUE
AGCGTATTCGGACTGC-1	GABA	neuron	Sst	GABA	neuron	TRUE	TRUE	Sst	GABA	neuron	TRUE	TRUE
AGCGTCGGTACCGGAA-1	DG	neuron	DG	DG	neuron	TRUE	TRUE	DG	DG	neuron	TRUE	TRUE
AGCGTCGTCATCTCTA-1	DG	neuron	DG	DG	neuron	TRUE	TRUE	DG	DG	neuron	TRUE	TRUE
AGCTACAAGAGTCTTC-1	Oligo	glial	Oligo	Oligo	glial	TRUE	TRUE	Oligo	Oligo	glial	TRUE	TRUE
AGCTACAAGCTGGCCT-1	DG	neuron	DG	DG	neuron	TRUE	TRUE	DG	DG	neuron	TRUE	TRUE
AGCTACAAGTTTGCTG-1	Oligo	glial	Oligo	Oligo	glial	TRUE	TRUE	Oligo	Oligo	glial	TRUE	TRUE
AGCTACACATCCTGTC-1	OPC	glial	Oligo	Oligo	glial	FALSE	TRUE	Oligo	Oligo	glial	FALSE	TRUE
AGCTACACATGCCATA-1	Glut_Undef	neuron	DG	DG	neuron	FALSE	TRUE	CA1-ProS	CA1	neuron	FALSE	TRUE
AGCTACAGTCTTCTAT-1	DG	neuron	DG	DG	neuron	TRUE	TRUE	DG	DG	neuron	TRUE	TRUE
AGCTACAGTGACTGAG-1	Oligo	glial	Oligo	Oligo	glial	TRUE	TRUE	Oligo	Oligo	glial	TRUE	TRUE
AGCTCAAAGACGAGCT-1	DG	neuron	DG	DG	neuron	TRUE	TRUE	DG	DG	neuron	TRUE	TRUE
AGCTCAAAGACTCAAA-1	DG	neuron	DG	DG	neuron	TRUE	TRUE	DG	DG	neuron	TRUE	TRUE
AGCTCAAAGAGGTCAC-1	Oligo	glial	Oligo	Oligo	glial	TRUE	TRUE	Oligo	Oligo	glial	TRUE	TRUE
AGCTCAAAGATGATTG-1	Astro	glial	Astro	Astro	glial	TRUE	TRUE	Astro	Astro	glial	TRUE	TRUE
AGCTCAAAGCGGATCA-1	DG	neuron	DG	DG	neuron	TRUE	TRUE	DG	DG	neuron	TRUE	TRUE
AGCTCAAAGTCAATCC-1	VLMC	other	SMC-Peri	0	other	FALSE	TRUE	Astro	Astro	glial	FALSE	FALSE
AGCTCAACAGGTATGG-1	OPC	glial	Oligo	Oligo	glial	FALSE	TRUE	Oligo	Oligo	glial	FALSE	TRUE
AGCTCAAGTCCACATA-1	OPC	glial	Oligo	Oligo	glial	FALSE	TRUE	Oligo	Oligo	glial	FALSE	TRUE
AGCTCAATCCCTTTGG-1	DG	neuron	DG	DG	neuron	TRUE	TRUE	DG	DG	neuron	TRUE	TRUE
AGCTCAATCCTGGGTG-1	Astro	glial	Astro	Astro	glial	TRUE	TRUE	Astro	Astro	glial	TRUE	TRUE
AGCTCAATCGCCTATC-1	CA1	neuron	CA1-ProS	CA1	neuron	TRUE	TRUE	CA1-ProS	CA1	neuron	TRUE	TRUE
AGCTCAATCGTAGCTA-1	DG	neuron	DG	DG	neuron	TRUE	TRUE	DG	DG	neuron	TRUE	TRUE
AGCTTCCAGTAGGTTA-1	Astro	glial	Astro	Astro	glial	TRUE	TRUE	Astro	Astro	glial	TRUE	TRUE
AGCTTCCCAGCATACT-1	DG	neuron	DG	DG	neuron	TRUE	TRUE	DG	DG	neuron	TRUE	TRUE
AGCTTCCCATGATGCT-1	CA1	neuron	CA1-ProS	CA1	neuron	TRUE	TRUE	CA1-ProS	CA1	neuron	TRUE	TRUE
AGCTTCCGTACTAGCT-1	GABA	neuron	Lamp5	GABA	neuron	TRUE	TRUE	Lamp5	GABA	neuron	TRUE	TRUE
AGCTTCCTCACCTGGG-1	Glut_Undef	neuron	DG	DG	neuron	FALSE	TRUE	CA1-ProS	CA1	neuron	FALSE	TRUE
AGCTTCCTCGAAGTGG-1	Astro	glial	Astro	Astro	glial	TRUE	TRUE	DG	DG	neuron	FALSE	FALSE
AGGAAATAGTATGAAC-1	Glut_Undef	neuron	Oligo	Oligo	glial	FALSE	FALSE	L4/5 IT CTX	Glut_Undef	neuron	TRUE	TRUE
AGGAAATCACGCTATA-1	DG	neuron	DG	DG	neuron	TRUE	TRUE	DG	DG	neuron	TRUE	TRUE
AGGAAATGTACCCACG-1	Astro	glial	Astro	Astro	glial	TRUE	TRUE	Astro	Astro	glial	TRUE	TRUE
AGGAAATGTATCGGTT-1	CA3	neuron	CA3	CA3	neuron	TRUE	TRUE	CA3	CA3	neuron	TRUE	TRUE
AGGAAATGTGTCGATT-1	DG	neuron	DG	DG	neuron	TRUE	TRUE	DG	DG	neuron	TRUE	TRUE
AGGAAATGTTTACCTT-1	VLMC	other	Micro-PVM	MG	glial	FALSE	FALSE	Astro	Astro	glial	FALSE	FALSE
AGGAAATTCTGCTCTG-1	DG	neuron	DG	DG	neuron	TRUE	TRUE	DG	DG	neuron	TRUE	TRUE
AGGAATAAGACATGCG-1	OPC	glial	Oligo	Oligo	glial	FALSE	TRUE	Oligo	Oligo	glial	FALSE	TRUE
AGGAATAAGAGGGCGA-1	CA3	neuron	CA3	CA3	neuron	TRUE	TRUE	CA3	CA3	neuron	TRUE	TRUE
AGGAATACACTACCGG-1	CA1	neuron	CA1-ProS	CA1	neuron	TRUE	TRUE	CA1-ProS	CA1	neuron	TRUE	TRUE
AGGAATACAGATAAAC-1	DG	neuron	DG	DG	neuron	TRUE	TRUE	DG	DG	neuron	TRUE	TRUE
AGGAATAGTGAATTGA-1	Astro	glial	Astro	Astro	glial	TRUE	TRUE	Astro	Astro	glial	TRUE	TRUE
AGGAATAGTGGACTAG-1	Glut_Undef	neuron	L2 IT ENTm	Glut_Undef	neuron	TRUE	TRUE	L2 IT ENTm	Glut_Undef	neuron	TRUE	TRUE
AGGAATATCGGAAACG-1	GABA	neuron	Sst	GABA	neuron	TRUE	TRUE	Pvalb	GABA	neuron	TRUE	TRUE
AGGACGAAGACTCAAA-1	Oligo	glial	Oligo	Oligo	glial	TRUE	TRUE	Oligo	Oligo	glial	TRUE	TRUE
AGGACGAAGAGTGTTA-1	OPC	glial	Oligo	Oligo	glial	FALSE	TRUE	Oligo	Oligo	glial	FALSE	TRUE
AGGACGACAAGCCCAC-1	Oligo	glial	Oligo	Oligo	glial	TRUE	TRUE	Oligo	Oligo	glial	TRUE	TRUE
AGGACGATCCTGTAGA-1	DG	neuron	DG	DG	neuron	TRUE	TRUE	DG	DG	neuron	TRUE	TRUE
AGGACTTAGCTGGCCT-1	Oligo	glial	Oligo	Oligo	glial	TRUE	TRUE	Oligo	Oligo	glial	TRUE	TRUE
AGGACTTGTATGAAAC-1	DG	neuron	DG	DG	neuron	TRUE	TRUE	DG	DG	neuron	TRUE	TRUE
AGGACTTGTCAGGTAG-1	Astro	glial	Astro	Astro	glial	TRUE	TRUE	Astro	Astro	glial	TRUE	TRUE
AGGACTTGTGCGAGTA-1	DG	neuron	DG	DG	neuron	TRUE	TRUE	DG	DG	neuron	TRUE	TRUE
AGGACTTGTTGGGCCT-1	CA3	neuron	CA3	CA3	neuron	TRUE	TRUE	DG	DG	neuron	FALSE	TRUE
AGGACTTTCTCTCAAT-1	Mixed	other	Oligo	Oligo	glial	FALSE	FALSE	Astro	Astro	glial	FALSE	FALSE
AGGAGGTAGCTTCATG-1	Astro	glial	Astro	Astro	glial	TRUE	TRUE	Astro	Astro	glial	TRUE	TRUE
AGGAGGTCACTATCCC-1	DG	neuron	DG	DG	neuron	TRUE	TRUE	DG	DG	neuron	TRUE	TRUE
AGGAGGTCAGCAATTC-1	DG	neuron	DG	DG	neuron	TRUE	TRUE	DG	DG	neuron	TRUE	TRUE
AGGAGGTCAGCTATTG-1	DG	neuron	DG	DG	neuron	TRUE	TRUE	DG	DG	neuron	TRUE	TRUE
AGGAGGTCATTAGGAA-1	CA1	neuron	CA1-ProS	CA1	neuron	TRUE	TRUE	CA1-ProS	CA1	neuron	TRUE	TRUE
AGGATAAAGAATCGAT-1	Glut_Undef	neuron	SUB-ProS	Glut_Undef	neuron	TRUE	TRUE	SUB-ProS	Glut_Undef	neuron	TRUE	TRUE
AGGATAAAGGGCCCTT-1	Oligo	glial	Oligo	Oligo	glial	TRUE	TRUE	Oligo	Oligo	glial	TRUE	TRUE
AGGATAAAGTGGAATT-1	CA1	neuron	CA1-ProS	CA1	neuron	TRUE	TRUE	CA1-ProS	CA1	neuron	TRUE	TRUE
AGGATAACAGGGCTTC-1	Astro	glial	Astro	Astro	glial	TRUE	TRUE	Astro	Astro	glial	TRUE	TRUE
AGGATAAGTACCGGAA-1	Astro	glial	Astro	Astro	glial	TRUE	TRUE	Astro	Astro	glial	TRUE	TRUE
AGGATAAGTCGAGCAA-1	CA3	neuron	CA3	CA3	neuron	TRUE	TRUE	Oligo	Oligo	glial	FALSE	FALSE
AGGATAAGTGCAATAA-1	DG	neuron	DG	DG	neuron	TRUE	TRUE	DG	DG	neuron	TRUE	TRUE
AGGATAAGTTCCACAA-1	Astro	glial	Astro	Astro	glial	TRUE	TRUE	Astro	Astro	glial	TRUE	TRUE
AGGATAATCTCCACTG-1	DG	neuron	DG	DG	neuron	TRUE	TRUE	DG	DG	neuron	TRUE	TRUE
AGGATCTAGAGTGTGC-1	Oligo	glial	Oligo	Oligo	glial	TRUE	TRUE	Oligo	Oligo	glial	TRUE	TRUE
AGGATCTCAAATAAGC-1	Oligo	glial	Oligo	Oligo	glial	TRUE	TRUE	Oligo	Oligo	glial	TRUE	TRUE
AGGATCTCAAGGGTCA-1	DG	neuron	DG	DG	neuron	TRUE	TRUE	DG	DG	neuron	TRUE	TRUE
AGGATCTGTACCGTCG-1	Glut_Undef	neuron	L4/5 IT CTX	Glut_Undef	neuron	TRUE	TRUE	L2/3 IT PPP	Glut_Undef	neuron	TRUE	TRUE
AGGATCTGTATACCTG-1	DG	neuron	DG	DG	neuron	TRUE	TRUE	DG	DG	neuron	TRUE	TRUE
AGGATCTTCCTAAACG-1	DG	neuron	DG	DG	neuron	TRUE	TRUE	DG	DG	neuron	TRUE	TRUE
AGGATCTTCTGGGCAC-1	Astro	glial	Astro	Astro	glial	TRUE	TRUE	Astro	Astro	glial	TRUE	TRUE
AGGCATTAGGGTTGCA-1	Oligo	glial	Oligo	Oligo	glial	TRUE	TRUE	Oligo	Oligo	glial	TRUE	TRUE
AGGCATTAGTATCCTG-1	Oligo	glial	Oligo	Oligo	glial	TRUE	TRUE	Oligo	Oligo	glial	TRUE	TRUE
AGGCATTCAGAGAAAG-1	DG	neuron	DG	DG	neuron	TRUE	TRUE	DG	DG	neuron	TRUE	TRUE
AGGCATTTCCGTAATG-1	GABA	neuron	CA1-ProS	CA1	neuron	FALSE	TRUE	Sncg	GABA	neuron	TRUE	TRUE
AGGCATTTCTTACACT-1	Astro	glial	Astro	Astro	glial	TRUE	TRUE	Astro	Astro	glial	TRUE	TRUE
AGGCCACGTAACATAG-1	Astro	glial	Astro	Astro	glial	TRUE	TRUE	Astro	Astro	glial	TRUE	TRUE
AGGCCACGTCCGATCG-1	Astro	glial	Astro	Astro	glial	TRUE	TRUE	Astro	Astro	glial	TRUE	TRUE
AGGCCACGTTCTAAGC-1	DG	neuron	DG	DG	neuron	TRUE	TRUE	DG	DG	neuron	TRUE	TRUE
AGGCCACTCGGTTGTA-1	Astro	glial	Astro	Astro	glial	TRUE	TRUE	Astro	Astro	glial	TRUE	TRUE
AGGCTGCCAAGAATGT-1	DG	neuron	DG	DG	neuron	TRUE	TRUE	DG	DG	neuron	TRUE	TRUE
AGGCTGCGTCCGAAAG-1	Oligo	glial	Oligo	Oligo	glial	TRUE	TRUE	Oligo	Oligo	glial	TRUE	TRUE
AGGCTGCTCATTGTTC-1	DG	neuron	DG	DG	neuron	TRUE	TRUE	DG	DG	neuron	TRUE	TRUE
AGGCTGCTCCCTTCCC-1	Astro	glial	Astro	Astro	glial	TRUE	TRUE	Astro	Astro	glial	TRUE	TRUE
AGGGAGTAGCAGTAAT-1	DG	neuron	DG	DG	neuron	TRUE	TRUE	DG	DG	neuron	TRUE	TRUE
AGGGAGTAGCCAGAGT-1	Glut_Undef	neuron	Oligo	Oligo	glial	FALSE	FALSE	Oligo	Oligo	glial	FALSE	FALSE
AGGGAGTCACTGGAAG-1	DG	neuron	DG	DG	neuron	TRUE	TRUE	DG	DG	neuron	TRUE	TRUE
AGGGAGTCAGGCCCTA-1	CA1	neuron	CA1-ProS	CA1	neuron	TRUE	TRUE	CA1-ProS	CA1	neuron	TRUE	TRUE
AGGGAGTGTACGACTT-1	MG	glial	Micro-PVM	MG	glial	TRUE	TRUE	Micro-PVM	MG	glial	TRUE	TRUE
AGGGAGTGTAGTCTGT-1	MG	glial	Micro-PVM	MG	glial	TRUE	TRUE	Micro-PVM	MG	glial	TRUE	TRUE
AGGGAGTGTGAGTGAC-1	DG	neuron	DG	DG	neuron	TRUE	TRUE	DG	DG	neuron	TRUE	TRUE
AGGGAGTGTTCAAGTC-1	CA1	neuron	CA1-ProS	CA1	neuron	TRUE	TRUE	CA1-ProS	CA1	neuron	TRUE	TRUE
AGGGAGTTCGCCGAAC-1	GABA	neuron	Pvalb	GABA	neuron	TRUE	TRUE	Pvalb	GABA	neuron	TRUE	TRUE
AGGGCCTAGTATCTGC-1	Oligo	glial	Oligo	Oligo	glial	TRUE	TRUE	Oligo	Oligo	glial	TRUE	TRUE
AGGGCCTTCGGAATTC-1	DG	neuron	DG	DG	neuron	TRUE	TRUE	DG	DG	neuron	TRUE	TRUE
AGGGCTCAGATAACGT-1	CA1	neuron	CA1-ProS	CA1	neuron	TRUE	TRUE	CA1-ProS	CA1	neuron	TRUE	TRUE
AGGGCTCAGGTAAACT-1	Oligo	glial	Oligo	Oligo	glial	TRUE	TRUE	Oligo	Oligo	glial	TRUE	TRUE
AGGGCTCCACCTCGTT-1	Astro	glial	Oligo	Oligo	glial	FALSE	TRUE	Astro	Astro	glial	TRUE	TRUE
AGGGCTCCAGTCGAGA-1	DG	neuron	DG	DG	neuron	TRUE	TRUE	DG	DG	neuron	TRUE	TRUE
AGGGCTCCAGTGTATC-1	DG	neuron	DG	DG	neuron	TRUE	TRUE	DG	DG	neuron	TRUE	TRUE
AGGGCTCTCTCAGAAC-1	DG	neuron	DG	DG	neuron	TRUE	TRUE	DG	DG	neuron	TRUE	TRUE
AGGGTCCAGCCATCCG-1	DG	neuron	DG	DG	neuron	TRUE	TRUE	DG	DG	neuron	TRUE	TRUE
AGGGTCCAGCTCGAAG-1	DG	neuron	DG	DG	neuron	TRUE	TRUE	DG	DG	neuron	TRUE	TRUE
AGGGTCCCAAATAAGC-1	Oligo	glial	Oligo	Oligo	glial	TRUE	TRUE	Oligo	Oligo	glial	TRUE	TRUE
AGGGTCCGTTGCAACT-1	DG	neuron	DG	DG	neuron	TRUE	TRUE	DG	DG	neuron	TRUE	TRUE
AGGGTCCGTTGCCATA-1	Astro	glial	Astro	Astro	glial	TRUE	TRUE	Astro	Astro	glial	TRUE	TRUE
AGGGTCCTCGCTCTAC-1	MG	glial	Micro-PVM	MG	glial	TRUE	TRUE	Micro-PVM	MG	glial	TRUE	TRUE
AGGGTCCTCGTGGAAG-1	Astro	glial	Astro	Astro	glial	TRUE	TRUE	Astro	Astro	glial	TRUE	TRUE
AGGGTGAAGACCCGCT-1	Endo	other	SMC-Peri	0	other	FALSE	TRUE	SMC-Peri	0	other	FALSE	TRUE
AGGGTGACAAGCACAG-1	DG	neuron	DG	DG	neuron	TRUE	TRUE	DG	DG	neuron	TRUE	TRUE
AGGGTGACAGAGACTG-1	MG	glial	Micro-PVM	MG	glial	TRUE	TRUE	Micro-PVM	MG	glial	TRUE	TRUE
AGGGTGAGTATGTCTG-1	CA1	neuron	CA1-ProS	CA1	neuron	TRUE	TRUE	CA1-ProS	CA1	neuron	TRUE	TRUE
AGGGTGATCGCCAGTG-1	DG	neuron	DG	DG	neuron	TRUE	TRUE	DG	DG	neuron	TRUE	TRUE
AGGGTTTAGACAACTA-1	DG	neuron	DG	DG	neuron	TRUE	TRUE	DG	DG	neuron	TRUE	TRUE
AGGGTTTAGGTAACTA-1	CA1	neuron	Oligo	Oligo	glial	FALSE	FALSE	CA1-ProS	CA1	neuron	TRUE	TRUE
AGGGTTTCACGACGAA-1	DG	neuron	DG	DG	neuron	TRUE	TRUE	DG	DG	neuron	TRUE	TRUE
AGGGTTTCACGGCTAC-1	CA3	neuron	CA3	CA3	neuron	TRUE	TRUE	CA3	CA3	neuron	TRUE	TRUE
AGGGTTTCAGCACAAG-1	DG	neuron	DG	DG	neuron	TRUE	TRUE	DG	DG	neuron	TRUE	TRUE
AGGGTTTCATGCGTGC-1	DG	neuron	DG	DG	neuron	TRUE	TRUE	DG	DG	neuron	TRUE	TRUE
AGGGTTTGTAATGATG-1	Glut_Undef	neuron	L5/6 NP CTX	Glut_Undef	neuron	TRUE	TRUE	NP SUB	Glut_Undef	neuron	TRUE	TRUE
AGGGTTTGTAGTCACT-1	Oligo	glial	Oligo	Oligo	glial	TRUE	TRUE	Oligo	Oligo	glial	TRUE	TRUE
AGGGTTTTCAGGGATG-1	DG	neuron	DG	DG	neuron	TRUE	TRUE	DG	DG	neuron	TRUE	TRUE
AGGGTTTTCTGCTTAT-1	CA1	neuron	CA1-ProS	CA1	neuron	TRUE	TRUE	DG	DG	neuron	FALSE	TRUE
AGGGTTTTCTTGTGCC-1	DG	neuron	DG	DG	neuron	TRUE	TRUE	DG	DG	neuron	TRUE	TRUE
AGGGTTTTCTTTGGAG-1	CA1	neuron	DG	DG	neuron	FALSE	TRUE	CA1-ProS	CA1	neuron	TRUE	TRUE
AGGTAGGAGACGGAAA-1	CA1	neuron	L2/3 IT RHP	Glut_Undef	neuron	FALSE	TRUE	CA1-ProS	CA1	neuron	TRUE	TRUE
AGGTAGGCAGGCACTC-1	GABA	neuron	Sst	GABA	neuron	TRUE	TRUE	Sst	GABA	neuron	TRUE	TRUE
AGGTAGGGTAAGTTGA-1	Oligo	glial	Oligo	Oligo	glial	TRUE	TRUE	Oligo	Oligo	glial	TRUE	TRUE
AGGTAGGTCATCCCGT-1	Glut_Undef	neuron	SUB-ProS	Glut_Undef	neuron	TRUE	TRUE	L5 PT CTX	Glut_Undef	neuron	TRUE	TRUE
AGGTCATAGACCATGG-1	CA1	neuron	CA1-ProS	CA1	neuron	TRUE	TRUE	CA1-ProS	CA1	neuron	TRUE	TRUE
AGGTCATAGAGTGAAG-1	DG	neuron	DG	DG	neuron	TRUE	TRUE	DG	DG	neuron	TRUE	TRUE
AGGTCATAGCTGACCC-1	OPC	glial	Oligo	Oligo	glial	FALSE	TRUE	Oligo	Oligo	glial	FALSE	TRUE
AGGTCATGTCAAATCC-1	Glut_Undef	neuron	L2/3 IT PPP	Glut_Undef	neuron	TRUE	TRUE	L2/3 IT PPP	Glut_Undef	neuron	TRUE	TRUE
AGGTCATTCATCGACA-1	Oligo	glial	Oligo	Oligo	glial	TRUE	TRUE	Oligo	Oligo	glial	TRUE	TRUE
AGGTCATTCGGCTATA-1	Astro	glial	Astro	Astro	glial	TRUE	TRUE	Astro	Astro	glial	TRUE	TRUE
AGGTCTAAGCCGATTT-1	DG	neuron	DG	DG	neuron	TRUE	TRUE	DG	DG	neuron	TRUE	TRUE
AGGTCTAAGTCCCGAC-1	DG	neuron	DG	DG	neuron	TRUE	TRUE	DG	DG	neuron	TRUE	TRUE
AGGTCTACAACGACTT-1	DG	neuron	DG	DG	neuron	TRUE	TRUE	DG	DG	neuron	TRUE	TRUE
AGGTCTACATTGACTG-1	Oligo	glial	Oligo	Oligo	glial	TRUE	TRUE	Oligo	Oligo	glial	TRUE	TRUE
AGGTCTAGTCAAAGAT-1	DG	neuron	DG	DG	neuron	TRUE	TRUE	DG	DG	neuron	TRUE	TRUE
AGGTCTAGTCGCAGTC-1	Oligo	glial	Oligo	Oligo	glial	TRUE	TRUE	Oligo	Oligo	glial	TRUE	TRUE
AGGTCTAGTCTTACTT-1	Oligo	glial	Oligo	Oligo	glial	TRUE	TRUE	Oligo	Oligo	glial	TRUE	TRUE
AGGTCTATCACTGGGC-1	DG	neuron	DG	DG	neuron	TRUE	TRUE	DG	DG	neuron	TRUE	TRUE
AGGTCTATCAGAGTGG-1	DG	neuron	DG	DG	neuron	TRUE	TRUE	DG	DG	neuron	TRUE	TRUE
AGGTCTATCATTGCTT-1	DG	neuron	DG	DG	neuron	TRUE	TRUE	DG	DG	neuron	TRUE	TRUE
AGGTCTATCTAATTCC-1	DG	neuron	DG	DG	neuron	TRUE	TRUE	DG	DG	neuron	TRUE	TRUE
AGGTGTTAGACATCAA-1	CA3	neuron	CA3	CA3	neuron	TRUE	TRUE	CA3	CA3	neuron	TRUE	TRUE
AGGTGTTAGCTTTGTG-1	DG	neuron	DG	DG	neuron	TRUE	TRUE	DG	DG	neuron	TRUE	TRUE
AGGTGTTCAACAGTGG-1	DG	neuron	DG	DG	neuron	TRUE	TRUE	DG	DG	neuron	TRUE	TRUE
AGGTGTTCAGATCATC-1	DG	neuron	DG	DG	neuron	TRUE	TRUE	DG	DG	neuron	TRUE	TRUE
AGGTGTTTCCCATAGA-1	DG	neuron	DG	DG	neuron	TRUE	TRUE	DG	DG	neuron	TRUE	TRUE
AGGTTACAGCCACAAG-1	Oligo	glial	Oligo	Oligo	glial	TRUE	TRUE	Oligo	Oligo	glial	TRUE	TRUE
AGGTTACCACTTGAAC-1	DG	neuron	DG	DG	neuron	TRUE	TRUE	DG	DG	neuron	TRUE	TRUE
AGGTTACCATTGTAGC-1	Astro	glial	Astro	Astro	glial	TRUE	TRUE	Astro	Astro	glial	TRUE	TRUE
AGGTTACGTCAGCTTA-1	Oligo	glial	Oligo	Oligo	glial	TRUE	TRUE	Oligo	Oligo	glial	TRUE	TRUE
AGGTTACGTTCCAAAC-1	Astro	glial	Astro	Astro	glial	TRUE	TRUE	Astro	Astro	glial	TRUE	TRUE
AGGTTGTGTACAGTAA-1	Astro	glial	Astro	Astro	glial	TRUE	TRUE	Astro	Astro	glial	TRUE	TRUE
AGGTTGTGTACGATGG-1	MG	glial	Micro-PVM	MG	glial	TRUE	TRUE	Micro-PVM	MG	glial	TRUE	TRUE
AGGTTGTGTAGGGAGG-1	Astro	glial	Astro	Astro	glial	TRUE	TRUE	Astro	Astro	glial	TRUE	TRUE
AGTAACCAGGACTGGT-1	DG	neuron	DG	DG	neuron	TRUE	TRUE	DG	DG	neuron	TRUE	TRUE
AGTAACCGTATTTCCT-1	DG	neuron	DG	DG	neuron	TRUE	TRUE	DG	DG	neuron	TRUE	TRUE
AGTAACCGTTCGGTAT-1	Oligo	glial	Oligo	Oligo	glial	TRUE	TRUE	Oligo	Oligo	glial	TRUE	TRUE
AGTAACCGTTCGGTTA-1	CA1	neuron	Micro-PVM	MG	glial	FALSE	FALSE	L2/3 IT RHP	Glut_Undef	neuron	FALSE	TRUE
AGTAACCTCTCGAACA-1	DG	neuron	DG	DG	neuron	TRUE	TRUE	DG	DG	neuron	TRUE	TRUE
AGTACCAAGCTGCCTG-1	Oligo	glial	Oligo	Oligo	glial	TRUE	TRUE	Oligo	Oligo	glial	TRUE	TRUE
AGTACCACAAGAAACT-1	GABA	neuron	Pvalb	GABA	neuron	TRUE	TRUE	Pvalb	GABA	neuron	TRUE	TRUE
AGTACCACAGCGTTTA-1	DG	neuron	DG	DG	neuron	TRUE	TRUE	DG	DG	neuron	TRUE	TRUE
AGTACCACAGGGACTA-1	DG	neuron	DG	DG	neuron	TRUE	TRUE	DG	DG	neuron	TRUE	TRUE
AGTACCAGTTTGACAC-1	DG	neuron	DG	DG	neuron	TRUE	TRUE	DG	DG	neuron	TRUE	TRUE
AGTACCATCCAAAGGG-1	DG	neuron	DG	DG	neuron	TRUE	TRUE	DG	DG	neuron	TRUE	TRUE
AGTACCATCGATGCTA-1	OPC	glial	Oligo	Oligo	glial	FALSE	TRUE	Oligo	Oligo	glial	FALSE	TRUE
AGTACCATCGTTGTAG-1	Astro	glial	Oligo	Oligo	glial	FALSE	TRUE	Oligo	Oligo	glial	FALSE	TRUE
AGTACTGGTCGCCTAG-1	Oligo	glial	Oligo	Oligo	glial	TRUE	TRUE	Oligo	Oligo	glial	TRUE	TRUE
AGTACTGGTCGGCTAC-1	CA1	neuron	CA1-ProS	CA1	neuron	TRUE	TRUE	CA1-ProS	CA1	neuron	TRUE	TRUE
AGTACTGTCAAGAGGC-1	CA1	neuron	CA1-ProS	CA1	neuron	TRUE	TRUE	CA1-ProS	CA1	neuron	TRUE	TRUE
AGTACTGTCACCTCTG-1	Astro	glial	Astro	Astro	glial	TRUE	TRUE	Astro	Astro	glial	TRUE	TRUE
AGTACTGTCAGAGCGA-1	Astro	glial	DG	DG	neuron	FALSE	FALSE	DG	DG	neuron	FALSE	FALSE
AGTAGCTAGACTACCT-1	Oligo	glial	Oligo	Oligo	glial	TRUE	TRUE	Oligo	Oligo	glial	TRUE	TRUE
AGTAGCTGTCATCGCG-1	Oligo	glial	Oligo	Oligo	glial	TRUE	TRUE	Oligo	Oligo	glial	TRUE	TRUE
AGTAGCTGTCGGCCTA-1	Astro	glial	Astro	Astro	glial	TRUE	TRUE	Astro	Astro	glial	TRUE	TRUE
AGTAGCTTCAACTGGT-1	Oligo	glial	Oligo	Oligo	glial	TRUE	TRUE	Oligo	Oligo	glial	TRUE	TRUE
AGTAGCTTCACTTCTA-1	Astro	glial	Astro	Astro	glial	TRUE	TRUE	Astro	Astro	glial	TRUE	TRUE
AGTAGCTTCCCATGGG-1	Oligo	glial	Oligo	Oligo	glial	TRUE	TRUE	Oligo	Oligo	glial	TRUE	TRUE
AGTAGCTTCCGATAGT-1	DG	neuron	DG	DG	neuron	TRUE	TRUE	DG	DG	neuron	TRUE	TRUE
AGTAGCTTCGGTGAAG-1	GABA	neuron	DG	DG	neuron	FALSE	TRUE	Pvalb	GABA	neuron	TRUE	TRUE
AGTAGTCAGAATAGTC-1	GABA	neuron	Vip	GABA	neuron	TRUE	TRUE	Vip	GABA	neuron	TRUE	TRUE
AGTAGTCAGTGGTTCT-1	Oligo	glial	Oligo	Oligo	glial	TRUE	TRUE	Oligo	Oligo	glial	TRUE	TRUE
AGTAGTCCAGGACATG-1	DG	neuron	DG	DG	neuron	TRUE	TRUE	DG	DG	neuron	TRUE	TRUE
AGTAGTCCATCGGTTA-1	Glut_Undef	neuron	DG	DG	neuron	FALSE	TRUE	DG	DG	neuron	FALSE	TRUE
AGTAGTCGTACTGCGC-1	DG	neuron	DG	DG	neuron	TRUE	TRUE	DG	DG	neuron	TRUE	TRUE
AGTAGTCGTAGTTCCA-1	CA1	neuron	CA1-ProS	CA1	neuron	TRUE	TRUE	CA1-ProS	CA1	neuron	TRUE	TRUE
AGTAGTCGTCCAAGAG-1	Oligo	glial	Oligo	Oligo	glial	TRUE	TRUE	Oligo	Oligo	glial	TRUE	TRUE
AGTAGTCGTGAGTAGC-1	Astro	glial	Astro	Astro	glial	TRUE	TRUE	Astro	Astro	glial	TRUE	TRUE
AGTAGTCTCAACGTGT-1	Oligo	glial	Oligo	Oligo	glial	TRUE	TRUE	Oligo	Oligo	glial	TRUE	TRUE
AGTAGTCTCCAAGCAT-1	DG	neuron	DG	DG	neuron	TRUE	TRUE	DG	DG	neuron	TRUE	TRUE
AGTAGTCTCCTCGATC-1	GABA	neuron	Sst	GABA	neuron	TRUE	TRUE	Sst	GABA	neuron	TRUE	TRUE
AGTCAACCAAGGTTGG-1	Oligo	glial	Oligo	Oligo	glial	TRUE	TRUE	Oligo	Oligo	glial	TRUE	TRUE
AGTCAACGTTAGGCTT-1	VLMC	other	Oligo	Oligo	glial	FALSE	FALSE	VLMC	VLMC	other	TRUE	TRUE
AGTCACAAGTAAGGGA-1	Astro	glial	Astro	Astro	glial	TRUE	TRUE	Astro	Astro	glial	TRUE	TRUE
AGTCACACACAACGAG-1	DG	neuron	DG	DG	neuron	TRUE	TRUE	DG	DG	neuron	TRUE	TRUE
AGTCACAGTCCTGGTG-1	Glut_Undef	neuron	L2/3 IT PPP	Glut_Undef	neuron	TRUE	TRUE	L2/3 IT PPP	Glut_Undef	neuron	TRUE	TRUE
AGTCACATCCCTGGTT-1	Oligo	glial	Oligo	Oligo	glial	TRUE	TRUE	Oligo	Oligo	glial	TRUE	TRUE
AGTCATGCAAAGGAGA-1	MG	glial	Micro-PVM	MG	glial	TRUE	TRUE	Micro-PVM	MG	glial	TRUE	TRUE
AGTCATGTCGTGTGGC-1	OPC	glial	Oligo	Oligo	glial	FALSE	TRUE	Oligo	Oligo	glial	FALSE	TRUE
AGTCTCCAGAACGTGC-1	Oligo	glial	Oligo	Oligo	glial	TRUE	TRUE	Oligo	Oligo	glial	TRUE	TRUE
AGTCTCCAGCTAGTTC-1	Astro	glial	Astro	Astro	glial	TRUE	TRUE	Astro	Astro	glial	TRUE	TRUE
AGTCTCCCATGTTTGG-1	DG	neuron	DG	DG	neuron	TRUE	TRUE	DG	DG	neuron	TRUE	TRUE
AGTCTCCGTACAAGCG-1	DG	neuron	DG	DG	neuron	TRUE	TRUE	DG	DG	neuron	TRUE	TRUE
AGTCTCCGTAGGCTGA-1	Oligo	glial	Oligo	Oligo	glial	TRUE	TRUE	Oligo	Oligo	glial	TRUE	TRUE
AGTCTCCTCCCAGGCA-1	DG	neuron	DG	DG	neuron	TRUE	TRUE	DG	DG	neuron	TRUE	TRUE
AGTCTCCTCTCGACGG-1	Oligo	glial	Oligo	Oligo	glial	TRUE	TRUE	Oligo	Oligo	glial	TRUE	TRUE
AGTGACTAGGCACCAA-1	DG	neuron	DG	DG	neuron	TRUE	TRUE	DG	DG	neuron	TRUE	TRUE
AGTGACTAGTCTCTGA-1	OPC	glial	Oligo	Oligo	glial	FALSE	TRUE	Oligo	Oligo	glial	FALSE	TRUE
AGTGACTCAATCCAGT-1	Oligo	glial	Oligo	Oligo	glial	TRUE	TRUE	Oligo	Oligo	glial	TRUE	TRUE
AGTGACTCACAATGAA-1	Astro	glial	Astro	Astro	glial	TRUE	TRUE	DG	DG	neuron	FALSE	FALSE
AGTGACTTCTTCGGAA-1	CA1	neuron	CA1-ProS	CA1	neuron	TRUE	TRUE	CA1-ProS	CA1	neuron	TRUE	TRUE
AGTGATCAGACCAGAC-1	DG	neuron	DG	DG	neuron	TRUE	TRUE	DG	DG	neuron	TRUE	TRUE
AGTGATCAGCCGGATA-1	Astro	glial	Astro	Astro	glial	TRUE	TRUE	Astro	Astro	glial	TRUE	TRUE
AGTGATCAGTAGGCCA-1	DG	neuron	DG	DG	neuron	TRUE	TRUE	DG	DG	neuron	TRUE	TRUE
AGTGATCAGTGACCTT-1	GABA	neuron	Pvalb	GABA	neuron	TRUE	TRUE	Pvalb	GABA	neuron	TRUE	TRUE
AGTGATCGTACGCTTA-1	DG	neuron	DG	DG	neuron	TRUE	TRUE	DG	DG	neuron	TRUE	TRUE
AGTGATCGTCGCTTAA-1	DG	neuron	DG	DG	neuron	TRUE	TRUE	DG	DG	neuron	TRUE	TRUE
AGTGATCTCACGTCCT-1	DG	neuron	DG	DG	neuron	TRUE	TRUE	DG	DG	neuron	TRUE	TRUE
AGTGATCTCGCATAGT-1	Oligo	glial	Oligo	Oligo	glial	TRUE	TRUE	Oligo	Oligo	glial	TRUE	TRUE
AGTGCCGAGTAAACAC-1	DG	neuron	DG	DG	neuron	TRUE	TRUE	DG	DG	neuron	TRUE	TRUE
AGTGCCGAGTTAGTAG-1	Oligo	glial	Oligo	Oligo	glial	TRUE	TRUE	Oligo	Oligo	glial	TRUE	TRUE
AGTGCCGGTTGGGCCT-1	Oligo	glial	Oligo	Oligo	glial	TRUE	TRUE	Oligo	Oligo	glial	TRUE	TRUE
AGTGCCGTCGCTGCGA-1	Oligo	glial	Oligo	Oligo	glial	TRUE	TRUE	Oligo	Oligo	glial	TRUE	TRUE
AGTGCCGTCGTGAGAG-1	Oligo	glial	Oligo	Oligo	glial	TRUE	TRUE	Oligo	Oligo	glial	TRUE	TRUE
AGTGTTGAGATGATTG-1	DG	neuron	L4/5 IT CTX	Glut_Undef	neuron	FALSE	TRUE	Oligo	Oligo	glial	FALSE	FALSE
AGTGTTGAGATGGGCT-1	Astro	glial	Astro	Astro	glial	TRUE	TRUE	Astro	Astro	glial	TRUE	TRUE
AGTGTTGCACTGAATC-1	Glut_Undef	neuron	SUB-ProS	Glut_Undef	neuron	TRUE	TRUE	SUB-ProS	Glut_Undef	neuron	TRUE	TRUE
AGTGTTGCATGGGATG-1	MG	glial	Micro-PVM	MG	glial	TRUE	TRUE	Micro-PVM	MG	glial	TRUE	TRUE
AGTGTTGGTACTGCGC-1	Astro	glial	Astro	Astro	glial	TRUE	TRUE	Astro	Astro	glial	TRUE	TRUE
AGTGTTGGTCGGAACA-1	GABA	neuron	Pvalb	GABA	neuron	TRUE	TRUE	Pvalb	GABA	neuron	TRUE	TRUE
AGTGTTGTCACGGGAA-1	Glut_Undef	neuron	CT SUB	Glut_Undef	neuron	TRUE	TRUE	CT SUB	Glut_Undef	neuron	TRUE	TRUE
AGTGTTGTCCTCACGT-1	Astro	glial	Astro	Astro	glial	TRUE	TRUE	Astro	Astro	glial	TRUE	TRUE
AGTGTTGTCGGCGATC-1	Oligo	glial	Oligo	Oligo	glial	TRUE	TRUE	Oligo	Oligo	glial	TRUE	TRUE
AGTTAGCCAACACTAC-1	CA1	neuron	CA1-ProS	CA1	neuron	TRUE	TRUE	CA1-ProS	CA1	neuron	TRUE	TRUE
AGTTAGCGTGTCTTCC-1	Astro	glial	Astro	Astro	glial	TRUE	TRUE	Astro	Astro	glial	TRUE	TRUE
AGTTAGCTCAGATGCT-1	Glut_Undef	neuron	NP SUB	Glut_Undef	neuron	TRUE	TRUE	NP SUB	Glut_Undef	neuron	TRUE	TRUE
AGTTAGCTCCCGTAAA-1	Endo	other	Endo	Endo	other	TRUE	TRUE	Astro	Astro	glial	FALSE	FALSE
AGTTCCCAGCTCACTA-1	Glut_Undef	neuron	SUB-ProS	Glut_Undef	neuron	TRUE	TRUE	SUB-ProS	Glut_Undef	neuron	TRUE	TRUE
AGTTCCCCAAGCTACT-1	DG	neuron	DG	DG	neuron	TRUE	TRUE	DG	DG	neuron	TRUE	TRUE
AGTTCCCCAGCTGAGA-1	Astro	glial	Astro	Astro	glial	TRUE	TRUE	Astro	Astro	glial	TRUE	TRUE
AGTTCCCCAGTTGAAA-1	DG	neuron	DG	DG	neuron	TRUE	TRUE	DG	DG	neuron	TRUE	TRUE
AGTTCCCTCAGCACCG-1	Glut_Undef	neuron	L2/3 IT PPP	Glut_Undef	neuron	TRUE	TRUE	L2/3 IT PPP	Glut_Undef	neuron	TRUE	TRUE
AGTTCGAAGCAACCAG-1	Astro	glial	Astro	Astro	glial	TRUE	TRUE	Astro	Astro	glial	TRUE	TRUE
AGTTCGACATCCCGTT-1	Glut_Undef	neuron	DG	DG	neuron	FALSE	TRUE	DG	DG	neuron	FALSE	TRUE
AGTTCGACATCTATCT-1	Oligo	glial	Oligo	Oligo	glial	TRUE	TRUE	Oligo	Oligo	glial	TRUE	TRUE
AGTTCGACATTAGGCT-1	DG	neuron	DG	DG	neuron	TRUE	TRUE	DG	DG	neuron	TRUE	TRUE
AGTTCGACATTGCCGG-1	Glut_Undef	neuron	L2 IT ENTm	Glut_Undef	neuron	TRUE	TRUE	L2 IT ENTm	Glut_Undef	neuron	TRUE	TRUE
AGTTCGATCAAGCCCG-1	DG	neuron	DG	DG	neuron	TRUE	TRUE	DG	DG	neuron	TRUE	TRUE
AGTTCGATCACTAGCA-1	GABA	neuron	Vip	GABA	neuron	TRUE	TRUE	Vip	GABA	neuron	TRUE	TRUE
ATACCGAAGTGCAGGT-1	Astro	glial	Astro	Astro	glial	TRUE	TRUE	Astro	Astro	glial	TRUE	TRUE
ATACCGACAATTGTGC-1	CA1	neuron	CA1-ProS	CA1	neuron	TRUE	TRUE	CA1-ProS	CA1	neuron	TRUE	TRUE
ATACCGACAGCTAACT-1	DG	neuron	DG	DG	neuron	TRUE	TRUE	DG	DG	neuron	TRUE	TRUE
ATACCGAGTGGTCCGT-1	DG	neuron	DG	DG	neuron	TRUE	TRUE	DG	DG	neuron	TRUE	TRUE
ATACCTTAGGAGTCTG-1	CA3	neuron	Oligo	Oligo	glial	FALSE	FALSE	Oligo	Oligo	glial	FALSE	FALSE
ATACCTTCACCATTCC-1	Endo	other	SMC-Peri	0	other	FALSE	TRUE	SMC-Peri	0	other	FALSE	TRUE
ATACCTTCAGGTCCCA-1	Astro	glial	Astro	Astro	glial	TRUE	TRUE	Astro	Astro	glial	TRUE	TRUE
ATACCTTCATCTGGGC-1	Oligo	glial	DG	DG	neuron	FALSE	FALSE	DG	DG	neuron	FALSE	FALSE
ATACCTTCATGGAATA-1	DG	neuron	DG	DG	neuron	TRUE	TRUE	DG	DG	neuron	TRUE	TRUE
ATACCTTCATTACTCT-1	CA1	neuron	CA1-ProS	CA1	neuron	TRUE	TRUE	CA1-ProS	CA1	neuron	TRUE	TRUE
ATACCTTGTACGTACT-1	GABA	neuron	Lamp5	GABA	neuron	TRUE	TRUE	Lamp5	GABA	neuron	TRUE	TRUE
ATACCTTTCCCATAGA-1	DG	neuron	DG	DG	neuron	TRUE	TRUE	DG	DG	neuron	TRUE	TRUE
ATACCTTTCTGGAAGG-1	DG	neuron	DG	DG	neuron	TRUE	TRUE	DG	DG	neuron	TRUE	TRUE
ATACTTCAGCAATTAG-1	Astro	glial	Astro	Astro	glial	TRUE	TRUE	Astro	Astro	glial	TRUE	TRUE
ATACTTCAGCGTCAAG-1	DG	neuron	DG	DG	neuron	TRUE	TRUE	DG	DG	neuron	TRUE	TRUE
ATACTTCAGTCGCCCA-1	Endo	other	Endo	Endo	other	TRUE	TRUE	Endo	Endo	other	TRUE	TRUE
ATACTTCGTCAAACGG-1	DG	neuron	DG	DG	neuron	TRUE	TRUE	DG	DG	neuron	TRUE	TRUE
ATACTTCGTCCTCCTA-1	DG	neuron	DG	DG	neuron	TRUE	TRUE	DG	DG	neuron	TRUE	TRUE
ATACTTCGTCGTACTA-1	Oligo	glial	Oligo	Oligo	glial	TRUE	TRUE	Oligo	Oligo	glial	TRUE	TRUE
ATACTTCGTCTCACGG-1	Astro	glial	Astro	Astro	glial	TRUE	TRUE	Astro	Astro	glial	TRUE	TRUE
ATACTTCTCAATCGGT-1	OPC	glial	Oligo	Oligo	glial	FALSE	TRUE	Oligo	Oligo	glial	FALSE	TRUE
ATACTTCTCACACGAT-1	MG	glial	Micro-PVM	MG	glial	TRUE	TRUE	Micro-PVM	MG	glial	TRUE	TRUE
ATACTTCTCCTAGCTC-1	GABA	neuron	Pvalb	GABA	neuron	TRUE	TRUE	Pvalb	GABA	neuron	TRUE	TRUE
ATACTTCTCGATACAC-1	Oligo	glial	Oligo	Oligo	glial	TRUE	TRUE	Oligo	Oligo	glial	TRUE	TRUE
ATAGACCAGAATACAC-1	DG	neuron	DG	DG	neuron	TRUE	TRUE	DG	DG	neuron	TRUE	TRUE
ATAGACCAGTGATAGT-1	Oligo	glial	Oligo	Oligo	glial	TRUE	TRUE	Oligo	Oligo	glial	TRUE	TRUE
ATAGACCCAATCGCAT-1	Oligo	glial	Oligo	Oligo	glial	TRUE	TRUE	Oligo	Oligo	glial	TRUE	TRUE
ATAGACCCACAAGCAG-1	Oligo	glial	Oligo	Oligo	glial	TRUE	TRUE	Oligo	Oligo	glial	TRUE	TRUE
ATAGACCGTTCTTGTT-1	GABA	neuron	Vip	GABA	neuron	TRUE	TRUE	Vip	GABA	neuron	TRUE	TRUE
ATAGACCTCAGGACGA-1	DG	neuron	DG	DG	neuron	TRUE	TRUE	DG	DG	neuron	TRUE	TRUE
ATAGAGAAGTCATTGC-1	Glut_Undef	neuron	L4/5 IT CTX	Glut_Undef	neuron	TRUE	TRUE	L6 IT CTX	Glut_Undef	neuron	TRUE	TRUE
ATAGAGACAGCGGATA-1	CA3	neuron	CA3	CA3	neuron	TRUE	TRUE	CA3	CA3	neuron	TRUE	TRUE
ATAGAGAGTGGACAGT-1	DG	neuron	DG	DG	neuron	TRUE	TRUE	DG	DG	neuron	TRUE	TRUE
ATAGAGAGTTTCGTAG-1	Oligo	glial	Oligo	Oligo	glial	TRUE	TRUE	Oligo	Oligo	glial	TRUE	TRUE
ATAGAGAGTTTGTTCT-1	CA1	neuron	CA1-ProS	CA1	neuron	TRUE	TRUE	CA1-ProS	CA1	neuron	TRUE	TRUE
ATAGAGATCGATGCTA-1	DG	neuron	DG	DG	neuron	TRUE	TRUE	DG	DG	neuron	TRUE	TRUE
ATAGGCTAGACATACA-1	Glut_Undef	neuron	SUB-ProS	Glut_Undef	neuron	TRUE	TRUE	Oligo	Oligo	glial	FALSE	FALSE
ATAGGCTCAGGAATAT-1	Glut_Undef	neuron	NP SUB	Glut_Undef	neuron	TRUE	TRUE	NP SUB	Glut_Undef	neuron	TRUE	TRUE
ATAGGCTGTAAGTAGT-1	Astro	glial	Astro	Astro	glial	TRUE	TRUE	Astro	Astro	glial	TRUE	TRUE
ATAGGCTGTCATCCGG-1	CA1	neuron	Astro	Astro	glial	FALSE	FALSE	DG	DG	neuron	FALSE	TRUE
ATAGGCTGTCCTTGTC-1	Glut_Undef	neuron	CA3	CA3	neuron	FALSE	TRUE	NP SUB	Glut_Undef	neuron	TRUE	TRUE
ATAGGCTGTCGCACAC-1	Glut_Undef	neuron	Oligo	Oligo	glial	FALSE	FALSE	SUB-ProS	Glut_Undef	neuron	TRUE	TRUE
ATAGGCTGTTTGTTCT-1	DG	neuron	DG	DG	neuron	TRUE	TRUE	DG	DG	neuron	TRUE	TRUE
ATAGGCTTCCACGGAC-1	DG	neuron	DG	DG	neuron	TRUE	TRUE	DG	DG	neuron	TRUE	TRUE
ATATCCTAGAACAGGA-1	GABA	neuron	Sncg	GABA	neuron	TRUE	TRUE	Sncg	GABA	neuron	TRUE	TRUE
ATATCCTAGTGCCTCG-1	GABA	neuron	Sncg	GABA	neuron	TRUE	TRUE	Sncg	GABA	neuron	TRUE	TRUE
ATATCCTCAAGACGGT-1	CA3	neuron	CA3	CA3	neuron	TRUE	TRUE	CA3	CA3	neuron	TRUE	TRUE
ATATCCTCACAAGGTG-1	Oligo	glial	Oligo	Oligo	glial	TRUE	TRUE	Oligo	Oligo	glial	TRUE	TRUE
ATATCCTGTGTTAACC-1	Glut_Undef	neuron	DG	DG	neuron	FALSE	TRUE	CA3	CA3	neuron	FALSE	TRUE
ATCACAGCAGATCACT-1	DG	neuron	DG	DG	neuron	TRUE	TRUE	DG	DG	neuron	TRUE	TRUE
ATCACAGGTATGTGTC-1	MG	glial	Micro-PVM	MG	glial	TRUE	TRUE	Astro	Astro	glial	FALSE	TRUE
ATCACAGGTGTTGAGG-1	DG	neuron	DG	DG	neuron	TRUE	TRUE	DG	DG	neuron	TRUE	TRUE
ATCACGAAGGATCATA-1	CA1	neuron	CA1-ProS	CA1	neuron	TRUE	TRUE	CA1-ProS	CA1	neuron	TRUE	TRUE
ATCACGACAATTGCTG-1	Astro	glial	Oligo	Oligo	glial	FALSE	TRUE	Astro	Astro	glial	TRUE	TRUE
ATCACGACATACCGTA-1	CA1	neuron	CA1-ProS	CA1	neuron	TRUE	TRUE	CA1-ProS	CA1	neuron	TRUE	TRUE
ATCACGAGTAGTTCCA-1	Astro	glial	Astro	Astro	glial	TRUE	TRUE	Astro	Astro	glial	TRUE	TRUE
ATCACGAGTCAACATC-1	DG	neuron	DG	DG	neuron	TRUE	TRUE	DG	DG	neuron	TRUE	TRUE
ATCACTTAGGAACGTC-1	DG	neuron	DG	DG	neuron	TRUE	TRUE	DG	DG	neuron	TRUE	TRUE
ATCACTTGTACGAAAT-1	CA3	neuron	CA3	CA3	neuron	TRUE	TRUE	CA3	CA3	neuron	TRUE	TRUE
ATCACTTTCACCTTAT-1	CA1	neuron	CA1-ProS	CA1	neuron	TRUE	TRUE	CA1-ProS	CA1	neuron	TRUE	TRUE
ATCACTTTCCAGCTCT-1	Glut_Undef	neuron	SUB-ProS	Glut_Undef	neuron	TRUE	TRUE	SUB-ProS	Glut_Undef	neuron	TRUE	TRUE
ATCACTTTCTTTCAGT-1	DG	neuron	DG	DG	neuron	TRUE	TRUE	DG	DG	neuron	TRUE	TRUE
ATCAGGTAGATCGACG-1	Oligo	glial	Oligo	Oligo	glial	TRUE	TRUE	Oligo	Oligo	glial	TRUE	TRUE
ATCAGGTAGTACAGCG-1	DG	neuron	DG	DG	neuron	TRUE	TRUE	DG	DG	neuron	TRUE	TRUE
ATCAGGTCAAAGCAAT-1	Oligo	glial	Oligo	Oligo	glial	TRUE	TRUE	Oligo	Oligo	glial	TRUE	TRUE
ATCAGGTCACGTAACT-1	CA3	neuron	CA3	CA3	neuron	TRUE	TRUE	CA3	CA3	neuron	TRUE	TRUE
ATCAGGTCATTACGGT-1	DG	neuron	DG	DG	neuron	TRUE	TRUE	DG	DG	neuron	TRUE	TRUE
ATCAGGTGTATAATGG-1	Oligo	glial	Oligo	Oligo	glial	TRUE	TRUE	Oligo	Oligo	glial	TRUE	TRUE
ATCAGGTGTTCTCCCA-1	CA1	neuron	CA1-ProS	CA1	neuron	TRUE	TRUE	CA1-ProS	CA1	neuron	TRUE	TRUE
ATCATTCAGGGTATAT-1	Endo	other	SMC-Peri	0	other	FALSE	TRUE	SMC-Peri	0	other	FALSE	TRUE
ATCATTCGTACTCGTA-1	DG	neuron	DG	DG	neuron	TRUE	TRUE	DG	DG	neuron	TRUE	TRUE
ATCATTCTCACAGTGT-1	Glut_Undef	neuron	SUB-ProS	Glut_Undef	neuron	TRUE	TRUE	SUB-ProS	Glut_Undef	neuron	TRUE	TRUE
ATCCACCAGTCTTCGA-1	CA1	neuron	L2/3 IT RHP	Glut_Undef	neuron	FALSE	TRUE	L2/3 IT RHP	Glut_Undef	neuron	FALSE	TRUE
ATCCACCCACCCAACG-1	Astro	glial	Astro	Astro	glial	TRUE	TRUE	Astro	Astro	glial	TRUE	TRUE
ATCCACCCAGTCTGGC-1	Oligo	glial	Oligo	Oligo	glial	TRUE	TRUE	Oligo	Oligo	glial	TRUE	TRUE
ATCCACCCATGACTAC-1	DG	neuron	DG	DG	neuron	TRUE	TRUE	DG	DG	neuron	TRUE	TRUE
ATCCACCTCGCAGTGC-1	Oligo	glial	Oligo	Oligo	glial	TRUE	TRUE	Oligo	Oligo	glial	TRUE	TRUE
ATCCATTAGTTGAATG-1	Glut_Undef	neuron	Astro	Astro	glial	FALSE	FALSE	L2 IT ENTm	Glut_Undef	neuron	TRUE	TRUE
ATCCATTGTACCCAGC-1	Astro	glial	Oligo	Oligo	glial	FALSE	TRUE	Oligo	Oligo	glial	FALSE	TRUE
ATCCATTGTCCTATAG-1	Oligo	glial	Oligo	Oligo	glial	TRUE	TRUE	Oligo	Oligo	glial	TRUE	TRUE
ATCCATTTCAGCCTTC-1	DG	neuron	DG	DG	neuron	TRUE	TRUE	DG	DG	neuron	TRUE	TRUE
ATCCCTGAGCAGCCCT-1	DG	neuron	DG	DG	neuron	TRUE	TRUE	DG	DG	neuron	TRUE	TRUE
ATCCCTGAGTGAACAT-1	DG	neuron	DG	DG	neuron	TRUE	TRUE	DG	DG	neuron	TRUE	TRUE
ATCCCTGCAGGACGAT-1	DG	neuron	DG	DG	neuron	TRUE	TRUE	DG	DG	neuron	TRUE	TRUE
ATCCCTGGTACATACC-1	MG	glial	Micro-PVM	MG	glial	TRUE	TRUE	Micro-PVM	MG	glial	TRUE	TRUE
ATCCCTGGTCATCAGT-1	Astro	glial	Astro	Astro	glial	TRUE	TRUE	Astro	Astro	glial	TRUE	TRUE
ATCCCTGGTTCCGTTC-1	Astro	glial	Astro	Astro	glial	TRUE	TRUE	Astro	Astro	glial	TRUE	TRUE
ATCCGTCAGGGATCAC-1	Oligo	glial	Oligo	Oligo	glial	TRUE	TRUE	Oligo	Oligo	glial	TRUE	TRUE
ATCCGTCCACTTCAGA-1	DG	neuron	DG	DG	neuron	TRUE	TRUE	DG	DG	neuron	TRUE	TRUE
ATCCGTCCATATAGCC-1	Oligo	glial	Oligo	Oligo	glial	TRUE	TRUE	Oligo	Oligo	glial	TRUE	TRUE
ATCCGTCGTGTCCCTT-1	DG	neuron	DG	DG	neuron	TRUE	TRUE	DG	DG	neuron	TRUE	TRUE
ATCCGTCTCACCATAG-1	DG	neuron	DG	DG	neuron	TRUE	TRUE	DG	DG	neuron	TRUE	TRUE
ATCCGTCTCGGAAGGT-1	GABA	neuron	Lamp5	GABA	neuron	TRUE	TRUE	Pvalb	GABA	neuron	TRUE	TRUE
ATCCTATCAGGCACTC-1	Oligo	glial	Oligo	Oligo	glial	TRUE	TRUE	Oligo	Oligo	glial	TRUE	TRUE
ATCCTATGTATGAGGC-1	DG	neuron	DG	DG	neuron	TRUE	TRUE	DG	DG	neuron	TRUE	TRUE
ATCCTATTCATTGCTT-1	OPC	glial	Oligo	Oligo	glial	FALSE	TRUE	Oligo	Oligo	glial	FALSE	TRUE
ATCCTATTCCTGGGAC-1	DG	neuron	DG	DG	neuron	TRUE	TRUE	DG	DG	neuron	TRUE	TRUE
ATCCTATTCGAATGCT-1	Oligo	glial	Oligo	Oligo	glial	TRUE	TRUE	Oligo	Oligo	glial	TRUE	TRUE
ATCCTATTCTTCGTGC-1	Oligo	glial	Oligo	Oligo	glial	TRUE	TRUE	Oligo	Oligo	glial	TRUE	TRUE
ATCGATGCAGAAGTGC-1	Oligo	glial	Oligo	Oligo	glial	TRUE	TRUE	Oligo	Oligo	glial	TRUE	TRUE
ATCGATGGTTCTTCAT-1	DG	neuron	DG	DG	neuron	TRUE	TRUE	DG	DG	neuron	TRUE	TRUE
ATCGATGTCATTCGGA-1	OPC	glial	Oligo	Oligo	glial	FALSE	TRUE	Oligo	Oligo	glial	FALSE	TRUE
ATCGCCTAGCCGTAAG-1	Astro	glial	Astro	Astro	glial	TRUE	TRUE	Astro	Astro	glial	TRUE	TRUE
ATCGCCTAGTCAGGGT-1	Oligo	glial	Oligo	Oligo	glial	TRUE	TRUE	Oligo	Oligo	glial	TRUE	TRUE
ATCGCCTAGTCATGGG-1	Astro	glial	Astro	Astro	glial	TRUE	TRUE	Astro	Astro	glial	TRUE	TRUE
ATCGCCTCAAATGATG-1	Oligo	glial	Oligo	Oligo	glial	TRUE	TRUE	Oligo	Oligo	glial	TRUE	TRUE
ATCGCCTCAGTTGTCA-1	Oligo	glial	Oligo	Oligo	glial	TRUE	TRUE	Oligo	Oligo	glial	TRUE	TRUE
ATCGCCTGTAACAAGT-1	DG	neuron	DG	DG	neuron	TRUE	TRUE	DG	DG	neuron	TRUE	TRUE
ATCGCCTGTCTGGTTA-1	CA1	neuron	CA1-ProS	CA1	neuron	TRUE	TRUE	CA1-ProS	CA1	neuron	TRUE	TRUE
ATCGCCTTCACATTGG-1	DG	neuron	DG	DG	neuron	TRUE	TRUE	DG	DG	neuron	TRUE	TRUE
ATCGCCTTCGCTATTT-1	Astro	glial	Astro	Astro	glial	TRUE	TRUE	Astro	Astro	glial	TRUE	TRUE
ATCGGATAGAGAAGGT-1	CA1	neuron	CA1-ProS	CA1	neuron	TRUE	TRUE	CA1-ProS	CA1	neuron	TRUE	TRUE
ATCGGATAGCTCTATG-1	Astro	glial	Astro	Astro	glial	TRUE	TRUE	Astro	Astro	glial	TRUE	TRUE
ATCGGATAGGCACAAC-1	Astro	glial	DG	DG	neuron	FALSE	FALSE	DG	DG	neuron	FALSE	FALSE
ATCGGATCATCTCAAG-1	DG	neuron	DG	DG	neuron	TRUE	TRUE	DG	DG	neuron	TRUE	TRUE
ATCGGATGTAGGTGCA-1	DG	neuron	DG	DG	neuron	TRUE	TRUE	DG	DG	neuron	TRUE	TRUE
ATCGGATGTGTCATTG-1	Oligo	glial	Oligo	Oligo	glial	TRUE	TRUE	Oligo	Oligo	glial	TRUE	TRUE
ATCGGCGAGCATGATA-1	DG	neuron	DG	DG	neuron	TRUE	TRUE	DG	DG	neuron	TRUE	TRUE
ATCGGCGAGGCCGCTT-1	Astro	glial	Astro	Astro	glial	TRUE	TRUE	Astro	Astro	glial	TRUE	TRUE
ATCGGCGAGTATGATG-1	Astro	glial	Astro	Astro	glial	TRUE	TRUE	Astro	Astro	glial	TRUE	TRUE
ATCGGCGCACAGTGAG-1	CA3	neuron	CA3	CA3	neuron	TRUE	TRUE	CA3	CA3	neuron	TRUE	TRUE
ATCGGCGGTGTAGCAG-1	Oligo	glial	Oligo	Oligo	glial	TRUE	TRUE	Oligo	Oligo	glial	TRUE	TRUE
ATCGGCGTCTCTGAGA-1	Oligo	glial	Oligo	Oligo	glial	TRUE	TRUE	Oligo	Oligo	glial	TRUE	TRUE
ATCGTAGAGGCGAAGG-1	DG	neuron	DG	DG	neuron	TRUE	TRUE	DG	DG	neuron	TRUE	TRUE
ATCGTAGCAAATAAGC-1	Glut_Undef	neuron	SUB-ProS	Glut_Undef	neuron	TRUE	TRUE	SUB-ProS	Glut_Undef	neuron	TRUE	TRUE
ATCGTAGTCCTCAGAA-1	CA1	neuron	CA1-ProS	CA1	neuron	TRUE	TRUE	CA1-ProS	CA1	neuron	TRUE	TRUE
ATCGTAGTCGATACAC-1	DG	neuron	DG	DG	neuron	TRUE	TRUE	DG	DG	neuron	TRUE	TRUE
ATCGTAGTCTGACCCT-1	Astro	glial	Astro	Astro	glial	TRUE	TRUE	Astro	Astro	glial	TRUE	TRUE
ATCGTCCAGATTACCC-1	GABA	neuron	Pvalb	GABA	neuron	TRUE	TRUE	Pvalb	GABA	neuron	TRUE	TRUE
ATCGTCCAGCCGATTT-1	OPC	glial	Oligo	Oligo	glial	FALSE	TRUE	Oligo	Oligo	glial	FALSE	TRUE
ATCGTCCAGCTCGAAG-1	DG	neuron	DG	DG	neuron	TRUE	TRUE	DG	DG	neuron	TRUE	TRUE
ATCGTCCCAGGCACTC-1	CA1	neuron	CA1-ProS	CA1	neuron	TRUE	TRUE	CA1-ProS	CA1	neuron	TRUE	TRUE
ATCGTCCCATAGCTGT-1	Glut_Undef	neuron	Oligo	Oligo	glial	FALSE	FALSE	CT SUB	Glut_Undef	neuron	TRUE	TRUE
ATCGTCCCATTGGGAG-1	Astro	glial	Astro	Astro	glial	TRUE	TRUE	Oligo	Oligo	glial	FALSE	TRUE
ATCGTCCGTACCGCGT-1	DG	neuron	DG	DG	neuron	TRUE	TRUE	DG	DG	neuron	TRUE	TRUE
ATCGTCCGTGGTCTTA-1	DG	neuron	DG	DG	neuron	TRUE	TRUE	DG	DG	neuron	TRUE	TRUE
ATCGTCCTCACAGAGG-1	Astro	glial	Astro	Astro	glial	TRUE	TRUE	Astro	Astro	glial	TRUE	TRUE
ATCGTGAAGATTCGAA-1	Glut_Undef	neuron	SUB-ProS	Glut_Undef	neuron	TRUE	TRUE	NP SUB	Glut_Undef	neuron	TRUE	TRUE
ATCGTGAAGTTGTAGA-1	OPC	glial	Oligo	Oligo	glial	FALSE	TRUE	Oligo	Oligo	glial	FALSE	TRUE
ATCGTGACACTTTATC-1	DG	neuron	DG	DG	neuron	TRUE	TRUE	DG	DG	neuron	TRUE	TRUE
ATCGTGAGTAGTCACT-1	Oligo	glial	Oligo	Oligo	glial	TRUE	TRUE	Oligo	Oligo	glial	TRUE	TRUE
ATCTCTAAGTTTCGGT-1	Glut_Undef	neuron	L2 IT ENTm	Glut_Undef	neuron	TRUE	TRUE	L2 IT ENTm	Glut_Undef	neuron	TRUE	TRUE
ATCTTCAAGCACCTGC-1	DG	neuron	DG	DG	neuron	TRUE	TRUE	DG	DG	neuron	TRUE	TRUE
ATCTTCACACGTTGGC-1	DG	neuron	DG	DG	neuron	TRUE	TRUE	DG	DG	neuron	TRUE	TRUE
ATCTTCAGTAAGCTCT-1	Glut_Undef	neuron	SUB-ProS	Glut_Undef	neuron	TRUE	TRUE	SUB-ProS	Glut_Undef	neuron	TRUE	TRUE
ATCTTCAGTCGTGATT-1	Oligo	glial	Oligo	Oligo	glial	TRUE	TRUE	Oligo	Oligo	glial	TRUE	TRUE
ATCTTCAGTGACTAAA-1	OPC	glial	Oligo	Oligo	glial	FALSE	TRUE	Oligo	Oligo	glial	FALSE	TRUE
ATCTTCATCAAATGAG-1	DG	neuron	DG	DG	neuron	TRUE	TRUE	DG	DG	neuron	TRUE	TRUE
ATGAAAGCAGGCTACC-1	DG	neuron	DG	DG	neuron	TRUE	TRUE	DG	DG	neuron	TRUE	TRUE
ATGAAAGGTACCATAC-1	Oligo	glial	Oligo	Oligo	glial	TRUE	TRUE	Oligo	Oligo	glial	TRUE	TRUE
ATGAAAGGTTCTCCAC-1	DG	neuron	DG	DG	neuron	TRUE	TRUE	DG	DG	neuron	TRUE	TRUE
ATGAAAGTCGAGAGCA-1	Astro	glial	Astro	Astro	glial	TRUE	TRUE	Astro	Astro	glial	TRUE	TRUE
ATGACCAAGTCAACAA-1	CA1	neuron	CA1-ProS	CA1	neuron	TRUE	TRUE	CA1-ProS	CA1	neuron	TRUE	TRUE
ATGACCACACTACACA-1	Glut_Undef	neuron	DG	DG	neuron	FALSE	TRUE	SUB-ProS	Glut_Undef	neuron	TRUE	TRUE
ATGACCACAGACAAGC-1	Astro	glial	Astro	Astro	glial	TRUE	TRUE	Astro	Astro	glial	TRUE	TRUE
ATGACCAGTAGGAAAG-1	MG	glial	Micro-PVM	MG	glial	TRUE	TRUE	Micro-PVM	MG	glial	TRUE	TRUE
ATGACCAGTCTCAAGT-1	Glut_Undef	neuron	L2/3 IT PPP	Glut_Undef	neuron	TRUE	TRUE	L2/3 IT PPP	Glut_Undef	neuron	TRUE	TRUE
ATGACCATCATCGTAG-1	GABA	neuron	Lamp5	GABA	neuron	TRUE	TRUE	Lamp5	GABA	neuron	TRUE	TRUE
ATGAGGGAGACATCCT-1	DG	neuron	Micro-PVM	MG	glial	FALSE	FALSE	DG	DG	neuron	TRUE	TRUE
ATGAGGGCATGACGTT-1	DG	neuron	DG	DG	neuron	TRUE	TRUE	DG	DG	neuron	TRUE	TRUE
ATGAGGGGTATCCCTC-1	Oligo	glial	Oligo	Oligo	glial	TRUE	TRUE	Oligo	Oligo	glial	TRUE	TRUE
ATGAGGGGTATGCGTT-1	Astro	glial	Astro	Astro	glial	TRUE	TRUE	Astro	Astro	glial	TRUE	TRUE
ATGAGGGGTTCGGCCA-1	Astro	glial	Astro	Astro	glial	TRUE	TRUE	Astro	Astro	glial	TRUE	TRUE
ATGAGGGGTTCTATCT-1	Astro	glial	Astro	Astro	glial	TRUE	TRUE	Astro	Astro	glial	TRUE	TRUE
ATGAGTCCAAATAAGC-1	Oligo	glial	Oligo	Oligo	glial	TRUE	TRUE	Oligo	Oligo	glial	TRUE	TRUE
ATGAGTCGTGGGCTCT-1	GABA	neuron	DG	DG	neuron	FALSE	TRUE	Sncg	GABA	neuron	TRUE	TRUE
ATGAGTCGTGTTGACT-1	DG	neuron	DG	DG	neuron	TRUE	TRUE	DG	DG	neuron	TRUE	TRUE
ATGAGTCGTTAAGCAA-1	DG	neuron	DG	DG	neuron	TRUE	TRUE	DG	DG	neuron	TRUE	TRUE
ATGAGTCTCATTGTTC-1	Oligo	glial	Oligo	Oligo	glial	TRUE	TRUE	Oligo	Oligo	glial	TRUE	TRUE
ATGAGTCTCGAACCAT-1	Oligo	glial	Oligo	Oligo	glial	TRUE	TRUE	Oligo	Oligo	glial	TRUE	TRUE
ATGAGTCTCGAATGCT-1	Oligo	glial	Oligo	Oligo	glial	TRUE	TRUE	Oligo	Oligo	glial	TRUE	TRUE
ATGATCGAGTAGAATC-1	Oligo	glial	Oligo	Oligo	glial	TRUE	TRUE	Oligo	Oligo	glial	TRUE	TRUE
ATGATCGCAATGGCCC-1	MG	glial	Micro-PVM	MG	glial	TRUE	TRUE	Micro-PVM	MG	glial	TRUE	TRUE
ATGATCGCATCATCCC-1	Oligo	glial	Oligo	Oligo	glial	TRUE	TRUE	Oligo	Oligo	glial	TRUE	TRUE
ATGATCGGTCCTGAAT-1	Oligo	glial	Oligo	Oligo	glial	TRUE	TRUE	Oligo	Oligo	glial	TRUE	TRUE
ATGATCGGTTACCTTT-1	Astro	glial	Astro	Astro	glial	TRUE	TRUE	Astro	Astro	glial	TRUE	TRUE
ATGATCGTCACGATCA-1	MG	glial	Micro-PVM	MG	glial	TRUE	TRUE	Micro-PVM	MG	glial	TRUE	TRUE
ATGATCGTCATGCATG-1	Oligo	glial	Oligo	Oligo	glial	TRUE	TRUE	Oligo	Oligo	glial	TRUE	TRUE
ATGATCGTCCACCCTA-1	Astro	glial	Astro	Astro	glial	TRUE	TRUE	Astro	Astro	glial	TRUE	TRUE
ATGATCGTCCCATACC-1	DG	neuron	DG	DG	neuron	TRUE	TRUE	DG	DG	neuron	TRUE	TRUE
ATGATCGTCCCTCGTA-1	DG	neuron	DG	DG	neuron	TRUE	TRUE	DG	DG	neuron	TRUE	TRUE
ATGATCGTCTTTCGAT-1	Oligo	glial	DG	DG	neuron	FALSE	FALSE	DG	DG	neuron	FALSE	FALSE
ATGCATGAGAGCACTG-1	Astro	glial	Astro	Astro	glial	TRUE	TRUE	Astro	Astro	glial	TRUE	TRUE
ATGCATGAGTCCCGAC-1	Astro	glial	Astro	Astro	glial	TRUE	TRUE	Astro	Astro	glial	TRUE	TRUE
ATGCATGAGTGGAAGA-1	Oligo	glial	Oligo	Oligo	glial	TRUE	TRUE	Oligo	Oligo	glial	TRUE	TRUE
ATGCATGGTGGCTTAT-1	DG	neuron	DG	DG	neuron	TRUE	TRUE	DG	DG	neuron	TRUE	TRUE
ATGCATGGTTCGGTCG-1	DG	neuron	DG	DG	neuron	TRUE	TRUE	DG	DG	neuron	TRUE	TRUE
ATGCATGGTTTAAGGA-1	DG	neuron	DG	DG	neuron	TRUE	TRUE	DG	DG	neuron	TRUE	TRUE
ATGCCTCAGGTTAGTA-1	Astro	glial	Astro	Astro	glial	TRUE	TRUE	Astro	Astro	glial	TRUE	TRUE
ATGCCTCAGTACAGCG-1	Glut_Undef	neuron	L2/3 IT PPP	Glut_Undef	neuron	TRUE	TRUE	L2/3 IT PPP	Glut_Undef	neuron	TRUE	TRUE
ATGCCTCGTGATACCT-1	DG	neuron	DG	DG	neuron	TRUE	TRUE	DG	DG	neuron	TRUE	TRUE
ATGCGATAGCGGGTTA-1	DG	neuron	DG	DG	neuron	TRUE	TRUE	DG	DG	neuron	TRUE	TRUE
ATGCGATAGTTTCTTC-1	Oligo	glial	Oligo	Oligo	glial	TRUE	TRUE	Oligo	Oligo	glial	TRUE	TRUE
ATGCGATCAACCGTAT-1	DG	neuron	DG	DG	neuron	TRUE	TRUE	DG	DG	neuron	TRUE	TRUE
ATGCGATGTCCCTGAG-1	DG	neuron	DG	DG	neuron	TRUE	TRUE	DG	DG	neuron	TRUE	TRUE
ATGCGATGTGCGGCTT-1	DG	neuron	DG	DG	neuron	TRUE	TRUE	DG	DG	neuron	TRUE	TRUE
ATGCGATTCAGCTGAT-1	Oligo	glial	Oligo	Oligo	glial	TRUE	TRUE	Oligo	Oligo	glial	TRUE	TRUE
ATGCGATTCGAGCCAC-1	Astro	glial	Astro	Astro	glial	TRUE	TRUE	Astro	Astro	glial	TRUE	TRUE
ATGCGATTCGTGGTAT-1	DG	neuron	DG	DG	neuron	TRUE	TRUE	DG	DG	neuron	TRUE	TRUE
ATGCGATTCTCACGAA-1	CA3	neuron	DG	DG	neuron	FALSE	TRUE	CA3	CA3	neuron	TRUE	TRUE
ATGGAGGAGAGCCGAT-1	MG	glial	Micro-PVM	MG	glial	TRUE	TRUE	Micro-PVM	MG	glial	TRUE	TRUE
ATGGAGGGTGGAAGTC-1	Astro	glial	Astro	Astro	glial	TRUE	TRUE	Astro	Astro	glial	TRUE	TRUE
ATGGATCAGAAGGTAG-1	Astro	glial	Astro	Astro	glial	TRUE	TRUE	Astro	Astro	glial	TRUE	TRUE
ATGGATCAGACATCCT-1	DG	neuron	DG	DG	neuron	TRUE	TRUE	DG	DG	neuron	TRUE	TRUE
ATGGATCAGTACTCGT-1	CA3	neuron	CA3	CA3	neuron	TRUE	TRUE	CA3	CA3	neuron	TRUE	TRUE
ATGGATCCAACACGAG-1	Oligo	glial	Oligo	Oligo	glial	TRUE	TRUE	Oligo	Oligo	glial	TRUE	TRUE
ATGGATCCAACCACGC-1	Astro	glial	Astro	Astro	glial	TRUE	TRUE	Astro	Astro	glial	TRUE	TRUE
ATGGATCCATACAGGG-1	MG	glial	Micro-PVM	MG	glial	TRUE	TRUE	Micro-PVM	MG	glial	TRUE	TRUE
ATGGATCTCAGTCAGT-1	DG	neuron	DG	DG	neuron	TRUE	TRUE	DG	DG	neuron	TRUE	TRUE
ATGGGAGAGTAGAGTT-1	DG	neuron	DG	DG	neuron	TRUE	TRUE	DG	DG	neuron	TRUE	TRUE
ATGGGAGCAAATCGTC-1	OPC	glial	Oligo	Oligo	glial	FALSE	TRUE	Oligo	Oligo	glial	FALSE	TRUE
ATGGGAGCAACAAAGT-1	Astro	glial	Astro	Astro	glial	TRUE	TRUE	Astro	Astro	glial	TRUE	TRUE
ATGGGAGCATGGGTTT-1	Astro	glial	Astro	Astro	glial	TRUE	TRUE	Astro	Astro	glial	TRUE	TRUE
ATGGGAGGTGCCTACG-1	CA1	neuron	DG	DG	neuron	FALSE	TRUE	DG	DG	neuron	FALSE	TRUE
ATGGGAGTCTCATGCC-1	Oligo	glial	Oligo	Oligo	glial	TRUE	TRUE	Oligo	Oligo	glial	TRUE	TRUE
ATGGGTTAGCACCTGC-1	DG	neuron	DG	DG	neuron	TRUE	TRUE	DG	DG	neuron	TRUE	TRUE
ATGGGTTAGGAACTCG-1	DG	neuron	DG	DG	neuron	TRUE	TRUE	DG	DG	neuron	TRUE	TRUE
ATGGGTTGTAACAAGT-1	Oligo	glial	Oligo	Oligo	glial	TRUE	TRUE	Oligo	Oligo	glial	TRUE	TRUE
ATGGGTTGTAGTTCCA-1	CA3	neuron	CA3	CA3	neuron	TRUE	TRUE	CA3	CA3	neuron	TRUE	TRUE
ATGGGTTGTTCTCCTG-1	Oligo	glial	Oligo	Oligo	glial	TRUE	TRUE	Oligo	Oligo	glial	TRUE	TRUE
ATGGGTTTCGCAGTGC-1	DG	neuron	DG	DG	neuron	TRUE	TRUE	DG	DG	neuron	TRUE	TRUE
ATGGTTGAGGCAGCTA-1	Oligo	glial	Oligo	Oligo	glial	TRUE	TRUE	Oligo	Oligo	glial	TRUE	TRUE
ATGGTTGCACGTGTGC-1	DG	neuron	DG	DG	neuron	TRUE	TRUE	DG	DG	neuron	TRUE	TRUE
ATGGTTGCAGAGATGC-1	Astro	glial	Oligo	Oligo	glial	FALSE	TRUE	Oligo	Oligo	glial	FALSE	TRUE
ATGGTTGCAGCTTTCC-1	GABA	neuron	Sst	GABA	neuron	TRUE	TRUE	Sst	GABA	neuron	TRUE	TRUE
ATGGTTGTCTATGCCC-1	CA1	neuron	CA1-ProS	CA1	neuron	TRUE	TRUE	CA1-ProS	CA1	neuron	TRUE	TRUE
ATGTCCCCAAGGAGTC-1	DG	neuron	DG	DG	neuron	TRUE	TRUE	DG	DG	neuron	TRUE	TRUE
ATGTCCCTCACTTCTA-1	DG	neuron	DG	DG	neuron	TRUE	TRUE	DG	DG	neuron	TRUE	TRUE
ATGTCCCTCCTCTCTT-1	DG	neuron	DG	DG	neuron	TRUE	TRUE	DG	DG	neuron	TRUE	TRUE
ATGTCCCTCTAGCCAA-1	DG	neuron	DG	DG	neuron	TRUE	TRUE	DG	DG	neuron	TRUE	TRUE
ATGTCTTGTCTAACGT-1	CA3	neuron	CA3	CA3	neuron	TRUE	TRUE	CA3	CA3	neuron	TRUE	TRUE
ATGTCTTTCCCTAGGG-1	Astro	glial	Astro	Astro	glial	TRUE	TRUE	Astro	Astro	glial	TRUE	TRUE
ATGTCTTTCTCGTGGG-1	DG	neuron	DG	DG	neuron	TRUE	TRUE	DG	DG	neuron	TRUE	TRUE
ATTACCTAGCAGATAT-1	Glut_Undef	neuron	L2/3 IT PPP	Glut_Undef	neuron	TRUE	TRUE	L2/3 IT PPP	Glut_Undef	neuron	TRUE	TRUE
ATTACCTAGCTGGCTC-1	DG	neuron	DG	DG	neuron	TRUE	TRUE	DG	DG	neuron	TRUE	TRUE
ATTACCTAGGTCCCTG-1	CA1	neuron	CA1-ProS	CA1	neuron	TRUE	TRUE	CA1-ProS	CA1	neuron	TRUE	TRUE
ATTACCTCACTGTTCC-1	Oligo	glial	Oligo	Oligo	glial	TRUE	TRUE	Oligo	Oligo	glial	TRUE	TRUE
ATTACCTGTAACAGGC-1	Glut_Undef	neuron	L2/3 IT PPP	Glut_Undef	neuron	TRUE	TRUE	L2/3 IT PPP	Glut_Undef	neuron	TRUE	TRUE
ATTACCTGTAAGATAC-1	Astro	glial	Astro	Astro	glial	TRUE	TRUE	Astro	Astro	glial	TRUE	TRUE
ATTACCTGTACCACGC-1	MG	glial	Micro-PVM	MG	glial	TRUE	TRUE	Micro-PVM	MG	glial	TRUE	TRUE
ATTACCTTCACTACGA-1	Astro	glial	Astro	Astro	glial	TRUE	TRUE	Astro	Astro	glial	TRUE	TRUE
ATTACCTTCGTCCTCA-1	DG	neuron	DG	DG	neuron	TRUE	TRUE	DG	DG	neuron	TRUE	TRUE
ATTACTCAGACCAAGC-1	Glut_Undef	neuron	L2/3 IT PPP	Glut_Undef	neuron	TRUE	TRUE	L2/3 IT PPP	Glut_Undef	neuron	TRUE	TRUE
ATTACTCCAACGGCCT-1	CA3	neuron	CA3	CA3	neuron	TRUE	TRUE	CA3	CA3	neuron	TRUE	TRUE
ATTACTCCAGACATCT-1	Glut_Undef	neuron	L4/5 IT CTX	Glut_Undef	neuron	TRUE	TRUE	L2/3 IT PPP	Glut_Undef	neuron	TRUE	TRUE
ATTACTCGTCTGCAAT-1	DG	neuron	DG	DG	neuron	TRUE	TRUE	DG	DG	neuron	TRUE	TRUE
ATTACTCTCTGACGCG-1	Oligo	glial	Oligo	Oligo	glial	TRUE	TRUE	Oligo	Oligo	glial	TRUE	TRUE
ATTATCCAGAAACTCA-1	GABA	neuron	L4/5 IT CTX	Glut_Undef	neuron	FALSE	TRUE	Sncg	GABA	neuron	TRUE	TRUE
ATTATCCAGCGTCAGA-1	GABA	neuron	Lamp5	GABA	neuron	TRUE	TRUE	Lamp5	GABA	neuron	TRUE	TRUE
ATTATCCAGGGACCAT-1	Glut_Undef	neuron	CT SUB	Glut_Undef	neuron	TRUE	TRUE	CT SUB	Glut_Undef	neuron	TRUE	TRUE
ATTATCCCAAATACAG-1	CA1	neuron	CA1-ProS	CA1	neuron	TRUE	TRUE	CA1-ProS	CA1	neuron	TRUE	TRUE
ATTATCCCAGAGGCAT-1	CA1	neuron	CA1-ProS	CA1	neuron	TRUE	TRUE	CA1-ProS	CA1	neuron	TRUE	TRUE
ATTATCCGTTATAGCC-1	DG	neuron	DG	DG	neuron	TRUE	TRUE	DG	DG	neuron	TRUE	TRUE
ATTCACTAGCAGGCAT-1	DG	neuron	DG	DG	neuron	TRUE	TRUE	DG	DG	neuron	TRUE	TRUE
ATTCACTAGGTTTACC-1	GABA	neuron	L4/5 IT CTX	Glut_Undef	neuron	FALSE	TRUE	L4/5 IT CTX	Glut_Undef	neuron	FALSE	TRUE
ATTCACTCAACTTGCA-1	Oligo	glial	Oligo	Oligo	glial	TRUE	TRUE	Oligo	Oligo	glial	TRUE	TRUE
ATTCACTGTAAGCGGT-1	CA1	neuron	CA1-ProS	CA1	neuron	TRUE	TRUE	CA1-ProS	CA1	neuron	TRUE	TRUE
ATTCACTGTGGAACAC-1	Oligo	glial	Oligo	Oligo	glial	TRUE	TRUE	Oligo	Oligo	glial	TRUE	TRUE
ATTCACTGTGTCTTCC-1	Glut_Undef	neuron	CA1-ProS	CA1	neuron	FALSE	TRUE	CA1-ProS	CA1	neuron	FALSE	TRUE
ATTCAGGAGATCCGAG-1	Oligo	glial	Oligo	Oligo	glial	TRUE	TRUE	Oligo	Oligo	glial	TRUE	TRUE
ATTCAGGAGGTTTGAA-1	DG	neuron	DG	DG	neuron	TRUE	TRUE	DG	DG	neuron	TRUE	TRUE
ATTCAGGAGTAACCTC-1	Glut_Undef	neuron	SUB-ProS	Glut_Undef	neuron	TRUE	TRUE	CA1-ProS	CA1	neuron	FALSE	TRUE
ATTCAGGCAAGTGGCA-1	DG	neuron	DG	DG	neuron	TRUE	TRUE	DG	DG	neuron	TRUE	TRUE
ATTCAGGGTACGGATG-1	Oligo	glial	Oligo	Oligo	glial	TRUE	TRUE	Oligo	Oligo	glial	TRUE	TRUE
ATTCAGGGTGTTATCG-1	DG	neuron	DG	DG	neuron	TRUE	TRUE	DG	DG	neuron	TRUE	TRUE
ATTCAGGTCAATCCGA-1	OPC	glial	Oligo	Oligo	glial	FALSE	TRUE	Oligo	Oligo	glial	FALSE	TRUE
ATTCATCCACCTAAAC-1	DG	neuron	DG	DG	neuron	TRUE	TRUE	DG	DG	neuron	TRUE	TRUE
ATTCATCCACGGATCC-1	Astro	glial	Astro	Astro	glial	TRUE	TRUE	DG	DG	neuron	FALSE	FALSE
ATTCATCTCACCGCTT-1	MG	glial	Micro-PVM	MG	glial	TRUE	TRUE	Micro-PVM	MG	glial	TRUE	TRUE
ATTCATCTCGACGAGA-1	DG	neuron	DG	DG	neuron	TRUE	TRUE	DG	DG	neuron	TRUE	TRUE
ATTCATCTCGATAACC-1	Oligo	glial	Oligo	Oligo	glial	TRUE	TRUE	Oligo	Oligo	glial	TRUE	TRUE
ATTCATCTCGCTAATG-1	DG	neuron	DG	DG	neuron	TRUE	TRUE	DG	DG	neuron	TRUE	TRUE
ATTCATCTCTCGTGGG-1	DG	neuron	DG	DG	neuron	TRUE	TRUE	DG	DG	neuron	TRUE	TRUE
ATTCCATGTCCTCATC-1	Oligo	glial	Oligo	Oligo	glial	TRUE	TRUE	Oligo	Oligo	glial	TRUE	TRUE
ATTCCATTCGCGCCAA-1	DG	neuron	DG	DG	neuron	TRUE	TRUE	DG	DG	neuron	TRUE	TRUE
ATTCCATTCTTTCCAA-1	GABA	neuron	Vip	GABA	neuron	TRUE	TRUE	Lamp5	GABA	neuron	TRUE	TRUE
ATTCCCGCATGGTACT-1	Oligo	glial	Oligo	Oligo	glial	TRUE	TRUE	Oligo	Oligo	glial	TRUE	TRUE
ATTCCCGGTTAGAGTA-1	MG	glial	Micro-PVM	MG	glial	TRUE	TRUE	Micro-PVM	MG	glial	TRUE	TRUE
ATTCCCGTCACAGAGG-1	OPC	glial	Oligo	Oligo	glial	FALSE	TRUE	Oligo	Oligo	glial	FALSE	TRUE
ATTCCTAAGAAGTCAT-1	Oligo	glial	Oligo	Oligo	glial	TRUE	TRUE	Oligo	Oligo	glial	TRUE	TRUE
ATTCCTAAGGCTCTAT-1	DG	neuron	DG	DG	neuron	TRUE	TRUE	DG	DG	neuron	TRUE	TRUE
ATTCCTACAGACTGCC-1	Glut_Undef	neuron	L2/3 IT PPP	Glut_Undef	neuron	TRUE	TRUE	L2/3 IT PPP	Glut_Undef	neuron	TRUE	TRUE
ATTCCTAGTACGATGG-1	Astro	glial	Astro	Astro	glial	TRUE	TRUE	Astro	Astro	glial	TRUE	TRUE
ATTCCTAGTATCGTGT-1	GABA	neuron	DG	DG	neuron	FALSE	TRUE	Lamp5	GABA	neuron	TRUE	TRUE
ATTCCTAGTTCGGTTA-1	Glut_Undef	neuron	CT SUB	Glut_Undef	neuron	TRUE	TRUE	CT SUB	Glut_Undef	neuron	TRUE	TRUE
ATTCCTATCAGCGCAC-1	CA1	neuron	CA1-ProS	CA1	neuron	TRUE	TRUE	CA1-ProS	CA1	neuron	TRUE	TRUE
ATTCCTATCCGTTTCG-1	DG	neuron	DG	DG	neuron	TRUE	TRUE	DG	DG	neuron	TRUE	TRUE
ATTCGTTCACAAACGG-1	GABA	neuron	L4/5 IT CTX	Glut_Undef	neuron	FALSE	TRUE	DG	DG	neuron	FALSE	TRUE
ATTCGTTGTTAAGCAA-1	Astro	glial	Astro	Astro	glial	TRUE	TRUE	Astro	Astro	glial	TRUE	TRUE
ATTCTACAGAGTACCG-1	Astro	glial	Astro	Astro	glial	TRUE	TRUE	Astro	Astro	glial	TRUE	TRUE
ATTCTACAGTACAGCG-1	Oligo	glial	Oligo	Oligo	glial	TRUE	TRUE	Oligo	Oligo	glial	TRUE	TRUE
ATTCTACAGTAGAATC-1	Oligo	glial	Oligo	Oligo	glial	TRUE	TRUE	Oligo	Oligo	glial	TRUE	TRUE
ATTCTACGTTACGATC-1	CA1	neuron	CA1-ProS	CA1	neuron	TRUE	TRUE	CA1-ProS	CA1	neuron	TRUE	TRUE
ATTCTACTCGAGATGG-1	DG	neuron	DG	DG	neuron	TRUE	TRUE	DG	DG	neuron	TRUE	TRUE
ATTCTACTCTGTAACG-1	Oligo	glial	Oligo	Oligo	glial	TRUE	TRUE	Oligo	Oligo	glial	TRUE	TRUE
ATTCTTGAGCCGCTTG-1	Oligo	glial	Oligo	Oligo	glial	TRUE	TRUE	Oligo	Oligo	glial	TRUE	TRUE
ATTCTTGAGTAAAGCT-1	DG	neuron	DG	DG	neuron	TRUE	TRUE	DG	DG	neuron	TRUE	TRUE
ATTCTTGCACCTGCAG-1	DG	neuron	DG	DG	neuron	TRUE	TRUE	DG	DG	neuron	TRUE	TRUE
ATTCTTGCATACATCG-1	DG	neuron	DG	DG	neuron	TRUE	TRUE	DG	DG	neuron	TRUE	TRUE
ATTCTTGCATTGAAGA-1	DG	neuron	DG	DG	neuron	TRUE	TRUE	DG	DG	neuron	TRUE	TRUE
ATTCTTGCATTGCTGA-1	DG	neuron	DG	DG	neuron	TRUE	TRUE	DG	DG	neuron	TRUE	TRUE
ATTCTTGGTACGCTAT-1	CA1	neuron	DG	DG	neuron	FALSE	TRUE	Oligo	Oligo	glial	FALSE	FALSE
ATTCTTGTCCACGTCT-1	Oligo	glial	Oligo	Oligo	glial	TRUE	TRUE	Oligo	Oligo	glial	TRUE	TRUE
ATTGGGTAGAAACACT-1	CA3	neuron	CA3	CA3	neuron	TRUE	TRUE	CA3	CA3	neuron	TRUE	TRUE
ATTGGGTAGAATTCAG-1	Oligo	glial	Oligo	Oligo	glial	TRUE	TRUE	Oligo	Oligo	glial	TRUE	TRUE
ATTGGGTAGTATGACA-1	DG	neuron	DG	DG	neuron	TRUE	TRUE	DG	DG	neuron	TRUE	TRUE
ATTGGGTCAGCTATTG-1	Oligo	glial	Oligo	Oligo	glial	TRUE	TRUE	Oligo	Oligo	glial	TRUE	TRUE
ATTGTTCAGCCATGCC-1	Glut_Undef	neuron	Micro-PVM	MG	glial	FALSE	FALSE	SUB-ProS	Glut_Undef	neuron	TRUE	TRUE
ATTGTTCAGCGACTAG-1	DG	neuron	DG	DG	neuron	TRUE	TRUE	DG	DG	neuron	TRUE	TRUE
ATTGTTCAGCGCTGAA-1	Astro	glial	L2/3 IT CTX	Glut_Undef	neuron	FALSE	FALSE	Astro	Astro	glial	TRUE	TRUE
ATTGTTCCAAAGCACG-1	DG	neuron	DG	DG	neuron	TRUE	TRUE	DG	DG	neuron	TRUE	TRUE
ATTGTTCCACTTGTCC-1	OPC	glial	Oligo	Oligo	glial	FALSE	TRUE	Oligo	Oligo	glial	FALSE	TRUE
ATTGTTCCATGACAAA-1	Oligo	glial	Oligo	Oligo	glial	TRUE	TRUE	Oligo	Oligo	glial	TRUE	TRUE
ATTGTTCGTAATCAAG-1	GABA	neuron	Astro	Astro	glial	FALSE	FALSE	L4/5 IT CTX	Glut_Undef	neuron	FALSE	TRUE
ATTGTTCGTGACTAAA-1	Glut_Undef	neuron	SUB-ProS	Glut_Undef	neuron	TRUE	TRUE	L5 PT CTX	Glut_Undef	neuron	TRUE	TRUE
ATTGTTCTCGAGGCAA-1	DG	neuron	DG	DG	neuron	TRUE	TRUE	DG	DG	neuron	TRUE	TRUE
ATTTACCAGCCGAATG-1	CA1	neuron	DG	DG	neuron	FALSE	TRUE	CA3	CA3	neuron	FALSE	TRUE
ATTTACCAGTGTTCCA-1	Glut_Undef	neuron	DG	DG	neuron	FALSE	TRUE	DG	DG	neuron	FALSE	TRUE
ATTTACCGTACCTTCC-1	DG	neuron	DG	DG	neuron	TRUE	TRUE	DG	DG	neuron	TRUE	TRUE
ATTTACCGTAGAATGT-1	DG	neuron	DG	DG	neuron	TRUE	TRUE	DG	DG	neuron	TRUE	TRUE
ATTTACCTCTCAATCT-1	DG	neuron	DG	DG	neuron	TRUE	TRUE	DG	DG	neuron	TRUE	TRUE
ATTTCACAGCCACAAG-1	DG	neuron	DG	DG	neuron	TRUE	TRUE	DG	DG	neuron	TRUE	TRUE
ATTTCACAGCGATGGT-1	Oligo	glial	Oligo	Oligo	glial	TRUE	TRUE	Oligo	Oligo	glial	TRUE	TRUE
ATTTCACAGGGATCGT-1	DG	neuron	DG	DG	neuron	TRUE	TRUE	DG	DG	neuron	TRUE	TRUE
ATTTCACAGTTATGGA-1	DG	neuron	DG	DG	neuron	TRUE	TRUE	DG	DG	neuron	TRUE	TRUE
ATTTCACCAACTACGT-1	Oligo	glial	Oligo	Oligo	glial	TRUE	TRUE	Oligo	Oligo	glial	TRUE	TRUE
ATTTCACCAGGCCCTA-1	Oligo	glial	Oligo	Oligo	glial	TRUE	TRUE	Oligo	Oligo	glial	TRUE	TRUE
ATTTCACGTGGATTTC-1	DG	neuron	DG	DG	neuron	TRUE	TRUE	DG	DG	neuron	TRUE	TRUE
ATTTCACTCTCATAGG-1	Oligo	glial	Oligo	Oligo	glial	TRUE	TRUE	Oligo	Oligo	glial	TRUE	TRUE
CAAAGAAAGCAGATAT-1	DG	neuron	DG	DG	neuron	TRUE	TRUE	DG	DG	neuron	TRUE	TRUE
CAAAGAAAGGCATTTC-1	MG	glial	Micro-PVM	MG	glial	TRUE	TRUE	Micro-PVM	MG	glial	TRUE	TRUE
CAAAGAAGTAGATTGA-1	CA1	neuron	CA1-ProS	CA1	neuron	TRUE	TRUE	CA1-ProS	CA1	neuron	TRUE	TRUE
CAAAGAAGTCCAAATC-1	CA1	neuron	SUB-ProS	Glut_Undef	neuron	FALSE	TRUE	CA1-ProS	CA1	neuron	TRUE	TRUE
CAAAGAAGTGAGTAGC-1	Astro	glial	Astro	Astro	glial	TRUE	TRUE	Astro	Astro	glial	TRUE	TRUE
CAAAGAAGTTGAAGTA-1	CA1	neuron	CA1-ProS	CA1	neuron	TRUE	TRUE	CA1-ProS	CA1	neuron	TRUE	TRUE
CAAAGAATCTATCGGA-1	CA3	neuron	CA3	CA3	neuron	TRUE	TRUE	CA3	CA3	neuron	TRUE	TRUE
CAACAACAGCCTTCTC-1	Oligo	glial	Oligo	Oligo	glial	TRUE	TRUE	Oligo	Oligo	glial	TRUE	TRUE
CAACAACAGGCGTCCT-1	DG	neuron	DG	DG	neuron	TRUE	TRUE	DG	DG	neuron	TRUE	TRUE
CAACAACCAGATACTC-1	GABA	neuron	Sst	GABA	neuron	TRUE	TRUE	Sst	GABA	neuron	TRUE	TRUE
CAACAACGTAAGTAGT-1	DG	neuron	DG	DG	neuron	TRUE	TRUE	DG	DG	neuron	TRUE	TRUE
CAACAACTCGCTACAA-1	DG	neuron	DG	DG	neuron	TRUE	TRUE	DG	DG	neuron	TRUE	TRUE
CAACAGTAGATGTTAG-1	DG	neuron	DG	DG	neuron	TRUE	TRUE	DG	DG	neuron	TRUE	TRUE
CAACAGTAGCCATCCG-1	GABA	neuron	Vip	GABA	neuron	TRUE	TRUE	Vip	GABA	neuron	TRUE	TRUE
CAACAGTAGTTACGTC-1	Astro	glial	Astro	Astro	glial	TRUE	TRUE	Astro	Astro	glial	TRUE	TRUE
CAACAGTGTCACTAGT-1	DG	neuron	DG	DG	neuron	TRUE	TRUE	DG	DG	neuron	TRUE	TRUE
CAACAGTGTGTTCAGT-1	DG	neuron	Oligo	Oligo	glial	FALSE	FALSE	Astro	Astro	glial	FALSE	FALSE
CAACAGTTCCAAACCA-1	Oligo	glial	Oligo	Oligo	glial	TRUE	TRUE	Oligo	Oligo	glial	TRUE	TRUE
CAACCAACAAATCGGG-1	CA1	neuron	DG	DG	neuron	FALSE	TRUE	CA1-ProS	CA1	neuron	TRUE	TRUE
CAACCAACAGCGACCT-1	GABA	neuron	Lamp5	GABA	neuron	TRUE	TRUE	Lamp5	GABA	neuron	TRUE	TRUE
CAACCAAGTAATGCGG-1	DG	neuron	Astro	Astro	glial	FALSE	FALSE	DG	DG	neuron	TRUE	TRUE
CAACCAAGTCCGGACT-1	Astro	glial	Astro	Astro	glial	TRUE	TRUE	DG	DG	neuron	FALSE	FALSE
CAACCAATCGCGTTTC-1	OPC	glial	Oligo	Oligo	glial	FALSE	TRUE	Oligo	Oligo	glial	FALSE	TRUE
CAACCTCAGATGGTAT-1	Astro	glial	Astro	Astro	glial	TRUE	TRUE	Astro	Astro	glial	TRUE	TRUE
CAACCTCAGTGGCCTC-1	DG	neuron	DG	DG	neuron	TRUE	TRUE	DG	DG	neuron	TRUE	TRUE
CAACCTCGTGTCTTAG-1	Oligo	glial	Oligo	Oligo	glial	TRUE	TRUE	Oligo	Oligo	glial	TRUE	TRUE
CAACCTCGTTATAGAG-1	DG	neuron	DG	DG	neuron	TRUE	TRUE	DG	DG	neuron	TRUE	TRUE
CAACGATAGATTGTGA-1	CA3	neuron	CA3	CA3	neuron	TRUE	TRUE	CA3	CA3	neuron	TRUE	TRUE
CAACGATAGGTGAGCT-1	Oligo	glial	Oligo	Oligo	glial	TRUE	TRUE	Oligo	Oligo	glial	TRUE	TRUE
CAACGATCATCTGGGC-1	CA1	neuron	CA1-ProS	CA1	neuron	TRUE	TRUE	CA1-ProS	CA1	neuron	TRUE	TRUE
CAACGATGTAATTAGG-1	Oligo	glial	Oligo	Oligo	glial	TRUE	TRUE	Oligo	Oligo	glial	TRUE	TRUE
CAACGATTCACTACGA-1	CA1	neuron	CA1-ProS	CA1	neuron	TRUE	TRUE	CA1-ProS	CA1	neuron	TRUE	TRUE
CAACGATTCTTGCAAG-1	Oligo	glial	Oligo	Oligo	glial	TRUE	TRUE	Oligo	Oligo	glial	TRUE	TRUE
CAACGGCAGCACGTCC-1	Oligo	glial	Oligo	Oligo	glial	TRUE	TRUE	Oligo	Oligo	glial	TRUE	TRUE
CAACGGCAGGCTTAAA-1	Oligo	glial	Oligo	Oligo	glial	TRUE	TRUE	Oligo	Oligo	glial	TRUE	TRUE
CAACGGCAGGTAAGGA-1	DG	neuron	DG	DG	neuron	TRUE	TRUE	DG	DG	neuron	TRUE	TRUE
CAACGGCCAAGTTCCA-1	DG	neuron	DG	DG	neuron	TRUE	TRUE	DG	DG	neuron	TRUE	TRUE
CAACGGCCACCAGCCA-1	MG	glial	Micro-PVM	MG	glial	TRUE	TRUE	Micro-PVM	MG	glial	TRUE	TRUE
CAACGGCCATGATAGA-1	DG	neuron	DG	DG	neuron	TRUE	TRUE	DG	DG	neuron	TRUE	TRUE
CAACGGCGTAGTCTTG-1	Glut_Undef	neuron	L2/3 IT PPP	Glut_Undef	neuron	TRUE	TRUE	L2/3 IT PPP	Glut_Undef	neuron	TRUE	TRUE
CAAGACTAGTGAGTGC-1	DG	neuron	DG	DG	neuron	TRUE	TRUE	DG	DG	neuron	TRUE	TRUE
CAAGACTCACGCTGCA-1	GABA	neuron	Pvalb	GABA	neuron	TRUE	TRUE	Pvalb	GABA	neuron	TRUE	TRUE
CAAGACTGTTACCCTC-1	MG	glial	Micro-PVM	MG	glial	TRUE	TRUE	Micro-PVM	MG	glial	TRUE	TRUE
CAAGACTTCACGAACT-1	DG	neuron	DG	DG	neuron	TRUE	TRUE	DG	DG	neuron	TRUE	TRUE
CAAGAGGGTTCTTGCC-1	MG	glial	Micro-PVM	MG	glial	TRUE	TRUE	Micro-PVM	MG	glial	TRUE	TRUE
CAAGCTAAGGAACATT-1	CA1	neuron	SUB-ProS	Glut_Undef	neuron	FALSE	TRUE	SUB-ProS	Glut_Undef	neuron	FALSE	TRUE
CAAGCTAAGGACCCAA-1	Astro	glial	Oligo	Oligo	glial	FALSE	TRUE	Oligo	Oligo	glial	FALSE	TRUE
CAAGCTACAATTGCTG-1	CA3	neuron	CA3	CA3	neuron	TRUE	TRUE	CA3	CA3	neuron	TRUE	TRUE
CAAGCTACATGAAGCG-1	Oligo	glial	Oligo	Oligo	glial	TRUE	TRUE	Oligo	Oligo	glial	TRUE	TRUE
CAAGCTATCACCATGA-1	DG	neuron	DG	DG	neuron	TRUE	TRUE	L4/5 IT CTX	Glut_Undef	neuron	FALSE	TRUE
CAAGCTATCCGGGACT-1	DG	neuron	DG	DG	neuron	TRUE	TRUE	DG	DG	neuron	TRUE	TRUE
CAAGGGACAACAGATA-1	Astro	glial	DG	DG	neuron	FALSE	FALSE	DG	DG	neuron	FALSE	FALSE
CAAGGGATCAGGCGAA-1	GABA	neuron	DG	DG	neuron	FALSE	TRUE	DG	DG	neuron	FALSE	TRUE
CAAGGGATCCCGATCT-1	DG	neuron	DG	DG	neuron	TRUE	TRUE	DG	DG	neuron	TRUE	TRUE
CAATACGAGGTGCATG-1	Astro	glial	Astro	Astro	glial	TRUE	TRUE	Astro	Astro	glial	TRUE	TRUE
CAATACGCAGGGATAC-1	DG	neuron	DG	DG	neuron	TRUE	TRUE	DG	DG	neuron	TRUE	TRUE
CAATACGGTGCAGGAT-1	CA3	neuron	CA3	CA3	neuron	TRUE	TRUE	CA1-ProS	CA1	neuron	FALSE	TRUE
CAATACGGTGCTCCGA-1	CA1	neuron	L4/5 IT CTX	Glut_Undef	neuron	FALSE	TRUE	CA1-ProS	CA1	neuron	TRUE	TRUE
CAATACGTCACGGACC-1	DG	neuron	DG	DG	neuron	TRUE	TRUE	DG	DG	neuron	TRUE	TRUE
CAATCGAAGGTAAAGG-1	DG	neuron	DG	DG	neuron	TRUE	TRUE	DG	DG	neuron	TRUE	TRUE
CAATCGACAATGAGCG-1	Oligo	glial	Oligo	Oligo	glial	TRUE	TRUE	Oligo	Oligo	glial	TRUE	TRUE
CAATCGATCACCTCAC-1	DG	neuron	DG	DG	neuron	TRUE	TRUE	DG	DG	neuron	TRUE	TRUE
CAATGACAGATAACGT-1	Astro	glial	Astro	Astro	glial	TRUE	TRUE	Astro	Astro	glial	TRUE	TRUE
CAATGACGTCGCAACC-1	Astro	glial	Astro	Astro	glial	TRUE	TRUE	Astro	Astro	glial	TRUE	TRUE
CAATGACTCCCAACTC-1	DG	neuron	DG	DG	neuron	TRUE	TRUE	DG	DG	neuron	TRUE	TRUE
CAATGACTCGCTTGCT-1	DG	neuron	DG	DG	neuron	TRUE	TRUE	DG	DG	neuron	TRUE	TRUE
CAATTTCAGAGAGGTA-1	DG	neuron	DG	DG	neuron	TRUE	TRUE	DG	DG	neuron	TRUE	TRUE
CAATTTCCAAGAGAGA-1	CA1	neuron	Astro	Astro	glial	FALSE	FALSE	CA1-ProS	CA1	neuron	TRUE	TRUE
CAATTTCCACAATCTG-1	CA3	neuron	CA3	CA3	neuron	TRUE	TRUE	CA3	CA3	neuron	TRUE	TRUE
CAATTTCCAGAGTCAG-1	DG	neuron	DG	DG	neuron	TRUE	TRUE	DG	DG	neuron	TRUE	TRUE
CAATTTCCAGTAGTTC-1	CA3	neuron	CA3	CA3	neuron	TRUE	TRUE	CA3	CA3	neuron	TRUE	TRUE
CAATTTCGTGAACTAA-1	Astro	glial	Astro	Astro	glial	TRUE	TRUE	Astro	Astro	glial	TRUE	TRUE
CAATTTCGTGGTTCTA-1	Astro	glial	Astro	Astro	glial	TRUE	TRUE	Astro	Astro	glial	TRUE	TRUE
CAATTTCTCGCCGAAC-1	Astro	glial	Astro	Astro	glial	TRUE	TRUE	Astro	Astro	glial	TRUE	TRUE
CACAACACAAAGCACG-1	Oligo	glial	Oligo	Oligo	glial	TRUE	TRUE	Oligo	Oligo	glial	TRUE	TRUE
CACAACACACGAAAGC-1	CA1	neuron	DG	DG	neuron	FALSE	TRUE	DG	DG	neuron	FALSE	TRUE
CACAACAGTGCCCGTA-1	DG	neuron	DG	DG	neuron	TRUE	TRUE	DG	DG	neuron	TRUE	TRUE
CACAACATCGCACGGT-1	DG	neuron	DG	DG	neuron	TRUE	TRUE	DG	DG	neuron	TRUE	TRUE
CACAACATCTGATGGT-1	DG	neuron	DG	DG	neuron	TRUE	TRUE	DG	DG	neuron	TRUE	TRUE
CACACAAAGGGTGAGG-1	DG	neuron	DG	DG	neuron	TRUE	TRUE	DG	DG	neuron	TRUE	TRUE
CACACAACACTGCATA-1	GABA	neuron	CA1-ProS	CA1	neuron	FALSE	TRUE	Lamp5	GABA	neuron	TRUE	TRUE
CACACAAGTCGGCCTA-1	CA1	neuron	CA1-ProS	CA1	neuron	TRUE	TRUE	CA1-ProS	CA1	neuron	TRUE	TRUE
CACACAAGTGGAGGTT-1	Oligo	glial	Oligo	Oligo	glial	TRUE	TRUE	Oligo	Oligo	glial	TRUE	TRUE
CACACAATCCTAAACG-1	Oligo	glial	Oligo	Oligo	glial	TRUE	TRUE	Oligo	Oligo	glial	TRUE	TRUE
CACAGATAGTAGACAT-1	DG	neuron	DG	DG	neuron	TRUE	TRUE	DG	DG	neuron	TRUE	TRUE
CACAGATAGTCCTGCG-1	CA1	neuron	CA1-ProS	CA1	neuron	TRUE	TRUE	CA1-ProS	CA1	neuron	TRUE	TRUE
CACAGATCACCCATAA-1	Oligo	glial	Oligo	Oligo	glial	TRUE	TRUE	Oligo	Oligo	glial	TRUE	TRUE
CACAGATGTGAATGAT-1	DG	neuron	DG	DG	neuron	TRUE	TRUE	DG	DG	neuron	TRUE	TRUE
CACAGATTCATCGCCT-1	DG	neuron	DG	DG	neuron	TRUE	TRUE	DG	DG	neuron	TRUE	TRUE
CACAGATTCCGAGTGC-1	Astro	glial	Astro	Astro	glial	TRUE	TRUE	Astro	Astro	glial	TRUE	TRUE
CACAGGCAGGCCTTCG-1	VLMC	other	Astro	Astro	glial	FALSE	FALSE	Astro	Astro	glial	FALSE	FALSE
CACAGGCCACAATTCG-1	DG	neuron	DG	DG	neuron	TRUE	TRUE	DG	DG	neuron	TRUE	TRUE
CACAGGCCAGATACCT-1	CA1	neuron	CA1-ProS	CA1	neuron	TRUE	TRUE	CA1-ProS	CA1	neuron	TRUE	TRUE
CACAGGCGTATGTGTC-1	DG	neuron	DG	DG	neuron	TRUE	TRUE	DG	DG	neuron	TRUE	TRUE
CACAGGCGTCAACGCC-1	Glut_Undef	neuron	SUB-ProS	Glut_Undef	neuron	TRUE	TRUE	SUB-ProS	Glut_Undef	neuron	TRUE	TRUE
CACAGGCTCTTTCCGG-1	Oligo	glial	Oligo	Oligo	glial	TRUE	TRUE	Oligo	Oligo	glial	TRUE	TRUE
CACATGAAGACTACGG-1	OPC	glial	Oligo	Oligo	glial	FALSE	TRUE	Oligo	Oligo	glial	FALSE	TRUE
CACATGAAGATCCTAC-1	DG	neuron	DG	DG	neuron	TRUE	TRUE	DG	DG	neuron	TRUE	TRUE
CACATGAAGCGAGTCA-1	Oligo	glial	Oligo	Oligo	glial	TRUE	TRUE	Oligo	Oligo	glial	TRUE	TRUE
CACATGAAGTGTAGTA-1	CA1	neuron	CA1-ProS	CA1	neuron	TRUE	TRUE	CA3	CA3	neuron	FALSE	TRUE
CACATGACAGGTAGTG-1	DG	neuron	DG	DG	neuron	TRUE	TRUE	DG	DG	neuron	TRUE	TRUE
CACATGAGTCCTTGTC-1	Endo	other	SMC-Peri	0	other	FALSE	TRUE	SMC-Peri	0	other	FALSE	TRUE
CACATGAGTTGGACCC-1	VLMC	other	VLMC	VLMC	other	TRUE	TRUE	Astro	Astro	glial	FALSE	FALSE
CACATGATCAAGTAAG-1	DG	neuron	DG	DG	neuron	TRUE	TRUE	DG	DG	neuron	TRUE	TRUE
CACATGATCGGTCGGT-1	MG	glial	Micro-PVM	MG	glial	TRUE	TRUE	Micro-PVM	MG	glial	TRUE	TRUE
CACCAAAAGCAGGTCA-1	Oligo	glial	Oligo	Oligo	glial	TRUE	TRUE	Oligo	Oligo	glial	TRUE	TRUE
CACCAAAAGGAACTAT-1	Oligo	glial	Oligo	Oligo	glial	TRUE	TRUE	Oligo	Oligo	glial	TRUE	TRUE
CACCAAACAGGGATAC-1	MG	glial	Micro-PVM	MG	glial	TRUE	TRUE	Micro-PVM	MG	glial	TRUE	TRUE
CACCAAAGTATGAGCG-1	DG	neuron	DG	DG	neuron	TRUE	TRUE	DG	DG	neuron	TRUE	TRUE
CACCAAAGTCCCGCAA-1	Oligo	glial	Oligo	Oligo	glial	TRUE	TRUE	Oligo	Oligo	glial	TRUE	TRUE
CACCAAAGTTAGGGAC-1	CA1	neuron	L2/3 IT RHP	Glut_Undef	neuron	FALSE	TRUE	L2/3 IT RHP	Glut_Undef	neuron	FALSE	TRUE
CACCAAATCCGAGTGC-1	Oligo	glial	Oligo	Oligo	glial	TRUE	TRUE	Oligo	Oligo	glial	TRUE	TRUE
CACCGTTAGCCTCTTC-1	MG	glial	Micro-PVM	MG	glial	TRUE	TRUE	Micro-PVM	MG	glial	TRUE	TRUE
CACCGTTAGGGACACT-1	Oligo	glial	Oligo	Oligo	glial	TRUE	TRUE	Oligo	Oligo	glial	TRUE	TRUE
CACCGTTGTTGGTACT-1	DG	neuron	DG	DG	neuron	TRUE	TRUE	DG	DG	neuron	TRUE	TRUE
CACCGTTTCGGAATTC-1	GABA	neuron	DG	DG	neuron	FALSE	TRUE	Vip	GABA	neuron	TRUE	TRUE
CACCGTTTCTGCCTGT-1	CA3	neuron	CA2-IG-FC	Glut_Undef	neuron	FALSE	TRUE	CA3	CA3	neuron	TRUE	TRUE
CACGAATAGAAATGGG-1	DG	neuron	DG	DG	neuron	TRUE	TRUE	DG	DG	neuron	TRUE	TRUE
CACGAATCAGGCTACC-1	Astro	glial	Astro	Astro	glial	TRUE	TRUE	Astro	Astro	glial	TRUE	TRUE
CACGAATGTCATCGCG-1	MG	glial	Micro-PVM	MG	glial	TRUE	TRUE	Micro-PVM	MG	glial	TRUE	TRUE
CACGAATGTTCGCGTG-1	DG	neuron	DG	DG	neuron	TRUE	TRUE	DG	DG	neuron	TRUE	TRUE
CACGGGTAGCAACTCT-1	Astro	glial	Astro	Astro	glial	TRUE	TRUE	Astro	Astro	glial	TRUE	TRUE
CACGGGTAGCAGCACA-1	Astro	glial	Astro	Astro	glial	TRUE	TRUE	Astro	Astro	glial	TRUE	TRUE
CACGGGTAGGTAGTCG-1	CA3	neuron	DG	DG	neuron	FALSE	TRUE	DG	DG	neuron	FALSE	TRUE
CACGGGTTCAGTCACA-1	GABA	neuron	Vip	GABA	neuron	TRUE	TRUE	L4/5 IT CTX	Glut_Undef	neuron	FALSE	TRUE
CACGGGTTCGTGGCTG-1	Astro	glial	Astro	Astro	glial	TRUE	TRUE	Astro	Astro	glial	TRUE	TRUE
CACGTGGAGGTCGCCT-1	DG	neuron	DG	DG	neuron	TRUE	TRUE	DG	DG	neuron	TRUE	TRUE
CACGTGGAGTTACGTC-1	DG	neuron	DG	DG	neuron	TRUE	TRUE	DG	DG	neuron	TRUE	TRUE
CACGTGGCAGGTGACA-1	DG	neuron	DG	DG	neuron	TRUE	TRUE	DG	DG	neuron	TRUE	TRUE
CACGTGGGTGAATTAG-1	Oligo	glial	Oligo	Oligo	glial	TRUE	TRUE	Oligo	Oligo	glial	TRUE	TRUE
CACGTGGTCCATATGG-1	GABA	neuron	DG	DG	neuron	FALSE	TRUE	Pvalb	GABA	neuron	TRUE	TRUE
CACGTGGTCTCATTAC-1	DG	neuron	DG	DG	neuron	TRUE	TRUE	DG	DG	neuron	TRUE	TRUE
CACGTTCGTACGATTC-1	Oligo	glial	Oligo	Oligo	glial	TRUE	TRUE	Oligo	Oligo	glial	TRUE	TRUE
CACTAAGAGATGCGAC-1	Astro	glial	Astro	Astro	glial	TRUE	TRUE	Astro	Astro	glial	TRUE	TRUE
CACTAAGAGGTGCAGT-1	CA1	neuron	Oligo	Oligo	glial	FALSE	FALSE	Oligo	Oligo	glial	FALSE	FALSE
CACTAAGCAGACGATG-1	DG	neuron	DG	DG	neuron	TRUE	TRUE	DG	DG	neuron	TRUE	TRUE
CACTAAGCAGAGGCAT-1	VLMC	other	Micro-PVM	MG	glial	FALSE	FALSE	Astro	Astro	glial	FALSE	FALSE
CACTAAGCAGTTCACA-1	DG	neuron	DG	DG	neuron	TRUE	TRUE	DG	DG	neuron	TRUE	TRUE
CACTAAGGTCACTCGG-1	CA1	neuron	CA1-ProS	CA1	neuron	TRUE	TRUE	CA1-ProS	CA1	neuron	TRUE	TRUE
CACTAAGGTCGTTCAA-1	CA1	neuron	CA1-ProS	CA1	neuron	TRUE	TRUE	CA1-ProS	CA1	neuron	TRUE	TRUE
CACTAAGTCCACTGAA-1	GABA	neuron	Sncg	GABA	neuron	TRUE	TRUE	Sncg	GABA	neuron	TRUE	TRUE
CACTAAGTCGCAATTG-1	DG	neuron	DG	DG	neuron	TRUE	TRUE	DG	DG	neuron	TRUE	TRUE
CACTGAAAGGGACAGG-1	Glut_Undef	neuron	Oligo	Oligo	glial	FALSE	FALSE	Oligo	Oligo	glial	FALSE	FALSE
CACTGAAAGTAAACAC-1	Mixed	other	Astro	Astro	glial	FALSE	FALSE	Astro	Astro	glial	FALSE	FALSE
CACTGAACACCCTAGG-1	DG	neuron	DG	DG	neuron	TRUE	TRUE	DG	DG	neuron	TRUE	TRUE
CACTGAACATCTTCGC-1	DG	neuron	DG	DG	neuron	TRUE	TRUE	DG	DG	neuron	TRUE	TRUE
CACTGAACATGGCTGC-1	Oligo	glial	Oligo	Oligo	glial	TRUE	TRUE	Oligo	Oligo	glial	TRUE	TRUE
CACTGAAGTGTACGCC-1	Astro	glial	Astro	Astro	glial	TRUE	TRUE	Astro	Astro	glial	TRUE	TRUE
CACTGAAGTTCGGCCA-1	Oligo	glial	Oligo	Oligo	glial	TRUE	TRUE	Oligo	Oligo	glial	TRUE	TRUE
CACTGAATCCGGCAGT-1	Oligo	glial	Oligo	Oligo	glial	TRUE	TRUE	Oligo	Oligo	glial	TRUE	TRUE
CACTGGGAGTACTCGT-1	DG	neuron	DG	DG	neuron	TRUE	TRUE	DG	DG	neuron	TRUE	TRUE
CACTGGGCAAAGACGC-1	Astro	glial	Astro	Astro	glial	TRUE	TRUE	Astro	Astro	glial	TRUE	TRUE
CACTGGGGTGAAGCGT-1	DG	neuron	DG	DG	neuron	TRUE	TRUE	DG	DG	neuron	TRUE	TRUE
CACTGGGTCCCGAGGT-1	DG	neuron	DG	DG	neuron	TRUE	TRUE	DG	DG	neuron	TRUE	TRUE
CACTGTCAGCTGGAGT-1	Glut_Undef	neuron	SUB-ProS	Glut_Undef	neuron	TRUE	TRUE	SUB-ProS	Glut_Undef	neuron	TRUE	TRUE
CACTGTCCATGTTCGA-1	Oligo	glial	Oligo	Oligo	glial	TRUE	TRUE	Oligo	Oligo	glial	TRUE	TRUE
CACTTCGAGGCGACAT-1	Astro	glial	Astro	Astro	glial	TRUE	TRUE	Astro	Astro	glial	TRUE	TRUE
CACTTCGCAAATAAGC-1	Glut_Undef	neuron	NP SUB	Glut_Undef	neuron	TRUE	TRUE	NP SUB	Glut_Undef	neuron	TRUE	TRUE
CACTTCGCAAGCAGGT-1	Oligo	glial	Oligo	Oligo	glial	TRUE	TRUE	Oligo	Oligo	glial	TRUE	TRUE
CACTTCGCAGAGGTTG-1	Oligo	glial	Oligo	Oligo	glial	TRUE	TRUE	Oligo	Oligo	glial	TRUE	TRUE
CACTTCGCAGTTGTTG-1	Glut_Undef	neuron	Oligo	Oligo	glial	FALSE	FALSE	Oligo	Oligo	glial	FALSE	FALSE
CACTTCGCATGGAACG-1	DG	neuron	DG	DG	neuron	TRUE	TRUE	DG	DG	neuron	TRUE	TRUE
CACTTCGGTTCGATTG-1	DG	neuron	DG	DG	neuron	TRUE	TRUE	DG	DG	neuron	TRUE	TRUE
CACTTCGTCAACGTGT-1	MG	glial	Micro-PVM	MG	glial	TRUE	TRUE	Micro-PVM	MG	glial	TRUE	TRUE
CACTTCGTCGGTTCAA-1	Oligo	glial	Oligo	Oligo	glial	TRUE	TRUE	Oligo	Oligo	glial	TRUE	TRUE
CAGAGCCAGGACGGAG-1	MG	glial	Micro-PVM	MG	glial	TRUE	TRUE	Micro-PVM	MG	glial	TRUE	TRUE
CAGAGCCAGGGTTAAT-1	Glut_Undef	neuron	L3 IT ENT	Glut_Undef	neuron	TRUE	TRUE	L3 IT ENT	Glut_Undef	neuron	TRUE	TRUE
CAGAGCCCAATGGCAG-1	Glut_Undef	neuron	SUB-ProS	Glut_Undef	neuron	TRUE	TRUE	L5 PT CTX	Glut_Undef	neuron	TRUE	TRUE
CAGAGCCGTATAGGGC-1	Astro	glial	Astro	Astro	glial	TRUE	TRUE	Astro	Astro	glial	TRUE	TRUE
CAGAGCCGTTACCTGA-1	DG	neuron	DG	DG	neuron	TRUE	TRUE	DG	DG	neuron	TRUE	TRUE
CAGAGCCTCTCTCGCA-1	CA3	neuron	CA3	CA3	neuron	TRUE	TRUE	CA3	CA3	neuron	TRUE	TRUE
CAGATACAGGTGCAGT-1	DG	neuron	DG	DG	neuron	TRUE	TRUE	DG	DG	neuron	TRUE	TRUE
CAGATACAGTGCCTCG-1	Oligo	glial	Oligo	Oligo	glial	TRUE	TRUE	Oligo	Oligo	glial	TRUE	TRUE
CAGATACGTCCAAAGG-1	Oligo	glial	Oligo	Oligo	glial	TRUE	TRUE	Oligo	Oligo	glial	TRUE	TRUE
CAGATACTCGGTGAAG-1	GABA	neuron	Sst	GABA	neuron	TRUE	TRUE	Sst	GABA	neuron	TRUE	TRUE
CAGATCAGTATGAAGT-1	Glut_Undef	neuron	L2/3 IT PPP	Glut_Undef	neuron	TRUE	TRUE	L2/3 IT PPP	Glut_Undef	neuron	TRUE	TRUE
CAGATCATCTCCTACG-1	GABA	neuron	Sst	GABA	neuron	TRUE	TRUE	Sst	GABA	neuron	TRUE	TRUE
CAGATTGAGACTCTAC-1	Mixed	other	Astro	Astro	glial	FALSE	FALSE	Astro	Astro	glial	FALSE	FALSE
CAGATTGAGCGATGGT-1	Astro	glial	Astro	Astro	glial	TRUE	TRUE	Astro	Astro	glial	TRUE	TRUE
CAGATTGCAAAGACTA-1	DG	neuron	DG	DG	neuron	TRUE	TRUE	DG	DG	neuron	TRUE	TRUE
CAGATTGCAAATGATG-1	Astro	glial	Astro	Astro	glial	TRUE	TRUE	Astro	Astro	glial	TRUE	TRUE
CAGATTGCAACACGTT-1	DG	neuron	DG	DG	neuron	TRUE	TRUE	DG	DG	neuron	TRUE	TRUE
CAGATTGCACTATCCC-1	Oligo	glial	Oligo	Oligo	glial	TRUE	TRUE	Oligo	Oligo	glial	TRUE	TRUE
CAGATTGCACTGTTCC-1	DG	neuron	DG	DG	neuron	TRUE	TRUE	DG	DG	neuron	TRUE	TRUE
CAGATTGGTTCGAACT-1	Astro	glial	Astro	Astro	glial	TRUE	TRUE	Astro	Astro	glial	TRUE	TRUE
CAGATTGTCATACGGT-1	MG	glial	Micro-PVM	MG	glial	TRUE	TRUE	Micro-PVM	MG	glial	TRUE	TRUE
CAGCAATAGTTCATCG-1	CA3	neuron	CA3	CA3	neuron	TRUE	TRUE	CA3	CA3	neuron	TRUE	TRUE
CAGCAATCAGATACTC-1	Oligo	glial	Oligo	Oligo	glial	TRUE	TRUE	Oligo	Oligo	glial	TRUE	TRUE
CAGCAATCAGCTAACT-1	DG	neuron	DG	DG	neuron	TRUE	TRUE	DG	DG	neuron	TRUE	TRUE
CAGCAATGTCGTTGGC-1	Glut_Undef	neuron	DG	DG	neuron	FALSE	TRUE	L6b/CT ENT	Glut_Undef	neuron	TRUE	TRUE
CAGCAATTCAAAGACA-1	Oligo	glial	Oligo	Oligo	glial	TRUE	TRUE	Oligo	Oligo	glial	TRUE	TRUE
CAGCACGAGCTTAAGA-1	Astro	glial	Astro	Astro	glial	TRUE	TRUE	Astro	Astro	glial	TRUE	TRUE
CAGCACGAGTCGCTAT-1	CA1	neuron	CA1-ProS	CA1	neuron	TRUE	TRUE	CA1-ProS	CA1	neuron	TRUE	TRUE
CAGCACGAGTGGTGAC-1	Astro	glial	Astro	Astro	glial	TRUE	TRUE	Astro	Astro	glial	TRUE	TRUE
CAGCAGCAGAACTTCC-1	Oligo	glial	Oligo	Oligo	glial	TRUE	TRUE	Oligo	Oligo	glial	TRUE	TRUE
CAGCAGCAGGCATGGT-1	DG	neuron	DG	DG	neuron	TRUE	TRUE	DG	DG	neuron	TRUE	TRUE
CAGCAGCCACAGCCAC-1	DG	neuron	DG	DG	neuron	TRUE	TRUE	DG	DG	neuron	TRUE	TRUE
CAGCAGCCATAAGCAA-1	Oligo	glial	Oligo	Oligo	glial	TRUE	TRUE	Oligo	Oligo	glial	TRUE	TRUE
CAGCAGCGTAGTGGCA-1	Astro	glial	Astro	Astro	glial	TRUE	TRUE	Astro	Astro	glial	TRUE	TRUE
CAGCAGCGTTCATCGA-1	Astro	glial	Astro	Astro	glial	TRUE	TRUE	Astro	Astro	glial	TRUE	TRUE
CAGCAGCTCTAGTACG-1	CA3	neuron	CA3	CA3	neuron	TRUE	TRUE	CA3	CA3	neuron	TRUE	TRUE
CAGCCAGAGATTGATG-1	CA3	neuron	CA3	CA3	neuron	TRUE	TRUE	CA3	CA3	neuron	TRUE	TRUE
CAGCCAGAGCAATAAC-1	Astro	glial	Astro	Astro	glial	TRUE	TRUE	Astro	Astro	glial	TRUE	TRUE
CAGCCAGCAGTCCGTG-1	Oligo	glial	Oligo	Oligo	glial	TRUE	TRUE	Oligo	Oligo	glial	TRUE	TRUE
CAGCCAGGTAGTCGGA-1	DG	neuron	DG	DG	neuron	TRUE	TRUE	DG	DG	neuron	TRUE	TRUE
CAGCCAGGTGCCTTCT-1	Oligo	glial	Oligo	Oligo	glial	TRUE	TRUE	Oligo	Oligo	glial	TRUE	TRUE
CAGCCAGGTTGCACGC-1	Astro	glial	DG	DG	neuron	FALSE	FALSE	DG	DG	neuron	FALSE	FALSE
CAGCGTGCACTTCATT-1	GABA	neuron	Sst	GABA	neuron	TRUE	TRUE	Sst	GABA	neuron	TRUE	TRUE
CAGCGTGCAGATTAAG-1	Oligo	glial	Oligo	Oligo	glial	TRUE	TRUE	Oligo	Oligo	glial	TRUE	TRUE
CAGCGTGCAGCCATTA-1	MG	glial	Micro-PVM	MG	glial	TRUE	TRUE	Micro-PVM	MG	glial	TRUE	TRUE
CAGCGTGTCTAGCAAC-1	DG	neuron	DG	DG	neuron	TRUE	TRUE	DG	DG	neuron	TRUE	TRUE
CAGGCCAAGAGAGGGC-1	GABA	neuron	Sst	GABA	neuron	TRUE	TRUE	Pvalb	GABA	neuron	TRUE	TRUE
CAGGCCACAGGACAGT-1	DG	neuron	DG	DG	neuron	TRUE	TRUE	DG	DG	neuron	TRUE	TRUE
CAGGCCAGTCTGTAGT-1	DG	neuron	DG	DG	neuron	TRUE	TRUE	DG	DG	neuron	TRUE	TRUE
CAGGCCAGTTAGGGTG-1	DG	neuron	DG	DG	neuron	TRUE	TRUE	DG	DG	neuron	TRUE	TRUE
CAGGCCAGTTGAATCC-1	DG	neuron	DG	DG	neuron	TRUE	TRUE	DG	DG	neuron	TRUE	TRUE
CAGGCCATCGTGCATA-1	Oligo	glial	Oligo	Oligo	glial	TRUE	TRUE	Oligo	Oligo	glial	TRUE	TRUE
CAGGCCATCTCCCAAC-1	DG	neuron	L4/5 IT CTX	Glut_Undef	neuron	FALSE	TRUE	Oligo	Oligo	glial	FALSE	FALSE
CAGGCCATCTGCTTTA-1	Glut_Undef	neuron	CT SUB	Glut_Undef	neuron	TRUE	TRUE	CT SUB	Glut_Undef	neuron	TRUE	TRUE
CAGGCCATCTTCCCAG-1	CA1	neuron	CA1-ProS	CA1	neuron	TRUE	TRUE	CA1-ProS	CA1	neuron	TRUE	TRUE
CAGGCCATCTTCGACC-1	CA1	neuron	CA1-ProS	CA1	neuron	TRUE	TRUE	CA1-ProS	CA1	neuron	TRUE	TRUE
CAGGGCTAGCAGAAAG-1	CA3	neuron	CA3	CA3	neuron	TRUE	TRUE	CA3	CA3	neuron	TRUE	TRUE
CAGGGCTGTACTAGCT-1	DG	neuron	DG	DG	neuron	TRUE	TRUE	DG	DG	neuron	TRUE	TRUE
CAGGGCTGTAGCGTAG-1	GABA	neuron	Pvalb	GABA	neuron	TRUE	TRUE	Pvalb	GABA	neuron	TRUE	TRUE
CAGGGCTGTTGGGACA-1	CA3	neuron	CA3	CA3	neuron	TRUE	TRUE	CA3	CA3	neuron	TRUE	TRUE
CAGGGCTGTTTACGTG-1	Glut_Undef	neuron	SUB-ProS	Glut_Undef	neuron	TRUE	TRUE	SUB-ProS	Glut_Undef	neuron	TRUE	TRUE
CAGGTATAGGTAATCA-1	DG	neuron	DG	DG	neuron	TRUE	TRUE	DG	DG	neuron	TRUE	TRUE
CAGGTATGTACTCGTA-1	MG	glial	Micro-PVM	MG	glial	TRUE	TRUE	Micro-PVM	MG	glial	TRUE	TRUE
CAGGTATTCCGCTGTT-1	MG	glial	Micro-PVM	MG	glial	TRUE	TRUE	Micro-PVM	MG	glial	TRUE	TRUE
CAGTGCGAGTGCTCAT-1	Astro	glial	Astro	Astro	glial	TRUE	TRUE	Astro	Astro	glial	TRUE	TRUE
CAGTGCGGTACGTACT-1	OPC	glial	Oligo	Oligo	glial	FALSE	TRUE	Oligo	Oligo	glial	FALSE	TRUE
CAGTGCGGTCAGGCAA-1	Oligo	glial	Oligo	Oligo	glial	TRUE	TRUE	Oligo	Oligo	glial	TRUE	TRUE
CAGTGCGGTTGGAGAC-1	OPC	glial	Oligo	Oligo	glial	FALSE	TRUE	Oligo	Oligo	glial	FALSE	TRUE
CAGTGCGTCAGGACGA-1	DG	neuron	DG	DG	neuron	TRUE	TRUE	DG	DG	neuron	TRUE	TRUE
CAGTGCGTCCGAGTGC-1	DG	neuron	DG	DG	neuron	TRUE	TRUE	DG	DG	neuron	TRUE	TRUE
CAGTGCGTCTAGAACC-1	MG	glial	Micro-PVM	MG	glial	TRUE	TRUE	Micro-PVM	MG	glial	TRUE	TRUE
CAGTGCGTCTCGGCTT-1	CA1	neuron	CA1-ProS	CA1	neuron	TRUE	TRUE	CA1-ProS	CA1	neuron	TRUE	TRUE
CAGTTAGAGCCGCACT-1	DG	neuron	DG	DG	neuron	TRUE	TRUE	DG	DG	neuron	TRUE	TRUE
CAGTTAGAGGCGCTTC-1	Astro	glial	Astro	Astro	glial	TRUE	TRUE	Astro	Astro	glial	TRUE	TRUE
CAGTTAGAGGTGCCAA-1	CA3	neuron	CA3	CA3	neuron	TRUE	TRUE	CA3	CA3	neuron	TRUE	TRUE
CAGTTAGCACATGGTT-1	CA1	neuron	DG	DG	neuron	FALSE	TRUE	L4/5 IT CTX	Glut_Undef	neuron	FALSE	TRUE
CAGTTAGCAGGACGAT-1	Glut_Undef	neuron	L2/3 IT ENTl	Glut_Undef	neuron	TRUE	TRUE	L2/3 IT ENTl	Glut_Undef	neuron	TRUE	TRUE
CAGTTAGGTCATCAGT-1	Astro	glial	Astro	Astro	glial	TRUE	TRUE	Astro	Astro	glial	TRUE	TRUE
CAGTTAGGTGTCTCCT-1	Glut_Undef	neuron	SUB-ProS	Glut_Undef	neuron	TRUE	TRUE	CA1-ProS	CA1	neuron	FALSE	TRUE
CAGTTAGGTTAGCTAC-1	MG	glial	Micro-PVM	MG	glial	TRUE	TRUE	Micro-PVM	MG	glial	TRUE	TRUE
CAGTTAGTCGGTCTAA-1	Oligo	glial	Oligo	Oligo	glial	TRUE	TRUE	Oligo	Oligo	glial	TRUE	TRUE
CAGTTCCAGGCAATGC-1	CA1	neuron	CA1-ProS	CA1	neuron	TRUE	TRUE	CA1-ProS	CA1	neuron	TRUE	TRUE
CAGTTCCCAAAGCACG-1	DG	neuron	DG	DG	neuron	TRUE	TRUE	DG	DG	neuron	TRUE	TRUE
CAGTTCCTCGCACTCT-1	DG	neuron	DG	DG	neuron	TRUE	TRUE	DG	DG	neuron	TRUE	TRUE
CATAAGCAGCCTGACC-1	OPC	glial	Oligo	Oligo	glial	FALSE	TRUE	Oligo	Oligo	glial	FALSE	TRUE
CATAAGCCACGTCGGT-1	Astro	glial	DG	DG	neuron	FALSE	FALSE	DG	DG	neuron	FALSE	FALSE
CATAAGCGTGCAGTGA-1	MG	glial	Micro-PVM	MG	glial	TRUE	TRUE	Micro-PVM	MG	glial	TRUE	TRUE
CATAAGCTCCGTCAAA-1	Astro	glial	Astro	Astro	glial	TRUE	TRUE	Astro	Astro	glial	TRUE	TRUE
CATACAGAGGGCAGGA-1	Astro	glial	Astro	Astro	glial	TRUE	TRUE	Astro	Astro	glial	TRUE	TRUE
CATACAGCAAGTGGGT-1	CA3	neuron	CA3	CA3	neuron	TRUE	TRUE	CA3	CA3	neuron	TRUE	TRUE
CATACAGCAATCTCGA-1	DG	neuron	DG	DG	neuron	TRUE	TRUE	DG	DG	neuron	TRUE	TRUE
CATACAGCACATCCCT-1	Glut_Undef	neuron	L2 IT ENTm	Glut_Undef	neuron	TRUE	TRUE	L2 IT ENTm	Glut_Undef	neuron	TRUE	TRUE
CATACAGCAGAGTTCT-1	MG	glial	Micro-PVM	MG	glial	TRUE	TRUE	Micro-PVM	MG	glial	TRUE	TRUE
CATACAGCAGGACAGT-1	CA1	neuron	CA1-ProS	CA1	neuron	TRUE	TRUE	CA1-ProS	CA1	neuron	TRUE	TRUE
CATACAGGTAAGGAGA-1	Glut_Undef	neuron	SUB-ProS	Glut_Undef	neuron	TRUE	TRUE	SUB-ProS	Glut_Undef	neuron	TRUE	TRUE
CATACAGTCGTTATCT-1	DG	neuron	DG	DG	neuron	TRUE	TRUE	DG	DG	neuron	TRUE	TRUE
CATACCCAGCGAGTAC-1	Astro	glial	Astro	Astro	glial	TRUE	TRUE	Astro	Astro	glial	TRUE	TRUE
CATACCCAGCGCCTTG-1	DG	neuron	DG	DG	neuron	TRUE	TRUE	DG	DG	neuron	TRUE	TRUE
CATACCCCACGTAACT-1	DG	neuron	DG	DG	neuron	TRUE	TRUE	DG	DG	neuron	TRUE	TRUE
CATACCCCAGCAGATG-1	Oligo	glial	Oligo	Oligo	glial	TRUE	TRUE	Oligo	Oligo	glial	TRUE	TRUE
CATACCCCATGCAGGA-1	DG	neuron	DG	DG	neuron	TRUE	TRUE	DG	DG	neuron	TRUE	TRUE
CATACCCTCTTCTGGC-1	Oligo	glial	Oligo	Oligo	glial	TRUE	TRUE	Oligo	Oligo	glial	TRUE	TRUE
CATACTTAGAGTCCGA-1	CA1	neuron	CA1-ProS	CA1	neuron	TRUE	TRUE	DG	DG	neuron	FALSE	TRUE
CATACTTAGAGTTCGG-1	Oligo	glial	Oligo	Oligo	glial	TRUE	TRUE	Oligo	Oligo	glial	TRUE	TRUE
CATACTTAGGCACAAC-1	DG	neuron	DG	DG	neuron	TRUE	TRUE	DG	DG	neuron	TRUE	TRUE
CATACTTAGGCTAACG-1	Oligo	glial	Oligo	Oligo	glial	TRUE	TRUE	Oligo	Oligo	glial	TRUE	TRUE
CATACTTCAAGCTACT-1	Astro	glial	Astro	Astro	glial	TRUE	TRUE	Astro	Astro	glial	TRUE	TRUE
CATACTTCAGGGATAC-1	GABA	neuron	Sst	GABA	neuron	TRUE	TRUE	Pvalb	GABA	neuron	TRUE	TRUE
CATACTTTCCTTGACC-1	Oligo	glial	Oligo	Oligo	glial	TRUE	TRUE	Oligo	Oligo	glial	TRUE	TRUE
CATACTTTCGCTCTAC-1	CA3	neuron	CA3	CA3	neuron	TRUE	TRUE	CA3	CA3	neuron	TRUE	TRUE
CATAGACCAAATGAAC-1	Endo	other	Endo	Endo	other	TRUE	TRUE	Endo	Endo	other	TRUE	TRUE
CATAGACCAATGAGCG-1	CA1	neuron	DG	DG	neuron	FALSE	TRUE	DG	DG	neuron	FALSE	TRUE
CATAGACCAGATCCTA-1	DG	neuron	DG	DG	neuron	TRUE	TRUE	DG	DG	neuron	TRUE	TRUE
CATAGACCATGGGATG-1	CA1	neuron	CA1-ProS	CA1	neuron	TRUE	TRUE	CA1-ProS	CA1	neuron	TRUE	TRUE
CATAGACGTCCCGGTA-1	Oligo	glial	Oligo	Oligo	glial	TRUE	TRUE	Oligo	Oligo	glial	TRUE	TRUE
CATAGACGTCCGTTTC-1	Oligo	glial	Oligo	Oligo	glial	TRUE	TRUE	Oligo	Oligo	glial	TRUE	TRUE
CATAGACGTTATGGTC-1	Oligo	glial	Oligo	Oligo	glial	TRUE	TRUE	Oligo	Oligo	glial	TRUE	TRUE
CATCAAGAGCGTGTTT-1	DG	neuron	DG	DG	neuron	TRUE	TRUE	DG	DG	neuron	TRUE	TRUE
CATCAAGCAGCTGAAG-1	Astro	glial	Astro	Astro	glial	TRUE	TRUE	Astro	Astro	glial	TRUE	TRUE
CATCAAGGTAGCGATG-1	Oligo	glial	Oligo	Oligo	glial	TRUE	TRUE	Oligo	Oligo	glial	TRUE	TRUE
CATCAAGGTGTTACTG-1	DG	neuron	DG	DG	neuron	TRUE	TRUE	DG	DG	neuron	TRUE	TRUE
CATCAAGGTTTGGAAA-1	DG	neuron	DG	DG	neuron	TRUE	TRUE	DG	DG	neuron	TRUE	TRUE
CATCCACAGAGGATGA-1	GABA	neuron	Sncg	GABA	neuron	TRUE	TRUE	Sncg	GABA	neuron	TRUE	TRUE
CATCCACAGCCTGACC-1	OPC	glial	Oligo	Oligo	glial	FALSE	TRUE	Oligo	Oligo	glial	FALSE	TRUE
CATCCACCACAGTCCG-1	Glut_Undef	neuron	DG	DG	neuron	FALSE	TRUE	NP SUB	Glut_Undef	neuron	TRUE	TRUE
CATCCACTCACCGGGT-1	Astro	glial	Astro	Astro	glial	TRUE	TRUE	Astro	Astro	glial	TRUE	TRUE
CATCCACTCTAGCCTC-1	Oligo	glial	Oligo	Oligo	glial	TRUE	TRUE	Oligo	Oligo	glial	TRUE	TRUE
CATCCCAAGAGCCGTA-1	CA3	neuron	CA3	CA3	neuron	TRUE	TRUE	CA3	CA3	neuron	TRUE	TRUE
CATCCCAAGATACCAA-1	DG	neuron	Astro	Astro	glial	FALSE	FALSE	Astro	Astro	glial	FALSE	FALSE
CATCCCAAGCATCCTA-1	CA3	neuron	Oligo	Oligo	glial	FALSE	FALSE	Oligo	Oligo	glial	FALSE	FALSE
CATCCCACAAGCGAAC-1	Oligo	glial	Oligo	Oligo	glial	TRUE	TRUE	Oligo	Oligo	glial	TRUE	TRUE
CATCCCACAGGTTCCG-1	DG	neuron	DG	DG	neuron	TRUE	TRUE	DG	DG	neuron	TRUE	TRUE
CATCCCACATTAGGAA-1	DG	neuron	DG	DG	neuron	TRUE	TRUE	DG	DG	neuron	TRUE	TRUE
CATCCCAGTGAATGTA-1	CA3	neuron	CA3	CA3	neuron	TRUE	TRUE	CA3	CA3	neuron	TRUE	TRUE
CATCCGTAGAGAATCT-1	DG	neuron	DG	DG	neuron	TRUE	TRUE	DG	DG	neuron	TRUE	TRUE
CATCCGTAGTAGTCCT-1	Astro	glial	Astro	Astro	glial	TRUE	TRUE	Astro	Astro	glial	TRUE	TRUE
CATCCGTTCCCTCTTT-1	Oligo	glial	Oligo	Oligo	glial	TRUE	TRUE	Oligo	Oligo	glial	TRUE	TRUE
CATCCGTTCGGTGCAC-1	DG	neuron	DG	DG	neuron	TRUE	TRUE	DG	DG	neuron	TRUE	TRUE
CATCGCTAGACAGCGT-1	OPC	glial	Oligo	Oligo	glial	FALSE	TRUE	Oligo	Oligo	glial	FALSE	TRUE
CATCGCTAGCACTCCG-1	Oligo	glial	Oligo	Oligo	glial	TRUE	TRUE	Oligo	Oligo	glial	TRUE	TRUE
CATCGCTAGGTCTTTG-1	Glut_Undef	neuron	L2/3 IT PPP	Glut_Undef	neuron	TRUE	TRUE	L2/3 IT PPP	Glut_Undef	neuron	TRUE	TRUE
CATCGCTCAATCCTTT-1	DG	neuron	DG	DG	neuron	TRUE	TRUE	DG	DG	neuron	TRUE	TRUE
CATCGCTCACTTTAGG-1	OPC	glial	Oligo	Oligo	glial	FALSE	TRUE	Oligo	Oligo	glial	FALSE	TRUE
CATCGCTCATGAAGGC-1	Oligo	glial	Oligo	Oligo	glial	TRUE	TRUE	Oligo	Oligo	glial	TRUE	TRUE
CATCGCTGTCCTGGTG-1	CA3	neuron	DG	DG	neuron	FALSE	TRUE	CA3	CA3	neuron	TRUE	TRUE
CATCGCTTCGTCACCT-1	Oligo	glial	Oligo	Oligo	glial	TRUE	TRUE	Oligo	Oligo	glial	TRUE	TRUE
CATCGGGAGTAACCGG-1	Astro	glial	Astro	Astro	glial	TRUE	TRUE	Astro	Astro	glial	TRUE	TRUE
CATCGGGCAGAAGCGT-1	Glut_Undef	neuron	L2/3 IT PPP	Glut_Undef	neuron	TRUE	TRUE	L2/3 IT PPP	Glut_Undef	neuron	TRUE	TRUE
CATCGGGCAGCGTTGC-1	Glut_Undef	neuron	NP SUB	Glut_Undef	neuron	TRUE	TRUE	NP SUB	Glut_Undef	neuron	TRUE	TRUE
CATCGGGCAGTATTCG-1	DG	neuron	DG	DG	neuron	TRUE	TRUE	DG	DG	neuron	TRUE	TRUE
CATCGGGGTAGTGATA-1	Oligo	glial	Oligo	Oligo	glial	TRUE	TRUE	Oligo	Oligo	glial	TRUE	TRUE
CATCGGGGTTTACGAC-1	Astro	glial	Astro	Astro	glial	TRUE	TRUE	Astro	Astro	glial	TRUE	TRUE
CATCGGGTCGCCTTGT-1	GABA	neuron	Vip	GABA	neuron	TRUE	TRUE	Vip	GABA	neuron	TRUE	TRUE
CATCGGGTCTTAGGAC-1	Oligo	glial	Oligo	Oligo	glial	TRUE	TRUE	Oligo	Oligo	glial	TRUE	TRUE
CATCGTCGTAGGCTCC-1	CA3	neuron	CA3	CA3	neuron	TRUE	TRUE	CA3	CA3	neuron	TRUE	TRUE
CATCGTCTCGGTAAGG-1	Astro	glial	Astro	Astro	glial	TRUE	TRUE	Astro	Astro	glial	TRUE	TRUE
CATGAGTAGATTGATG-1	CA1	neuron	CA1-ProS	CA1	neuron	TRUE	TRUE	CA1-ProS	CA1	neuron	TRUE	TRUE
CATGAGTAGTATGAAC-1	GABA	neuron	L4/5 IT CTX	Glut_Undef	neuron	FALSE	TRUE	DG	DG	neuron	FALSE	TRUE
CATGAGTGTAATACCC-1	Oligo	glial	Oligo	Oligo	glial	TRUE	TRUE	Oligo	Oligo	glial	TRUE	TRUE
CATGAGTGTCTAGATC-1	GABA	neuron	Sst	GABA	neuron	TRUE	TRUE	Sst	GABA	neuron	TRUE	TRUE
CATGAGTGTTCTATCT-1	Glut_Undef	neuron	SUB-ProS	Glut_Undef	neuron	TRUE	TRUE	SUB-ProS	Glut_Undef	neuron	TRUE	TRUE
CATGAGTTCGCAGAGA-1	DG	neuron	DG	DG	neuron	TRUE	TRUE	DG	DG	neuron	TRUE	TRUE
CATGCAAAGACCAAGC-1	Oligo	glial	Oligo	Oligo	glial	TRUE	TRUE	Oligo	Oligo	glial	TRUE	TRUE
CATGCAAAGCAGTAAT-1	CA3	neuron	CA3	CA3	neuron	TRUE	TRUE	CA3	CA3	neuron	TRUE	TRUE
CATGCAAAGTCCCAAT-1	Astro	glial	DG	DG	neuron	FALSE	FALSE	DG	DG	neuron	FALSE	FALSE
CATGCAACACGGATCC-1	Oligo	glial	Oligo	Oligo	glial	TRUE	TRUE	Oligo	Oligo	glial	TRUE	TRUE
CATGCAACAGCCCAGT-1	OPC	glial	Oligo	Oligo	glial	FALSE	TRUE	Oligo	Oligo	glial	FALSE	TRUE
CATGCAACATCCGTGG-1	DG	neuron	DG	DG	neuron	TRUE	TRUE	DG	DG	neuron	TRUE	TRUE
CATGCAACATCTAACG-1	Glut_Undef	neuron	Vip	GABA	neuron	FALSE	TRUE	L5 PT CTX	Glut_Undef	neuron	TRUE	TRUE
CATGCAATCAACACGT-1	Oligo	glial	Oligo	Oligo	glial	TRUE	TRUE	Oligo	Oligo	glial	TRUE	TRUE
CATGCCTAGGTTTGAA-1	Astro	glial	Astro	Astro	glial	TRUE	TRUE	Astro	Astro	glial	TRUE	TRUE
CATGCCTCAATTCGTG-1	Oligo	glial	Oligo	Oligo	glial	TRUE	TRUE	Oligo	Oligo	glial	TRUE	TRUE
CATGCCTCACTACCCT-1	MG	glial	Micro-PVM	MG	glial	TRUE	TRUE	Micro-PVM	MG	glial	TRUE	TRUE
CATGCCTCAGTTCTAG-1	MG	glial	Micro-PVM	MG	glial	TRUE	TRUE	Micro-PVM	MG	glial	TRUE	TRUE
CATGCCTCATGTACGT-1	DG	neuron	DG	DG	neuron	TRUE	TRUE	DG	DG	neuron	TRUE	TRUE
CATGCCTGTTACAGCT-1	CA1	neuron	CA1-ProS	CA1	neuron	TRUE	TRUE	CA1-ProS	CA1	neuron	TRUE	TRUE
CATGCCTGTTTCGATG-1	Oligo	glial	Oligo	Oligo	glial	TRUE	TRUE	Oligo	Oligo	glial	TRUE	TRUE
CATGCGGAGACTTCGT-1	DG	neuron	DG	DG	neuron	TRUE	TRUE	DG	DG	neuron	TRUE	TRUE
CATGCGGAGCACCTGC-1	Glut_Undef	neuron	CT SUB	Glut_Undef	neuron	TRUE	TRUE	CT SUB	Glut_Undef	neuron	TRUE	TRUE
CATGCGGAGCAGTCTT-1	CA3	neuron	CA3	CA3	neuron	TRUE	TRUE	CA3	CA3	neuron	TRUE	TRUE
CATGCGGAGCCGAATG-1	Glut_Undef	neuron	L2/3 IT PPP	Glut_Undef	neuron	TRUE	TRUE	L2/3 IT PPP	Glut_Undef	neuron	TRUE	TRUE
CATGCGGAGCCTGCCA-1	CA1	neuron	CA1-ProS	CA1	neuron	TRUE	TRUE	CA1-ProS	CA1	neuron	TRUE	TRUE
CATGCGGAGTAACCGG-1	CA3	neuron	L4/5 IT CTX	Glut_Undef	neuron	FALSE	TRUE	CA3	CA3	neuron	TRUE	TRUE
CATGCTCAGTATGATG-1	DG	neuron	DG	DG	neuron	TRUE	TRUE	DG	DG	neuron	TRUE	TRUE
CATGCTCCAAGAATAC-1	Astro	glial	Astro	Astro	glial	TRUE	TRUE	Astro	Astro	glial	TRUE	TRUE
CATGCTCGTACGCTTA-1	Glut_Undef	neuron	DG	DG	neuron	FALSE	TRUE	L6b CTX	Glut_Undef	neuron	TRUE	TRUE
CATGCTCGTATGGGAC-1	Astro	glial	Astro	Astro	glial	TRUE	TRUE	Astro	Astro	glial	TRUE	TRUE
CATGCTCGTTGACTAC-1	CA1	neuron	CA1-ProS	CA1	neuron	TRUE	TRUE	CA1-ProS	CA1	neuron	TRUE	TRUE
CATGGATAGAACTCCT-1	Glut_Undef	neuron	DG	DG	neuron	FALSE	TRUE	NP SUB	Glut_Undef	neuron	TRUE	TRUE
CATGGATAGACGTCGA-1	DG	neuron	DG	DG	neuron	TRUE	TRUE	DG	DG	neuron	TRUE	TRUE
CATGGATAGAGCATAT-1	MG	glial	Micro-PVM	MG	glial	TRUE	TRUE	Micro-PVM	MG	glial	TRUE	TRUE
CATGGATAGGGTATAT-1	DG	neuron	DG	DG	neuron	TRUE	TRUE	DG	DG	neuron	TRUE	TRUE
CATGGATCACTGTCCT-1	Astro	glial	Astro	Astro	glial	TRUE	TRUE	Astro	Astro	glial	TRUE	TRUE
CATGGATCAGCTACTA-1	Astro	glial	Astro	Astro	glial	TRUE	TRUE	Astro	Astro	glial	TRUE	TRUE
CATGGATCATCCGGCA-1	Astro	glial	Astro	Astro	glial	TRUE	TRUE	Astro	Astro	glial	TRUE	TRUE
CATGGATTCACCCTGT-1	GABA	neuron	Sst	GABA	neuron	TRUE	TRUE	Sst	GABA	neuron	TRUE	TRUE
CATGGATTCGCGTAGC-1	Astro	glial	Astro	Astro	glial	TRUE	TRUE	Astro	Astro	glial	TRUE	TRUE
CATGGTAAGCATGTTC-1	Astro	glial	Astro	Astro	glial	TRUE	TRUE	DG	DG	neuron	FALSE	FALSE
CATGGTAAGTATAGAC-1	OPC	glial	Oligo	Oligo	glial	FALSE	TRUE	Oligo	Oligo	glial	FALSE	TRUE
CATGGTAAGTCGAAAT-1	Astro	glial	Astro	Astro	glial	TRUE	TRUE	Astro	Astro	glial	TRUE	TRUE
CATGGTACACGTGTGC-1	DG	neuron	DG	DG	neuron	TRUE	TRUE	DG	DG	neuron	TRUE	TRUE
CATGGTACATCGTGCG-1	OPC	glial	Oligo	Oligo	glial	FALSE	TRUE	Oligo	Oligo	glial	FALSE	TRUE
CATGGTAGTCGAGTTT-1	DG	neuron	DG	DG	neuron	TRUE	TRUE	DG	DG	neuron	TRUE	TRUE
CATGGTAGTCTACAGT-1	MG	glial	Micro-PVM	MG	glial	TRUE	TRUE	Micro-PVM	MG	glial	TRUE	TRUE
CATGGTATCCTTGACC-1	MG	glial	Micro-PVM	MG	glial	TRUE	TRUE	Micro-PVM	MG	glial	TRUE	TRUE
CATGGTATCTGGGATT-1	Glut_Undef	neuron	L2/3 IT PPP	Glut_Undef	neuron	TRUE	TRUE	L2/3 IT PPP	Glut_Undef	neuron	TRUE	TRUE
CATGGTATCTTCGGTC-1	VLMC	other	Oligo	Oligo	glial	FALSE	FALSE	Astro	Astro	glial	FALSE	FALSE
CATTCATAGCATATGA-1	Oligo	glial	Oligo	Oligo	glial	TRUE	TRUE	Oligo	Oligo	glial	TRUE	TRUE
CATTCATAGGATTTCC-1	Oligo	glial	Oligo	Oligo	glial	TRUE	TRUE	Oligo	Oligo	glial	TRUE	TRUE
CATTCATGTCCACTCT-1	Oligo	glial	Oligo	Oligo	glial	TRUE	TRUE	Oligo	Oligo	glial	TRUE	TRUE
CATTCATTCATTCTTG-1	Astro	glial	Astro	Astro	glial	TRUE	TRUE	Astro	Astro	glial	TRUE	TRUE
CATTCATTCCGCTAGG-1	CA1	neuron	CA1-ProS	CA1	neuron	TRUE	TRUE	CA1-ProS	CA1	neuron	TRUE	TRUE
CATTCATTCGTTCTAT-1	Astro	glial	Astro	Astro	glial	TRUE	TRUE	Astro	Astro	glial	TRUE	TRUE
CATTCCGAGACTACCT-1	CA1	neuron	DG	DG	neuron	FALSE	TRUE	CA1-ProS	CA1	neuron	TRUE	TRUE
CATTCCGAGGATATAC-1	CA3	neuron	L4/5 IT CTX	Glut_Undef	neuron	FALSE	TRUE	CA3	CA3	neuron	TRUE	TRUE
CATTCCGCAATACAGA-1	Endo	other	Endo	Endo	other	TRUE	TRUE	Endo	Endo	other	TRUE	TRUE
CATTCCGCACAGGATG-1	Oligo	glial	Oligo	Oligo	glial	TRUE	TRUE	Oligo	Oligo	glial	TRUE	TRUE
CATTCCGCATGACTGT-1	DG	neuron	DG	DG	neuron	TRUE	TRUE	DG	DG	neuron	TRUE	TRUE
CATTCCGCATGCAGCC-1	DG	neuron	DG	DG	neuron	TRUE	TRUE	DG	DG	neuron	TRUE	TRUE
CATTCCGGTAAGCAAT-1	Glut_Undef	neuron	L2/3 IT PPP	Glut_Undef	neuron	TRUE	TRUE	L2/3 IT PPP	Glut_Undef	neuron	TRUE	TRUE
CATTCCGGTGTTCATG-1	MG	glial	Micro-PVM	MG	glial	TRUE	TRUE	Micro-PVM	MG	glial	TRUE	TRUE
CATTCTAAGAAGCTGC-1	DG	neuron	DG	DG	neuron	TRUE	TRUE	DG	DG	neuron	TRUE	TRUE
CATTCTAAGTGGTTCT-1	DG	neuron	DG	DG	neuron	TRUE	TRUE	DG	DG	neuron	TRUE	TRUE
CATTCTACAAACGAGC-1	DG	neuron	DG	DG	neuron	TRUE	TRUE	DG	DG	neuron	TRUE	TRUE
CATTCTACATGCGTGC-1	Oligo	glial	Oligo	Oligo	glial	TRUE	TRUE	Oligo	Oligo	glial	TRUE	TRUE
CATTCTAGTGCCAAGA-1	Oligo	glial	Oligo	Oligo	glial	TRUE	TRUE	Oligo	Oligo	glial	TRUE	TRUE
CATTCTATCGAATGCT-1	Astro	glial	Astro	Astro	glial	TRUE	TRUE	Oligo	Oligo	glial	FALSE	TRUE
CATTGAGCACGCCAGT-1	DG	neuron	DG	DG	neuron	TRUE	TRUE	DG	DG	neuron	TRUE	TRUE
CATTGAGCAGCTTTCC-1	DG	neuron	DG	DG	neuron	TRUE	TRUE	DG	DG	neuron	TRUE	TRUE
CATTGAGGTGATAGAT-1	DG	neuron	DG	DG	neuron	TRUE	TRUE	DG	DG	neuron	TRUE	TRUE
CATTGAGGTGCTCTCT-1	DG	neuron	DG	DG	neuron	TRUE	TRUE	DG	DG	neuron	TRUE	TRUE
CATTGAGGTGGTCTCG-1	Oligo	glial	Oligo	Oligo	glial	TRUE	TRUE	Oligo	Oligo	glial	TRUE	TRUE
CATTGAGGTGTGAATA-1	DG	neuron	DG	DG	neuron	TRUE	TRUE	DG	DG	neuron	TRUE	TRUE
CATTGAGTCCGGTAAT-1	MG	glial	Micro-PVM	MG	glial	TRUE	TRUE	Micro-PVM	MG	glial	TRUE	TRUE
CATTGAGTCGTAGAGG-1	Astro	glial	Astro	Astro	glial	TRUE	TRUE	Astro	Astro	glial	TRUE	TRUE
CATTGCCGTTTGACAC-1	Astro	glial	Astro	Astro	glial	TRUE	TRUE	Astro	Astro	glial	TRUE	TRUE
CATTGCCTCGTCGATA-1	Oligo	glial	Oligo	Oligo	glial	TRUE	TRUE	Oligo	Oligo	glial	TRUE	TRUE
CATTGTTAGCGTACAG-1	Astro	glial	Astro	Astro	glial	TRUE	TRUE	Astro	Astro	glial	TRUE	TRUE
CATTGTTAGTCGTCTA-1	DG	neuron	DG	DG	neuron	TRUE	TRUE	DG	DG	neuron	TRUE	TRUE
CATTGTTGTCCTGTCT-1	MG	glial	Micro-PVM	MG	glial	TRUE	TRUE	Micro-PVM	MG	glial	TRUE	TRUE
CATTGTTGTGCATACT-1	Oligo	glial	Oligo	Oligo	glial	TRUE	TRUE	Oligo	Oligo	glial	TRUE	TRUE
CATTGTTTCCTCAGGG-1	CA3	neuron	CA3	CA3	neuron	TRUE	TRUE	CA3	CA3	neuron	TRUE	TRUE
CATTGTTTCGCTGACG-1	Astro	glial	Astro	Astro	glial	TRUE	TRUE	Astro	Astro	glial	TRUE	TRUE
CATTGTTTCTTCCGTG-1	DG	neuron	DG	DG	neuron	TRUE	TRUE	DG	DG	neuron	TRUE	TRUE
CATTTCAAGATGTTAG-1	CA1	neuron	CA1-ProS	CA1	neuron	TRUE	TRUE	CA1-ProS	CA1	neuron	TRUE	TRUE
CATTTCAAGGGTACAC-1	Astro	glial	Astro	Astro	glial	TRUE	TRUE	Astro	Astro	glial	TRUE	TRUE
CATTTCAAGTCGTTAC-1	DG	neuron	DG	DG	neuron	TRUE	TRUE	DG	DG	neuron	TRUE	TRUE
CATTTCAGTTATTCTC-1	GABA	neuron	Micro-PVM	MG	glial	FALSE	FALSE	Sst	GABA	neuron	TRUE	TRUE
CATTTCATCGTAGCCG-1	Oligo	glial	Oligo	Oligo	glial	TRUE	TRUE	Oligo	Oligo	glial	TRUE	TRUE
CCAAGCGAGGTTCCAT-1	MG	glial	Micro-PVM	MG	glial	TRUE	TRUE	Micro-PVM	MG	glial	TRUE	TRUE
CCAAGCGCAACACACT-1	DG	neuron	DG	DG	neuron	TRUE	TRUE	DG	DG	neuron	TRUE	TRUE
CCAAGCGCACAATGTC-1	Oligo	glial	Oligo	Oligo	glial	TRUE	TRUE	Oligo	Oligo	glial	TRUE	TRUE
CCAAGCGCAGGCTTGC-1	DG	neuron	DG	DG	neuron	TRUE	TRUE	DG	DG	neuron	TRUE	TRUE
CCAAGCGCAGTCTACA-1	GABA	neuron	Micro-PVM	MG	glial	FALSE	FALSE	L4/5 IT CTX	Glut_Undef	neuron	FALSE	TRUE
CCAAGCGCATTCATCT-1	DG	neuron	DG	DG	neuron	TRUE	TRUE	DG	DG	neuron	TRUE	TRUE
CCAAGCGGTATTCTCT-1	Astro	glial	Astro	Astro	glial	TRUE	TRUE	Astro	Astro	glial	TRUE	TRUE
CCAAGCGTCAAGTCTG-1	OPC	glial	Oligo	Oligo	glial	FALSE	TRUE	Oligo	Oligo	glial	FALSE	TRUE
CCAAGCGTCCATCAGA-1	CA1	neuron	SUB-ProS	Glut_Undef	neuron	FALSE	TRUE	CA1-ProS	CA1	neuron	TRUE	TRUE
CCAAGCGTCGAAGTGG-1	Astro	glial	Astro	Astro	glial	TRUE	TRUE	Astro	Astro	glial	TRUE	TRUE
CCAAGCGTCGACGCTG-1	Oligo	glial	Oligo	Oligo	glial	TRUE	TRUE	Oligo	Oligo	glial	TRUE	TRUE
CCAAGCGTCTTACCGC-1	DG	neuron	DG	DG	neuron	TRUE	TRUE	DG	DG	neuron	TRUE	TRUE
CCAATGAAGGAACGTC-1	DG	neuron	DG	DG	neuron	TRUE	TRUE	DG	DG	neuron	TRUE	TRUE
CCAATGACAAGACTGG-1	DG	neuron	DG	DG	neuron	TRUE	TRUE	DG	DG	neuron	TRUE	TRUE
CCAATGACAGAGTCTT-1	CA1	neuron	CA1-ProS	CA1	neuron	TRUE	TRUE	CA1-ProS	CA1	neuron	TRUE	TRUE
CCAATGATCACGAGGA-1	OPC	glial	Oligo	Oligo	glial	FALSE	TRUE	Oligo	Oligo	glial	FALSE	TRUE
CCAATTTCAAGTGGGT-1	Glut_Undef	neuron	SUB-ProS	Glut_Undef	neuron	TRUE	TRUE	SUB-ProS	Glut_Undef	neuron	TRUE	TRUE
CCAATTTCATATCGGT-1	CA1	neuron	CA1-ProS	CA1	neuron	TRUE	TRUE	CA1-ProS	CA1	neuron	TRUE	TRUE
CCAATTTGTTATAGAG-1	Oligo	glial	Oligo	Oligo	glial	TRUE	TRUE	Oligo	Oligo	glial	TRUE	TRUE
CCAATTTTCGGTAACT-1	Oligo	glial	Oligo	Oligo	glial	TRUE	TRUE	Oligo	Oligo	glial	TRUE	TRUE
CCAATTTTCTCGCCTA-1	Glut_Undef	neuron	NP SUB	Glut_Undef	neuron	TRUE	TRUE	NP SUB	Glut_Undef	neuron	TRUE	TRUE
CCACAAAAGATGCTGG-1	CA3	neuron	CA3	CA3	neuron	TRUE	TRUE	CA3	CA3	neuron	TRUE	TRUE
CCACAAAGTGACGTCC-1	DG	neuron	DG	DG	neuron	TRUE	TRUE	DG	DG	neuron	TRUE	TRUE
CCACAAATCATGCTAG-1	MG	glial	Micro-PVM	MG	glial	TRUE	TRUE	Micro-PVM	MG	glial	TRUE	TRUE
CCACACTCATGGTGGA-1	DG	neuron	DG	DG	neuron	TRUE	TRUE	DG	DG	neuron	TRUE	TRUE
CCACACTTCAAGCTGT-1	DG	neuron	DG	DG	neuron	TRUE	TRUE	DG	DG	neuron	TRUE	TRUE
CCACACTTCAGCATTG-1	DG	neuron	DG	DG	neuron	TRUE	TRUE	DG	DG	neuron	TRUE	TRUE
CCACCATCAGCCCAGT-1	Oligo	glial	Oligo	Oligo	glial	TRUE	TRUE	Oligo	Oligo	glial	TRUE	TRUE
CCACCATCAGCGACCT-1	Oligo	glial	Oligo	Oligo	glial	TRUE	TRUE	Oligo	Oligo	glial	TRUE	TRUE
CCACCATCATCATCCC-1	DG	neuron	DG	DG	neuron	TRUE	TRUE	DG	DG	neuron	TRUE	TRUE
CCACGAGAGTCGTTAC-1	Oligo	glial	Oligo	Oligo	glial	TRUE	TRUE	Oligo	Oligo	glial	TRUE	TRUE
CCACGAGCACAAGTTC-1	DG	neuron	DG	DG	neuron	TRUE	TRUE	DG	DG	neuron	TRUE	TRUE
CCACGAGGTTGTGCAT-1	CA1	neuron	DG	DG	neuron	FALSE	TRUE	DG	DG	neuron	FALSE	TRUE
CCACGAGGTTTGACAC-1	Glut_Undef	neuron	L2/3 IT PPP	Glut_Undef	neuron	TRUE	TRUE	L2/3 IT PPP	Glut_Undef	neuron	TRUE	TRUE
CCACGAGTCAATCGGT-1	DG	neuron	DG	DG	neuron	TRUE	TRUE	DG	DG	neuron	TRUE	TRUE
CCACGTTAGATGAACT-1	DG	neuron	DG	DG	neuron	TRUE	TRUE	DG	DG	neuron	TRUE	TRUE
CCACGTTAGCCAGACA-1	Astro	glial	Astro	Astro	glial	TRUE	TRUE	Astro	Astro	glial	TRUE	TRUE
CCACGTTCACGTAGTT-1	Glut_Undef	neuron	NP SUB	Glut_Undef	neuron	TRUE	TRUE	NP SUB	Glut_Undef	neuron	TRUE	TRUE
CCACGTTTCAGATTGC-1	GABA	neuron	Sst	GABA	neuron	TRUE	TRUE	Sst	GABA	neuron	TRUE	TRUE
CCACGTTTCTCAACCC-1	DG	neuron	DG	DG	neuron	TRUE	TRUE	DG	DG	neuron	TRUE	TRUE
CCACTTGAGAGCATTA-1	Astro	glial	Astro	Astro	glial	TRUE	TRUE	Astro	Astro	glial	TRUE	TRUE
CCACTTGAGTAGTCCT-1	Oligo	glial	Oligo	Oligo	glial	TRUE	TRUE	Oligo	Oligo	glial	TRUE	TRUE
CCACTTGGTCAGCGTC-1	Oligo	glial	Oligo	Oligo	glial	TRUE	TRUE	Oligo	Oligo	glial	TRUE	TRUE
CCACTTGTCATTACGG-1	GABA	neuron	DG	DG	neuron	FALSE	TRUE	DG	DG	neuron	FALSE	TRUE
CCACTTGTCTCTGCTG-1	DG	neuron	DG	DG	neuron	TRUE	TRUE	DG	DG	neuron	TRUE	TRUE
CCATAAGAGGTTGAGC-1	CA3	neuron	CA3	CA3	neuron	TRUE	TRUE	CA3	CA3	neuron	TRUE	TRUE
CCATAAGCATCTGCGG-1	GABA	neuron	Sst	GABA	neuron	TRUE	TRUE	Sst	GABA	neuron	TRUE	TRUE
CCATAAGGTCGCGTTG-1	CA3	neuron	CA3	CA3	neuron	TRUE	TRUE	CA3	CA3	neuron	TRUE	TRUE
CCATAAGGTGAATAAC-1	CA3	neuron	CA3	CA3	neuron	TRUE	TRUE	CA3	CA3	neuron	TRUE	TRUE
CCATAAGTCCGAGTGC-1	DG	neuron	DG	DG	neuron	TRUE	TRUE	DG	DG	neuron	TRUE	TRUE
CCATAAGTCGATGCAT-1	Oligo	glial	Oligo	Oligo	glial	TRUE	TRUE	Oligo	Oligo	glial	TRUE	TRUE
CCATCACAGAATTGCA-1	DG	neuron	DG	DG	neuron	TRUE	TRUE	DG	DG	neuron	TRUE	TRUE
CCATCACAGAGCTGAC-1	GABA	neuron	Vip	GABA	neuron	TRUE	TRUE	Vip	GABA	neuron	TRUE	TRUE
CCATCACAGCCTAGGA-1	Oligo	glial	Oligo	Oligo	glial	TRUE	TRUE	Oligo	Oligo	glial	TRUE	TRUE
CCATCACAGCGCCCAT-1	Oligo	glial	Oligo	Oligo	glial	TRUE	TRUE	Oligo	Oligo	glial	TRUE	TRUE
CCATCACCAGTCGCAC-1	Oligo	glial	Oligo	Oligo	glial	TRUE	TRUE	Oligo	Oligo	glial	TRUE	TRUE
CCATCACGTAAGATTG-1	Astro	glial	Astro	Astro	glial	TRUE	TRUE	Astro	Astro	glial	TRUE	TRUE
CCATCACGTTGCCATA-1	Oligo	glial	Oligo	Oligo	glial	TRUE	TRUE	Oligo	Oligo	glial	TRUE	TRUE
CCATCACTCCTCTAGC-1	MG	glial	Micro-PVM	MG	glial	TRUE	TRUE	Micro-PVM	MG	glial	TRUE	TRUE
CCCAACTAGGGATCGT-1	Oligo	glial	Micro-PVM	MG	glial	FALSE	TRUE	Oligo	Oligo	glial	TRUE	TRUE
CCCAACTTCCCTCTTT-1	Oligo	glial	Oligo	Oligo	glial	TRUE	TRUE	Oligo	Oligo	glial	TRUE	TRUE
CCCAACTTCTTTGATC-1	CA1	neuron	CA1-ProS	CA1	neuron	TRUE	TRUE	CA1-ProS	CA1	neuron	TRUE	TRUE
CCCATTGAGACAGTCG-1	DG	neuron	DG	DG	neuron	TRUE	TRUE	DG	DG	neuron	TRUE	TRUE
CCCATTGAGCTGACCC-1	Oligo	glial	DG	DG	neuron	FALSE	FALSE	DG	DG	neuron	FALSE	FALSE
CCCATTGCAACTGCTA-1	Astro	glial	Astro	Astro	glial	TRUE	TRUE	Astro	Astro	glial	TRUE	TRUE
CCCATTGCACGTTGGC-1	DG	neuron	DG	DG	neuron	TRUE	TRUE	DG	DG	neuron	TRUE	TRUE
CCCATTGCATTGCAAC-1	GABA	neuron	DG	DG	neuron	FALSE	TRUE	Pvalb	GABA	neuron	TRUE	TRUE
CCCATTGGTCCACTCT-1	GABA	neuron	DG	DG	neuron	FALSE	TRUE	Pvalb	GABA	neuron	TRUE	TRUE
CCCATTGGTCTTGCTC-1	DG	neuron	DG	DG	neuron	TRUE	TRUE	DG	DG	neuron	TRUE	TRUE
CCCATTGTCTGTCGCT-1	CA1	neuron	CA1-ProS	CA1	neuron	TRUE	TRUE	CA1-ProS	CA1	neuron	TRUE	TRUE
CCCGAAGAGATCCAAA-1	Astro	glial	Astro	Astro	glial	TRUE	TRUE	Astro	Astro	glial	TRUE	TRUE
CCCGAAGCAATCAAGA-1	DG	neuron	DG	DG	neuron	TRUE	TRUE	DG	DG	neuron	TRUE	TRUE
CCCGAAGCATTGTGCA-1	DG	neuron	DG	DG	neuron	TRUE	TRUE	DG	DG	neuron	TRUE	TRUE
CCCGAAGGTCTACAGT-1	CA1	neuron	Micro-PVM	MG	glial	FALSE	FALSE	CA3	CA3	neuron	FALSE	TRUE
CCCGAAGGTGCAACAG-1	DG	neuron	DG	DG	neuron	TRUE	TRUE	DG	DG	neuron	TRUE	TRUE
CCCGAAGGTTTCTTAC-1	DG	neuron	DG	DG	neuron	TRUE	TRUE	DG	DG	neuron	TRUE	TRUE
CCCGAAGTCGCAACAT-1	Oligo	glial	Oligo	Oligo	glial	TRUE	TRUE	Oligo	Oligo	glial	TRUE	TRUE
CCCGGAAAGGCATCGA-1	DG	neuron	DG	DG	neuron	TRUE	TRUE	DG	DG	neuron	TRUE	TRUE
CCCGGAAGTAGAGCTG-1	Oligo	glial	DG	DG	neuron	FALSE	FALSE	DG	DG	neuron	FALSE	FALSE
CCCGGAAGTCTGTGTA-1	DG	neuron	DG	DG	neuron	TRUE	TRUE	DG	DG	neuron	TRUE	TRUE
CCCGGAAGTTAAGCAA-1	MG	glial	Micro-PVM	MG	glial	TRUE	TRUE	Micro-PVM	MG	glial	TRUE	TRUE
CCCGGAATCCTCCACA-1	MG	glial	Micro-PVM	MG	glial	TRUE	TRUE	Micro-PVM	MG	glial	TRUE	TRUE
CCCGGAATCGCTTTAT-1	CA1	neuron	CA1-ProS	CA1	neuron	TRUE	TRUE	DG	DG	neuron	FALSE	TRUE
CCCTAACCACCGTCTT-1	DG	neuron	DG	DG	neuron	TRUE	TRUE	DG	DG	neuron	TRUE	TRUE
CCCTAACCATACGCAT-1	DG	neuron	DG	DG	neuron	TRUE	TRUE	DG	DG	neuron	TRUE	TRUE
CCCTAACCATGCCATA-1	DG	neuron	DG	DG	neuron	TRUE	TRUE	DG	DG	neuron	TRUE	TRUE
CCCTAACGTACCTAAC-1	Astro	glial	Oligo	Oligo	glial	FALSE	TRUE	Oligo	Oligo	glial	FALSE	TRUE
CCCTAACGTAGGTGCA-1	DG	neuron	DG	DG	neuron	TRUE	TRUE	DG	DG	neuron	TRUE	TRUE
CCCTAACGTCAGACGA-1	Oligo	glial	Oligo	Oligo	glial	TRUE	TRUE	Oligo	Oligo	glial	TRUE	TRUE
CCCTAACTCGGACGTC-1	GABA	neuron	Sst	GABA	neuron	TRUE	TRUE	Sst	GABA	neuron	TRUE	TRUE
CCCTAACTCTCATTTG-1	Oligo	glial	Oligo	Oligo	glial	TRUE	TRUE	Oligo	Oligo	glial	TRUE	TRUE
CCCTCAAAGGCCTAAG-1	DG	neuron	DG	DG	neuron	TRUE	TRUE	DG	DG	neuron	TRUE	TRUE
CCCTCAAAGTAACAGT-1	MG	glial	Micro-PVM	MG	glial	TRUE	TRUE	Micro-PVM	MG	glial	TRUE	TRUE
CCCTCAAAGTACGAGC-1	CA1	neuron	CA1-ProS	CA1	neuron	TRUE	TRUE	CA1-ProS	CA1	neuron	TRUE	TRUE
CCCTCAATCCTTGACC-1	Astro	glial	Astro	Astro	glial	TRUE	TRUE	Astro	Astro	glial	TRUE	TRUE
CCCTCTCTCAATCCAG-1	DG	neuron	DG	DG	neuron	TRUE	TRUE	DG	DG	neuron	TRUE	TRUE
CCCTCTCTCACCTCTG-1	DG	neuron	DG	DG	neuron	TRUE	TRUE	DG	DG	neuron	TRUE	TRUE
CCCTGATAGGGCCTCT-1	OPC	glial	Oligo	Oligo	glial	FALSE	TRUE	Oligo	Oligo	glial	FALSE	TRUE
CCCTGATCATGCGTGC-1	Oligo	glial	Oligo	Oligo	glial	TRUE	TRUE	Oligo	Oligo	glial	TRUE	TRUE
CCCTGATGTAGAGACC-1	DG	neuron	DG	DG	neuron	TRUE	TRUE	DG	DG	neuron	TRUE	TRUE
CCCTGATGTGCACGCT-1	CA3	neuron	CA3	CA3	neuron	TRUE	TRUE	DG	DG	neuron	FALSE	TRUE
CCCTGATTCTATACTC-1	DG	neuron	DG	DG	neuron	TRUE	TRUE	DG	DG	neuron	TRUE	TRUE
CCCTTAGAGGATAATC-1	DG	neuron	DG	DG	neuron	TRUE	TRUE	DG	DG	neuron	TRUE	TRUE
CCCTTAGAGGTAAGGA-1	Oligo	glial	Oligo	Oligo	glial	TRUE	TRUE	Oligo	Oligo	glial	TRUE	TRUE
CCCTTAGAGTCATTGC-1	DG	neuron	DG	DG	neuron	TRUE	TRUE	DG	DG	neuron	TRUE	TRUE
CCCTTAGAGTTCTACG-1	DG	neuron	DG	DG	neuron	TRUE	TRUE	DG	DG	neuron	TRUE	TRUE
CCCTTAGGTATCGAGG-1	Astro	glial	Astro	Astro	glial	TRUE	TRUE	Astro	Astro	glial	TRUE	TRUE
CCCTTAGGTATGCTTG-1	DG	neuron	DG	DG	neuron	TRUE	TRUE	DG	DG	neuron	TRUE	TRUE
CCCTTAGTCCCATAAG-1	Oligo	glial	Oligo	Oligo	glial	TRUE	TRUE	Oligo	Oligo	glial	TRUE	TRUE
CCCTTAGTCTCTAGGA-1	OPC	glial	Oligo	Oligo	glial	FALSE	TRUE	Oligo	Oligo	glial	FALSE	TRUE
CCGAACGAGATCCTAC-1	Astro	glial	Astro	Astro	glial	TRUE	TRUE	Astro	Astro	glial	TRUE	TRUE
CCGAACGCAAACCGGA-1	Oligo	glial	Oligo	Oligo	glial	TRUE	TRUE	Oligo	Oligo	glial	TRUE	TRUE
CCGAACGCAGTCAGAG-1	DG	neuron	DG	DG	neuron	TRUE	TRUE	DG	DG	neuron	TRUE	TRUE
CCGAACGGTAGAGGAA-1	DG	neuron	DG	DG	neuron	TRUE	TRUE	DG	DG	neuron	TRUE	TRUE
CCGAACGGTGACTGAG-1	Oligo	glial	Oligo	Oligo	glial	TRUE	TRUE	Oligo	Oligo	glial	TRUE	TRUE
CCGAACGTCACGAGGA-1	OPC	glial	Oligo	Oligo	glial	FALSE	TRUE	Oligo	Oligo	glial	FALSE	TRUE
CCGAACGTCCTTCTTC-1	Astro	glial	Astro	Astro	glial	TRUE	TRUE	Astro	Astro	glial	TRUE	TRUE
CCGATCTCAAACACGG-1	DG	neuron	DG	DG	neuron	TRUE	TRUE	DG	DG	neuron	TRUE	TRUE
CCGATCTCAACAAGAT-1	DG	neuron	DG	DG	neuron	TRUE	TRUE	DG	DG	neuron	TRUE	TRUE
CCGATCTCAAGACCGA-1	Oligo	glial	Oligo	Oligo	glial	TRUE	TRUE	Oligo	Oligo	glial	TRUE	TRUE
CCGATCTCACAAATAG-1	Glut_Undef	neuron	NP SUB	Glut_Undef	neuron	TRUE	TRUE	NP SUB	Glut_Undef	neuron	TRUE	TRUE
CCGATCTCATACAGCT-1	Glut_Undef	neuron	NP SUB	Glut_Undef	neuron	TRUE	TRUE	NP SUB	Glut_Undef	neuron	TRUE	TRUE
CCGATCTCATACTGAC-1	CA3	neuron	CA2-IG-FC	Glut_Undef	neuron	FALSE	TRUE	CA3	CA3	neuron	TRUE	TRUE
CCGATCTCATCGAACT-1	Glut_Undef	neuron	L2/3 IT PPP	Glut_Undef	neuron	TRUE	TRUE	L2/3 IT PPP	Glut_Undef	neuron	TRUE	TRUE
CCGATCTCATCGTCCT-1	Oligo	glial	Oligo	Oligo	glial	TRUE	TRUE	Oligo	Oligo	glial	TRUE	TRUE
CCGATCTGTACCGGAA-1	Glut_Undef	neuron	DG	DG	neuron	FALSE	TRUE	NP SUB	Glut_Undef	neuron	TRUE	TRUE
CCGATCTGTACTCGAT-1	Astro	glial	Astro	Astro	glial	TRUE	TRUE	Astro	Astro	glial	TRUE	TRUE
CCGATCTGTTCCACGG-1	DG	neuron	DG	DG	neuron	TRUE	TRUE	DG	DG	neuron	TRUE	TRUE
CCGATCTTCACCTACC-1	Glut_Undef	neuron	SUB-ProS	Glut_Undef	neuron	TRUE	TRUE	SUB-ProS	Glut_Undef	neuron	TRUE	TRUE
CCGATCTTCCTACACC-1	Oligo	glial	Oligo	Oligo	glial	TRUE	TRUE	Oligo	Oligo	glial	TRUE	TRUE
CCGATCTTCTCGACGG-1	DG	neuron	DG	DG	neuron	TRUE	TRUE	DG	DG	neuron	TRUE	TRUE
CCGATGGCAAGTGACG-1	DG	neuron	DG	DG	neuron	TRUE	TRUE	DG	DG	neuron	TRUE	TRUE
CCGATGGCACCCAAGC-1	CA3	neuron	CA3	CA3	neuron	TRUE	TRUE	CA1-ProS	CA1	neuron	FALSE	TRUE
CCGATGGCATCATTTC-1	Astro	glial	Astro	Astro	glial	TRUE	TRUE	Astro	Astro	glial	TRUE	TRUE
CCGCAAGCAGGCTCTG-1	DG	neuron	DG	DG	neuron	TRUE	TRUE	DG	DG	neuron	TRUE	TRUE
CCGCAAGGTTCTCTCG-1	DG	neuron	DG	DG	neuron	TRUE	TRUE	DG	DG	neuron	TRUE	TRUE
CCGGACAAGAAACCCG-1	Oligo	glial	Oligo	Oligo	glial	TRUE	TRUE	Oligo	Oligo	glial	TRUE	TRUE
CCGGACAGTTAGGCCC-1	DG	neuron	DG	DG	neuron	TRUE	TRUE	DG	DG	neuron	TRUE	TRUE
CCGGACATCAAACCCA-1	DG	neuron	DG	DG	neuron	TRUE	TRUE	DG	DG	neuron	TRUE	TRUE
CCGGACATCATTTGTC-1	CA3	neuron	CA3	CA3	neuron	TRUE	TRUE	CA3	CA3	neuron	TRUE	TRUE
CCGGACATCCATAGGT-1	Glut_Undef	neuron	CT SUB	Glut_Undef	neuron	TRUE	TRUE	CT SUB	Glut_Undef	neuron	TRUE	TRUE
CCGGGTAAGCACCCAC-1	DG	neuron	DG	DG	neuron	TRUE	TRUE	DG	DG	neuron	TRUE	TRUE
CCGGGTAAGCATGATA-1	GABA	neuron	Sncg	GABA	neuron	TRUE	TRUE	Sncg	GABA	neuron	TRUE	TRUE
CCGGGTAAGCTGAGTG-1	DG	neuron	DG	DG	neuron	TRUE	TRUE	DG	DG	neuron	TRUE	TRUE
CCGGGTAAGGTGCATG-1	DG	neuron	DG	DG	neuron	TRUE	TRUE	DG	DG	neuron	TRUE	TRUE
CCGGGTAAGGTGCGAT-1	DG	neuron	DG	DG	neuron	TRUE	TRUE	DG	DG	neuron	TRUE	TRUE
CCGGGTAAGGTGGCTA-1	DG	neuron	DG	DG	neuron	TRUE	TRUE	DG	DG	neuron	TRUE	TRUE
CCGGGTACAGTCACGC-1	Oligo	glial	Oligo	Oligo	glial	TRUE	TRUE	Oligo	Oligo	glial	TRUE	TRUE
CCGGGTACATCAGTCA-1	Glut_Undef	neuron	CA1-ProS	CA1	neuron	FALSE	TRUE	CA1-ProS	CA1	neuron	FALSE	TRUE
CCGGGTAGTACGTTCA-1	CA1	neuron	DG	DG	neuron	FALSE	TRUE	CA1-ProS	CA1	neuron	TRUE	TRUE
CCGGGTAGTACTCCGG-1	GABA	neuron	L4/5 IT CTX	Glut_Undef	neuron	FALSE	TRUE	Lamp5	GABA	neuron	TRUE	TRUE
CCGGTAGAGACCATGG-1	Glut_Undef	neuron	L2/3 IT PPP	Glut_Undef	neuron	TRUE	TRUE	L2/3 IT PPP	Glut_Undef	neuron	TRUE	TRUE
CCGGTAGAGGTCGACA-1	DG	neuron	DG	DG	neuron	TRUE	TRUE	Oligo	Oligo	glial	FALSE	FALSE
CCGGTAGAGTATGGAT-1	DG	neuron	DG	DG	neuron	TRUE	TRUE	DG	DG	neuron	TRUE	TRUE
CCGGTAGAGTTAGTAG-1	Astro	glial	Astro	Astro	glial	TRUE	TRUE	Astro	Astro	glial	TRUE	TRUE
CCGGTAGCACCGTCTT-1	DG	neuron	DG	DG	neuron	TRUE	TRUE	DG	DG	neuron	TRUE	TRUE
CCGGTAGGTGGAAATT-1	DG	neuron	DG	DG	neuron	TRUE	TRUE	DG	DG	neuron	TRUE	TRUE
CCGGTAGGTTAACAGA-1	Astro	glial	Astro	Astro	glial	TRUE	TRUE	Astro	Astro	glial	TRUE	TRUE
CCGGTAGTCACATACG-1	DG	neuron	DG	DG	neuron	TRUE	TRUE	DG	DG	neuron	TRUE	TRUE
CCGGTAGTCACTCTTA-1	Oligo	glial	Oligo	Oligo	glial	TRUE	TRUE	Oligo	Oligo	glial	TRUE	TRUE
CCGGTAGTCCGCGAGT-1	CA1	neuron	CA1-ProS	CA1	neuron	TRUE	TRUE	Oligo	Oligo	glial	FALSE	FALSE
CCGGTAGTCCTGGCTT-1	GABA	neuron	Sncg	GABA	neuron	TRUE	TRUE	Sncg	GABA	neuron	TRUE	TRUE
CCGGTGAAGCCTGCCA-1	CA1	neuron	L2/3 IT RHP	Glut_Undef	neuron	FALSE	TRUE	CA1-ProS	CA1	neuron	TRUE	TRUE
CCGGTGACACCCTGTT-1	GABA	neuron	Vip	GABA	neuron	TRUE	TRUE	Sncg	GABA	neuron	TRUE	TRUE
CCGGTGACATCGGATT-1	Oligo	glial	Oligo	Oligo	glial	TRUE	TRUE	Oligo	Oligo	glial	TRUE	TRUE
CCGGTGAGTACGTGAG-1	Oligo	glial	Oligo	Oligo	glial	TRUE	TRUE	Oligo	Oligo	glial	TRUE	TRUE
CCGGTGAGTCAACGCC-1	CA1	neuron	CA1-ProS	CA1	neuron	TRUE	TRUE	CA1-ProS	CA1	neuron	TRUE	TRUE
CCGTAGGGTTGTGGCC-1	DG	neuron	DG	DG	neuron	TRUE	TRUE	DG	DG	neuron	TRUE	TRUE
CCGTAGGTCAAAGACA-1	DG	neuron	DG	DG	neuron	TRUE	TRUE	DG	DG	neuron	TRUE	TRUE
CCGTAGGTCGCTACGG-1	DG	neuron	DG	DG	neuron	TRUE	TRUE	DG	DG	neuron	TRUE	TRUE
CCGTGAGAGTCAGCCC-1	DG	neuron	DG	DG	neuron	TRUE	TRUE	DG	DG	neuron	TRUE	TRUE
CCGTGAGGTGACCTGC-1	Glut_Undef	neuron	L2/3 IT PPP	Glut_Undef	neuron	TRUE	TRUE	L2/3 IT PPP	Glut_Undef	neuron	TRUE	TRUE
CCGTGAGTCCGTGGTG-1	Glut_Undef	neuron	SUB-ProS	Glut_Undef	neuron	TRUE	TRUE	SUB-ProS	Glut_Undef	neuron	TRUE	TRUE
CCGTTCACACACCAGC-1	Oligo	glial	Oligo	Oligo	glial	TRUE	TRUE	Oligo	Oligo	glial	TRUE	TRUE
CCGTTCACACTGCGAC-1	CA1	neuron	L2/3 IT RHP	Glut_Undef	neuron	FALSE	TRUE	CA1-ProS	CA1	neuron	TRUE	TRUE
CCGTTCACAGAACATA-1	Astro	glial	Astro	Astro	glial	TRUE	TRUE	Astro	Astro	glial	TRUE	TRUE
CCGTTCAGTATGGTTC-1	GABA	neuron	DG	DG	neuron	FALSE	TRUE	Pvalb	GABA	neuron	TRUE	TRUE
CCGTTCAGTGTTCCAA-1	Mixed	other	SMC-Peri	0	other	FALSE	TRUE	Astro	Astro	glial	FALSE	FALSE
CCGTTCAGTTGTTGAC-1	Oligo	glial	DG	DG	neuron	FALSE	FALSE	DG	DG	neuron	FALSE	FALSE
CCGTTCATCAACTTTC-1	Astro	glial	Astro	Astro	glial	TRUE	TRUE	Astro	Astro	glial	TRUE	TRUE
CCTAACCAGGCCGCTT-1	Oligo	glial	Oligo	Oligo	glial	TRUE	TRUE	Oligo	Oligo	glial	TRUE	TRUE
CCTAACCAGGCGAACT-1	Astro	glial	Astro	Astro	glial	TRUE	TRUE	Astro	Astro	glial	TRUE	TRUE
CCTAACCAGGCTAGCA-1	Oligo	glial	Oligo	Oligo	glial	TRUE	TRUE	Oligo	Oligo	glial	TRUE	TRUE
CCTAACCAGGTCTTTG-1	Oligo	glial	Oligo	Oligo	glial	TRUE	TRUE	Oligo	Oligo	glial	TRUE	TRUE
CCTAACCCACGCGCAT-1	DG	neuron	DG	DG	neuron	TRUE	TRUE	DG	DG	neuron	TRUE	TRUE
CCTAACCCATCAGTGT-1	GABA	neuron	Vip	GABA	neuron	TRUE	TRUE	Vip	GABA	neuron	TRUE	TRUE
CCTAACCGTACGGATG-1	Astro	glial	Astro	Astro	glial	TRUE	TRUE	Astro	Astro	glial	TRUE	TRUE
CCTAACCGTAGACAAT-1	MG	glial	Micro-PVM	MG	glial	TRUE	TRUE	Micro-PVM	MG	glial	TRUE	TRUE
CCTAACCGTTCGCGTG-1	MG	glial	Micro-PVM	MG	glial	TRUE	TRUE	Micro-PVM	MG	glial	TRUE	TRUE
CCTAACCTCATGAGAA-1	CA1	neuron	CT SUB	Glut_Undef	neuron	FALSE	TRUE	CA1-ProS	CA1	neuron	TRUE	TRUE
CCTAAGAAGTTACGTC-1	DG	neuron	DG	DG	neuron	TRUE	TRUE	DG	DG	neuron	TRUE	TRUE
CCTAAGACAAGATCCT-1	DG	neuron	DG	DG	neuron	TRUE	TRUE	DG	DG	neuron	TRUE	TRUE
CCTAAGAGTCACTCAA-1	CA3	neuron	CA3	CA3	neuron	TRUE	TRUE	CA3	CA3	neuron	TRUE	TRUE
CCTAAGAGTCCCGCAA-1	CA1	neuron	CA1-ProS	CA1	neuron	TRUE	TRUE	CA1-ProS	CA1	neuron	TRUE	TRUE
CCTAAGAGTTTAGACC-1	GABA	neuron	Lamp5	GABA	neuron	TRUE	TRUE	Lamp5	GABA	neuron	TRUE	TRUE
CCTAAGATCTACCACC-1	Astro	glial	DG	DG	neuron	FALSE	FALSE	Astro	Astro	glial	TRUE	TRUE
CCTACGTAGAATCGTA-1	CA1	neuron	CA1-ProS	CA1	neuron	TRUE	TRUE	CA3	CA3	neuron	FALSE	TRUE
CCTACGTAGCTTAGTC-1	Astro	glial	Astro	Astro	glial	TRUE	TRUE	Astro	Astro	glial	TRUE	TRUE
CCTACGTGTTGTTGCA-1	DG	neuron	DG	DG	neuron	TRUE	TRUE	VLMC	VLMC	other	FALSE	FALSE
CCTACGTTCTCAACGA-1	DG	neuron	DG	DG	neuron	TRUE	TRUE	DG	DG	neuron	TRUE	TRUE
CCTACGTTCTTCTGTA-1	Glut_Undef	neuron	L6b/CT ENT	Glut_Undef	neuron	TRUE	TRUE	L6b CTX	Glut_Undef	neuron	TRUE	TRUE
CCTATCGAGTAGGTTA-1	DG	neuron	CA1-ProS	CA1	neuron	FALSE	TRUE	CA1-ProS	CA1	neuron	FALSE	TRUE
CCTATCGAGTCCGCGT-1	DG	neuron	DG	DG	neuron	TRUE	TRUE	DG	DG	neuron	TRUE	TRUE
CCTATCGCACTCTCGT-1	Astro	glial	Astro	Astro	glial	TRUE	TRUE	Astro	Astro	glial	TRUE	TRUE
CCTATCGGTCCTGGGT-1	Glut_Undef	neuron	L2/3 IT PPP	Glut_Undef	neuron	TRUE	TRUE	L2/3 IT PPP	Glut_Undef	neuron	TRUE	TRUE
CCTATCGGTCGCAGTC-1	DG	neuron	DG	DG	neuron	TRUE	TRUE	DG	DG	neuron	TRUE	TRUE
CCTATCGGTCGTTGCG-1	Oligo	glial	Oligo	Oligo	glial	TRUE	TRUE	Oligo	Oligo	glial	TRUE	TRUE
CCTATCGGTTGACGGA-1	DG	neuron	DG	DG	neuron	TRUE	TRUE	DG	DG	neuron	TRUE	TRUE
CCTATCGGTTGGTGTT-1	DG	neuron	DG	DG	neuron	TRUE	TRUE	DG	DG	neuron	TRUE	TRUE
CCTATCGTCACTGAAC-1	Glut_Undef	neuron	L2/3 IT PPP	Glut_Undef	neuron	TRUE	TRUE	L2/3 IT PPP	Glut_Undef	neuron	TRUE	TRUE
CCTATCGTCCAAGGGA-1	GABA	neuron	DG	DG	neuron	FALSE	TRUE	DG	DG	neuron	FALSE	TRUE
CCTATCGTCCCATTTA-1	CA1	neuron	CA1-ProS	CA1	neuron	TRUE	TRUE	CA1-ProS	CA1	neuron	TRUE	TRUE
CCTCAACCAACAGCCC-1	CA3	neuron	CA3	CA3	neuron	TRUE	TRUE	Astro	Astro	glial	FALSE	FALSE
CCTCAACCAGAGTGAC-1	DG	neuron	DG	DG	neuron	TRUE	TRUE	DG	DG	neuron	TRUE	TRUE
CCTCAACCAGGATTCT-1	OPC	glial	Oligo	Oligo	glial	FALSE	TRUE	Oligo	Oligo	glial	FALSE	TRUE
CCTCAACGTAGAGATT-1	Astro	glial	Astro	Astro	glial	TRUE	TRUE	Astro	Astro	glial	TRUE	TRUE
CCTCAACGTCGCCACA-1	DG	neuron	DG	DG	neuron	TRUE	TRUE	DG	DG	neuron	TRUE	TRUE
CCTCAACTCGGTCACG-1	DG	neuron	DG	DG	neuron	TRUE	TRUE	DG	DG	neuron	TRUE	TRUE
CCTCACAAGTGGTCAG-1	GABA	neuron	Vip	GABA	neuron	TRUE	TRUE	Vip	GABA	neuron	TRUE	TRUE
CCTCACACATCGGAGA-1	Astro	glial	Astro	Astro	glial	TRUE	TRUE	Astro	Astro	glial	TRUE	TRUE
CCTCACAGTCACTACA-1	DG	neuron	DG	DG	neuron	TRUE	TRUE	DG	DG	neuron	TRUE	TRUE
CCTCACATCTGGTCAA-1	Astro	glial	Astro	Astro	glial	TRUE	TRUE	Astro	Astro	glial	TRUE	TRUE
CCTCAGTAGCGACCCT-1	Oligo	glial	Oligo	Oligo	glial	TRUE	TRUE	Oligo	Oligo	glial	TRUE	TRUE
CCTCAGTAGCTCGAAG-1	DG	neuron	DG	DG	neuron	TRUE	TRUE	DG	DG	neuron	TRUE	TRUE
CCTCAGTAGCTTTCTT-1	DG	neuron	DG	DG	neuron	TRUE	TRUE	DG	DG	neuron	TRUE	TRUE
CCTCAGTCAACGGCTC-1	DG	neuron	DG	DG	neuron	TRUE	TRUE	DG	DG	neuron	TRUE	TRUE
CCTCAGTCAGGTTCGC-1	Oligo	glial	Oligo	Oligo	glial	TRUE	TRUE	Oligo	Oligo	glial	TRUE	TRUE
CCTCAGTCATATCTGG-1	Astro	glial	Astro	Astro	glial	TRUE	TRUE	Astro	Astro	glial	TRUE	TRUE
CCTCAGTGTCTGCATA-1	CA1	neuron	CA1-ProS	CA1	neuron	TRUE	TRUE	CA1-ProS	CA1	neuron	TRUE	TRUE
CCTCAGTTCAGGACGA-1	OPC	glial	Oligo	Oligo	glial	FALSE	TRUE	Oligo	Oligo	glial	FALSE	TRUE
CCTCATGAGATGATTG-1	Astro	glial	Astro	Astro	glial	TRUE	TRUE	Astro	Astro	glial	TRUE	TRUE
CCTCATGAGGTTGGTG-1	MG	glial	Micro-PVM	MG	glial	TRUE	TRUE	Micro-PVM	MG	glial	TRUE	TRUE
CCTCATGCAACGACTT-1	Oligo	glial	Oligo	Oligo	glial	TRUE	TRUE	Oligo	Oligo	glial	TRUE	TRUE
CCTCATGGTGAAAGTT-1	GABA	neuron	Oligo	Oligo	glial	FALSE	FALSE	DG	DG	neuron	FALSE	TRUE
CCTCATGGTGCTCTTC-1	DG	neuron	DG	DG	neuron	TRUE	TRUE	DG	DG	neuron	TRUE	TRUE
CCTCATGTCAGCTCTC-1	GABA	neuron	Lamp5	GABA	neuron	TRUE	TRUE	Lamp5	GABA	neuron	TRUE	TRUE
CCTCATGTCCTGGGTG-1	DG	neuron	DG	DG	neuron	TRUE	TRUE	DG	DG	neuron	TRUE	TRUE
CCTCCAAAGCCTGTGC-1	Oligo	glial	Oligo	Oligo	glial	TRUE	TRUE	Oligo	Oligo	glial	TRUE	TRUE
CCTCCAAAGTGTAGAT-1	MG	glial	Micro-PVM	MG	glial	TRUE	TRUE	Micro-PVM	MG	glial	TRUE	TRUE
CCTCCAACAATGAACA-1	DG	neuron	DG	DG	neuron	TRUE	TRUE	DG	DG	neuron	TRUE	TRUE
[truncated: 57,643 more rows]

## Sheet: Sheet1
CellTypist	Manual	Class
CA1-ProS	CA1	neuron
CA2-IG-FC	Glut_Undef	neuron
CA3	CA3	neuron
Car3	Glut_Undef	neuron
CR	CR	neuron
CT SUB	Glut_Undef	neuron
DG	DG	neuron
L2/3 IT ENTl	Glut_Undef	neuron
L2/3 IT PPP	Glut_Undef	neuron
L2 IT ENTm	Glut_Undef	neuron
L2/3 IT RHP	Glut_Undef	neuron
L2/3 IT CTX	Glut_Undef	neuron
L2 IT ENTl	Glut_Undef	neuron
L3 IT ENT	Glut_Undef	neuron
L4 RSP-ACA	Glut_Undef	neuron
L4/5 IT CTX	Glut_Undef	neuron
L5 PPP	Glut_Undef	neuron
L5 IT CTX	Glut_Undef	neuron
L5 PT CTX	Glut_Undef	neuron
L5/6 NP CTX	Glut_Undef	neuron
L5/6 IT TPE-ENT	Glut_Undef	neuron
L6 CT CTX	Glut_Undef	neuron
L6 IT CTX	Glut_Undef	neuron
L6 IT ENTl	Glut_Undef	neuron
L6b/CT ENT	Glut_Undef	neuron
L6b CTX	Glut_Undef	neuron
NP PPP	Glut_Undef	neuron
NP SUB	Glut_Undef	neuron
SUB-ProS	Glut_Undef	neuron
Meis2	GABA	neuron
Sst	GABA	neuron
Vip	GABA	neuron
Lamp5	GABA	neuron
Pvalb	GABA	neuron
Sncg	GABA	neuron
Sst Chodl	GABA	neuron
Astro	Astro	glial
Micro-PVM	MG	glial
Oligo	Oligo	glial
	OPC	glial
Endo	Endo	other
VLMC	VLMC	other
SMC-Peri		other
	Mixed	other
