# Supplementary material for: Aging activates escape of the silent X chromosome in the female mouse hippocampus
Source: Sci Adv. 2025 Mar 5;11(10):eads8169. doi: 10.1126/sciadv.ads8169 (PMC11881916; doi:10.1126/sciadv.ads8169)
Supplement: Supplementary file 3 — Data S1 to S8 [file sciadv.ads8169_data_s1_to_s8.zip › ads8169_data_s8.xlsx]

## Sheet: 2b
chr	Autosomal	X Chr
significant DEGs	897	29
total expressed genes	14012	302
proportion	0.0640166	0.0960265
	13115	273

## Sheet: 2d
term	CA1	CA3	DG	Glut	Gaba	MG	Oligo	OPC	Astro
synapse	7.84436	7.18148	8.46767	6.82481	6.2128	8.11726	7.15504	6.4337	8.25215
synapse organization	7.57212	7.59591	4.95997	6.0629	4.19434	9.42788	9.88112	7.09512	9.77335
cell junction	7.47747	8.28282	9.93643	7.17855	6.3852	10.2648	7.57745	6.62036	8.18362
cell junction organization	5.07695	4.95959		5.31194		7.59649	7.38503	5.67223	7.22684
neuron projection	4.96391	6.21442	4.63094		4.85995			4.04906
glutamatergic synapse	4.23081							3.65151
regulation of biological process	4.2301		4.83396	4.0137	4.51484	6.70311			8.06901
regulation of biological quality	3.98606	8.96246		4.36301	4.66174	6.67357	4.80545	3.80158	7.81615
axon	3.90263	6.55256			3.61028
biological regulation	3.76331				4.59815	6.35797			7.31002
somatodendritic compartment		6.40164			3.51589			3.45719
cellular component organization or biogenesis		5.39186
regulation of cellular component organization		4.78543		3.96881		6.66749	7.21466	3.57767	6.72521
cytoplasm			7.60087		5.67183	5.62456	8.07286
protein binding			6.373
developmental process			5.02221
nervous system development			4.56829	4.04496
system development			4.38953						6.52805
dendrite development				4.20858
dendritic spine development				3.91849			4.74223
regulation of cellular process						5.60644			7.6298
regulation of synapse organization							5.48467
regulation of synapse structure or activity							5.3217
postsynapse								3.87439

## Sheet: 2e
	Down	Up	Abbreviation			Category	Color	up/down
Neuronal	3	22	n		Xi Cask	c	black	up
Glial	1	5	g		Xi Ftx	n	yellow	up
Multiple	5	13	m		Xi Gpm6b	g	blue	up
Specific	29	44	c		Xi Gpr34	c	black	up
					Xi Hdac8	m	green	up
					Xi Jpx	c	black	up
					Xi Nhsl2	c	black	up
					Xi Plp1	g	blue	up
					Xi Plxnb3	c	black	up
					Xi Rps6ka3	c	black	down
					Xi Tsc22d3	c	black	down
					Xi Tspan7	c	black	up
					Xi Xist	c	black	up
					Xa 2810403D21Rik	c	black	up
					Xa 4930500G05Rik	n	yellow	up
					Xa 5330434G04Rik	n	yellow	up
					Xa 9530051G07Rik	c	black	up
					Xa A630012P03Rik	c	black	down
					Xa Abcb7	c	black	down
					Xa Adgrg2	c	black	up
					Xa Aff2	c	black	down
					Xa Ammecr1	c	black	up
					Xa Ap1s2	c	black	down
					Xa Apex2	m	green	up
					Xa Arhgef6	c	black	up
					Xa Arhgef9	n	yellow	up
					Xa Armcx1	n	yellow	up
					Xa Arr3	c	black	up
					Xa Atp6ap1	m	green	down
					Xa Atp7a	m	green	down
					Xa AW822252	m	green	up
					Xa BC065397	m	green	down
					Xa C430049B03Rik	c	black	down
					Xa Car5b	c	black	up
					Xa Cd99l2	n	yellow	up
					Xa Cmc4	c	black	up
					Xa Cnksr2	m	green	up
					Xa Cox7b	c	black	down
					Xa Ctps2	m	green	up
					Xa Dcx	n	yellow	up
					Xa Diaph2	n	yellow	up
					Xa Dmd	m	green	up
					Xa Dock11	c	black	down
					Xa Eda	m	green	down
					Xa Efhc2	c	black	up
					Xa Enox2	m	green	up
					Xa F8	c	black	up
					Xa Fam120c	c	black	up
					Xa Fam199x	c	black	up
					Xa Firre	c	black	up
					Xa Frmpd3	c	black	down
					Xa Frmpd4	g	blue	up
					Xa Ftx	c	black	up
					Xa Gab3	n	yellow	up
					Xa Gk	m	green	up
					Xa Gm14634	g	blue	up
					Xa Gm14636	c	black	up
					Xa Gm15155	n	yellow	up
					Xa Gm15246	m	green	up
					Xa Gm26618	c	black	up
					Xa Gm35612	n	yellow	down
					Xa Gpc3	c	black	down
					Xa Gpc4	n	yellow	up
					Xa Gpkow	c	black	down
					Xa Gpm6b	n	yellow	up
					Xa Gprasp1	c	black	down
					Xa Gria3	n	yellow	up
					Xa Hdac8	n	yellow	up
					Xa Hdx	c	black	up
					Xa Htr2c	c	black	up
					Xa Igbp1	c	black	up
					Xa Il1rapl1	g	blue	up
					Xa Il1rapl2	n	yellow	down
					Xa Ints6l	n	yellow	up
					Xa Irak1	c	black	up
					Xa Jade3	c	black	up
					Xa Jpx	n	yellow	up
					Xa Kantr	n	yellow	up
					Xa Lage3	c	black	down
					Xa Mageh1	c	black	down
					Xa Mamld1	n	yellow	up
					Xa Maoa	c	black	up
					Xa Maob	c	black	up
					Xa Mid2	c	black	up
					Xa Morf4l2	c	black	down
					Xa Msn	c	black	up
					Xa Mtm1	c	black	up
					Xa Ndufb11	m	green	down
					Xa Nhs	c	black	down
					Xa Nono	c	black	down
					Xa Nox1	c	black	up
					Xa Ocrl	m	green	up
					Xa Ofd1	n	yellow	up
					Xa Ogt	n	yellow	up
					Xa Ophn1	m	green	up
					Xa Pak3	m	green	up
					Xa Pcdh11x	m	green	up
					Xa Pcdh11x	m	green	down
					Xa Pdk3	c	black	up
					Xa Pdzd4	c	black	down
					Xa Phka2	n	yellow	up
					Xa Plxnb3	g	blue	down
					Xa Pnck	c	black	down
					Xa Pola1	c	black	up
					Xa Prickle3	c	black	up
					Xa Rab33a	c	black	down
					Xa Rab9	c	black	down
					Xa Rbm3	c	black	down
					Xa Rbmx	n	yellow	down
					Xa Rpgr	c	black	up
					Xa Rragb	n	yellow	up
					Xa Rtl4	c	black	up
					Xa Sh3kbp1	c	black	down
					Xa Shroom4	m	green	up
					Xa Slitrk2	c	black	down
					Xa Stard8	c	black	up
					Xa Sytl5	m	green	up
					Xa Sytl5	m	green	down
					Xa Tenm1	c	black	down
					Xa Tex11	c	black	up
					Xa Tmem164	c	black	up
					Xa Tmem255a	c	black	up
					Xa Tmsb4x	c	black	down
					Xa Trpc5	c	black	down
					Xa Tsc22d3	c	black	down
					Xa Zmat1	c	black	up

## Sheet: 2f
	logfoldchanges	-log10(pval)		label
Xi Ftx	0.698725	5.18381	yellow	x
Xa Il1rapl2	-0.697797	4.36933	yellow	x
Xa Gria3	0.338601	3.34171	yellow	x
Xa Pak3	0.221907	3.12179	green	x
Xa Kantr	0.578585	2.71526	yellow	x
Xa Phka2	0.321655	2.50619	yellow	x
Xa Mamld1	0.374623	2.1988	yellow
Xa Pola1	0.479314	2.18916	black	x
Xa Rtl4	0.17426	2.18916	black	x
Xa Gpm6b	0.152707	2.13084	yellow
Xa Gk	0.412289	2.00054	green	x
Xa Arhgef9	0.215273	1.96979	yellow
Xa Rragb	0.473172	1.92905	yellow
Xa Cnksr2	0.170345	1.76783	green	x
Xa Armcx1	0.888319	1.72717	yellow
Xa Ofd1	0.631863	1.67711	yellow
Xa Ogt	0.296402	1.6104	yellow
Xa Dmd	0.112702	1.57498	green	x
Xa Pdzd4	-0.200317	1.56445	black	x
Xa Gpc4	0.479161	1.3852	yellow
Xa Rbmx	-0.460962	1.38068	yellow
Xa 5330434G04Rik	0.173056	1.30886	yellow

## Sheet: 2g
	logfoldchanges	-log10(pval)
Xa Pak3	0.294492	2.2876	green
Xa Diaph2	0.527863	2.09989	yellow
Xa Rragb	0.631168	2.06038	yellow
Xa Mamld1	0.539394	1.41827	yellow
Xa Cnksr2	0.166909	1.41679	green
Xa Kantr	0.554296	1.39925	yellow
Xa Dmd	0.174783	1.31493	green

## Sheet: 2h
	logfoldchanges	-log10(pval)		label
Xi Ftx	0.765178	28.2989	yellow	x
Xa Frmpd3	-1.63423	25.7499	black	x
Xa A630012P03Rik	-3.06319	24.2115	black	x
Xa Gpc3	-2.37077	23.6586	black	x
Xa Phka2	0.525363	22.7188	yellow	x
Xi Nhsl2	3.52664	19.8306	black	x
Xa Il1rapl2	-1.24379	15.1478	yellow	x
Xa Gpm6b	0.219641	11.7515	yellow	x
Xa Stard8	0.787476	10.4825	black	x
Xa Jpx	0.429356	8.71023	yellow	x
Xa Ctps2	0.387194	8.54247	green	x
Xi Hdac8	3.17326	7.95845	green	x
Xa Zmat1	0.656702	7.92781	black
Xa Cnksr2	0.192862	7.87793	green	x
Xa Dock11	-0.765073	7.12749	black
Xa Dmd	0.270163	6.7837	green	x
Xa Arhgef9	0.180342	5.93381	yellow
Xa Gm14636	0.303875	5.73304	black
Xa Diaph2	0.333513	5.63347	yellow
Xa BC065397	-0.675781	5.62194	green	x
Xa Gria3	0.302345	5.18156	yellow
Xa Fam120c	0.234184	5.01757	black
Xa Tmem255a	0.918901	4.8606	black
Xa Tmsb4x	-0.741514	4.638	black
Xa Mamld1	0.531353	4.51462	yellow
Xa Pcdh11x	-0.66293	4.33196	green
Xa Arr3	0.698914	4.12938	black
Xa Efhc2	0.539475	3.94749	black
Xa Kantr	0.552255	3.85907	yellow
Xa Rpgr	0.347845	3.59219	black
Xa Fam199x	0.679535	3.58294	black
Xi Plp1	1.53771	3.38631	blue	x
Xa Atp6ap1	-0.475979	3.27148	green
Xa Rbm3	-0.877584	3.00246	black
Xa Nono	-0.256852	2.9968	black
Xa Ocrl	0.193519	2.98959	green
Xa Gpc4	0.156099	2.88849	yellow
Xa Rragb	0.366194	2.85421	yellow
Xi Jpx	0.576866	2.73427	black
Xa Enox2	0.232342	2.69287	green
Xa Gpkow	-0.265878	2.62101	black
Xa Tmem164	0.410218	2.50795	black
Xa Ofd1	0.433132	2.42415	yellow
Xa Sytl5	0.435518	2.39673	green
Xa Igbp1	0.495748	2.35876	black
Xa Ints6l	0.285197	2.29357	yellow
Xa Ophn1	0.154634	2.27873	green
Xa Lage3	-0.291012	2.19484	black
Xa Gm35612	-0.37004	2.11891	yellow
Xa Eda	-0.186542	2.10714	green
Xa Gm15155	0.37202	2.10421	yellow
Xa Trpc5	-0.347069	2.06969	black
Xa Gm15246	0.630414	2.04709	green
Xa 9530051G07Rik	0.615145	2.01136	black
Xa Ogt	0.266663	1.978	yellow
Xa AW822252	0.455809	1.96167	green
Xa Mtm1	0.278622	1.91017	black
Xa Mageh1	-0.547021	1.90183	black
Xa Slitrk2	-0.482415	1.87627	black
Xa Morf4l2	-0.227194	1.86444	black
Xa Abcb7	-0.319868	1.82874	black
Xa Shroom4	0.295891	1.82874	green
Xa 2810403D21Rik	0.246506	1.74427	black
Xa Ndufb11	-0.690757	1.73543	green
Xi Rps6ka3	-0.819585	1.68901	black
Xa Gm26618	0.363132	1.63248	black
Xa Aff2	-0.258327	1.62901	black
Xa Gab3	0.352733	1.62668	yellow
Xa Cox7b	-0.474385	1.55319	black
Xa Pnck	-0.265988	1.49492	black
Xa 5330434G04Rik	0.133946	1.45969	yellow
Xa Pak3	0.147546	1.44989	green
Xa Car5b	0.447969	1.43431	black
Xa Hdac8	0.156368	1.43373	yellow
Xa Ammecr1	0.301219	1.41263	black
Xa Atp7a	-0.386791	1.37828	green
Xa 4930500G05Rik	0.43405	1.37558	yellow
Xa Tenm1	-0.277927	1.37487	black
Xa Ap1s2	-0.385331	1.35261	black
Xa Cd99l2	0.260336	1.34593	yellow
Xa Pdk3	0.193895	1.3448	black
Xa Maoa	0.400192	1.34368	black
Xa Nhs	-0.280294	1.34268	black
Xa Jade3	0.375782	1.33467	black
Xa Cmc4	0.997801	1.31741	black
Xa Apex2	0.101054	1.31529	green

## Sheet: 2i
	logfoldchanges	-log10(pval)
Xi Ftx	0.725636	10.4617	yellow	x
Xa Htr2c	0.444019	6.24262	black	x
Xa Gm14634	0.589023	3.70679	blue	x
Xa Dmd	0.223634	3.12365	green	x
Xa Jpx	0.340525	3.09811	yellow	x
Xa Dcx	0.617717	2.91879	yellow	x
Xa Gab3	0.686786	2.68482	yellow	x
Xa Armcx1	0.92865	2.4081	yellow	x
Xa Pak3	0.280693	2.28555	green	x
Xa Mamld1	0.368617	1.77811	yellow
Xa Kantr	0.462285	1.48924	yellow
Xa Rbmx	-0.500584	1.48795	yellow
Xa 4930500G05Rik	0.402003	1.4809	yellow
Xa Cd99l2	0.369385	1.32514	yellow
Xa Firre	0.26983	1.32514	black	x
Xa Cnksr2	0.222056	1.30454	green	x

## Sheet: 2j
	logfoldchanges	-log10(pval)
Xa Pak3	0.259483	2.90862	green	x
Xa Mamld1	0.488718	2.70454	yellow	x
Xa Dcx	0.422328	2.37173	yellow	x
Xa Gm15155	0.486467	2.31524	yellow	x
Xa Ints6l	0.386391	2.21191	yellow	x
Xa Rragb	0.486174	2.07243	yellow	x
Xa Gm35612	-0.384126	1.93502	yellow
Xa Kantr	0.609887	1.93502	yellow
Xi Ftx	0.463893	1.78677	yellow
Xa Dmd	0.197388	1.76808	green	x
Xa Gprasp1	-0.236929	1.71491	black	x
Xa Hdac8	0.261946	1.35925	yellow

## Sheet: 2k
	logfoldchanges	-log10(pval)
Xi Gpr34	3.16387	11.4261	black	x
Xi Cask	3.05705	3.8726	black	x
Xa Cnksr2	0.913704	2.21293	green	x
Xa Dmd	1.08495	1.49434	green	x
Xi Xist	0.18542	1.44878	black	x
Xa Frmpd4	0.789	1.32445	blue	x
Xa Il1rapl1	0.91873	1.32445	blue	x

## Sheet: 2l
	logfoldchanges	-log10(pval)
Xa Sytl5	-2.06845	13.3238	green	x
Xa Dmd	0.512355	10.6538	green	x
Xa Plxnb3	-0.58841	7.89063	blue	x
Xa Diaph2	0.685628	6.52548	yellow	x
Xa Cnksr2	0.618998	5.57357	green	x
Xi Plxnb3	2.86217	5.18533	black	x
Xi Gpm6b	1.15228	4.68105	blue	x
Xa 4930500G05Rik	0.554076	4.1467	yellow	x
Xa Gpc4	1.1508	3.60132	yellow	x
Xi Plp1	0.910474	3.54466	blue	x
Xa Maob	1.27692	3.53952	black	x
Xa Ftx	0.425241	3.51814	black	x
Xa Frmpd4	0.840911	3.44488	blue	x
Xa Tsc22d3	-1.05955	3.32033	black	x
Xa Gk	0.671067	3.11562	green	x
Xa F8	0.904708	3.11153	black	x
Xa Atp6ap1	-0.607543	2.89215	green	x
Xa Ophn1	0.7076	2.71565	green
Xa Gm14634	0.514912	2.61601	blue	x
Xa Ndufb11	-0.76841	2.54503	green
Xi Tsc22d3	-2.26881	2.17181	black
Xa Rab33a	-0.703749	2.11047	black
Xa Prickle3	0.886814	2.10759	black
Xa Hdx	0.783851	2.07404	black
Xa Ocrl	0.382848	2.01199	green
Xa Apex2	0.45173	1.97972	green
Xa Pak3	0.257626	1.96847	green
Xa Msn	0.853557	1.88494	black
Xa Dcx	1.19732	1.84713	yellow	x
Xa Ctps2	0.438201	1.84238	green
Xa 5330434G04Rik	0.233605	1.78694	yellow	x
Xa Adgrg2	0.887307	1.68258	black
Xa Nox1	0.991796	1.61343	black
Xa Rbmx	-0.509181	1.57795	yellow
Xa Arhgef9	0.376564	1.5729	yellow
Xa Irak1	0.52102	1.37766	black
Xa Mid2	1.09062	1.37157	black
Xa Shroom4	0.66558	1.36018	green
Xa Sh3kbp1	-0.210899	1.32607	black

[truncated: 31 more sheets: 2m, 2n, 3c, 3d, 3e, 3f, 3g, 3h, 3i, 3j, 3k, 3l, 4c, 4d, 4f, 4h, 4i, 5a, 5b, 5c …]
